# Supplementary material for: Proximity-Based Phospho-Interactome (Prob-PhI) Characterization Reveals Distinct Signaling Activities of MEK1 and MEK2
Source: Anal Chem. 2026 Jan 29;98(5):3688–98. doi: 10.1021/acs.analchem.5c05557 (PMC12903061; doi:10.1021/acs.analchem.5c05557)
Supplement: Supplementary file 2 [file ac5c05557_si_003.xlsx]

## Sheet: MEK1_Ctrl_proteins
Accession	Protein names	MEK1_1	MEK1_2	MEK1_3	Ctrl_1	Ctrl_2	Ctrl_3
P49321	Nuclear autoantigenic sperm protein (NASP)	19.1441	19.3922	18.8442	23.4934	23.7726	23.8059
Q6IN85	Serine/threonine-protein phosphatase 4 regulatory subunit 3A (SMEK homolog 1)	16.9029	17.854	17.4554	22.4864	21.2458	21.1982
Q5QP82	DDB1- and CUL4-associated factor 10 (WD repeat-containing protein 32)	19.3621	19.6908	18.9358	23.1275	23.2077	22.9513
Q7Z422	SUZ domain-containing protein 1 (Putative MAPK-activating protein PM18/PM20/PM22)	19.0907	19.0851	19.0141	21.7124	21.7294	22.0544
O95707	Ribonuclease P protein subunit p29 (hPOP4)	18.9552	18.3497	18.684	22.0861	21.2	21.5014
Q9NTZ6	RNA-binding protein 12 (RNA-binding motif protein 12) (SH3/WW domain anchor protein in the nucleus) (SWAN)	22.2797	21.8673	20.8302	25.2889	24.7719	24.4419
Q14686	Nuclear receptor coactivator 6 (Activating signal cointegrator 2) (ASC-2) (Amplified in breast cancer protein 3) (Cancer-amplified transcriptional coactivator ASC-2) (Nuclear receptor coactivator RAP250) (NRC RAP250) (Nuclear receptor-activating protein, 250 kDa) (Peroxisome proliferator-activated receptor-interacting protein) (PPAR-interacting protein) (PRIP) (Thyroid hormone receptor-binding pr…	19.768	20.2085	19.1307	22.3125	22.7094	23.1037
P13995	Bifunctional methylenetetrahydrofolate dehydrogenase/cyclohydrolase, mitochondrial [Includes: NAD-dependent methylenetetrahydrofolate dehydrogenase (EC 1.5.1.15); Methenyltetrahydrofolate cyclohydrolase (EC 3.5.4.9)]	20.5897	21.7226	20.9701	23.7149	24.3854	24.1974
Q9BZJ0	Crooked neck-like protein 1 (Crooked neck homolog) (hCrn)	18.6725	19.1053	19.4378	22.1301	21.8696	21.6536
Q14320	Protein FAM50A (Protein HXC-26) (Protein XAP-5)	20.395	20.9586	19.4574	23.4754	23.0349	23.4513
Q14566	DNA replication licensing factor MCM6 (EC 3.6.4.12) (p105MCM)	20.2635	18.1723	20.5905	23.3705	22.7421	22.845
P51610	Host cell factor 1 (HCF) (HCF-1) (C1 factor) (CFF) (VCAF) (VP16 accessory protein) [Cleaved into: HCF N-terminal chain 1; HCF N-terminal chain 2; HCF N-terminal chain 3; HCF N-terminal chain 4; HCF N-terminal chain 5; HCF N-terminal chain 6; HCF C-terminal chain 1; HCF C-terminal chain 2; HCF C-terminal chain 3; HCF C-terminal chain 4; HCF C-terminal chain 5; HCF C-terminal chain 6]	25.2456	24.7818	24.5024	27.3984	27.7022	27.582
Q8NI27	THO complex subunit 2 (Tho2) (hTREX120)	23.8947	23.5677	23.538	26.1435	26.3655	26.1642
Q9H6R4	Nucleolar protein 6 (Nucleolar RNA-associated protein) (Nrap)	27.4689	26.9893	27.1096	29.4746	29.8707	29.971
Q92733	Proline-rich protein PRCC (Papillary renal cell carcinoma translocation-associated gene protein)	21.9915	19.8731	22.1556	24.6135	24.1666	24.7489
P78346	Ribonuclease P protein subunit p30 (RNaseP protein p30) (RNase P subunit 2)	18.8068	19.6923	19.6838	22.0581	22.0478	22.1599
Q16630	Cleavage and polyadenylation specificity factor subunit 6 (Cleavage and polyadenylation specificity factor 68 kDa subunit) (CPSF 68 kDa subunit) (Cleavage factor Im complex 68 kDa subunit) (CFIm68) (Pre-mRNA cleavage factor Im 68 kDa subunit) (Protein HPBRII-4/7)	22.7449	22.2444	22.1031	25.3724	24.6981	24.7458
Q9UKN8	General transcription factor 3C polypeptide 4 (EC 2.3.1.48) (TF3C-delta) (Transcription factor IIIC 90 kDa subunit) (TFIIIC 90 kDa subunit) (TFIIIC90) (Transcription factor IIIC subunit delta)	18.5424	19.3713	17.7165	21.806	21.3295	21.2151
Q8N1G2	Cap-specific mRNA (nucleoside-2'-O-)-methyltransferase 1 (EC 2.1.1.57) (Cap methyltransferase 1) (Cap1 2'O-ribose methyltransferase 1) (MTr1) (hMTr1) (FtsJ methyltransferase domain-containing protein 2) (Interferon-stimulated gene 95 kDa protein) (ISG95)	18.3898	18.342	18.436	20.7829	21.0183	20.5016
O75717	WD repeat and HMG-box DNA-binding protein 1 (Acidic nucleoplasmic DNA-binding protein 1) (And-1)	21.373	21.6274	20.8197	24.1827	23.5182	23.9255
H7BZ14	Peptidyl-prolyl cis-trans isomerase (PPIase) (EC 5.2.1.8)	21.2571	21.5583	21.3211	23.8618	23.7128	23.8497
O95391	Pre-mRNA-splicing factor SLU7 (hSlu7)	20.8277	21.2053	20.3147	23.2433	23.3451	23.5956
P11177	Pyruvate dehydrogenase E1 component subunit beta, mitochondrial (PDHE1-B) (EC 1.2.4.1)	20.1748	20.7232	20.3347	23.3154	22.9192	22.4671
Q53ET0	CREB-regulated transcription coactivator 2 (Transducer of regulated cAMP response element-binding protein 2) (TORC-2) (Transducer of CREB protein 2)	18.7218	18.3726	17.911	20.8629	20.6104	21.0776
Q5RKV6	Exosome complex component MTR3 (Exosome component 6) (mRNA transport regulator 3 homolog) (hMtr3) (p11)	20.3924	21.1412	20.9089	23.2741	23.4366	23.1973
Q96EA4	Protein Spindly (hSpindly) (Arsenite-related gene 1 protein) (Coiled-coil domain-containing protein 99) (Rhabdomyosarcoma antigen MU-RMS-40.4A) (Spindle apparatus coiled-coil domain-containing protein 1)	20.4576	20.9144	20.355	23.0672	22.8405	23.0906
P45985	Dual specificity mitogen-activated protein kinase kinase 4 (MAP kinase kinase 4) (MAPKK 4) (EC 2.7.12.2) (JNK-activating kinase 1) (MAPK/ERK kinase 4) (MEK 4) (SAPK/ERK kinase 1) (SEK1) (Stress-activated protein kinase kinase 1) (SAPK kinase 1) (SAPKK-1) (SAPKK1) (c-Jun N-terminal kinase kinase 1) (JNKK)	19.9485	20.0153	19.8786	22.2283	22.5212	21.8604
P17612	cAMP-dependent protein kinase catalytic subunit alpha (PKA C-alpha) (EC 2.7.11.11)	19.9867	20.1342	19.8224	22.2864	22.1118	22.4421
O94992	Protein HEXIM1 (Cardiac lineage protein 1) (Estrogen down-regulated gene 1 protein) (Hexamethylene bis-acetamide-inducible protein 1) (Menage a quatre protein 1)	20.5046	20.1411	19.5474	22.1517	22.7033	22.7314
O95639	Cleavage and polyadenylation specificity factor subunit 4 (Cleavage and polyadenylation specificity factor 30 kDa subunit) (CPSF 30 kDa subunit) (NS1 effector domain-binding protein 1) (Neb-1) (No arches homolog)	19.9601	20.2102	20.4232	22.1758	22.5601	22.6609
Q9BRD0	BUD13 homolog	20.8795	20.5103	21.5908	22.9541	23.6978	23.7117
P49790	Nuclear pore complex protein Nup153 (153 kDa nucleoporin) (Nucleoporin Nup153)	23.5642	22.9586	22.8428	25.2599	25.5693	25.5
Q9H1J1	Regulator of nonsense transcripts 3A (Nonsense mRNA reducing factor 3A) (Up-frameshift suppressor 3 homolog A) (hUpf3)	18.7431	18.2316	19.1384	20.6772	21.5644	20.9048
Q9Y224	RNA transcription, translation and transport factor protein (CLE7 homolog) (CLE) (hCLE)	21.7923	21.5047	19.9246	23.894	23.772	23.5159
P42285	Exosome RNA helicase MTR4 (EC 3.6.4.13) (ATP-dependent RNA helicase DOB1) (ATP-dependent RNA helicase SKIV2L2) (Superkiller viralicidic activity 2-like 2) (TRAMP-like complex helicase)	23.8874	23.4292	23.3131	25.4424	25.9002	25.8952
Q15024	Exosome complex component RRP42 (Exosome component 7) (Ribosomal RNA-processing protein 42) (p8)	19.6315	19.8898	19.0782	21.4162	21.7392	22.279
Q86YP4	Transcriptional repressor p66-alpha (Hp66alpha) (GATA zinc finger domain-containing protein 2A)	26.0198	25.9698	25.8263	28.0202	28.0394	27.9153
I3L1Y9	FLYWCH family member 2	24.1406	24.3123	23.9804	26.0138	26.236	26.4418
P35269	General transcription factor IIF subunit 1 (General transcription factor IIF 74 kDa subunit) (Transcription initiation factor IIF subunit alpha) (TFIIF-alpha) (Transcription initiation factor RAP74)	19.9208	19.7905	19.5435	21.856	22.0756	21.595
Q6P1J9	Parafibromin (Cell division cycle protein 73 homolog) (Hyperparathyroidism 2 protein)	23.7388	22.9287	21.8283	25.6696	25.5605	25.0703
A0A3B3ITW3	ATP binding cassette subfamily D member 3	21.3476	22.0475	21.2313	23.2631	23.962	24.1054
P62995	Transformer-2 protein homolog beta (TRA-2 beta) (TRA2-beta) (hTRA2-beta) (Splicing factor, arginine/serine-rich 10) (Transformer-2 protein homolog B)	20.4601	22.6601	21.8279	23.8925	24.7267	24.3575
Q13435	Splicing factor 3B subunit 2 (Pre-mRNA-splicing factor SF3b 145 kDa subunit) (SF3b145) (Spliceosome-associated protein 145) (SAP 145)	24.2925	24.5469	24.2298	26.4192	26.5483	26.0279
P35250	Replication factor C subunit 2 (Activator 1 40 kDa subunit) (A1 40 kDa subunit) (Activator 1 subunit 2) (Replication factor C 40 kDa subunit) (RF-C 40 kDa subunit) (RFC40)	21.237	21.3739	20.6196	23.4648	23.311	22.8054
P30876	DNA-directed RNA polymerase II subunit RPB2 (EC 2.7.7.6) (DNA-directed RNA polymerase II 140 kDa polypeptide) (DNA-directed RNA polymerase II subunit B) (RNA polymerase II subunit 2) (RNA polymerase II subunit B2)	19.6025	19.8871	19.2476	21.6301	21.5911	21.668
Q9UK45	U6 snRNA-associated Sm-like protein LSm7	20.5215	20.6319	20.402	22.4252	22.5016	22.3444
Q9Y3C6	Peptidyl-prolyl cis-trans isomerase-like 1 (PPIase) (EC 5.2.1.8) (Rotamase PPIL1)	23.8764	23.2505	23.1457	25.8028	25.4496	25.1366
Q76FK4	Nucleolar protein 8 (Nucleolar protein Nop132)	21.6896	21.5076	21.1039	23.1977	23.6291	23.4227
Q9UBB9	Tuftelin-interacting protein 11 (Septin and tuftelin-interacting protein 1) (STIP-1)	22.7628	23.1266	22.748	25.1905	24.5546	24.6243
Q9Y3A4	Ribosomal RNA-processing protein 7 homolog A (Gastric cancer antigen Zg14)	25.0199	24.457	25.0527	26.4967	27.0272	26.9425
Q8NAB2	Kelch repeat and BTB domain-containing protein 3 (BTB and kelch domain-containing protein 3)	19.7727	19.8685	19.834	21.6261	21.6535	21.5569
Q10570	Cleavage and polyadenylation specificity factor subunit 1 (Cleavage and polyadenylation specificity factor 160 kDa subunit) (CPSF 160 kDa subunit)	24.2496	23.5997	23.5231	26.044	25.7132	25.5312
Q9BTC0	Death-inducer obliterator 1 (DIO-1) (hDido1) (Death-associated transcription factor 1) (DATF-1)	21.7177	19.6369	21.1431	23.5391	23.3846	22.8391
O95983	Methyl-CpG-binding domain protein 3 (Methyl-CpG-binding protein MBD3)	25.4767	26.0012	25.3854	27.3619	27.6215	27.6779
A0A6Q8PH09	FA complementation group I	19.3294	18.3701	18.9265	20.638	21.0856	20.9499
Q9P2I0	Cleavage and polyadenylation specificity factor subunit 2 (Cleavage and polyadenylation specificity factor 100 kDa subunit) (CPSF 100 kDa subunit)	22.5718	23.2231	22.8784	24.6087	24.8379	24.9656
Q9NSD9	Phenylalanine--tRNA ligase beta subunit (EC 6.1.1.20) (Phenylalanyl-tRNA synthetase beta subunit) (PheRS)	19.7163	19.4803	16.6239	20.981	21.4927	21.5192
O75152	Zinc finger CCCH domain-containing protein 11A	22.0426	20.4092	22.5038	24.2719	24.0463	23.8059
Q96EK4	THAP domain-containing protein 11	22.4545	22.9006	21.9281	24.2663	24.7585	24.2625
Q96ES7	SAGA-associated factor 29 (Coiled-coil domain-containing protein 101) (SAGA complex-associated factor 29)	19.6987	20.0742	19.4305	21.6948	21.8806	21.2833
Q96P16	Regulation of nuclear pre-mRNA domain-containing protein 1A (Cyclin-dependent kinase inhibitor 2B-related protein) (p15INK4B-related protein)	21.1238	21.3512	20.8536	22.8412	22.7398	23.1629
P21127	Cyclin-dependent kinase 11B (EC 2.7.11.22) (Cell division cycle 2-like protein kinase 1) (CLK-1) (Cell division protein kinase 11B) (Galactosyltransferase-associated protein kinase p58/GTA) (PITSLRE serine/threonine-protein kinase CDC2L1) (p58 CLK-1)	22.8446	22.4138	22.432	24.671	24.262	24.1056
Q16576	Histone-binding protein RBBP7 (Histone acetyltransferase type B subunit 2) (Nucleosome-remodeling factor subunit RBAP46) (Retinoblastoma-binding protein 7) (RBBP-7) (Retinoblastoma-binding protein p46)	27.4602	27.8135	27.3206	29.002	29.3685	29.6229
P45973	Chromobox protein homolog 5 (Antigen p25) (Heterochromatin protein 1 homolog alpha) (HP1 alpha)	19.4655	19.6953	19.192	21.2575	21.4571	21.0257
Q01780	Exosome complex component 10 (EC 3.1.13.-) (Autoantigen PM/Scl 2) (P100 polymyositis-scleroderma overlap syndrome-associated autoantigen) (Polymyositis/scleroderma autoantigen 100 kDa) (PM/Scl-100) (Polymyositis/scleroderma autoantigen 2)	23.1102	24.2197	24.3521	25.5898	26.0004	26.1605
O94776	Metastasis-associated protein MTA2 (Metastasis-associated 1-like 1) (MTA1-L1 protein) (p53 target protein in deacetylase complex)	27.182	26.8975	26.7663	28.9496	28.5912	28.4339
Q16594	Transcription initiation factor TFIID subunit 9 (RNA polymerase II TBP-associated factor subunit G) (STAF31/32) (Transcription initiation factor TFIID 31 kDa subunit) (TAFII-31) (TAFII31) (Transcription initiation factor TFIID 32 kDa subunit) (TAFII-32) (TAFII32)	19.6951	20.949	20.4542	22.2702	22.3917	22.4013
A0A7P0Z4K1	PNN interacting serine and arginine rich protein	23.5725	23.1341	23.45	25.4121	24.8095	25.0594
P51812	Ribosomal protein S6 kinase alpha-3 (S6K-alpha-3) (EC 2.7.11.1) (90 kDa ribosomal protein S6 kinase 3) (p90-RSK 3) (p90RSK3) (Insulin-stimulated protein kinase 1) (ISPK-1) (MAP kinase-activated protein kinase 1b) (MAPK-activated protein kinase 1b) (MAPKAP kinase 1b) (MAPKAPK-1b) (Ribosomal S6 kinase 2) (RSK-2) (pp90RSK2)	19.3172	19.3891	18.6188	20.7192	21.0987	20.9214
Q9BR77	Coiled-coil domain-containing protein 77	19.7786	20.6522	20.2805	21.7222	22.3935	22.1011
Q6UN15	Pre-mRNA 3'-end-processing factor FIP1 (hFip1) (FIP1-like 1 protein) (Factor interacting with PAP) (Rearranged in hypereosinophilia)	25.7367	25.269	25.4004	27.1242	27.021	27.3399
A0A7P0T9U7	Splicing factor 1	24.0486	24.8852	24.5627	26.175	26.301	26.4505
Q93009	Ubiquitin carboxyl-terminal hydrolase 7 (EC 3.4.19.12) (Deubiquitinating enzyme 7) (Herpesvirus-associated ubiquitin-specific protease) (Ubiquitin thioesterase 7) (Ubiquitin-specific-processing protease 7)	21.9677	21.3857	20.7718	23.0652	23.5611	23.2835
A0A0C4DG89	RNA helicase (EC 3.6.4.13)	22.3481	24.4468	24.2952	25.5901	26.1988	25.9308
Q15029	116 kDa U5 small nuclear ribonucleoprotein component (Elongation factor Tu GTP-binding domain-containing protein 2) (SNU114 homolog) (hSNU114) (U5 snRNP-specific protein, 116 kDa) (U5-116 kDa)	25.169	25.1997	24.6867	26.5506	26.9194	26.619
A0A0C4DG17	Small ribosomal subunit protein uS2 (37 kDa laminin receptor precursor) (37LRP) (37/67 kDa laminin receptor) (LRP/LR) (67 kDa laminin receptor) (67LR) (Laminin receptor 1) (LamR) (Laminin-binding protein precursor p40) (LBP/p40)	23.3413	22.779	22.6727	24.6701	24.785	24.5043
O75643	U5 small nuclear ribonucleoprotein 200 kDa helicase (EC 3.6.4.13) (Activating signal cointegrator 1 complex subunit 3-like 1) (BRR2 homolog) (U5 snRNP-specific 200 kDa protein) (U5-200KD)	26.2082	26.6361	26.1617	27.7074	28.266	27.9995
Q13573	SNW domain-containing protein 1 (Nuclear protein SkiP) (Nuclear receptor coactivator NCoA-62) (Ski-interacting protein)	25.6123	25.1959	24.8114	27.2021	26.9151	26.7932
Q9H2P0	Activity-dependent neuroprotector homeobox protein (Activity-dependent neuroprotective protein)	25.4395	26.2968	25.9356	27.5167	27.7139	27.7819
Q13330	Metastasis-associated protein MTA1	26.6322	26.6542	26.164	28.2166	28.1596	28.0238
P35251	Replication factor C subunit 1 (Activator 1 140 kDa subunit) (A1 140 kDa subunit) (Activator 1 large subunit) (Activator 1 subunit 1) (DNA-binding protein PO-GA) (Replication factor C 140 kDa subunit) (RF-C 140 kDa subunit) (RFC140) (Replication factor C large subunit)	22.6831	23.0762	23.1337	24.2915	24.7791	24.7286
A0A590UJK3	Sarcolemma associated protein	22.5947	22.3445	22.0775	24.2885	23.6237	24.0754
Q6P2Q9	Pre-mRNA-processing-splicing factor 8 (220 kDa U5 snRNP-specific protein) (PRP8 homolog) (Splicing factor Prp8) (p220)	26.1285	26.3074	26.0286	27.5946	27.9647	27.6253
A0A087X020	deleted	21.4442	21.4803	21.4073	22.8335	23.1542	22.8372
P38432	Coilin (p80-coilin)	20.9289	20.3179	21.4676	22.7655	22.4346	23.0809
Q9Y2W1	Thyroid hormone receptor-associated protein 3 (BCLAF1 and THRAP3 family member 2) (Thyroid hormone receptor-associated protein complex 150 kDa component) (Trap150)	24.427	24.2153	24.8264	26.0793	26.3319	26.084
Q9BZZ5	Apoptosis inhibitor 5 (API-5) (Antiapoptosis clone 11 protein) (AAC-11) (Cell migration-inducing gene 8 protein) (Fibroblast growth factor 2-interacting factor) (FIF) (Protein XAGL)	22.2487	22.607	20.9408	23.7513	24.2234	23.8861
Q9ULD4	Bromodomain and PHD finger-containing protein 3	21.509	22.7401	22.4769	23.901	24.0022	24.4484
B0QYN7	Ubiquitin conjugating enzyme E2 I	18.9675	22.0526	22.2498	23.6261	23.8087	23.4171
Q8WUA2	Peptidyl-prolyl cis-trans isomerase-like 4 (PPIase) (EC 5.2.1.8) (Cyclophilin-like protein PPIL4) (Rotamase PPIL4)	20.8352	22.0802	21.474	23.4512	23.0922	23.3551
Q9Y4H2	Insulin receptor substrate 2 (IRS-2)	20.0419	19.2002	19.6816	21.452	21.2202	21.3407
P15927	Replication protein A 32 kDa subunit (RP-A p32) (Replication factor A protein 2) (RF-A protein 2) (Replication protein A 34 kDa subunit) (RP-A p34)	19.7636	19.869	19.6498	21.1348	21.4124	21.1717
A0A2R8Y212	DNA helicase (EC 3.6.4.12)	30.5217	30.6508	30.0113	32.0798	31.8684	32.0596
Q92552	Small ribosomal subunit protein mS27 (28S ribosomal protein S27, mitochondrial) (MRP-S27) (S27mt) (Mitochondrial ribosomal protein S27)	18.9115	18.4906	18.0917	20.4818	20.172	19.8429
Q6NW34	Nucleolus and neural progenitor protein	20.0741	20.0555	20.0925	21.5207	21.4376	21.4798
P62304	Small nuclear ribonucleoprotein E (snRNP-E) (Sm protein E) (Sm-E) (SmE)	22.0033	21.7113	20.3562	23.0773	23.5605	23.2435
P63244	Small ribosomal subunit protein RACK1 (Cell proliferation-inducing gene 21 protein) (Guanine nucleotide-binding protein subunit beta-2-like 1) (Guanine nucleotide-binding protein subunit beta-like protein 12.3) (Human lung cancer oncogene 7 protein) (HLC-7) (Receptor for activated C kinase) (Receptor of activated protein C kinase 1) [Cleaved into: Small ribosomal subunit protein RACK1, N-terminal…	24.7006	24.2805	24.1321	26.152	26.0359	25.5679
Q9Y3B4	Splicing factor 3B subunit 6 (Pre-mRNA branch site protein p14) (SF3b 14 kDa subunit) (SF3B14a) (Spliceosome-associated protein, 14-kDa) (Splicing factor 3b, subunit 6, 14kDa)	21.7496	20.3983	21.5069	22.9795	23.2146	22.883
P14678	Small nuclear ribonucleoprotein-associated proteins B and B' (snRNP-B) (Sm protein B/B') (Sm-B/B') (SmB/B')	23.8631	24.0448	23.6086	25.4521	25.4241	25.1251
Q8WYL5	Protein phosphatase Slingshot homolog 1 (EC 3.1.3.16) (EC 3.1.3.48) (SSH-like protein 1) (SSH-1L) (hSSH-1L)	19.7	19.7642	19.6329	21.0911	21.1294	21.0518
P10809	60 kDa heat shock protein, mitochondrial (EC 5.6.1.7) (60 kDa chaperonin) (Chaperonin 60) (CPN60) (Heat shock protein 60) (HSP-60) (Hsp60) (HuCHA60) (Mitochondrial matrix protein P1) (P60 lymphocyte protein)	29.2018	29.5032	28.8265	30.7787	30.7461	30.7151
Q9P2N5	RNA-binding protein 27 (RNA-binding motif protein 27)	23.9212	23.45	23.202	25.301	25.0776	24.9072
Q13637	Ras-related protein Rab-32	18.8637	18.6659	18.4366	19.9108	20.3206	20.1302
P62318	Small nuclear ribonucleoprotein Sm D3 (Sm-D3) (snRNP core protein D3)	23.6952	23.7131	23.5219	24.8853	25.1513	25.047
Q13547	Histone deacetylase 1 (HD1) (EC 3.5.1.98) (Protein deacetylase HDAC1) (EC 3.5.1.-) (Protein decrotonylase HDAC1) (EC 3.5.1.-)	26.3434	27.32	27.061	28.3938	28.7089	28.5419
P26599	Polypyrimidine tract-binding protein 1 (PTB) (57 kDa RNA-binding protein PPTB-1) (Heterogeneous nuclear ribonucleoprotein I) (hnRNP I)	23.4963	24.1468	23.9352	25.1927	25.6467	25.3126
O75691	Small subunit processome component 20 homolog (Down-regulated in metastasis protein) (Novel nucleolar protein 73) (NNP73) (Protein Key-1A6)	18.0602	18.43	17.5618	19.6386	19.9273	19.2773
A0A499FJD3	GATOR2 complex protein WDR24	18.2418	22.2584	22.2638	23.5688	23.585	23.5525
Q99627	COP9 signalosome complex subunit 8 (SGN8) (Signalosome subunit 8) (COP9 homolog) (hCOP9) (JAB1-containing signalosome subunit 8)	20.7871	21.3581	20.7784	22.6415	22.4567	22.2448
P61978	Heterogeneous nuclear ribonucleoprotein K (hnRNP K) (Transformation up-regulated nuclear protein) (TUNP)	26.0112	25.6974	25.5205	27.1081	27.1616	27.2886
Q96PK6	RNA-binding protein 14 (Paraspeckle protein 2) (PSP2) (RNA-binding motif protein 14) (RRM-containing coactivator activator/modulator) (Synaptotagmin-interacting protein) (SYT-interacting protein)	25.7294	25.885	25.3734	27.0969	27.2676	26.9374
A0A5H1ZRP4	Negative elongation factor B	19.4006	19.8397	18.7661	21.2882	20.9839	20.5978
Q8WXI9	Transcriptional repressor p66-beta (GATA zinc finger domain-containing protein 2B) (p66/p68)	27.3045	26.9551	26.7985	28.591	28.3657	28.3611
E9PF18	Hydroxyacyl-CoA dehydrogenase	24.9031	23.9846	24.8639	26.1652	25.9211	26.2931
P62312	U6 snRNA-associated Sm-like protein LSm6	21.9618	20.9215	21.6793	23.0715	23.064	23.1568
Q6ZU35	Capping protein-inhibiting regulator of actin dynamics (Cancer-related regulator of actin dynamics)	19.3917	19.7029	18.9945	20.8218	20.5046	21.0817
J3QQJ0	SAP30 binding protein	23.3335	23.3513	22.9854	24.3891	24.7275	24.5098
Q03701	CCAAT/enhancer-binding protein zeta (CCAAT-box-binding transcription factor) (CBF) (CCAAT-binding factor)	24.5038	24.5204	23.8783	25.8552	25.7158	25.5436
Q92615	La-related protein 4B (La ribonucleoprotein domain family member 4B) (La ribonucleoprotein domain family member 5) (La-related protein 5)	19.0081	18.4312	19.4191	20.4785	20.6942	20.2248
Q92759	General transcription factor IIH subunit 4 (Basic transcription factor 2 52 kDa subunit) (BTF2 p52) (General transcription factor IIH polypeptide 4) (TFIIH basal transcription factor complex p52 subunit)	23.3406	22.4745	22.9331	24.0986	24.4344	24.6208
Q04912	Macrophage-stimulating protein receptor (MSP receptor) (EC 2.7.10.1) (CDw136) (Protein-tyrosine kinase 8) (p185-Ron) (CD antigen CD136) [Cleaved into: Macrophage-stimulating protein receptor alpha chain; Macrophage-stimulating protein receptor beta chain]	20.2267	21.1833	20.7829	22.1471	22.2945	22.2227
P49368	T-complex protein 1 subunit gamma (TCP-1-gamma) (CCT-gamma) (hTRiC5)	25.2747	25.2862	24.6666	26.3419	26.6024	26.4172
P43686	26S proteasome regulatory subunit 6B (26S proteasome AAA-ATPase subunit RPT3) (MB67-interacting protein) (MIP224) (Proteasome 26S subunit ATPase 4) (Tat-binding protein 7) (TBP-7)	20.6991	21.2282	20.7983	22.2651	22.0826	22.418
Q8TDN6	Ribosome biogenesis protein BRX1 homolog (Brix domain-containing protein 2)	22.2105	23.3507	23.0123	24.5992	24.2492	24.3647
Q92878	DNA repair protein RAD50 (hRAD50) (EC 3.6.-.-)	25.3939	25.1922	25.2344	26.4417	26.5532	26.5203
Q92616	Stalled ribosome sensor GCN1 (GCN1 eIF-2-alpha kinase activator homolog) (GCN1-like protein 1) (General control of amino-acid synthesis 1-like protein 1) (Translational activator GCN1) (HsGCN1)	26.23	26.7304	26.3625	28.0087	27.4997	27.8035
Q8WUR7	UPF0235 protein C15orf40	19.8018	20.2967	18.0061	21.0195	21.5302	21.2973
Q14126	Desmoglein-2 (Cadherin family member 5) (HDGC)	19.3457	19.6003	18.6911	20.5223	20.8332	20.63
P13010	X-ray repair cross-complementing protein 5 (EC 3.6.4.-) (86 kDa subunit of Ku antigen) (ATP-dependent DNA helicase 2 subunit 2) (ATP-dependent DNA helicase II 80 kDa subunit) (CTC box-binding factor 85 kDa subunit) (CTC85) (CTCBF) (DNA repair protein XRCC5) (Ku80) (Ku86) (Lupus Ku autoantigen protein p86) (Nuclear factor IV) (Thyroid-lupus autoantigen) (TLAA) (X-ray repair complementing defective…	24.5806	25.1177	23.9032	26.0587	26.3518	25.8023
P52701	DNA mismatch repair protein Msh6 (hMSH6) (G/T mismatch-binding protein) (GTBP) (GTMBP) (MutS protein homolog 6) (MutS-alpha 160 kDa subunit) (p160)	22.5042	22.9382	23.2755	24.1299	24.5088	24.2406
Q7Z406	Myosin-14 (Myosin heavy chain 14) (Myosin heavy chain, non-muscle IIc) (Non-muscle myosin heavy chain IIc) (NMHC II-C)	21.8755	21.5444	21.5283	22.898	22.9298	22.8051
P42167	Lamina-associated polypeptide 2, isoforms beta/gamma (Thymopoietin, isoforms beta/gamma) (TP beta/gamma) (Thymopoietin-related peptide isoforms beta/gamma) (TPRP isoforms beta/gamma) [Cleaved into: Thymopoietin (TP) (Splenin); Thymopentin (TP5)]	27.4441	27.1705	26.934	28.5278	28.3729	28.4808
Q7Z2E3	Aprataxin (EC 3.6.1.71) (EC 3.6.1.72) (Forkhead-associated domain histidine triad-like protein) (FHA-HIT)	18.9511	19.1615	18.7046	20.207	20.4102	19.9705
P62314	Small nuclear ribonucleoprotein Sm D1 (Sm-D1) (Sm-D autoantigen) (snRNP core protein D1)	24.9814	25.1614	23.8659	26.2257	26.3625	26.002
A0A7P0T9C4	Dynein cytoplasmic 1 heavy chain 1	25.4282	25.7964	25.3499	26.4578	26.9968	26.8389
Q969X6	U3 small nucleolar RNA-associated protein 4 homolog (Cirhin) (UTP4 small subunit processome component)	23.9694	23.8585	24.1098	25.2236	25.1427	25.0892
Q6NT55	Ultra-long-chain fatty acid omega-hydroxylase (EC 1.14.14.177) (Cytochrome P450 4F22)	20.6381	20.8695	20.3623	21.8842	22.0599	21.684
Q9NYV4	Cyclin-dependent kinase 12 (EC 2.7.11.22) (EC 2.7.11.23) (Cdc2-related kinase, arginine/serine-rich) (CrkRS) (Cell division cycle 2-related protein kinase 7) (CDC2-related protein kinase 7) (Cell division protein kinase 12) (hCDK12)	27.7334	27.5506	27.3744	28.6856	28.6354	28.9442
Q9H4I2	Zinc fingers and homeoboxes protein 3 (Triple homeobox protein 1) (Zinc finger and homeodomain protein 3)	23.9239	24.4293	24.2969	25.3774	25.3385	25.6796
Q9H5V9	STING ER exit protein (STEEP)	26.1621	26.435	26.5175	27.4526	27.5	27.7321
Q9UHR4	Brain-specific angiogenesis inhibitor 1-associated protein 2-like protein 1 (BAI1-associated protein 2-like protein 1) (Insulin receptor tyrosine kinase substrate)	26.6297	27.0538	26.609	27.9764	28.1504	27.8175
Q9NVV4	Poly(A) RNA polymerase, mitochondrial (PAP) (EC 2.7.7.19) (PAP-associated domain-containing protein 1) (Polynucleotide adenylyltransferase) (Terminal uridylyltransferase 1) (TUTase 1) (mtPAP)	20.9395	19.8654	21.2876	21.9637	22.2567	22.5002
P62857	Small ribosomal subunit protein eS28 (40S ribosomal protein S28)	23.7618	23.3548	23.0953	24.7748	24.4822	24.8081
Q9HAU0	Pleckstrin homology domain-containing family A member 5 (PH domain-containing family A member 5) (Phosphoinositol 3-phosphate-binding protein 2) (PEPP-2)	21.3878	21.5551	20.8316	22.5745	22.547	22.5608
Q14980	Nuclear mitotic apparatus protein 1 (Nuclear matrix protein-22) (NMP-22) (Nuclear mitotic apparatus protein) (NuMA protein) (SP-H antigen)	25.4681	25.5802	25.6217	26.8084	26.5127	26.6743
A0A3B3IUA2	Ribonucloprotein	23.5425	23.4436	23.3855	24.5739	24.6367	24.3758
Q8NHM5	Lysine-specific demethylase 2B (EC 1.14.11.27) (CXXC-type zinc finger protein 2) (F-box and leucine-rich repeat protein 10) (F-box protein FBL10) (F-box/LRR-repeat protein 10) (JmjC domain-containing histone demethylation protein 1B) (Jumonji domain-containing EMSY-interactor methyltransferase motif protein) (Protein JEMMA) (Protein-containing CXXC domain 2) ([Histone-H3]-lysine-36 demethylase 1B)	21.0173	20.6843	21.2877	22.1889	21.9512	22.4654
Q9UN86	Ras GTPase-activating protein-binding protein 2 (G3BP-2) (GAP SH3 domain-binding protein 2)	23.4568	25.322	24.9793	25.9031	26.2516	26.4547
P62851	Small ribosomal subunit protein eS25 (40S ribosomal protein S25)	25.3409	25.2118	24.7393	26.3567	26.2819	26.1987
Q96QE5	Transcription elongation factor, mitochondrial	21.5222	21.9194	20.9722	23.0458	22.7497	22.496
Q92572	AP-3 complex subunit sigma-1 (AP-3 complex subunit sigma-3A) (Adaptor-related protein complex 3 subunit sigma-1) (Clathrin-associated/assembly/adaptor protein, small 3) (Sigma-3A-adaptin) (Sigma3A-adaptin) (Sigma-adaptin 3a)	22.2759	22.8407	22.6455	23.9605	23.5412	23.746
Q9NRL2	Bromodomain adjacent to zinc finger domain protein 1A (ATP-dependent chromatin-remodeling protein) (ATP-utilizing chromatin assembly and remodeling factor 1) (hACF1) (CHRAC subunit ACF1) (Williams syndrome transcription factor-related chromatin-remodeling factor 180) (WCRF180) (hWALp1)	25.7104	25.5118	25.5189	26.6745	26.7392	26.4449
A0A0C4DFT3	Discs large MAGUK scaffold protein 1	18.6929	19.003	18.2975	19.8876	19.6082	20.1215
Q13155	Aminoacyl tRNA synthase complex-interacting multifunctional protein 2 (Multisynthase complex auxiliary component p38) (Protein JTV-1)	22.4162	22.6736	22.1028	23.5566	23.7026	23.3941
O95292	Vesicle-associated membrane protein-associated protein B/C (VAMP-B/VAMP-C) (VAMP-associated protein B/C) (VAP-B/VAP-C)	24.6824	24.5763	24.2765	25.4428	25.7654	25.6169
Q6PK04	Coiled-coil domain-containing protein 137	26.8358	26.6585	26.5495	27.6002	27.7995	27.8051
A0A7I2YQE1	Importin subunit alpha	25.8443	25.5613	25.2349	26.7203	26.8928	26.508
Q9NPI6	mRNA-decapping enzyme 1A (EC 3.6.1.62) (Smad4-interacting transcriptional co-activator) (Transcription factor SMIF)	23.0612	22.7823	21.9549	23.7888	23.918	24.0618
Q14697	Neutral alpha-glucosidase AB (EC 3.2.1.207) (Alpha-glucosidase 2) (Glucosidase II subunit alpha)	20.3105	22.0676	22.5177	23.3182	23.1559	23.464
P31689	DnaJ homolog subfamily A member 1 (DnaJ protein homolog 2) (HSDJ) (Heat shock 40 kDa protein 4) (Heat shock protein J2) (HSJ-2) (Human DnaJ protein 2) (hDj-2)	27.3535	27.3287	27.4688	28.3585	28.3755	28.3261
Q7Z5K2	Wings apart-like protein homolog (Friend of EBNA2 protein) (WAPL cohesin release factor)	24.6367	24.5623	24.3093	25.4123	25.4744	25.6896
O43491	Band 4.1-like protein 2 (Erythrocyte membrane protein band 4.1-like 2) (Generally expressed protein 4.1) (4.1G)	24.5438	24.8498	24.6015	25.6558	25.6327	25.7316
A0A7I2V4Y4	Alpha-actinin-1 (Alpha-actinin cytoskeletal isoform) (F-actin cross-linking protein) (Non-muscle alpha-actinin-1)	23.2391	22.7542	23.1528	24.2562	23.9494	24.1385
Q92598	Heat shock protein 105 kDa (Antigen NY-CO-25) (Heat shock 110 kDa protein)	25.6159	25.3035	25.0376	26.3526	26.567	26.3162
I3L0E3	HCG1984214, isoform CRA_a	21.6219	21.5832	20.7335	22.3846	22.6128	22.4843
P08240	Signal recognition particle receptor subunit alpha (SR-alpha) (Docking protein alpha) (DP-alpha)	22.465	22.7346	21.2739	23.3646	23.6768	23.5313
A0A0B4J2A0	Carbohydrate kinase FGGY N-terminal domain-containing protein	20.1831	20.0913	20.2694	21.1177	20.984	21.24
Q9C0I1	Myotubularin-related protein 12 (Inactive phosphatidylinositol 3-phosphatase 12) (Phosphatidylinositol 3 phosphate 3-phosphatase adapter subunit) (3-PAP) (3-phosphatase adapter protein)	20.1135	20.4872	19.6078	21.2397	21.0634	21.3967
Q9UMS4	Pre-mRNA-processing factor 19 (EC 2.3.2.27) (Nuclear matrix protein 200) (PRP19/PSO4 homolog) (hPso4) (RING-type E3 ubiquitin transferase PRP19) (Senescence evasion factor)	29.7679	29.386	29.5364	30.3322	30.5981	30.7522
O43663	Protein regulator of cytokinesis 1	25.8081	26.054	26.0441	26.9392	26.8091	27.0112
A6NKF1	SAC3 domain-containing protein 1 (SAC3 homology domain-containing protein 1)	20.7571	20.2939	21.1072	21.8689	21.624	22.0783
G8JLB6	Heterogeneous nuclear ribonucleoprotein H1	25.2906	26.0199	25.8464	26.6636	27.0678	26.7524
Q8TBX8	Phosphatidylinositol 5-phosphate 4-kinase type-2 gamma (EC 2.7.1.149) (Phosphatidylinositol 5-phosphate 4-kinase type II gamma) (PI(5)P 4-kinase type II gamma) (PIP4KII-gamma)	19.4996	19.7978	19.1233	20.5778	20.6625	20.4504
Q9H832	Ubiquitin-conjugating enzyme E2 Z (EC 2.3.2.23) (E2 ubiquitin-conjugating enzyme Z) (Uba6-specific E2 conjugating enzyme 1) (Use1) (Ubiquitin carrier protein Z) (Ubiquitin-protein ligase Z)	21.7777	22.1294	22.2344	23.1187	23.1527	22.9153
Q5SRQ6	Casein kinase II subunit beta (CK II beta)	22.4993	22.2313	21.7659	23.1597	23.1306	23.5166
P55196	Afadin (ALL1-fused gene from chromosome 6 protein) (Protein AF-6) (Afadin adherens junction formation factor)	25.1399	25.3783	24.954	26.2256	26.1511	26.0771
H0YDT6	Eukaryotic translation initiation factor 3 subunit F (eIF3f) (Eukaryotic translation initiation factor 3 subunit 5) (eIF-3-epsilon) (eIF3 p47)	23.7197	23.4051	22.8078	24.6124	24.4682	24.3181
Q9UJK0	18S rRNA aminocarboxypropyltransferase (EC 2.5.1.-) (20S S rRNA accumulation protein 3 homolog) (HsTsr3)	20.491	20.2093	19.634	21.0712	21.3752	21.2894
P16615	Sarcoplasmic/endoplasmic reticulum calcium ATPase 2 (SERCA2) (SR Ca(2+)-ATPase 2) (EC 7.2.2.10) (Calcium pump 2) (Calcium-transporting ATPase sarcoplasmic reticulum type, slow twitch skeletal muscle isoform) (Endoplasmic reticulum class 1/2 Ca(2+) ATPase)	25.1061	25.361	25.0286	26.283	26.1724	25.907
P78371	T-complex protein 1 subunit beta (TCP-1-beta) (CCT-beta)	26.1889	26.3018	25.756	27.1221	27.1935	26.9922
Q9GZZ1	N-alpha-acetyltransferase 50 (hNaa50p) (EC 2.3.1.258) (N-acetyltransferase 13) (N-acetyltransferase 5) (hNAT5) (N-acetyltransferase san homolog) (hSAN) (N-epsilon-acetyltransferase 50) (EC 2.3.1.-) (NatE catalytic subunit)	18.6865	18.5237	18.8328	19.4525	19.7665	19.6458
Q9UBI6	Guanine nucleotide-binding protein G(I)/G(S)/G(O) subunit gamma-12	20.7744	20.5962	20.9329	21.712	21.6283	21.791
P51116	RNA-binding protein FXR2 (FXR2P) (FMR1 autosomal homolog 2)	28.6316	28.6782	28.4332	29.4693	29.5736	29.4205
Q9ULW0	Targeting protein for Xklp2 (Differentially expressed in cancerous and non-cancerous lung cells 2) (DIL-2) (Hepatocellular carcinoma-associated antigen 519) (Hepatocellular carcinoma-associated antigen 90) (Protein fls353) (Restricted expression proliferation-associated protein 100) (p100)	24.2268	23.9011	24.2846	25.0624	25.082	25.1268
P52597	Heterogeneous nuclear ribonucleoprotein F (hnRNP F) (Nucleolin-like protein mcs94-1) [Cleaved into: Heterogeneous nuclear ribonucleoprotein F, N-terminally processed]	22.2681	22.1005	21.3221	22.9833	23.2126	22.8985
P23396	Small ribosomal subunit protein uS3 (40S ribosomal protein S3) (EC 4.2.99.18)	28.799	28.7667	29.0352	30.0094	29.6071	29.709
Q12968	Nuclear factor of activated T-cells, cytoplasmic 3 (NF-ATc3) (NFATc3) (NFATx) (T-cell transcription factor NFAT4) (NF-AT4) (NF-AT4c)	20.8761	20.8649	20.8535	21.687	21.7509	21.62
Q14694	Ubiquitin carboxyl-terminal hydrolase 10 (EC 3.4.19.12) (Deubiquitinating enzyme 10) (Ubiquitin thioesterase 10) (Ubiquitin-specific-processing protease 10)	26.8992	26.997	26.1197	27.7369	27.7741	27.7856
Q14684	Ribosomal RNA processing protein 1 homolog B (RRP1-like protein B)	28.8525	28.9472	29.0703	29.753	29.9611	29.7679
Q9NR30	Nucleolar RNA helicase 2 (EC 3.6.4.13) (DEAD box protein 21) (Gu-alpha) (Nucleolar RNA helicase Gu) (Nucleolar RNA helicase II) (RH II/Gu)	27.6549	27.3233	27.5278	28.3776	28.5119	28.3351
Q8N8A6	ATP-dependent RNA helicase DDX51 (EC 3.6.4.13) (DEAD box protein 51)	19.7835	19.7267	19.8382	20.6429	20.5814	20.6197
Q8TBA6	Golgin subfamily A member 5 (Cell proliferation-inducing gene 31 protein) (Golgin-84) (Protein Ret-II) (RET-fused gene 5 protein)	19.9585	19.6576	19.2769	20.8504	20.5775	20.4979
Q8WTT2	Nucleolar complex protein 3 homolog (NOC3 protein homolog) (Factor for adipocyte differentiation 24) (NOC3-like protein) (Nucleolar complex-associated protein 3-like protein)	25.5887	25.261	25.388	26.4183	26.1706	26.3214
P48651	Phosphatidylserine synthase 1 (PSS-1) (PtdSer synthase 1) (EC 2.7.8.29) (Serine-exchange enzyme I)	23.6869	23.5243	23.2455	24.2658	24.3422	24.6275
F5H7W8	Protein CUSTOS	27.3315	27.5756	27.3508	28.1018	28.3166	28.4175
A0A2R8Y5H9	non-specific serine/threonine protein kinase (EC 2.7.11.1)	21.4091	21.0126	21.7198	22.3954	22.3111	22.475
Q9HC52	Chromobox protein homolog 8 (Polycomb 3 homolog) (Pc3) (hPc3) (Rectachrome 1)	26.0214	25.6817	26.0298	26.836	26.8803	26.6569
Q13123	Protein Red (Cytokine IK) (IK factor) (Protein RER)	25.8039	26.315	26.5751	27.028	27.4117	27.3059
A0A3B3IUB5	Histocompatibility minor 13	24.6547	23.7528	24.7014	25.3925	25.5407	25.4047
Q9P2J5	Leucine--tRNA ligase, cytoplasmic (EC 6.1.1.4) (Leucyl-tRNA synthetase) (LeuRS) (cLRS)	24.2236	24.8911	24.5846	25.574	25.6668	25.3914
O43290	U4/U6.U5 tri-snRNP-associated protein 1 (SNU66 homolog) (hSnu66) (Squamous cell carcinoma antigen recognized by T-cells 1) (SART-1) (hSART-1) (U4/U6.U5 tri-snRNP-associated 110 kDa protein) (allergen Hom s 1)	27.1554	26.8414	26.9492	27.8434	27.7568	27.9098
Q96CS3	FAS-associated factor 2 (UBX domain-containing protein 3B) (UBX domain-containing protein 8)	19.6474	21.3565	21.2711	22.0579	22.0014	22.1123
P61313	Large ribosomal subunit protein eL15 (60S ribosomal protein L15)	25.9265	26.0583	26.1834	26.7492	27.0216	26.8055
P57740	Nuclear pore complex protein Nup107 (107 kDa nucleoporin) (Nucleoporin Nup107)	21.4841	23.4654	23.7659	24.3534	24.2044	24.5726
P48634	Protein PRRC2A (HLA-B-associated transcript 2) (Large proline-rich protein BAT2) (Proline-rich and coiled-coil-containing protein 2A) (Protein G2)	24.4479	24.1751	23.8952	25.1675	25.0501	24.9825
A0A5F9ZI63	Embryonic ectoderm development	21.6003	21.386	20.7579	22.3333	22.144	22.225
Q9BRG1	Vacuolar protein-sorting-associated protein 25 (hVps25) (Dermal papilla-derived protein 9) (ELL-associated protein of 20 kDa) (ESCRT-II complex subunit VPS25)	19.3953	19.1237	19.6238	20.2529	20.053	20.4285
O15021	Microtubule-associated serine/threonine-protein kinase 4 (EC 2.7.11.1)	19.4873	20.6113	20.3406	21.2084	21.1395	21.2741
F5H5D3	Tubulin alpha chain	29.742	29.883	29.6279	30.416	30.5413	30.6078
P11142	Heat shock cognate 71 kDa protein (EC 3.6.4.10) (Heat shock 70 kDa protein 8) (Lipopolysaccharide-associated protein 1) (LAP-1) (LPS-associated protein 1)	29.9587	30.1026	29.7757	30.7468	30.8244	30.6495
Q9Y2R4	Probable ATP-dependent RNA helicase DDX52 (EC 3.6.4.13) (ATP-dependent RNA helicase ROK1-like) (DEAD box protein 52)	25.2472	25.4071	24.9426	26.0403	26.1477	25.9151
Q8N0T1	Ribosomal biogenesis factor	21.0509	22.1173	22.1572	22.8127	22.9266	22.6891
Q30KQ8	Beta-defensin 112 (Beta-defensin 12) (DEFB-12) (Defensin, beta 112)	21.3878	21.0423	21.6663	22.2334	22.3114	22.151
P61009	Signal peptidase complex subunit 3 (Microsomal signal peptidase 22/23 kDa subunit) (SPC22/23) (SPase 22/23 kDa subunit)	21.4392	21.8966	22.014	22.7986	22.5842	22.5106
Q6FI13	Histone H2A type 2-A (H2A-clustered histone 18) (H2A-clustered histone 19) (Histone H2A.2) (Histone H2A/o)	31.2974	31.3574	31.2192	31.8798	32.0549	32.0458
Q9Y5K6	CD2-associated protein (Adapter protein CMS) (Cas ligand with multiple SH3 domains)	24.6851	24.9351	24.079	25.5215	25.3269	25.6737
P11021	Endoplasmic reticulum chaperone BiP (EC 3.6.4.10) (78 kDa glucose-regulated protein) (GRP-78) (Binding-immunoglobulin protein) (BiP) (Heat shock protein 70 family protein 5) (HSP70 family protein 5) (Heat shock protein family A member 5) (Immunoglobulin heavy chain-binding protein)	28.2265	28.2905	27.9715	28.9705	28.9589	28.7963
Q9GZR2	RNA exonuclease 4 (EC 3.1.-.-) (Exonuclease XPMC2) (Prevents mitotic catastrophe 2 protein homolog) (hPMC2)	24.3077	24.0703	24.4335	24.8735	25.1227	25.0662
Q8WW22	DnaJ homolog subfamily A member 4	21.6255	21.479	21.7584	22.3412	22.4703	22.1993
O75179	Ankyrin repeat domain-containing protein 17 (Gene trap ankyrin repeat protein) (Serologically defined breast cancer antigen NY-BR-16)	23.2392	24.348	24.3025	24.8889	24.9821	24.9929
A0A0D9SF53	RNA helicase (EC 3.6.4.13)	27.9236	27.8029	27.5328	28.5667	28.5131	28.4299
P20700	Lamin-B1	27.4123	27.6115	27.6384	28.3123	28.2374	28.1359
Q99575	Ribonucleases P/MRP protein subunit POP1 (hPOP1)	29.4035	29.3328	29.4356	29.9143	30.0527	30.084
Q9NVP1	ATP-dependent RNA helicase DDX18 (EC 3.6.4.13) (DEAD box protein 18) (Myc-regulated DEAD box protein) (MrDb)	30.2211	30.1102	30.0939	30.6861	30.83	30.7817
Q5BKY9	Protein FAM133B	20.3517	21.4697	21.2644	21.8179	22.1185	21.9179
P68104	Elongation factor 1-alpha 1 (EF-1-alpha-1) (EC 3.6.5.-) (Elongation factor Tu) (EF-Tu) (Eukaryotic elongation factor 1 A-1) (eEF1A-1) (Leukocyte receptor cluster member 7)	30.2531	30.7771	30.5539	31.1499	31.3023	31.1901
O75955	Flotillin-1	20.501	20.6927	20.2797	21.1284	21.1814	21.0733
Q9Y6G9	Cytoplasmic dynein 1 light intermediate chain 1 (LIC1) (Dynein light chain A) (DLC-A) (Dynein light intermediate chain 1, cytosolic) (DLIC-1)	23.0269	22.7879	22.9016	23.5667	23.4125	23.472
O43747	AP-1 complex subunit gamma-1 (Adaptor protein complex AP-1 subunit gamma-1) (Adaptor-related protein complex 1 subunit gamma-1) (Clathrin assembly protein complex 1 gamma-1 large chain) (Gamma1-adaptin) (Golgi adaptor HA1/AP1 adaptin subunit gamma-1)	22.7981	22.9026	21.565	23.317	23.3196	23.4421
Q9UNQ2	Probable dimethyladenosine transferase (EC 2.1.1.183) (DIM1 dimethyladenosine transferase 1 homolog) (DIM1 dimethyladenosine transferase 1-like) (Probable 18S rRNA (adenine(1779)-N(6)/adenine(1780)-N(6))-dimethyltransferase) (Probable 18S rRNA dimethylase) (Probable S-adenosylmethionine-6-N',N'-adenosyl(rRNA) dimethyltransferase)	26.6722	26.8027	26.1703	27.2311	27.3503	27.1412
B7Z4C8	Large ribosomal subunit protein eL31 (60S ribosomal protein L31)	29.6226	29.661	29.0923	30.2283	30.0497	30.1077
P06899	Histone H2B type 1-J (Histone H2B.1) (Histone H2B.r) (H2B/r)	33.5312	33.292	33.4082	33.8982	33.8659	34.0956
A0A0A6YYL6	Large ribosomal subunit protein uL22 (60S ribosomal protein L17)	31.7349	31.969	31.9503	32.4472	32.345	32.4334
P49674	Casein kinase I isoform epsilon (CKI-epsilon) (CKIe) (EC 2.7.11.1)	26.1259	25.9981	25.5645	26.5447	26.5378	26.4765
Q09666	Neuroblast differentiation-associated protein AHNAK (Desmoyokin)	28.7213	28.806	28.1943	29.2233	29.1337	29.2218
O75683	Surfeit locus protein 6	30.1562	30.5178	30.5878	31.0191	30.9916	30.9149
P29372	DNA-3-methyladenine glycosylase (EC 3.2.2.21) (3-alkyladenine DNA glycosylase) (3-methyladenine DNA glycosidase) (ADPG) (N-methylpurine-DNA glycosylase)	26.2491	26.3244	26.0296	26.6443	26.7394	26.6252
Q9BZH6	WD repeat-containing protein 11 (Bromodomain and WD repeat-containing protein 2) (WD repeat-containing protein 15)	22.8557	23.2102	23.1396	23.3733	23.4188	23.341
Q9Y2W2	WW domain-binding protein 11 (WBP-11) (Npw38-binding protein) (NpwBP) (SH3 domain-binding protein SNP70) (Splicing factor that interacts with PQBP-1 and PP1)	24.6774	24.4615	23.9896	23.9699	23.8191	23.7992
Q8NDD1	Uncharacterized protein C1orf131	27.324	26.8446	27.4771	26.6572	26.6643	26.517
Q04637	Eukaryotic translation initiation factor 4 gamma 1 (eIF-4-gamma 1) (eIF-4G 1) (eIF-4G1) (p220)	28.6713	28.5489	27.9655	27.8321	27.74	27.6427
Q9NZM3	Intersectin-2 (SH3 domain-containing protein 1B) (SH3P18) (SH3P18-like WASP-associated protein)	21.3658	21.1177	20.8179	20.4859	20.2891	20.0611
F5H836	Paxillin	17.2434	17.3281	17.1535	15.7252	15.9154	15.5061
P53004	Biliverdin reductase A (BVR A) (EC 1.3.1.24) (Biliverdin-IX alpha-reductase)	18.2232	20.7332	20.8283	19.1642	19.058	19.1121
Q96JM7	Lethal(3)malignant brain tumor-like protein 3 (H-l(3)mbt-like protein 3) (L(3)mbt-like protein 3) (L3mbt-like 3) (MBT-1)	20.516	21.3266	21.8424	19.9687	19.8356	19.6891
Q9UGU0	Transcription factor 20 (TCF-20) (Nuclear factor SPBP) (Protein AR1) (Stromelysin-1 PDGF-responsive element-binding protein) (SPRE-binding protein)	19.7851	18.3518	20.4897	18.0942	18.4007	18.6533
O43166	Signal-induced proliferation-associated 1-like protein 1 (SIPA1-like protein 1) (High-risk human papilloma viruses E6 oncoproteins targeted protein 1) (E6-targeted protein 1)	20.5088	19.9664	18.5059	18.4291	18.0911	18.7027
Q9NQW6	Anillin	22.6206	18.4455	21.6983	19.9526	20.8281	20.0224
A0A1B0GVL4	Family with sequence similarity 193 member A	21.9843	22.0598	21.9046	19.8017	19.8179	19.8338
Q86WJ1	Chromodomain-helicase-DNA-binding protein 1-like (EC 3.6.4.-) (Amplified in liver cancer protein 1)	17.9446	18.0432	15.9046	15.7252	15.9154	15.5061
Q15418	Ribosomal protein S6 kinase alpha-1 (S6K-alpha-1) (EC 2.7.11.1) (90 kDa ribosomal protein S6 kinase 1) (p90-RSK 1) (p90RSK1) (p90S6K) (MAP kinase-activated protein kinase 1a) (MAPK-activated protein kinase 1a) (MAPKAP kinase 1a) (MAPKAPK-1a) (Ribosomal S6 kinase 1) (RSK-1)	17.9775	18.1919	17.7256	15.7252	15.9154	15.5061
Q9HCM1	Retroelement silencing factor 1	21.815	21.2762	20.8419	19.5093	18.8142	19.2032
P50995	Annexin A11 (56 kDa autoantigen) (Annexin XI) (Annexin-11) (Calcyclin-associated annexin 50) (CAP-50)	17.9716	18.3922	17.3756	15.7252	15.9154	15.5061
Q9BZL6	Serine/threonine-protein kinase D2 (EC 2.7.11.13) (nPKC-D2)	21.0753	20.9796	21.1651	18.6066	18.2239	18.9088
P21359	Neurofibromin (Neurofibromatosis-related protein NF-1) [Cleaved into: Neurofibromin truncated]	18.3713	18.1581	17.9078	15.7252	15.9154	15.5061
C9J0Q5	Nuclear receptor corepressor 2	22.3634	22.2538	22.3097	19.3801	19.4071	19.9992
Q9Y320	Thioredoxin-related transmembrane protein 2 (Cell proliferation-inducing gene 26 protein) (Thioredoxin domain-containing protein 14)	18.5026	18.3806	18.615	15.7252	15.9154	15.5061
P38935	DNA-binding protein SMUBP-2 (EC 3.6.4.12) (EC 3.6.4.13) (ATP-dependent helicase IGHMBP2) (Glial factor 1) (GF-1) (Immunoglobulin mu-binding protein 2)	18.6367	18.4759	18.2948	15.7252	15.9154	15.5061
Q9BXW7	Haloacid dehalogenase-like hydrolase domain-containing 5 (Cat eye syndrome critical region protein 5)	18.3069	18.7219	17.7218	15.7252	15.9154	15.5061
Q92804	TATA-binding protein-associated factor 2N (68 kDa TATA-binding protein-associated factor) (TAF(II)68) (TAFII68) (RNA-binding protein 56)	18.5845	18.5832	18.5858	15.7252	15.9154	15.5061
P17706	Tyrosine-protein phosphatase non-receptor type 2 (EC 3.1.3.48) (T-cell protein-tyrosine phosphatase) (TCPTP)	18.6577	18.5125	18.3509	15.7252	15.9154	15.5061
Q9UKA4	A-kinase anchor protein 11 (AKAP-11) (A-kinase anchor protein 220 kDa) (AKAP 220) (hAKAP220) (Protein kinase A-anchoring protein 11) (PRKA11)	18.7532	18.344	17.6834	15.7252	15.9154	15.5061
Q16512	Serine/threonine-protein kinase N1 (EC 2.7.11.13) (Protease-activated kinase 1) (PAK-1) (Protein kinase C-like 1) (Protein kinase C-like PKN) (Protein kinase PKN-alpha) (Protein-kinase C-related kinase 1) (Serine-threonine protein kinase N)	18.9116	18.6201	18.2544	15.7252	15.9154	15.5061
P10586	Receptor-type tyrosine-protein phosphatase F (EC 3.1.3.48) (Leukocyte common antigen related) (LAR)	22.6077	17.9018	21.6619	19.1568	19.38	18.8928
Q9Y613	FH1/FH2 domain-containing protein 1 (Formin homolog overexpressed in spleen 1) (FHOS) (Formin homology 2 domain-containing protein 1)	18.9475	18.7238	18.4589	15.7252	15.9154	15.5061
Q6ICH7	Aspartate beta-hydroxylase domain-containing protein 2 (EC 1.14.11.-)	18.9368	18.6234	18.7886	15.7252	15.9154	15.5061
Q9H0P0	Cytosolic 5'-nucleotidase 3A (EC 3.1.3.5) (7-methylguanosine phosphate-specific 5'-nucleotidase) (7-methylguanosine nucleotidase) (EC 3.1.3.91) (Cytosolic 5'-nucleotidase 3) (Cytosolic 5'-nucleotidase III) (cN-III) (Pyrimidine 5'-nucleotidase 1) (P5'N-1) (P5N-1) (PN-I) (Uridine 5'-monophosphate hydrolase 1) (p36)	18.9564	18.7657	18.546	15.7252	15.9154	15.5061
Q13976	cGMP-dependent protein kinase 1 (cGK 1) (cGK1) (EC 2.7.11.12) (cGMP-dependent protein kinase I) (cGKI)	18.776	18.9516	18.5761	15.7252	15.9154	15.5061
Q96SI9	Spermatid perinuclear RNA-binding protein	18.4423	19.1387	17.0446	15.7252	15.9154	15.5061
Q8NEZ5	F-box only protein 22 (F-box protein FBX22p44)	18.6025	19.0658	17.9159	15.7252	15.9154	15.5061
Q53S58	Transmembrane protein 177	18.1818	19.0693	18.6928	15.7252	15.9154	15.5061
P61221	ATP-binding cassette sub-family E member 1 (EC 3.6.5.-) (2'-5'-oligoadenylate-binding protein) (HuHP68) (RNase L inhibitor) (Ribonuclease 4 inhibitor) (RNS4I)	18.8212	18.5925	19.0185	15.7252	15.9154	15.5061
A0A7P0T871	Acyl-CoA dehydrogenase family member 9	18.4575	19.2263	16.7017	15.7252	15.9154	15.5061
Q15797	Mothers against decapentaplegic homolog 1 (MAD homolog 1) (Mothers against DPP homolog 1) (JV4-1) (Mad-related protein 1) (SMAD family member 1) (SMAD 1) (Smad1) (hSMAD1) (Transforming growth factor-beta-signaling protein 1) (BSP-1)	18.3935	19.1017	18.7906	15.7252	15.9154	15.5061
Q9UJV3	Probable E3 ubiquitin-protein ligase MID2 (EC 2.3.2.27) (Midin-2) (Midline defect 2) (Midline-2) (RING finger protein 60) (RING-type E3 ubiquitin transferase MID2) (Tripartite motif-containing protein 1)	22.6861	21.835	19.4851	18.2456	19.6971	19.4084
Q13546	Receptor-interacting serine/threonine-protein kinase 1 (EC 2.7.11.1) (Cell death protein RIP) (Receptor-interacting protein 1) (RIP-1)	18.9962	19.0469	18.9437	15.7252	15.9154	15.5061
Q86VZ6	Juxtaposed with another zinc finger protein 1 (TAK1-interacting protein 27) (Zinc finger protein 802)	18.7496	19.184	18.1252	15.7252	15.9154	15.5061
O60293	Zinc finger C3H1 domain-containing protein (Coiled-coil domain-containing protein 131) (Proline/serine-rich coiled-coil protein 2)	26.4519	26.7912	26.2427	23.6488	23.5672	22.7331
Q8N554	Zinc finger protein 276 (Zfp-276) (Zinc finger protein 477)	18.8933	19.1785	18.5374	15.7252	15.9154	15.5061
Q03164	Histone-lysine N-methyltransferase 2A (Lysine N-methyltransferase 2A) (EC 2.1.1.364) (ALL-1) (CXXC-type zinc finger protein 7) (Cysteine methyltransferase KMT2A) (EC 2.1.1.-) (Myeloid/lymphoid or mixed-lineage leukemia) (Myeloid/lymphoid or mixed-lineage leukemia protein 1) (Trithorax-like protein) (Zinc finger protein HRX) [Cleaved into: MLL cleavage product N320 (N-terminal cleavage product of …	29.5054	28.6072	28.2531	25.287	26.0641	26.144
Q15648	Mediator of RNA polymerase II transcription subunit 1 (Activator-recruited cofactor 205 kDa component) (ARC205) (Mediator complex subunit 1) (Peroxisome proliferator-activated receptor-binding protein) (PBP) (PPAR-binding protein) (Thyroid hormone receptor-associated protein complex 220 kDa component) (Trap220) (Thyroid receptor-interacting protein 2) (TR-interacting protein 2) (TRIP-2) (Vitamin …	25.2594	30.7635	30.8542	27.2835	27.4406	27.4958
Q9NUQ6	SPATS2-like protein (DNA polymerase-transactivated protein 6) (Stress granule and nucleolar protein) (SGNP)	23.5665	19.7478	22.6653	19.8094	20.1752	19.3181
P41240	Tyrosine-protein kinase CSK (EC 2.7.10.2) (C-Src kinase) (Protein-tyrosine kinase CYL)	18.8317	19.0801	19.2921	15.7252	15.9154	15.5061
Q9H582	Zinc finger protein 644 (Zinc finger motif enhancer-binding protein 2) (Zep-2)	19.1553	19.2812	19.0173	15.7252	15.9154	15.5061
Q70UQ0	Inhibitor of nuclear factor kappa-B kinase-interacting protein (I kappa-B kinase-interacting protein) (IKBKB-interacting protein) (IKK-interacting protein)	19.5548	18.7071	18.2746	15.7252	15.9154	15.5061
Q99856	AT-rich interactive domain-containing protein 3A (ARID domain-containing protein 3A) (B-cell regulator of IgH transcription) (Bright) (Dead ringer-like protein 1) (E2F-binding protein 1)	19.0254	18.4678	19.4266	15.7252	15.9154	15.5061
Q86XK2	F-box only protein 11 (Protein arginine N-methyltransferase 9) (Vitiligo-associated protein 1) (VIT-1)	19.268	19.3056	19.2869	15.7252	15.9154	15.5061
Q9HCU5	Prolactin regulatory element-binding protein (Mammalian guanine nucleotide exchange factor mSec12)	19.0982	19.3859	19.2492	15.7252	15.9154	15.5061
O95684	Centrosomal protein 43 (FGFR1 oncogene partner)	19.4761	18.8276	19.188	15.7252	15.9154	15.5061
Q9H116	GDNF-inducible zinc finger protein 1 (Zinc finger and BTB domain-containing protein 23) (Zinc finger protein 336)	19.0112	18.0202	19.5931	15.7252	15.9154	15.5061
A0A6Q8PFY7	Trafficking from ER to golgi regulator	19.3269	19.4483	18.4088	15.7252	15.9154	15.5061
O00273	DNA fragmentation factor subunit alpha (DNA fragmentation factor 45 kDa subunit) (DFF-45) (Inhibitor of CAD) (ICAD)	19.3565	19.2712	19.437	15.7252	15.9154	15.5061
A7KAX9	Rho GTPase-activating protein 32 (Brain-specific Rho GTPase-activating protein) (GAB-associated Cdc42/Rac GTPase-activating protein) (GC-GAP) (GTPase regulator interacting with TrkA) (Rho-type GTPase-activating protein 32) (Rho/Cdc42/Rac GTPase-activating protein RICS) (RhoGAP involved in the beta-catenin-N-cadherin and NMDA receptor signaling) (p200RhoGAP) (p250GAP)	19.3195	19.1587	19.4642	15.7252	15.9154	15.5061
P14672	Solute carrier family 2, facilitated glucose transporter member 4 (Glucose transporter type 4, insulin-responsive) (GLUT-4)	19.3547	19.46	19.2411	15.7252	15.9154	15.5061
A0A024R571	EH domain containing 1 (EH-domain containing 1, isoform CRA_a)	19.5385	19.2224	18.5851	15.7252	15.9154	15.5061
P18859	ATP synthase-coupling factor 6, mitochondrial (ATPase subunit F6) (ATP synthase peripheral stalk subunit F6)	19.4703	19.372	19.086	15.7252	15.9154	15.5061
O94874	E3 UFM1-protein ligase 1 (EC 2.3.2.-) (E3 UFM1-protein transferase 1) (Multiple alpha-helix protein located at ER) (Novel LZAP-binding protein) (Regulator of C53/LZAP and DDRGK1)	19.2605	19.5938	18.8264	15.7252	15.9154	15.5061
P20338	Ras-related protein Rab-4A (EC 3.6.5.2)	22.5209	23.1621	21.3379	18.5736	18.7203	20.2126
H7C1E4	Adaptor related protein complex 1 subunit sigma 1	18.9324	19.6745	19.1509	15.7252	15.9154	15.5061
O95563	Mitochondrial pyruvate carrier 2 (Brain protein 44)	19.0761	19.7262	17.8608	15.7252	15.9154	15.5061
P38117	Electron transfer flavoprotein subunit beta (Beta-ETF)	19.5527	19.5032	19.4519	15.7252	15.9154	15.5061
Q15121	Astrocytic phosphoprotein PEA-15 (15 kDa phosphoprotein enriched in astrocytes) (Phosphoprotein enriched in diabetes) (PED)	18.9522	19.3683	19.6909	15.7252	15.9154	15.5061
Q9BQC6	Large ribosomal subunit protein mL63 (Mitochondrial ribosomal protein 63) (Mitochondrial ribosomal protein L57) (Ribosomal protein 63, mitochondrial) (hMRP63)	19.0695	19.8455	17.2719	15.7252	15.9154	15.5061
Q9ULJ8	Neurabin-1 (Neurabin-I) (Neural tissue-specific F-actin-binding protein I) (Protein phosphatase 1 regulatory subunit 9A)	19.3472	18.736	19.7752	15.7252	15.9154	15.5061
Q96T17	MAP7 domain-containing protein 2	19.8089	19.2982	18.5004	15.7252	15.9154	15.5061
Q9NR31	GTP-binding protein SAR1a (COPII-associated small GTPase)	19.753	19.4557	17.8822	15.7252	15.9154	15.5061
Q9NPG3	Ubinuclein-1 (HIRA-binding protein) (Protein VT4) (Ubiquitously expressed nuclear protein)	19.5129	19.1808	19.7827	15.7252	15.9154	15.5061
Q86YT6	E3 ubiquitin-protein ligase MIB1 (EC 2.3.2.27) (DAPK-interacting protein 1) (DIP-1) (Mind bomb homolog 1) (RING-type E3 ubiquitin transferase MIB1) (Zinc finger ZZ type with ankyrin repeat domain protein 2)	18.2296	19.5725	19.7695	15.7252	15.9154	15.5061
A0A494C100	DNA helicase MCM8 (EC 3.6.4.12) (Minichromosome maintenance 8)	18.7996	19.8764	19.5699	15.7252	15.9154	15.5061
A0A0A0MS08	Immunoglobulin heavy constant gamma 1 (Ig gamma-1 chain C region) (Ig gamma-1 chain C region EU) (Ig gamma-1 chain C region KOL) (Ig gamma-1 chain C region NIE)	19.8084	19.7457	19.6802	15.7252	15.9154	15.5061
P20226	TATA-box-binding protein (TATA sequence-binding protein) (TATA-binding factor) (TATA-box factor) (Transcription initiation factor TFIID TBP subunit)	19.9291	19.5064	18.9059	15.7252	15.9154	15.5061
Q9HCD6	Protein TANC2 (Tetratricopeptide repeat, ankyrin repeat and coiled-coil domain-containing protein 2)	18.5479	19.9703	19.4277	15.7252	15.9154	15.5061
Q68DK7	Male-specific lethal 1 homolog (MSL-1) (Male-specific lethal 1-like 1) (MSL1-like 1) (Male-specific lethal-1 homolog 1)	18.685	19.9132	19.6228	15.7252	15.9154	15.5061
Q96NB2	Sideroflexin-2	19.4809	18.4211	20.0852	15.7252	15.9154	15.5061
Q14680	Maternal embryonic leucine zipper kinase (hMELK) (EC 2.7.11.1) (Protein kinase Eg3) (pEg3 kinase) (Protein kinase PK38) (hPK38) (Tyrosine-protein kinase MELK) (EC 2.7.10.2)	20.1316	18.6022	19.5607	15.7252	15.9154	15.5061
Q9BQG0	Myb-binding protein 1A	33.0328	32.6439	32.7357	28.641	28.8091	28.6384
O15085	Rho guanine nucleotide exchange factor 11 (PDZ-RhoGEF)	19.775	19.3981	20.0736	15.7252	15.9154	15.5061
Q96TA2	ATP-dependent zinc metalloprotease YME1L1 (EC 3.4.24.-) (ATP-dependent metalloprotease FtsH1) (Meg-4) (Presenilin-associated metalloprotease) (PAMP) (YME1-like protein 1)	20.2384	17.7512	19.4752	15.7252	15.9154	15.5061
Q4VCS5	Angiomotin	29.818	30.135	30.205	25.5982	26.1156	25.9318
Q9Y6E2	eIF5-mimic protein 1 (Basic leucine zipper and W2 domain-containing protein 2)	20.0868	19.7309	19.9198	15.7252	15.9154	15.5061
Q9UKZ1	CCR4-NOT transcription complex subunit 11	20.1581	19.5824	19.8988	15.7252	15.9154	15.5061
P41208	Centrin-2 (Caltractin isoform 1)	19.8098	19.1936	20.2402	15.7252	15.9154	15.5061
Q16864	V-type proton ATPase subunit F (V-ATPase subunit F) (V-ATPase 14 kDa subunit) (Vacuolar proton pump subunit F)	19.9272	20.0513	20.1657	15.7252	15.9154	15.5061
Q9NSC2	Sal-like protein 1 (Spalt-like transcription factor 1) (Zinc finger protein 794) (Zinc finger protein SALL1) (Zinc finger protein Spalt-1) (HSal1) (Sal-1)	20.1972	19.9155	20.0632	15.7252	15.9154	15.5061
H0YGG4	Translation initiation factor eIF-2B subunit alpha (eIF-2B GDP-GTP exchange factor subunit alpha)	20.2445	19.9851	19.6686	15.7252	15.9154	15.5061
Q9NRX5	Serine incorporator 1 (Tumor differentially expressed protein 1-like) (Tumor differentially expressed protein 2)	20.1134	20.0324	20.1902	15.7252	15.9154	15.5061
Q92797	Symplekin	19.6676	20.4275	17.9623	15.7252	15.9154	15.5061
Q5JTD0	Tight junction-associated protein 1 (Protein incorporated later into tight junctions) (Tight junction protein 4)	19.0592	19.8511	20.3595	15.7252	15.9154	15.5061
Q9NPA8	Transcription and mRNA export factor ENY2 (Enhancer of yellow 2 transcription factor homolog)	20.382	19.8383	18.9555	15.7252	15.9154	15.5061
A0A087WZV0	Inositol hexakisphosphate and diphosphoinositol-pentakisphosphate kinase (EC 2.7.4.24)	19.5517	20.5451	19.262	15.7252	15.9154	15.5061
A0A499FI48	Protein disulfide-isomerase (EC 5.3.4.1)	19.855	20.4048	18.9558	15.7252	15.9154	15.5061
Q9H267	Vacuolar protein sorting-associated protein 33B (hVPS33B)	20.2097	20.1671	20.251	15.7252	15.9154	15.5061
Q5T0N5	Formin-binding protein 1-like (Transducer of Cdc42-dependent actin assembly protein 1) (Toca-1)	20.6419	18.4595	19.4356	15.7252	15.9154	15.5061
Q5VT06	Centrosome-associated protein 350 (Cep350) (Centrosome-associated protein of 350 kDa)	20.7115	19.3762	19.1114	15.7252	15.9154	15.5061
Q01850	Cerebellar degeneration-related protein 2 (Major Yo paraneoplastic antigen) (Paraneoplastic cerebellar degeneration-associated antigen)	20.3014	20.1223	20.2146	15.7252	15.9154	15.5061
Q92766	Ras-responsive element-binding protein 1 (RREB-1) (Finger protein in nuclear bodies) (Raf-responsive zinc finger protein LZ321) (Zinc finger motif enhancer-binding protein 1) (Zep-1)	19.9731	19.2998	20.4304	15.7252	15.9154	15.5061
Q5VT52	Regulation of nuclear pre-mRNA domain-containing protein 2	19.9494	25.7295	25.5313	21.6126	21.2636	20.3899
E7EVZ1	Zinc finger homeobox 4	19.5755	20.65	19.6314	15.7252	15.9154	15.5061
Q9HCI7	E3 ubiquitin-protein ligase MSL2 (EC 2.3.2.-) (E3 ubiquitin-protein transferase MSL2) (Male-specific lethal 2-like 1) (MSL2-like 1) (Male-specific lethal-2 homolog) (MSL-2) (Male-specific lethal-2 homolog 1) (RING finger protein 184)	19.6152	20.4629	20.0195	15.7252	15.9154	15.5061
Q9C0B5	Palmitoyltransferase ZDHHC5 (EC 2.3.1.225) (Zinc finger DHHC domain-containing protein 5) (DHHC-5) (Zinc finger protein 375)	19.2533	20.493	20.0024	15.7252	15.9154	15.5061
Q5VW32	BRO1 domain-containing protein BROX (BRO1 domain- and CAAX motif-containing protein)	20.4099	19.9124	20.1754	15.7252	15.9154	15.5061
Q99880	Histone H2B type 1-L (Histone H2B.c) (H2B/c)	19.9222	20.5606	18.7488	15.7252	15.9154	15.5061
Q14527	Helicase-like transcription factor (EC 2.3.2.27) (EC 3.6.4.-) (DNA-binding protein/plasminogen activator inhibitor 1 regulator) (HIP116) (RING finger protein 80) (RING-type E3 ubiquitin transferase HLTF) (SWI/SNF-related matrix-associated actin-dependent regulator of chromatin subfamily A member 3) (Sucrose nonfermenting protein 2-like 3)	18.8026	20.6463	20.0009	15.7252	15.9154	15.5061
Q66K14	TBC1 domain family member 9B	20.0955	20.342	20.5524	15.7252	15.9154	15.5061
Q5JWT2	Mediator of RNA polymerase II transcription subunit 23 (Mediator complex subunit 23)	20.2612	19.7954	20.6127	15.7252	15.9154	15.5061
A0A669KBG8	Golgi brefeldin A resistant guanine nucleotide exchange factor 1	20.4035	20.2415	20.549	15.7252	15.9154	15.5061
Q14678	KN motif and ankyrin repeat domain-containing protein 1 (Ankyrin repeat domain-containing protein 15) (Kidney ankyrin repeat-containing protein)	20.6643	20.1896	20.1596	15.7252	15.9154	15.5061
Q15058	Kinesin-like protein KIF14	20.0047	20.7794	18.2146	15.7252	15.9154	15.5061
O43852	Calumenin (Crocalbin) (IEF SSP 9302)	21.8483	24.7315	22.8401	19.3996	18.4299	19.9414
Q5T1J5	Putative coiled-coil-helix-coiled-coil-helix domain-containing protein CHCHD2P9, mitochondrial (Coiled-coil-helix-coiled-coil-helix domain-containing 2 pseudogene 9)	20.8157	19.3554	20.2629	15.7252	15.9154	15.5061
Q8WXD9	Caskin-1 (CASK-interacting protein 1)	20.9493	20.1018	19.7981	15.7252	15.9154	15.5061
P00558	Phosphoglycerate kinase 1 (EC 2.7.2.3) (Cell migration-inducing gene 10 protein) (Primer recognition protein 2) (PRP 2)	20.4099	20.8341	19.8064	15.7252	15.9154	15.5061
P51608	Methyl-CpG-binding protein 2 (MeCp-2 protein) (MeCp2)	19.9802	20.5829	20.7579	15.7252	15.9154	15.5061
Q6NTF9	Rhomboid domain-containing protein 2	20.6974	20.6715	20.7227	15.7252	15.9154	15.5061
Q9UBW7	Zinc finger MYM-type protein 2 (Fused in myeloproliferative disorders protein) (Rearranged in atypical myeloproliferative disorder protein) (Zinc finger protein 198)	20.9174	19.4976	20.3755	15.7252	15.9154	15.5061
P58107	Epiplakin (450 kDa epidermal antigen)	21.1775	18.7959	19.8648	15.7252	15.9154	15.5061
O94964	Microtubule cross-linking factor 2 (SOGA family member 1) (Suppressor of glucose by autophagy) (Suppressor of glucose, autophagy-associated protein 1) [Cleaved into: N-terminal form; C-terminal 80 kDa form (80-kDa SOGA fragment)]	20.9628	20.485	19.7657	15.7252	15.9154	15.5061
Q8NEF9	Serum response factor-binding protein 1 (SRF-dependent transcription regulation-associated protein) (p49/STRAP)	20.3013	21.0559	18.6251	15.7252	15.9154	15.5061
H0Y5K5	Endoplasmic reticulum-Golgi intermediate compartment protein	20.3312	21.0622	18.7756	15.7252	15.9154	15.5061
Q9HB66	Alternative protein MKKS (MKKS centrosomal shuttling protein) (McKusick-Kaufman syndrome, isoform CRA_a) (PNAS-117)	20.3791	20.916	20.6723	15.7252	15.9154	15.5061
P98179	RNA-binding protein 3 (RNA-binding motif protein 3) (RNPL)	18.4645	21.115	20.3282	15.7252	15.9154	15.5061
P35453	Homeobox protein Hox-D13 (Homeobox protein Hox-4I)	20.6767	20.9532	20.3343	15.7252	15.9154	15.5061
Q04323	UBX domain-containing protein 1 (SAPK substrate protein 1) (UBA/UBX 33.3 kDa protein)	19.7252	21.1871	20.3006	15.7252	15.9154	15.5061
B5MBX0	Cell division cycle associated 5	20.8271	20.6894	20.9527	15.7252	15.9154	15.5061
P15954	Cytochrome c oxidase subunit 7C, mitochondrial (Cytochrome c oxidase polypeptide VIIc)	21.3009	20.3897	20.269	15.7252	15.9154	15.5061
Q8N3U4	Cohesin subunit SA-2 (SCC3 homolog 2) (Stromal antigen 2)	20.5766	19.388	21.2194	15.7252	15.9154	15.5061
Q9UK33	Zinc finger protein 580 (LDL-induced EC protein)	20.7109	21.1357	20.9389	15.7252	15.9154	15.5061
E5RJF8	Centrin 3	21.2629	20.712	19.8095	15.7252	15.9154	15.5061
A0A7I2V327	NADH dehydrogenase [ubiquinone] 1 alpha subcomplex subunit 10, mitochondrial	21.3357	20.6539	19.317	15.7252	15.9154	15.5061
Q86TB9	Protein PAT1 homolog 1 (PAT1-like protein 1) (Protein PAT1 homolog b) (Pat1b) (hPat1b)	21.1781	20.8963	21.0441	15.7252	15.9154	15.5061
Q9NSD4	Zinc finger protein 275	21.0152	20.3839	21.2314	15.7252	15.9154	15.5061
Q96S53	Dual specificity testis-specific protein kinase 2 (EC 2.7.12.1) (Testicular protein kinase 2)	21.001	20.7032	21.2476	15.7252	15.9154	15.5061
P01111	GTPase NRas (EC 3.6.5.2) (Transforming protein N-Ras)	21.0553	21.2562	20.8218	15.7252	15.9154	15.5061
A2RTX5	Threonine--tRNA ligase 2, cytoplasmic (EC 6.1.1.3) (Threonyl-tRNA synthetase) (ThrRS) (Threonyl-tRNA synthetase protein 3)	21.1049	21.2546	21.1817	15.7252	15.9154	15.5061
P31277	Homeobox protein Hox-D11 (Homeobox protein Hox-4F)	21.3346	21.0542	20.7059	15.7252	15.9154	15.5061
O60645	Exocyst complex component 3 (Exocyst complex component Sec6)	21.0618	21.3682	20.6722	15.7252	15.9154	15.5061
O14561	Acyl carrier protein, mitochondrial (ACP) (CI-SDAP) (NADH-ubiquinone oxidoreductase 9.6 kDa subunit)	20.8902	21.3563	21.142	15.7252	15.9154	15.5061
Q12802	A-kinase anchor protein 13 (AKAP-13) (AKAP-Lbc) (Breast cancer nuclear receptor-binding auxiliary protein) (Guanine nucleotide exchange factor Lbc) (Human thyroid-anchoring protein 31) (Lymphoid blast crisis oncogene) (LBC oncogene) (Non-oncogenic Rho GTPase-specific GTP exchange factor) (Protein kinase A-anchoring protein 13) (PRKA13) (p47)	21.1281	21.1402	21.3675	15.7252	15.9154	15.5061
P49411	Elongation factor Tu, mitochondrial (EF-Tu) (P43)	31.4156	31.127	31.4311	26.2896	26.0652	25.1546
Q9NTX5	Ethylmalonyl-CoA decarboxylase (EC 4.1.1.94) (Enoyl-CoA hydratase domain-containing protein 1) (Methylmalonyl-CoA decarboxylase) (MMCD)	21.2686	21.3711	21.1583	15.7252	15.9154	15.5061
P00374	Dihydrofolate reductase (EC 1.5.1.3)	21.5091	20.2697	21.0186	15.7252	15.9154	15.5061
P52741	Zinc finger protein 134	18.7884	21.3012	21.3927	15.7252	15.9154	15.5061
P36915	Guanine nucleotide-binding protein-like 1 (GTP-binding protein HSR1)	21.0253	19.9728	21.6273	15.7252	15.9154	15.5061
Q9BVG9	Phosphatidylserine synthase 2 (PSS-2) (PtdSer synthase 2) (EC 2.7.8.29) (Serine-exchange enzyme II)	21.2786	20.9247	21.5626	15.7252	15.9154	15.5061
Q8WXU2	Dynein axonemal assembly factor 4 (Dyslexia susceptibility 1 candidate gene 1 protein)	21.8233	19.1555	21.0341	15.7252	15.9154	15.5061
A0A087WXU3	deleted	21.4378	21.5928	21.5173	15.7252	15.9154	15.5061
Q8NEN9	PDZ domain-containing protein 8 (Sarcoma antigen NY-SAR-84/NY-SAR-104)	21.8975	21.1146	19.2753	15.7252	15.9154	15.5061
P63313	Thymosin beta-10	21.9807	18.2455	21.0852	15.7252	15.9154	15.5061
Q6UWP7	Lysocardiolipin acyltransferase 1 (EC 2.3.1.-) (1-acylglycerol-3-phosphate O-acyltransferase 8) (1-AGP acyltransferase 8) (1-AGPAT 8) (EC 2.3.1.51) (Acyl-CoA:lysocardiolipin acyltransferase 1)	21.0988	21.7886	21.4845	15.7252	15.9154	15.5061
P54727	UV excision repair protein RAD23 homolog B (HR23B) (hHR23B) (XP-C repair-complementing complex 58 kDa protein) (p58)	21.2039	21.9803	21.004	15.7252	15.9154	15.5061
B7Z2R2	Cytochrome b-c1 complex subunit 7 (Complex III subunit VII) (Ubiquinol-cytochrome c reductase complex 14 kDa protein)	21.3431	21.9301	20.3368	15.7252	15.9154	15.5061
Q9HB58	Sp110 nuclear body protein (Interferon-induced protein 41/75) (Speckled 110 kDa) (Transcriptional coactivator Sp110)	21.717	21.3175	21.7799	15.7252	15.9154	15.5061
Q9NPC7	Myoneurin (Zinc finger and BTB domain-containing protein 31)	21.8801	21.6393	21.3502	15.7252	15.9154	15.5061
Q969G3	SWI/SNF-related matrix-associated actin-dependent regulator of chromatin subfamily E member 1 (BRG1-associated factor 57) (BAF57)	22.2272	20.9799	20.6412	15.7252	15.9154	15.5061
Q13042	Cell division cycle protein 16 homolog (Anaphase-promoting complex subunit 6) (APC6) (CDC16 homolog) (CDC16Hs) (Cyclosome subunit 6)	21.2735	21.9056	21.7518	15.7252	15.9154	15.5061
Q6PID6	Tetratricopeptide repeat protein 33 (TPR repeat protein 33) (Osmosis-responsive factor)	20.7506	21.5271	22.0292	15.7252	15.9154	15.5061
Q96QE3	ATPase family AAA domain-containing protein 5 (Chromosome fragility-associated gene 1 protein)	22.4543	20.7646	19.1856	15.7252	15.9154	15.5061
Q15032	R3H domain-containing protein 1	22.1466	21.3872	19.6849	15.7252	15.9154	15.5061
Q14558	Phosphoribosyl pyrophosphate synthase-associated protein 1 (PRPP synthase-associated protein 1) (39 kDa phosphoribosypyrophosphate synthase-associated protein) (PAP39)	22.1841	21.5492	20.3881	15.7252	15.9154	15.5061
A6NI79	Coiled-coil domain-containing protein 69	20.1894	21.8997	22.0236	15.7252	15.9154	15.5061
Q9NRA8	Eukaryotic translation initiation factor 4E transporter (4E-T) (eIF4E transporter) (Eukaryotic translation initiation factor 4E nuclear import factor 1)	22.2761	19.163	21.4339	15.7252	15.9154	15.5061
P36404	ADP-ribosylation factor-like protein 2	22.3692	19.3283	21.5347	15.7252	15.9154	15.5061
Q8WVN8	Ubiquitin-conjugating enzyme E2 Q2 (EC 2.3.2.23) (E2 ubiquitin-conjugating enzyme Q2) (Ubiquitin carrier protein Q2) (Ubiquitin-protein ligase Q2)	22.5153	17.8389	21.5707	15.7252	15.9154	15.5061
Q9BSH4	Translational activator of cytochrome c oxidase 1 (Coiled-coil domain-containing protein 44) (Translational activator of mitochondrially-encoded cytochrome c oxidase I)	21.9279	22.4159	21.185	15.7252	15.9154	15.5061
Q8IX90	Spindle and kinetochore-associated protein 3	27.9325	27.397	26.7407	20.9042	20.6165	21.8008
Q14643	Inositol 1,4,5-trisphosphate receptor type 1 (IP3 receptor isoform 1) (IP3R 1) (InsP3R1) (Type 1 inositol 1,4,5-trisphosphate receptor) (Type 1 InsP3 receptor)	22.8922	21.3099	21.2988	15.7252	15.9154	15.5061
Q8NEM0	Microcephalin	19.6512	22.9619	21.2578	15.7252	15.9154	15.5061
Q9NRY4	Rho GTPase-activating protein 35 (Glucocorticoid receptor DNA-binding factor 1) (Glucocorticoid receptor repression factor 1) (GRF-1) (Rho GAP p190A) (p190-A)	18.1062	23.0367	21.1204	15.7252	15.9154	15.5061
Q7Z4V5	Hepatoma-derived growth factor-related protein 2 (HDGF-related protein 2) (HRP-2) (Hepatoma-derived growth factor 2) (HDGF-2)	19.8631	22.7395	21.9237	15.7252	15.9154	15.5061
P49770	Translation initiation factor eIF2B subunit beta (S20I15) (S20III15) (eIF2B GDP-GTP exchange factor subunit beta)	22.7186	22.0433	20.7321	15.7252	15.9154	15.5061
Q96H20	Vacuolar-sorting protein SNF8 (ELL-associated protein of 30 kDa) (ESCRT-II complex subunit VPS22) (hVps22)	20.5618	22.3488	22.5674	15.7252	15.9154	15.5061
P30419	Glycylpeptide N-tetradecanoyltransferase 1 (EC 2.3.1.97) (Myristoyl-CoA:protein N-myristoyltransferase 1) (HsNMT1) (NMT 1) (Type I N-myristoyltransferase) (Peptide N-myristoyltransferase 1) (Protein-lysine myristoyltransferase NMT1) (EC 2.3.1.-)	22.7961	19.435	21.9301	15.7252	15.9154	15.5061
Q96B97	SH3 domain-containing kinase-binding protein 1 (CD2-binding protein 3) (CD2BP3) (Cbl-interacting protein of 85 kDa) (Human Src family kinase-binding protein 1) (HSB-1)	27.1886	25.4307	26.7268	19.9831	21.0148	19.665
Q96QD9	UAP56-interacting factor (Forty-two-three domain-containing protein 1) (Protein 40-2-3)	23.2086	21.0848	21.2432	15.7252	15.9154	15.5061
P36507	Dual specificity mitogen-activated protein kinase kinase 2 (MAP kinase kinase 2) (MAPKK 2) (EC 2.7.12.2) (ERK activator kinase 2) (MAPK/ERK kinase 2) (MEK 2)	35.0675	34.9852	35.1252	28.1105	28.3324	28.1902
Q9H2F5	Enhancer of polycomb homolog 1	21.7394	22.6271	22.5924	15.7252	15.9154	15.5061
Q92567	Protein FAM168A (Tongue cancer chemotherapy resistance-associated protein 1)	22.4834	22.7371	22.6158	15.7252	15.9154	15.5061
C9JG08	Chromosome 2 open reading frame 16	22.9834	22.176	20.1755	15.7252	15.9154	15.5061
H0YC42	Tumor protein D52	23.8423	21.5675	18.1201	15.7252	15.9154	15.5061
Q9NSI2	Ribosome biogenesis protein SLX9 homolog	22.7952	23.2607	22.1037	15.7252	15.9154	15.5061
P46734	Dual specificity mitogen-activated protein kinase kinase 3 (MAP kinase kinase 3) (MAPKK 3) (EC 2.7.12.2) (MAPK/ERK kinase 3) (MEK 3) (Stress-activated protein kinase kinase 2) (SAPK kinase 2) (SAPKK-2) (SAPKK2)	23.1714	22.5233	23.1735	15.7252	15.9154	15.5061
Q01433	AMP deaminase 2 (EC 3.5.4.6) (AMP deaminase isoform L)	23.5139	23.5225	20.3918	15.7252	15.9154	15.5061
Q9NW82	WD repeat-containing protein 70	24.1385	23.1483	16.9445	15.7252	15.9154	15.5061
P28289	Tropomodulin-1 (Erythrocyte tropomodulin) (E-Tmod)	24.3366	23.3793	23.4899	15.7252	15.9154	15.5061
Q96S94	Cyclin-L2 (Paneth cell-enhanced expression protein)	24.2374	23.8918	24.5464	15.7252	15.9154	15.5061
A0A1B0GUL7	deleted	32.8756	33.0299	33.0105	24.3203	24.7585	23.7411
Q02750	Dual specificity mitogen-activated protein kinase kinase 1 (MAP kinase kinase 1) (MAPKK 1) (MKK1) (EC 2.7.12.2) (ERK activator kinase 1) (MAPK/ERK kinase 1) (MEK 1)	35.9762	36.0122	35.8358	27.4888	26.7822	26.8927
Q6VMQ6	Activating transcription factor 7-interacting protein 1 (ATF-interacting protein) (ATF-IP) (ATF7-interacting protein) (ATFa-associated modulator) (hAM) (MBD1-containing chromatin-associated factor 1) (P621)	12.8901	24.8539	24.9003	15.7252	15.9154	15.5061
Q86UL8	Membrane-associated guanylate kinase, WW and PDZ domain-containing protein 2 (Atrophin-1-interacting protein 1) (AIP-1) (Atrophin-1-interacting protein A) (Membrane-associated guanylate kinase inverted 2) (MAGI-2)	28.9189	28.0156	27.1655	15.7252	15.9154	15.5061
O14929	Histone acetyltransferase type B catalytic subunit (EC 2.3.1.48) (Histone acetyltransferase 1)	21.3309	20.2177	20.8791	22.6586	22.0262	22.2479
O75533	Splicing factor 3B subunit 1 (Pre-mRNA-splicing factor SF3b 155 kDa subunit) (SF3b155) (Spliceosome-associated protein 155) (SAP 155)	23.887	25.1007	24.7098	25.9554	26.7123	26.4755
P62316	Small nuclear ribonucleoprotein Sm D2 (Sm-D2) (snRNP core protein D2)	23.0373	22.525	21.7277	24.2022	23.7791	23.7579
Q15393	Splicing factor 3B subunit 3 (Pre-mRNA-splicing factor SF3b 130 kDa subunit) (SF3b130) (STAF130) (Spliceosome-associated protein 130) (SAP 130)	23.6499	23.6918	24.4394	25.7186	26.4669	25.5665
P26196	Probable ATP-dependent RNA helicase DDX6 (EC 3.6.4.13) (ATP-dependent RNA helicase p54) (DEAD box protein 6) (Oncogene RCK)	26.6743	27.1047	26.9401	27.8716	27.7156	27.5204
P41227	N-alpha-acetyltransferase 10 (EC 2.3.1.255) (N-terminal acetyltransferase complex ARD1 subunit homolog A) (hARD1) (NatA catalytic subunit Naa10)	21.4264	21.7457	19.8984	22.1748	22.2806	22.4091
Q8TDY2	RB1-inducible coiled-coil protein 1 (FAK family kinase-interacting protein of 200 kDa) (FIP200)	19.2113	19.3172	19.097	20.4195	20.1642	20.6364
A0A7P0T9J6	Sphingomyelin phosphodiesterase 4	22.3253	19.2493	21.487	20.1069	20.4348	20.001
Q6NSI4	RPA-related protein RADX (RPA-related and RAD51-antagonist, X-chromosome)	20.1929	20.9766	20.7794	22.7312	23.6464	23.5044
P55081	Microfibrillar-associated protein 1 (Spliceosome B complex protein MFAP1)	25.5681	26.6798	25.0578	23.6059	24.2849	24.2265
F8W0W8	Serine/threonine-protein phosphatase (EC 3.1.3.16)	25.2555	25.0672	24.9983	26.1184	25.8842	25.7221
A0A7I2V3T6	Transcription factor BTF3	20.366	20.5658	21.0786	23.4038	22.8757	22.3149
Q01968	Inositol polyphosphate 5-phosphatase OCRL (EC 3.1.3.36) (EC 3.1.3.56) (Inositol polyphosphate 5-phosphatase OCRL-1) (OCRL-1) (Lowe oculocerebrorenal syndrome protein) (Phosphatidylinositol 3,4,5-triphosphate 5-phosphatase) (EC 3.1.3.86)	19.736	19.7104	18.5605	20.6574	20.4669	20.3701
Q15369	Elongin-C (EloC) (Elongin 15 kDa subunit) (RNA polymerase II transcription factor SIII subunit C) (SIII p15) (Transcription elongation factor B polypeptide 1)	20.7844	22.3061	22.5157	24.3686	23.6411	23.9949
Q9NRK6	ATP-binding cassette sub-family B member 10, mitochondrial (ABC-mitochondrial erythroid protein) (ABC-me protein) (ATP-binding cassette transporter 10) (ABC transporter 10 protein) (Mitochondrial ATP-binding cassette 2) (M-ABC2)	20.3767	18.8011	19.7941	21.5718	21.0501	21.3344
Q9Y678	Coatomer subunit gamma-1 (Gamma-1-coat protein) (Gamma-1-COP)	20.8113	23.5398	23.6707	24.6942	24.281	24.5825
P62136	Serine/threonine-protein phosphatase PP1-alpha catalytic subunit (PP-1A) (EC 3.1.3.16)	25.0477	24.8654	24.2023	26.0327	25.5988	25.7685
P19447	General transcription and DNA repair factor IIH helicase subunit XPB (TFIIH subunit XPB) (EC 3.6.4.12) (Basic transcription factor 2 89 kDa subunit) (BTF2 p89) (DNA excision repair protein ERCC-3) (DNA repair protein complementing XP-B cells) (TFIIH basal transcription factor complex 89 kDa subunit) (TFIIH 89 kDa subunit) (TFIIH p89) (Xeroderma pigmentosum group B-complementing protein)	22.4031	22.2334	22.6652	23.154	23.59	23.5855
Q9H9J2	Large ribosomal subunit protein mL44 (EC 3.1.26.-) (39S ribosomal protein L44, mitochondrial) (L44mt) (MRP-L44)	18.5917	18.1646	17.5552	19.6414	19.255	19.946
Q9NRW7	Vacuolar protein sorting-associated protein 45 (h-VPS45) (hlVps45)	21.2684	20.925	20.0492	21.8417	21.6558	22.0062
Q8NI77	Kinesin-like protein KIF18A (Marrow stromal KIF18A) (MS-KIF18A)	23.4859	23.4695	22.9744	23.9612	24.1924	24.1038
O00429	Dynamin-1-like protein (EC 3.6.5.5) (Dnm1p/Vps1p-like protein) (DVLP) (Dynamin family member proline-rich carboxyl-terminal domain less) (Dymple) (Dynamin-like protein) (Dynamin-like protein 4) (Dynamin-like protein IV) (HdynIV) (Dynamin-related protein 1)	23.9214	24.2502	23.3307	24.6927	24.9362	24.6868
Q6YHU6	tRNA (32-2'-O)-methyltransferase regulator THADA (Gene inducing thyroid adenomas protein) (Thyroid adenoma-associated protein)	24.0258	23.0805	22.5454	25.4582	25.5082	25.9776
O15400	Syntaxin-7	20.7274	19.0738	18.8763	15.7252	15.9154	15.5061
Q8IY81	pre-rRNA 2'-O-ribose RNA methyltransferase FTSJ3 (EC 2.1.1.-) (Protein ftsJ homolog 3) (Putative rRNA methyltransferase 3)	30.8824	30.8385	30.8532	31.2484	31.4456	31.3676
P13984	General transcription factor IIF subunit 2 (General transcription factor IIF 30 kDa subunit) (Transcription initiation factor IIF subunit beta) (TFIIF-beta) (Transcription initiation factor RAP30)	18.4552	18.4212	18.4885	21.6121	20.6232	21.4605
Q86UE4	Protein LYRIC (3D3/LYRIC) (Astrocyte elevated gene-1 protein) (AEG-1) (Lysine-rich CEACAM1 co-isolated protein) (Metadherin) (Metastasis adhesion protein)	26.9793	26.9001	27.3149	27.7271	27.7945	28.0516
Q9NYF8	Bcl-2-associated transcription factor 1 (Btf) (BCLAF1 and THRAP3 family member 1)	25.0656	25.9418	25.2256	26.7396	27.5112	27.1158
Q13325	Interferon-induced protein with tetratricopeptide repeats 5 (IFIT-5) (Interferon-induced 58 kDa protein) (Retinoic acid- and interferon-inducible 58 kDa protein) (P58)	19.1817	19.7205	18.3118	20.574	20.7798	20.334
Q96DT7	Zinc finger and BTB domain-containing protein 10 (Zinc finger protein RIN ZF)	23.3009	22.7383	22.0204	24.8277	24.3295	24.0571
P26373	Large ribosomal subunit protein eL13 (60S ribosomal protein L13) (Breast basic conserved protein 1)	26.7093	26.7535	26.3294	27.3905	27.6903	27.4409
O75521	Enoyl-CoA delta isomerase 2 (EC 5.3.3.8) (DRS-1) (Delta(3),delta(2)-enoyl-CoA isomerase) (D3,D2-enoyl-CoA isomerase) (Diazepam-binding inhibitor-related protein 1) (DBI-related protein 1) (Dodecenoyl-CoA isomerase) (Hepatocellular carcinoma-associated antigen 88) (Peroxisomal 3,2-trans-enoyl-CoA isomerase) (pECI) (Renal carcinoma antigen NY-REN-1)	19.7308	21.1443	20.6042	19.6093	19.8324	19.7251
P42677	Small ribosomal subunit protein eS27 (40S ribosomal protein S27) (Metallopan-stimulin 1) (MPS-1)	26.4637	26.8019	27.0037	28.0941	27.6281	27.7269
E7EVA0	Microtubule-associated protein	29.265	29.2173	29.0599	29.6024	29.7851	29.7977
Q13085	Acetyl-CoA carboxylase 1 (ACC1) (EC 6.4.1.2) (Acetyl-Coenzyme A carboxylase alpha) (ACC-alpha)	31.4344	31.6879	31.2576	32.0712	32.2185	31.9668
O60271	C-Jun-amino-terminal kinase-interacting protein 4 (JIP-4) (JNK-interacting protein 4) (Cancer/testis antigen 89) (CT89) (Human lung cancer oncogene 6 protein) (HLC-6) (JNK-associated leucine-zipper protein) (JLP) (Mitogen-activated protein kinase 8-interacting protein 4) (Proliferation-inducing protein 6) (Protein highly expressed in testis) (PHET) (Sperm surface protein) (Sperm-associated antige…	20.7294	21.1086	19.6609	22.6838	22.1485	23.0734
P46736	Lys-63-specific deubiquitinase BRCC36 (EC 3.4.19.-) (BRCA1-A complex subunit BRCC36) (BRCA1/BRCA2-containing complex subunit 3) (BRCA1/BRCA2-containing complex subunit 36) (BRISC complex subunit BRCC36)	20.5137	20.1194	19.575	21.4051	21.4435	21.4809
P62750	Large ribosomal subunit protein uL23 (60S ribosomal protein L23a)	32.3366	32.1086	32.5062	32.8293	32.7657	32.8419
A0A0B4J1V9	Helicase, lymphoid specific (Helicase, lymphoid-specific, isoform CRA_b)	20.1733	20.94	17.5988	21.8078	22.446	22.0689
Q9Y2T2	AP-3 complex subunit mu-1 (AP-3 adaptor complex mu3A subunit) (Adaptor-related protein complex 3 subunit mu-1) (Mu-adaptin 3A) (Mu3A-adaptin)	23.4803	23.8261	23.4602	24.4445	24.4397	24.5668
E7ETM8	Nexilin F-actin binding protein	19.1621	20.1915	19.4871	21.658	21.5406	21.7666
Q9Y2L1	Exosome complex exonuclease RRP44 (EC 3.1.13.-) (EC 3.1.26.-) (Protein DIS3 homolog) (Ribosomal RNA-processing protein 44)	24.759	24.3441	23.7518	25.792	25.6915	25.2363
P13861	cAMP-dependent protein kinase type II-alpha regulatory subunit	20.3408	19.3984	20.2227	22.0503	21.5959	21.4393
Q13425	Beta-2-syntrophin (59 kDa dystrophin-associated protein A1 basic component 2) (Syntrophin-3) (SNT3) (Syntrophin-like) (SNTL)	23.6132	21.695	24.5234	21.7581	22.6768	22.7233
P11802	Cyclin-dependent kinase 4 (EC 2.7.11.22) (Cell division protein kinase 4) (PSK-J3)	20.3955	20.8487	19.7312	21.5368	21.721	21.3257
B4DZM6	Protein kinase, membrane associated tyrosine/threonine 1 (cDNA FLJ61000, highly similar to Membrane-associated tyrosine- andthreonine-specific cdc2-inhibitory kinase)	19.0613	19.3667	19.2221	20.3784	19.9312	20.1721
Q9UKF6	Cleavage and polyadenylation specificity factor subunit 3 (EC 3.1.27.-) (Cleavage and polyadenylation specificity factor 73 kDa subunit) (CPSF 73 kDa subunit) (mRNA 3'-end-processing endonuclease CPSF-73)	22.8983	23.2046	23.008	24.0809	24.6691	24.1893
M0R0C6	KH-type splicing regulatory protein	25.6612	25.0422	24.5968	26.8268	26.464	26.6555
P27694	Replication protein A 70 kDa DNA-binding subunit (RP-A p70) (Replication factor A protein 1) (RF-A protein 1) (Single-stranded DNA-binding protein) [Cleaved into: Replication protein A 70 kDa DNA-binding subunit, N-terminally processed]	22.6441	22.2109	21.9115	23.5795	23.1779	23.8316
Q5JSH3	WD repeat-containing protein 44 (Rab11-binding protein) (Rab11BP) (Rabphilin-11)	23.8099	24.7014	24.4509	24.9438	25.2186	25.1301
Q5CZA5	Zinc finger protein 805	18.7988	19.1957	18.2496	21.0078	20.1034	20.6253
O95777	U6 snRNA-associated Sm-like protein LSm8	22.5684	22.4892	20.8608	24.0379	24.1528	23.5713
P42568	Protein AF-9 (ALL1-fused gene from chromosome 9 protein) (Myeloid/lymphoid or mixed-lineage leukemia translocated to chromosome 3 protein) (YEATS domain-containing protein 3)	21.9363	20.1829	22.3092	22.9478	23.4479	22.9216
Q9H792	Inactive tyrosine-protein kinase PEAK1 (Pseudopodium-enriched atypical kinase 1) (Sugen kinase 269) (Tyrosine-protein kinase SgK269)	19.7803	19.1364	18.4991	18.2902	18.4472	18.114
J3QK89	Calcium homeostasis endoplasmic reticulum protein	22.4814	23.7272	22.8475	24.8114	25.2907	25.2251
P06733	Alpha-enolase (EC 4.2.1.11) (2-phospho-D-glycerate hydro-lyase) (C-myc promoter-binding protein) (Enolase 1) (MBP-1) (MPB-1) (Non-neural enolase) (NNE) (Phosphopyruvate hydratase) (Plasminogen-binding protein)	23.8997	23.9498	22.9046	22.6435	22.2101	22.7942
Q8TAA9	Vang-like protein 1 (Loop-tail protein 2 homolog) (LPP2) (Strabismus 2) (Van Gogh-like protein 1)	23.0609	23.0985	24.2938	21.2375	21.8619	22.1935
P62805	Histone H4	30.5089	30.3301	30.376	31.5612	31.1451	31.5963
Q7L576	Cytoplasmic FMR1-interacting protein 1 (Specifically Rac1-associated protein 1) (Sra-1) (p140sra-1)	20.2787	21.3061	21.2358	22.1033	22.5576	22.5317
P49756	RNA-binding protein 25 (Arg/Glu/Asp-rich protein of 120 kDa) (RED120) (Protein S164) (RNA-binding motif protein 25) (RNA-binding region-containing protein 7)	26.2537	26.696	27.0456	27.4562	27.9645	27.8785
O43913	Origin recognition complex subunit 5	18.6755	19.2408	17.733	20.9384	21.3973	20.2615
Q7KZF4	Staphylococcal nuclease domain-containing protein 1 (EC 3.1.31.1) (100 kDa coactivator) (EBNA2 coactivator p100) (Tudor domain-containing protein 11) (p100 co-activator)	26.2779	25.6284	25.862	27.2104	26.8181	26.7752
P38159	RNA-binding motif protein, X chromosome (Glycoprotein p43) (Heterogeneous nuclear ribonucleoprotein G) (hnRNP G) [Cleaved into: RNA-binding motif protein, X chromosome, N-terminally processed]	23.6927	23.85	24.2188	25.3678	26.2478	25.4991
Q08945	FACT complex subunit SSRP1 (Chromatin-specific transcription elongation factor 80 kDa subunit) (Facilitates chromatin transcription complex 80 kDa subunit) (FACT 80 kDa subunit) (FACTp80) (Facilitates chromatin transcription complex subunit SSRP1) (Recombination signal sequence recognition protein 1) (Structure-specific recognition protein 1) (hSSRP1) (T160)	26.1548	25.6979	26.1743	27.1858	26.8409	26.9238
P07910	Heterogeneous nuclear ribonucleoproteins C1/C2 (hnRNP C1/C2)	25.9442	26.3427	26.0496	26.9606	27.6054	27.4429
Q13625	Apoptosis-stimulating of p53 protein 2 (Bcl2-binding protein) (Bbp) (Renal carcinoma antigen NY-REN-51) (Tumor suppressor p53-binding protein 2) (53BP2) (p53-binding protein 2) (p53BP2)	20.839	23.1006	23.4454	24.2186	24.2374	24.1997
F8WF69	Clathrin light chain	21.0606	21.0201	21.1	21.6523	21.8887	21.6186
Q9Y5A9	YTH domain-containing family protein 2 (DF2) (CLL-associated antigen KW-14) (High-glucose-regulated protein 8) (Renal carcinoma antigen NY-REN-2)	24.8884	24.6816	24.7392	25.285	25.4282	25.1408
P46087	Probable 28S rRNA (cytosine(4447)-C(5))-methyltransferase (EC 2.1.1.-) (Nucleolar protein 1) (Nucleolar protein 2 homolog) (Proliferating-cell nucleolar antigen p120) (Proliferation-associated nucleolar protein p120)	26.7671	27.7745	28.0997	27.2628	27.3144	27.2098
Q02880	DNA topoisomerase 2-beta (EC 5.6.2.2) (DNA topoisomerase II, beta isozyme)	23.0355	23.6984	23.5542	24.7668	24.5524	25.1471
Q86TJ2	Transcriptional adapter 2-beta (ADA2-like protein beta) (ADA2-beta)	23.0336	23.2556	22.771	23.5938	23.5257	23.6588
Q96A72	Protein mago nashi homolog 2	20.9455	19.9103	18.381	22.2578	22.0533	22.9745
Q14141	Septin-6	20.0016	20.466	19.3125	21.3779	21.4399	21.3131
P68371	Tubulin beta-4B chain (Tubulin beta-2 chain) (Tubulin beta-2C chain)	29.8217	30.1588	29.8107	30.7614	30.8588	30.7878
Q96AA8	Janus kinase and microtubule-interacting protein 2 (CTCL tumor antigen HD-CL-04) (Neuroendocrine long coiled-coil protein 1)	23.2504	23.6756	22.645	24.5902	24.5611	24.6188
Q9NX40	OCIA domain-containing protein 1 (Ovarian cancer immunoreactive antigen domain containing 1) (Ovarian carcinoma immunoreactive antigen)	27.2287	27.2925	27.0103	28.2293	28.1145	27.8517
Q96EV2	RNA-binding protein 33 (Proline-rich protein 8) (RNA-binding motif protein 33)	21.1876	19.9069	20.685	22.0219	21.8606	22.1023
P38919	Eukaryotic initiation factor 4A-III (eIF-4A-III) (eIF4A-III) (EC 3.6.4.13) (ATP-dependent RNA helicase DDX48) (ATP-dependent RNA helicase eIF4A-3) (DEAD box protein 48) (Eukaryotic initiation factor 4A-like NUK-34) (Eukaryotic translation initiation factor 4A isoform 3) (Nuclear matrix protein 265) (NMP 265) (hNMP 265) [Cleaved into: Eukaryotic initiation factor 4A-III, N-terminally processed]	24.0069	23.648	23.7906	25.2422	25.8604	25.1099
Q6DKI1	Ribosomal protein uL30-like (60S ribosomal protein L7-like 1) (Large ribosomal subunit protein uL30-like 1)	25.1279	24.8175	24.1748	25.7436	25.6968	25.4005
P46013	Proliferation marker protein Ki-67 (Antigen identified by monoclonal antibody Ki-67) (Antigen KI-67) (Antigen Ki67)	25.509	24.4799	24.6917	27.0205	26.4099	26.4976
Q14964	Ras-related protein Rab-39A (Rab-39)	18.7114	18.7226	18.7002	18.2238	18.3195	18.4093
Q07666	KH domain-containing, RNA-binding, signal transduction-associated protein 1 (GAP-associated tyrosine phosphoprotein p62) (Src-associated in mitosis 68 kDa protein) (Sam68) (p21 Ras GTPase-activating protein-associated p62) (p68)	26.6077	27.2409	27.0343	27.8028	28.3487	28.0646
Q96KR1	Zinc finger RNA-binding protein (hZFR) (M-phase phosphoprotein homolog)	20.2592	18.5592	21.0182	22.0499	22.4439	21.7305
A0A0C4DFM2	HCG1643764, isoform CRA_b (Zinc finger protein 574)	21.2312	20.6679	19.7311	19.2746	19.8316	20.1421
Q9BXP5	Serrate RNA effector molecule homolog (Arsenite-resistance protein 2)	20.4594	21.8066	22.2903	22.8773	23.4615	23.681
Q06265	Exosome complex component RRP45 (Autoantigen PM/Scl 1) (Exosome component 9) (P75 polymyositis-scleroderma overlap syndrome-associated autoantigen) (Polymyositis/scleroderma autoantigen 1) (Polymyositis/scleroderma autoantigen 75 kDa) (PM/Scl-75)	22.8552	22.7322	21.845	23.6898	24.3172	24.0204
Q12874	Splicing factor 3A subunit 3 (SF3a60) (Spliceosome-associated protein 61) (SAP 61)	22.0004	22.777	21.4738	24.0497	23.9549	23.4598
Q8TBE7	Solute carrier family 35 member G2 (Transmembrane protein 22)	21.4727	21.7257	19.6932	20.9121	20.6219	20.2582
Q8WUQ7	Splicing factor Cactin (Renal carcinoma antigen NY-REN-24)	32.4168	32.2062	31.9076	33.1742	32.8171	32.8326
Q99613	Eukaryotic translation initiation factor 3 subunit C (eIF3c) (Eukaryotic translation initiation factor 3 subunit 8) (eIF3 p110)	25.326	25.7596	25.9484	26.8052	26.4456	26.4111
Q92769	Histone deacetylase 2 (HD2) (EC 3.5.1.98) (Protein deacylase HDAC2) (EC 3.5.1.-)	25.3179	25.0505	24.5928	26.2409	26.9078	27.0838
A0A1W2PNX8	Unc-45 myosin chaperone A	17.6337	17.9679	17.1979	19.7837	19.1369	20.2288
P39023	Large ribosomal subunit protein uL3 (60S ribosomal protein L3) (HIV-1 TAR RNA-binding protein B) (TARBP-B)	26.9939	27.4764	27.5564	28.667	28.3295	28.2282
Q15942	Zyxin (Zyxin-2)	24.5927	24.8412	24.7263	25.4893	25.195	25.5225
P19338	Nucleolin (Protein C23)	27.427	27.8633	27.7006	28.6298	29.1854	28.7117
Q00839	Heterogeneous nuclear ribonucleoprotein U (hnRNP U) (GRIP120) (Nuclear p120 ribonucleoprotein) (Scaffold-attachment factor A) (SAF-A) (p120) (pp120)	28.6374	29.1352	29.405	29.8104	29.9727	29.6451
Q7Z7A4	PX domain-containing protein kinase-like protein (Modulator of Na,K-ATPase) (MONaKA)	21.305	20.2206	20.8624	20.6287	20.1788	20.4212
Q96ST2	Protein IWS1 homolog (IWS1-like protein)	18.7982	20.0346	19.3696	20.7249	21.7513	21.4242
Q9H8N7	Zinc finger protein 395 (HD-regulating factor 2) (HDRF-2) (Huntington disease gene regulatory region-binding protein 2) (HD gene regulatory region-binding protein 2) (HDBP-2) (Papillomavirus regulatory factor 1) (PRF-1) (Papillomavirus-binding factor)	21.5448	20.9356	19.8604	20.2798	19.8783	20.5936
P51991	Heterogeneous nuclear ribonucleoprotein A3 (hnRNP A3)	23.5329	23.9945	22.9778	24.5572	25.3353	24.9361
A0A5H1ZRQ2	RNA helicase (EC 3.6.4.13)	26.8225	26.3439	25.5517	27.6737	27.4521	27.2296
S5FZ81	PHD finger protein 10 (PHF10 isoform Sl)	20.1076	19.5137	20.1764	21.54	21.8038	21.1267
P27144	Adenylate kinase 4, mitochondrial (AK 4) (EC 2.7.4.10) (EC 2.7.4.6) (Adenylate kinase 3-like) (GTP:AMP phosphotransferase AK4)	22.1377	18.1799	21.2277	17.7385	18.2397	19.8054
O95104	SR-related and CTD-associated factor 4 (CTD-binding SR-like protein RA4) (Splicing factor, arginine/serine-rich 15)	20.5909	21.4663	21.3184	22.6434	23.5007	22.953
Q15149	Plectin (PCN) (PLTN) (Hemidesmosomal protein 1) (HD1) (Plectin-1)	21.0576	21.2278	20.8906	22.2153	22.8469	23.0182
P49327	Fatty acid synthase (EC 2.3.1.85) (Type I fatty acid synthase) [Includes: [Acyl-carrier-protein] S-acetyltransferase (EC 2.3.1.38); [Acyl-carrier-protein] S-malonyltransferase (EC 2.3.1.39); 3-oxoacyl-[acyl-carrier-protein] synthase (EC 2.3.1.41); 3-oxoacyl-[acyl-carrier-protein] reductase (EC 1.1.1.100); 3-hydroxyacyl-[acyl-carrier-protein] dehydratase (EC 4.2.1.59); Enoyl-[acyl-carrier-protein]…	27.4338	27.9604	27.6147	28.2991	28.3701	28.669
O95757	Heat shock 70 kDa protein 4L (Heat shock 70-related protein APG-1) (Heat-shock protein family A member 4-like protein) (HSPA4-like protein) (Osmotic stress protein 94)	21.4549	20.6701	18.8183	22.1025	22.473	22.8096
Q6IQ19	Centriole, cilia and spindle-associated protein	19.612	19.4582	19.7509	19.9581	20.042	19.8691
Q01831	DNA repair protein complementing XP-C cells (Xeroderma pigmentosum group C-complementing protein) (p125)	26.0771	27.0508	21.2904	23.8275	22.6398	21.0963
A0A140T913	HLA class I histocompatibility antigen, A alpha chain	20.4584	20.1851	18.6528	21.13	21.3729	20.8377
Q8NCK3	Zinc finger protein 485	24.3315	24.7271	25.6585	23.0622	21.0909	22.7587
A0A1W2PQS6	diphosphoinositol-polyphosphate diphosphatase (EC 3.6.1.52)	24.809	24.2281	23.4531	25.6181	25.7945	25.5469
Q9BRJ6	Uncharacterized protein C7orf50	19.81	20.5712	20.2402	21.0171	20.8286	21.1838
Q9NPJ3	Acyl-coenzyme A thioesterase 13 (Acyl-CoA thioesterase 13) (EC 3.1.2.-) (Hotdog-fold thioesterase superfamily member 2) (Palmitoyl-CoA hydrolase) (EC 3.1.2.2) (Thioesterase superfamily member 2) (THEM2) [Cleaved into: Acyl-coenzyme A thioesterase 13, N-terminally processed]	20.5357	20.9336	19.9846	21.6015	21.2514	21.4371
P62879	Guanine nucleotide-binding protein G(I)/G(S)/G(T) subunit beta-2 (G protein subunit beta-2) (Transducin beta chain 2)	23.3479	24.0018	23.4892	24.7509	24.8711	24.662
P50990	T-complex protein 1 subunit theta (TCP-1-theta) (CCT-theta) (Chaperonin containing T-complex polypeptide 1 subunit 8) (Renal carcinoma antigen NY-REN-15)	26.009	25.7153	25.1016	26.6726	26.5519	26.2597
Q9NW13	RNA-binding protein 28 (RNA-binding motif protein 28)	21.6615	20.1802	21.3018	22.616	22.1725	22.1027
P22626	Heterogeneous nuclear ribonucleoproteins A2/B1 (hnRNP A2/B1)	26.8609	26.9982	26.6396	28.097	28.9929	28.8056
O95218	Zinc finger Ran-binding domain-containing protein 2 (Zinc finger protein 265) (Zinc finger, splicing)	19.8402	19.5985	21.0144	22.7393	23.0501	22.6765
Q9NZQ3	NCK-interacting protein with SH3 domain (54 kDa VacA-interacting protein) (54 kDa vimentin-interacting protein) (VIP54) (90 kDa SH3 protein interacting with Nck) (AF3p21) (Dia-interacting protein 1) (DIP-1) (Diaphanous protein-interacting protein) (SH3 adapter protein SPIN90) (WASP-interacting SH3-domain protein) (WISH) (Wiskott-Aldrich syndrome protein-interacting protein)	20.6717	19.5816	20.1684	21.5771	21.6614	21.048
P42696	RNA-binding protein 34 (RNA-binding motif protein 34)	25.9633	25.4774	25.8393	26.8022	26.4738	26.4197
Q9Y266	Nuclear migration protein nudC (Nuclear distribution protein C homolog)	27.1681	26.9799	26.9548	27.4907	27.2984	27.4929
Q12905	Interleukin enhancer-binding factor 2 (Nuclear factor of activated T-cells 45 kDa)	22.8721	24.8051	24.511	25.4095	26.1335	26.0446
O95602	DNA-directed RNA polymerase I subunit RPA1 (RNA polymerase I subunit A1) (EC 2.7.7.6) (A190) (DNA-directed RNA polymerase I largest subunit) (DNA-directed RNA polymerase I subunit A) (RNA polymerase I 194 kDa subunit) (RPA194)	23.1651	23.4294	22.0503	23.9393	24.3362	23.8513
Q9H910	Jupiter microtubule associated homolog 2 (Hematological and neurological expressed 1-like protein) (HN1-like protein)	24.8831	24.619	23.5682	25.3336	25.1091	25.1717
P62269	Small ribosomal subunit protein uS13 (40S ribosomal protein S18) (Ke-3) (Ke3)	25.4276	25.9015	25.942	26.449	26.8291	26.7999
O75190	DnaJ homolog subfamily B member 6 (HHDJ1) (Heat shock protein J2) (HSJ-2) (MRJ) (MSJ-1)	20.1011	20.6436	20.9885	21.4679	21.236	21.6118
Q8WWY3	U4/U6 small nuclear ribonucleoprotein Prp31 (Pre-mRNA-processing factor 31) (Serologically defined breast cancer antigen NY-BR-99) (U4/U6 snRNP 61 kDa protein) (Protein 61K) (hPrp31)	26.0315	25.7036	25.7754	26.2811	26.6339	26.6857
Q5T6F2	Ubiquitin-associated protein 2 (UBAP-2) (RNA polymerase II degradation factor UBAP2)	23.6684	23.6652	23.4585	24.1191	24.2286	24.4384
P49207	Large ribosomal subunit protein eL34 (60S ribosomal protein L34)	23.2662	23.9611	24.2893	24.871	24.872	24.8384
Q8N183	NADH dehydrogenase [ubiquinone] 1 alpha subcomplex assembly factor 2 (B17.2-like) (B17.2L) (Mimitin) (Myc-induced mitochondrial protein) (MMTN) (NDUFA12-like protein)	21.8057	21.0844	19.5755	20.0506	20.6787	20.5978
Q12767	Transmembrane protein 94	20.1218	20.2199	20.3117	18.8868	19.23	19.5071
Q8WWK9	Cytoskeleton-associated protein 2 (CTCL tumor antigen se20-10) (Tumor- and microtubule-associated protein)	24.6173	24.6125	24.4985	24.9702	25.0973	25.2367
O15226	NF-kappa-B-repressing factor (NFkB-repressing factor) (NRF) (Protein ITBA4)	24.6492	23.6057	22.9326	21.6633	22.9773	22.6465
Q9BRQ8	Ferroptosis suppressor protein 1 (FSP1) (EC 1.6.5.-) (Apoptosis-inducing factor homologous mitochondrion-associated inducer of death) (AMID) (p53-responsive gene 3 protein)	20.2268	20.2124	20.2411	20.7004	21.0358	20.8153
Q9Y6X9	ATPase MORC2 (EC 3.6.1.-) (MORC family CW-type zinc finger protein 2) (Zinc finger CW-type coiled-coil domain protein 1)	23.4074	23.5762	23.834	24.5157	24.1026	24.512
O00505	Importin subunit alpha-4 (Importin alpha Q2) (Qip2) (Karyopherin subunit alpha-3) (SRP1-gamma)	23.0438	22.6847	21.7625	23.5357	23.5665	23.3034
A0A024QZP7	Cyclin dependent kinase 1	25.5336	25.2782	24.9091	26.1113	25.8822	25.7659
Q96KP1	Exocyst complex component 2 (Exocyst complex component Sec5)	18.7055	19.0075	18.323	19.5035	19.5315	19.4748
Q8NEY1	Neuron navigator 1 (Pore membrane and/or filament-interacting-like protein 3) (Steerin-1) (Unc-53 homolog 1) (unc53H1)	18.4113	21.0657	20.9858	21.7	21.8854	21.4873
P09497	Clathrin light chain B (Lcb)	21.5807	18.6798	19.0631	15.7252	15.9154	15.5061
Q9BV38	WD repeat-containing protein 18	22.3068	22.4631	21.1235	23.7878	23.1226	23.4932
Q9UEY8	Gamma-adducin (Adducin-like protein 70)	23.3245	23.0284	23.0907	24.4356	23.8088	24.1344
Q96NC0	Zinc finger matrin-type protein 2	24.4403	23.9053	22.2435	25.0624	24.8962	25.254
Q96JC9	ELL-associated factor 1	22.0782	22.9447	22.4319	21.7784	21.9377	21.8472
O76094	Signal recognition particle subunit SRP72 (SRP72) (Signal recognition particle 72 kDa protein)	24.9851	25.3621	25.1417	25.5616	25.7486	25.9131
O15144	Actin-related protein 2/3 complex subunit 2 (Arp2/3 complex 34 kDa subunit) (p34-ARC)	21.8176	21.4324	21.7429	23.7959	23.4979	22.8797
J3QQ67	Ribosomal protein L18	27.7326	27.4583	27.4721	28.4909	28.1379	28.0646
O43896	Kinesin-like protein KIF1C	14.7086	17.87	19.6642	15.7252	15.9154	15.5061
P78344	Eukaryotic translation initiation factor 4 gamma 2 (eIF-4-gamma 2) (eIF-4G 2) (eIF4G 2) (Death-associated protein 5) (DAP-5) (p97)	26.9276	26.6848	26.1907	27.163	27.2594	27.2764
P18887	DNA repair protein XRCC1 (X-ray repair cross-complementing protein 1)	24.2059	22.4691	23.1649	22.7882	21.5569	21.4633
P48643	T-complex protein 1 subunit epsilon (TCP-1-epsilon) (CCT-epsilon)	26.329	25.9864	25.509	26.9043	26.9384	26.5472
O43167	Zinc finger and BTB domain-containing protein 24 (Zinc finger protein 450)	22.3049	21.5749	21.9856	22.6712	22.79	22.7562
P04049	RAF proto-oncogene serine/threonine-protein kinase (EC 2.7.11.1) (Proto-oncogene c-RAF) (cRaf) (Raf-1)	24.2588	24.6044	24.7167	21.8455	19.9413	21.6115
Q96B26	Exosome complex component RRP43 (Exosome component 8) (Opa-interacting protein 2) (OIP-2) (Ribosomal RNA-processing protein 43) (p9)	19.2243	17.955	17.2369	20.7382	20.3049	21.1009
Q9BW27	Nuclear pore complex protein Nup85 (85 kDa nucleoporin) (FROUNT) (Nucleoporin Nup75) (Nucleoporin Nup85) (Pericentrin-1)	18.2289	18.5101	17.8792	20.8286	19.8455	19.8143
Q3ZCQ8	Mitochondrial import inner membrane translocase subunit TIM50	23.1835	22.675	21.9394	24.0606	23.5129	23.8479
Q9P003	Protein cornichon homolog 4 (CNIH-4) (Cornichon family AMPA receptor auxiliary protein 4)	22.5261	22.3259	21.6806	23.3959	23.2058	22.8839
A0A2R8Y7H4	Ribose-phosphate pyrophosphokinase (EC 2.7.6.1)	23.0433	22.8542	23.2004	24.111	23.6068	23.9582
Q96EY1	DnaJ homolog subfamily A member 3, mitochondrial (DnaJ protein Tid-1) (hTid-1) (Hepatocellular carcinoma-associated antigen 57) (Tumorous imaginal discs protein Tid56 homolog)	28.8235	29.1117	28.8544	28.2288	27.4164	27.4793
P17480	Nucleolar transcription factor 1 (Autoantigen NOR-90) (Upstream-binding factor 1) (UBF-1)	23.5449	23.0948	21.9454	24.4695	23.936	24.0412
P62140	Serine/threonine-protein phosphatase PP1-beta catalytic subunit (PP-1B) (PPP1CD) (EC 3.1.3.16) (EC 3.1.3.53)	24.1329	23.9359	24.1755	24.9118	25.5339	25.1878
P82912	Small ribosomal subunit protein uS11m (28S ribosomal protein S11, mitochondrial) (MRP-S11) (S11mt) (Cervical cancer proto-oncogene 2 protein) (HCC-2)	24.4777	24.6654	24.7615	22.5997	22.554	21.2401
O75592	E3 ubiquitin-protein ligase MYCBP2 (EC 2.3.2.33) (Myc-binding protein 2) (Protein associated with Myc)	23.9345	24.6956	23.7973	23.0264	23.1343	21.876
Q8IXQ4	GPALPP motifs-containing protein 1 (Lipopolysaccharide-specific response protein 7)	20.7054	21.5142	18.6951	22.6102	22.4563	22.7493
B7Z6Z4	Myosin light polypeptide 6	26.0887	26.3437	25.6799	26.9078	26.7267	26.5407
Q12873	Chromodomain-helicase-DNA-binding protein 3 (CHD-3) (EC 3.6.4.12) (ATP-dependent helicase CHD3) (Mi-2 autoantigen 240 kDa protein) (Mi2-alpha) (Zinc finger helicase) (hZFH)	24.445	23.9584	24.0767	25.9311	25.21	25.1711
P09874	Poly [ADP-ribose] polymerase 1 (PARP-1) (EC 2.4.2.30) (ADP-ribosyltransferase diphtheria toxin-like 1) (ARTD1) (DNA ADP-ribosyltransferase PARP1) (EC 2.4.2.-) (NAD(+) ADP-ribosyltransferase 1) (ADPRT 1) (Poly[ADP-ribose] synthase 1) (Protein poly-ADP-ribosyltransferase PARP1) (EC 2.4.2.-) [Cleaved into: Poly [ADP-ribose] polymerase 1, processed C-terminus (Poly [ADP-ribose] polymerase 1, 89-kDa f…	29.2273	28.9318	28.4793	30.292	30.0038	29.6357
A0A6Q8PHC9	Elongator complex protein 1	20.1541	20.1178	20.1361	21.6547	21.1517	22.027
Q9BVJ6	U3 small nucleolar RNA-associated protein 14 homolog A (Antigen NY-CO-16) (Serologically defined colon cancer antigen 16)	27.211	26.7227	27.1407	27.8956	27.5567	27.8789
A0A0J9YYF7	Dishevelled associated activator of morphogenesis 2	19.8039	19.4245	18.9083	20.5132	20.3016	20.0536
J3KQE5	GTP-binding nuclear protein Ran	26.5903	26.9045	26.9421	27.5416	28.0564	27.736
P42704	Leucine-rich PPR motif-containing protein, mitochondrial (130 kDa leucine-rich protein) (LRP 130) (GP130)	23.2686	22.7056	22.1608	24.0473	23.5986	24.05
Q6PCB5	Lysine-specific demethylase RSBN1L (EC 1.14.11.-) (Round spermatid basic protein 1-like protein)	28.6723	28.7318	28.6978	29.1883	29.5891	29.5653
P62241	Small ribosomal subunit protein eS8 (40S ribosomal protein S8)	29.0541	29.6208	29.944	30.5461	30.3029	30.1765
A0A0U1RQQ9	SCY1 like pseudokinase 2	20.2168	20.8176	19.1682	21.7258	21.7633	21.6874
Q9NX20	Large ribosomal subunit protein uL16m (39S ribosomal protein L16, mitochondrial) (L16mt) (MRP-L16)	21.573	21.3296	20.9349	22.2937	22.3411	21.8579
O60231	Pre-mRNA-splicing factor ATP-dependent RNA helicase DHX16 (EC 3.6.4.13) (ATP-dependent RNA helicase #3) (DEAH-box protein 16)	21.4082	18.733	20.6181	22.5869	22.4123	21.8682
E7ENQ6	NADH dehydrogenase [ubiquinone] 1 alpha subcomplex subunit 13	20.4339	20.135	19.7574	21.0941	21.6193	22.0035
Q3SXM5	Inactive hydroxysteroid dehydrogenase-like protein 1 (Short chain dehydrogenase/reductase family 12C member 3)	19.235	18.702	18.993	19.6574	20.0592	19.6051
P84085	ADP-ribosylation factor 5	24.0447	19.7184	23.1148	19.7356	21.9612	20.0125
Q7Z5H3	Rho GTPase-activating protein 22 (Rho-type GTPase-activating protein 22)	19.8179	20.246	19.2064	23.692	22.0953	22.2169
P07900	Heat shock protein HSP 90-alpha (EC 3.6.4.10) (Heat shock 86 kDa) (HSP 86) (HSP86) (Lipopolysaccharide-associated protein 2) (LAP-2) (LPS-associated protein 2) (Renal carcinoma antigen NY-REN-38)	26.196	26.6276	26.463	26.9701	27.4355	27.1681
A0A087X0X3	deleted	26.5066	27.269	26.1928	27.9936	28.6131	27.8435
Q9HB71	Calcyclin-binding protein (CacyBP) (hCacyBP) (S100A6-binding protein) (Siah-interacting protein)	25.7323	25.4759	24.834	26.8313	26.3803	26.206
Q06210	Glutamine--fructose-6-phosphate aminotransferase [isomerizing] 1 (EC 2.6.1.16) (D-fructose-6-phosphate amidotransferase 1) (Glutamine:fructose-6-phosphate amidotransferase 1) (GFAT 1) (GFAT1) (Hexosephosphate aminotransferase 1)	24.8561	23.8464	23.8532	22.8535	23.0243	22.7193
P08243	Asparagine synthetase [glutamine-hydrolyzing] (EC 6.3.5.4) (Cell cycle control protein TS11) (Glutamine-dependent asparagine synthetase)	24.9561	24.6528	24.9875	25.8654	25.454	25.877
O00165	HCLS1-associated protein X-1 (HS1-associating protein X-1) (HAX-1) (HS1-binding protein 1) (HSP1BP-1)	19.2826	18.5332	19.7733	21.4993	21.0514	20.3983
Q9UBU9	Nuclear RNA export factor 1 (Tip-associated protein) (Tip-associating protein) (mRNA export factor TAP)	25.1653	25.1803	24.3697	25.9022	26.0922	25.6459
Q9BVP2	Guanine nucleotide-binding protein-like 3 (E2-induced gene 3 protein) (Novel nucleolar protein 47) (NNP47) (Nucleolar GTP-binding protein 3) (Nucleostemin)	31.3644	31.4801	31.3917	32.5625	32.1785	32.0361
Q08J23	RNA cytosine C(5)-methyltransferase NSUN2 (EC 2.1.1.-) (Myc-induced SUN domain-containing protein) (Misu) (NOL1/NOP2/Sun domain family member 2) (Substrate of AIM1/Aurora kinase B) (mRNA cytosine C(5)-methyltransferase) (EC 2.1.1.-) (tRNA cytosine C(5)-methyltransferase) (EC 2.1.1.-, EC 2.1.1.203) (tRNA methyltransferase 4 homolog) (hTrm4)	24.3645	25.1375	24.6751	25.559	26.04	25.534
Q9UHX1	Poly(U)-binding-splicing factor PUF60 (60 kDa poly(U)-binding-splicing factor) (FUSE-binding protein-interacting repressor) (FBP-interacting repressor) (Ro-binding protein 1) (RoBP1) (Siah-binding protein 1) (Siah-BP1)	22.3112	23.0716	23.0937	23.8548	23.7141	23.4754
A0JLT2	Mediator of RNA polymerase II transcription subunit 19 (Lung cancer metastasis-related protein 1) (Mediator complex subunit 19)	22.2007	22.533	22.9246	23.3828	23.713	24.1745
P09012	U1 small nuclear ribonucleoprotein A (U1 snRNP A) (U1-A) (U1A)	20.4817	20.3574	20.5962	21.493	21.772	21.1467
Q92621	Nuclear pore complex protein Nup205 (205 kDa nucleoporin) (Nucleoporin Nup205)	22.2479	23.0829	22.3754	23.8667	24.3612	23.5427
Q8IY37	Probable ATP-dependent RNA helicase DHX37 (EC 3.6.4.13) (DEAH box protein 37)	27.6441	27.2859	27.3524	28.5252	27.9837	28.1381
Q2NL82	Pre-rRNA-processing protein TSR1 homolog	28.6484	29.6106	29.9655	29.2513	29.3282	29.4776
A0A0A0MT49	deleted	24.3431	25.7132	25.4018	25.913	26.2127	26.0241
P50613	Cyclin-dependent kinase 7 (EC 2.7.11.22) (EC 2.7.11.23) (39 kDa protein kinase) (p39 Mo15) (CDK-activating kinase 1) (Cell division protein kinase 7) (Serine/threonine-protein kinase 1) (TFIIH basal transcription factor complex kinase subunit)	19.2837	19.4658	19.0753	20.1785	20.9879	20.4944
E7EPT4	NADH dehydrogenase [ubiquinone] flavoprotein 2, mitochondrial (NADH-ubiquinone oxidoreductase 24 kDa subunit)	19.372	22.9409	22.9742	24.0247	24.3222	23.6494
Q9NRC8	NAD-dependent protein deacetylase sirtuin-7 (EC 2.3.1.286) (NAD-dependent protein deacylase sirtuin-7) (EC 2.3.1.-) (Regulatory protein SIR2 homolog 7) (SIR2-like protein 7)	20.9434	19.9054	21.2042	20.8013	20.8428	20.5999
P05388	Large ribosomal subunit protein uL10 (60S acidic ribosomal protein P0) (60S ribosomal protein L10E)	23.9374	24.697	23.825	25.351	25.8019	25.288
P82970	High mobility group nucleosome-binding domain-containing protein 5 (Nucleosome-binding protein 1)	22.7806	19.2999	19.3522	15.7252	15.9154	15.5061
P62979	Ubiquitin-ribosomal protein eS31 fusion protein (Ubiquitin carboxyl extension protein 80) [Cleaved into: Ubiquitin; Small ribosomal subunit protein eS31 (40S ribosomal protein S27a)]	26.47	26.8222	27.2227	27.6804	27.62	27.7794
Q9Y3C1	Nucleolar protein 16 (HBV pre-S2 trans-regulated protein 3)	20.851	22.276	22.6151	24.3098	23.4256	23.5001
Q7Z3K3	Pogo transposable element with ZNF domain (Suppressor of hairy wing homolog 5) (Zinc finger protein 280E) (Zinc finger protein 635)	20.3762	20.3592	20.3931	21.2218	22.0352	21.9306
P38606	V-type proton ATPase catalytic subunit A (V-ATPase subunit A) (EC 7.1.2.2) (V-ATPase 69 kDa subunit) (Vacuolar ATPase isoform VA68) (Vacuolar proton pump subunit alpha)	21.2602	20.9412	20.868	20.3434	20.825	20.3467
Q9BSJ8	Extended synaptotagmin-1 (E-Syt1) (Membrane-bound C2 domain-containing protein)	20.5395	20.5716	20.5557	21.7943	22.5088	21.6169
P62424	Large ribosomal subunit protein eL8 (60S ribosomal protein L7a) (PLA-X polypeptide) (Surfeit locus protein 3)	27.5207	27.2729	27.4979	28.577	28.0568	28.248
P22314	Ubiquitin-like modifier-activating enzyme 1 (EC 6.2.1.45) (Protein A1S9) (Ubiquitin-activating enzyme E1)	20.7283	22.374	21.7709	22.7463	23.6594	23.414
Q15404	Ras suppressor protein 1 (RSP-1) (Rsu-1)	23.6102	23.298	22.4973	24.0662	24.11	23.7604
Q9UQ84	Exonuclease 1 (hExo1) (EC 3.1.-.-) (Exonuclease I) (hExoI)	22.9166	22.2325	20.8863	19.5039	20.2436	21.3718
A0A3B3IRV5	Heme-binding protein 1	20.2993	20.5712	19.9639	20.8643	20.718	20.9971
I3L0M9	Elongin B	21.5463	21.893	21.8513	22.8333	23.7156	23.0935
P15880	Small ribosomal subunit protein uS5 (40S ribosomal protein S2) (40S ribosomal protein S4) (Protein LLRep3)	27.2148	27.4017	27.4459	27.6511	27.9057	27.8268
Q6PJI9	GATOR2 complex protein WDR59 (WD repeat-containing protein 59)	19.9685	19.8303	20.0947	21.2799	20.7987	21.6401
Q96T37	RNA-binding protein 15 (One-twenty two protein 1) (RNA-binding motif protein 15)	27.0745	26.0795	26.6426	27.933	27.5533	27.3676
P25398	Small ribosomal subunit protein eS12 (40S ribosomal protein S12)	25.0681	25.3999	25.1293	26.01	26.5959	25.9419
Q96ST3	Paired amphipathic helix protein Sin3a (Histone deacetylase complex subunit Sin3a) (Transcriptional corepressor Sin3a)	17.8212	17.5874	18.0224	18.8231	19.8471	19.6133
P13639	Elongation factor 2 (EF-2) (EC 3.6.5.-)	28.6661	28.1788	27.9505	29.4383	28.9384	29.1614
F8WCF6	Actin-related protein 2/3 complex subunit 4	19.7413	20.3332	18.7206	20.6662	20.9366	21.1642
Q01813	ATP-dependent 6-phosphofructokinase, platelet type (ATP-PFK) (PFK-P) (EC 2.7.1.11) (6-phosphofructokinase type C) (Phosphofructo-1-kinase isozyme C) (PFK-C) (Phosphohexokinase)	20.429	20.0923	20.7017	21.0623	21.0451	21.0793
Q86YC2	Partner and localizer of BRCA2	19.8745	19.7733	19.8248	18.7534	18.305	19.0951
Q9Y6A4	Cilia- and flagella-associated protein 20 (Basal body up-regulated protein 22) (Transcription factor IIB)	22.6695	22.8427	23.0216	23.4314	23.5818	23.2013
Q9Y483	Metal-response element-binding transcription factor 2 (Metal regulatory transcription factor 2) (Metal-response element DNA-binding protein M96) (Polycomb-like protein 2) (hPCl2)	24.9573	24.9454	25.3854	25.9709	25.6046	26.1608
Q53EP0	Fibronectin type III domain-containing protein 3B (Factor for adipocyte differentiation 104) (HCV NS5A-binding protein 37)	22.6612	22.8368	23.3273	22.3823	22.3317	22.4311
P09651	Heterogeneous nuclear ribonucleoprotein A1 (hnRNP A1) (Helix-destabilizing protein) (Single-strand RNA-binding protein) (hnRNP core protein A1) [Cleaved into: Heterogeneous nuclear ribonucleoprotein A1, N-terminally processed]	26.1771	26.4575	25.907	27.0613	28.01	27.7956
Q12792	Twinfilin-1 (Protein A6) (Protein tyrosine kinase 9)	19.6348	20.2768	18.4484	19.2397	19.4711	18.964
H7C2Q8	EBNA1 binding protein 2	22.7925	23.3783	23.0839	24.334	23.8753	23.7471
Q5QJE6	Deoxynucleotidyltransferase terminal-interacting protein 2 (Estrogen receptor-binding protein) (LPTS-interacting protein 2) (LPTS-RP2) (Terminal deoxynucleotidyltransferase-interacting factor 2) (TdIF2) (TdT-interacting factor 2)	23.1107	22.4395	23.4921	24.4461	23.8378	24.6174
Q9NV56	MRG/MORF4L-binding protein (MRG-binding protein) (Up-regulated in colon cancer 4) (Urcc4)	21.5204	21.8006	21.7845	23.1661	22.4554	22.8012
P22102	Trifunctional purine biosynthetic protein adenosine-3 [Includes: Phosphoribosylamine--glycine ligase (EC 6.3.4.13) (Glycinamide ribonucleotide synthetase) (GARS) (Phosphoribosylglycinamide synthetase); Phosphoribosylformylglycinamidine cyclo-ligase (EC 6.3.3.1) (AIR synthase) (AIRS) (Phosphoribosyl-aminoimidazole synthetase); Phosphoribosylglycinamide formyltransferase (EC 2.1.2.2) (5'-phosphorib…	25.4913	25.4125	24.8952	26.3153	26.0318	25.8684
O60264	SWI/SNF-related matrix-associated actin-dependent regulator of chromatin subfamily A member 5 (SWI/SNF-related matrix-associated actin-dependent regulator of chromatin A5) (EC 3.6.4.-) (Sucrose nonfermenting protein 2 homolog) (hSNF2H)	27.4497	27.0621	26.9124	27.7285	28.0713	27.735
Q96BK5	PIN2/TERF1-interacting telomerase inhibitor 1 (Liver-related putative tumor suppressor) (Pin2-interacting protein X1) (Protein 67-11-3) (TRF1-interacting protein 1)	25.7537	25.3339	25.752	26.1796	25.9858	26.2469
Q8IWA0	WD repeat-containing protein 75 (U3 small nucleolar RNA-associated protein 17 homolog)	23.958	24.0071	23.9115	24.659	25.4087	25.0627
P61086	Ubiquitin-conjugating enzyme E2 K (EC 2.3.2.23) (E2 ubiquitin-conjugating enzyme K) (Huntingtin-interacting protein 2) (HIP-2) (Ubiquitin carrier protein) (Ubiquitin-conjugating enzyme E2-25 kDa) (Ubiquitin-conjugating enzyme E2(25K)) (Ubiquitin-conjugating enzyme E2-25K) (Ubiquitin-protein ligase)	25.5561	24.4255	23.8904	23.9033	24.0401	22.9321
P78364	Polyhomeotic-like protein 1 (hPH1) (Early development regulatory protein 1)	23.238	22.6439	22.8537	24.4814	23.9361	23.6775
Q6ZSJ8	Uncharacterized protein C1orf122 (Protein ALAESM)	20.2723	20.4061	19.6216	20.8843	20.733	20.564
P52907	F-actin-capping protein subunit alpha-1 (CapZ alpha-1)	23.5276	23.6541	22.5914	23.8568	24.1864	24.2097
Q8N1G4	Leucine-rich repeat-containing protein 47	22.7559	23.5924	23.0995	24.1094	24.2924	23.8224
A0A7I2V5M7	G3BP stress granule assembly factor 1	26.8619	26.7882	25.7963	28.1289	27.6539	27.4747
Q9BYN8	Small ribosomal subunit protein mS26 (28S ribosomal protein S13, mitochondrial) (MRP-S13) (S13mt) (28S ribosomal protein S26, mitochondrial) (MRP-S26) (S26mt)	22.1399	20.8628	22.8066	23.4473	23.176	23.6756
Q8TF76	Serine/threonine-protein kinase haspin (EC 2.7.11.1) (Germ cell-specific gene 2 protein) (H-haspin) (Haploid germ cell-specific nuclear protein kinase)	20.3891	19.8806	19.8483	21.7343	20.7677	21.4442
Q5T9A4	ATPase family AAA domain-containing protein 3B (AAA-TOB3)	22.8678	22.4937	21.9389	24.1936	23.306	24.1085
Q9Y520	Protein PRRC2C (BAT2 domain-containing protein 1) (HBV X-transactivated gene 2 protein) (HBV XAg-transactivated protein 2) (HLA-B-associated transcript 2-like 2) (Proline-rich and coiled-coil-containing protein 2C)	26.7271	26.701	26.1659	27.2374	27.6616	27.2465
O00541	Pescadillo homolog	27.4952	27.133	27.3201	27.6637	27.9951	27.7696
P11498	Pyruvate carboxylase, mitochondrial (EC 6.4.1.1) (Pyruvic carboxylase) (PCB)	30.2479	30.2811	30.2595	30.7191	31.1667	30.8378
Q9UGU5	HMG domain-containing protein 4 (HMG box-containing protein 4) (High mobility group protein 2-like 1) (Protein HMGBCG)	25.1307	24.6629	24.49	25.6774	25.436	25.6394
P29966	Myristoylated alanine-rich C-kinase substrate (MARCKS) (Protein kinase C substrate, 80 kDa protein, light chain) (80K-L protein) (PKCSL)	25.214	24.954	25.0263	25.5439	26.076	25.726
Q8IXB1	DnaJ homolog subfamily C member 10 (EC 1.8.4.-) (Endoplasmic reticulum DNA J domain-containing protein 5) (ER-resident protein ERdj5) (ERdj5) (Macrothioredoxin) (MTHr)	23.1304	23.6007	23.6453	24.3961	24.9508	24.3285
Q9UNX3	Ribosomal protein uL24-like (60S ribosomal protein L26-like 1) (Large ribosomal subunit protein uL24-like 1)	27.4683	27.0475	27.5162	28.0011	27.7191	27.9385
Q9BW85	Splicing factor YJU2 (Coiled-coil domain-containing protein 94)	20.2695	20.6628	20.4795	24.2738	22.4219	22.8709
Q8IYH5	ZZ-type zinc finger-containing protein 3	21.5251	20.6999	20.6204	22.4974	22.451	22.1781
P55735	Protein SEC13 homolog (GATOR2 complex protein SEC13) (SEC13-like protein 1) (SEC13-related protein)	21.3548	21.9136	19.3664	22.271	22.5913	22.475
Q13642	Four and a half LIM domains protein 1 (FHL-1) (Skeletal muscle LIM-protein 1) (SLIM) (SLIM-1)	22.4782	22.5722	22.365	22.7846	23.0811	23.1343
P78316	Nucleolar protein 14 (Nucleolar complex protein 14)	23.968	23.4627	23.3044	25.3528	24.9153	24.3623
Q8NI60	Atypical kinase COQ8A, mitochondrial (EC 2.7.-.-) (Chaperone activity of bc1 complex-like) (Chaperone-ABC1-like) (Coenzyme Q protein 8A) (aarF domain-containing protein kinase 3)	19.7123	19.7369	19.6872	20.1242	19.969	20.2644
Q6UXN9	WD repeat-containing protein 82	23.7949	23.4883	22.7196	24.1694	24.6512	24.9675
Q9H0A0	RNA cytidine acetyltransferase (EC 2.3.1.-) (18S rRNA cytosine acetyltransferase) (N-acetyltransferase 10) (N-acetyltransferase-like protein) (hALP)	31.9541	31.4503	31.3775	32.5558	32.4556	32.241
P30044	Peroxiredoxin-5, mitochondrial (EC 1.11.1.24) (Alu corepressor 1) (Antioxidant enzyme B166) (AOEB166) (Liver tissue 2D-page spot 71B) (PLP) (Peroxiredoxin V) (Prx-V) (Peroxisomal antioxidant enzyme) (TPx type VI) (Thioredoxin peroxidase PMP20) (Thioredoxin-dependent peroxiredoxin 5)	21.6111	18.4209	17.4158	15.7252	15.9154	15.5061
Q13033	Striatin-3 (Cell cycle autoantigen SG2NA) (S/G2 antigen)	23.2014	23.6786	23.206	24.1901	24.2621	24.2387
P54132	RecQ-like DNA helicase BLM (EC 3.6.4.12) (Bloom syndrome protein) (DNA helicase, RecQ-like type 2) (RecQ2) (RecQ protein-like 3)	25.4044	25.1813	24.846	26.3278	26.3141	25.725
P55795	Heterogeneous nuclear ribonucleoprotein H2 (hnRNP H2) (FTP-3) (Heterogeneous nuclear ribonucleoprotein H') (hnRNP H') [Cleaved into: Heterogeneous nuclear ribonucleoprotein H2, N-terminally processed]	19.5044	18.6009	20.0557	21.2861	20.3747	20.9012
Q02297	Pro-neuregulin-1, membrane-bound isoform (Pro-NRG1) [Cleaved into: Neuregulin-1 (Acetylcholine receptor-inducing activity) (ARIA) (Breast cancer cell differentiation factor p45) (Glial growth factor) (Heregulin) (HRG) (Neu differentiation factor) (Sensory and motor neuron-derived factor)]	21.6523	21.4193	21.8529	22.2823	22.0423	22.488
Q9UHQ9	NADH-cytochrome b5 reductase 1 (b5R.1) (EC 1.6.2.2) (Humb5R2) (NAD(P)H:quinone oxidoreductase type 3 polypeptide A2)	23.4307	22.7707	22.7219	23.9331	24.3109	23.8336
Q9H8G2	Caspase activity and apoptosis inhibitor 1 (Conserved anti-apoptotic protein) (CAAP)	24.8815	24.8042	24.5942	25.3349	25.752	25.9671
Q9BZF3	Oxysterol-binding protein-related protein 6 (ORP-6) (OSBP-related protein 6)	19.7351	20.8041	19.8345	22.008	21.5837	21.6382
P35611	Alpha-adducin (Erythrocyte adducin subunit alpha)	22.0678	22.0883	21.6511	22.2452	22.3448	22.4495
P05023	Sodium/potassium-transporting ATPase subunit alpha-1 (Na(+)/K(+) ATPase alpha-1 subunit) (EC 7.2.2.13) (Sodium pump subunit alpha-1)	25.0452	25.6795	25.4842	26.7842	26.9531	26.1559
Q49A26	Cytokine-like nuclear factor N-PAC (NPAC) (3-hydroxyisobutyrate dehydrogenase-like protein) (Glyoxylate reductase 1 homolog) (Nuclear protein NP60) (Nuclear protein of 60 kDa) (Nucleosome-destabilizing factor) (hNDF) (Putative oxidoreductase GLYR1)	27.879	27.4451	27.3155	28.4169	28.292	28.2824
A0A7N4I394	Pre-mRNA processing factor 40 homolog A	25.9253	26.0961	26.0048	26.711	27.5584	27.2782
O75113	NEDD4-binding protein 1 (N4BP1) (EC 3.1.-.-)	21.4737	21.7458	21.6161	22.1564	22.7934	22.5097
Q8IWC1	MAP7 domain-containing protein 3	20.945	21.964	21.965	21.6518	21.2527	21.3707
Q8NFQ8	Torsin-1A-interacting protein 2 (Lumenal domain-like LAP1)	20.0475	20.9591	20.4813	21.5184	21.4954	21.5411
Q8NC51	SERPINE1 mRNA-binding protein 1 (PAI1 RNA-binding protein 1) (PAI-RBP1) (Plasminogen activator inhibitor 1 RNA-binding protein)	26.1674	26.6702	26.3459	26.821	27.2451	27.3013
Q9Y2Z9	Ubiquinone biosynthesis monooxygenase COQ6, mitochondrial (EC 1.14.13.-) (Coenzyme Q10 monooxygenase 6)	19.2435	20.1866	19.4544	20.5594	21.102	20.8561
P50402	Emerin	24.0316	24.0779	23.9019	25.4528	25.0071	24.6961
Q9Y6A5	Transforming acidic coiled-coil-containing protein 3 (ERIC-1)	24.0536	23.6678	24.0479	24.47	24.2791	24.5713
P35244	Replication protein A 14 kDa subunit (RP-A p14) (Replication factor A protein 3) (RF-A protein 3)	21.1143	21.5481	21.009	22.1142	21.7967	21.892
Q6DD88	Atlastin-3 (EC 3.6.5.-)	18.7244	19.1638	18.9608	20.4635	20.4279	19.6634
A0A2R8Y7R9	PTPRF interacting protein alpha 1	20.5262	20.0756	20.3184	19.706	20.1774	19.9609
E9PI41	Exosome component 4	21.9163	22.4432	22.7715	23.1257	23.8395	23.9195
O95400	CD2 antigen cytoplasmic tail-binding protein 2 (CD2 cytoplasmic domain-binding protein 2) (CD2 tail-binding protein 2) (U5 snRNP 52K protein) (U5-52K)	21.0196	19.9499	22.118	22.7556	23.2163	23.382
P42766	Large ribosomal subunit protein uL29 (60S ribosomal protein L35)	32.8074	32.8882	33.0889	33.6159	33.5873	33.2311
P49959	Double-strand break repair protein MRE11 (EC 3.1.-.-) (Double-strand break repair protein MRE11A) (Meiotic recombination 11 homolog 1) (MRE11 homolog 1) (Meiotic recombination 11 homolog A) (MRE11 homolog A)	24.2833	23.2644	22.944	24.6796	25.7216	25.3519
Q6P1X5	Transcription initiation factor TFIID subunit 2 (150 kDa cofactor of initiator function) (RNA polymerase II TBP-associated factor subunit B) (TBP-associated factor 150 kDa) (Transcription initiation factor TFIID 150 kDa subunit) (TAF(II)150) (TAFII-150) (TAFII150)	25.438	25.7545	25.4983	26.0499	26.6831	26.6675
A0A1B0GW41	Inhibitor of growth family member 5	25.4096	25.7092	25.9584	26.138	26.1034	26.346
E7EPP6	non-specific serine/threonine protein kinase (EC 2.7.11.1)	21.2936	21.4137	20.9195	23.0777	22.0874	22.8139
P61353	Large ribosomal subunit protein eL27 (60S ribosomal protein L27)	26.9842	27.0896	27.0592	27.5453	27.7256	27.3593
J3KNS1	Cytosolic carboxypeptidase 1 (EC 3.4.17.24) (ATP/GTP-binding protein 1) (Protein deglutamylase CCP1)	23.2574	23.2686	23.1032	23.6679	24.0243	24.2108
Q9NW64	Pre-mRNA-splicing factor RBM22 (RNA-binding motif protein 22) (Zinc finger CCCH domain-containing protein 16)	22.9758	23.1444	22.9141	24.1189	24.8808	23.9302
P17509	Homeobox protein Hox-B6 (Homeobox protein Hox-2.2) (Homeobox protein Hox-2B) (Homeobox protein Hu-2)	20.9908	20.8905	20.7827	22.4202	22.0504	21.5688
Q5T280	Putative methyltransferase C9orf114 (EC 2.1.1.-) (Centromere protein 32) (CENP-32) (Kinetochore-associated protein) (SPOUT domain-containing methyltransferase 1)	29.8241	29.5482	29.6277	30.0528	30.0016	29.937
P49757	Protein numb homolog (h-Numb) (Protein S171)	21.4414	20.3978	18.9513	20.2363	19.447	19.8644
I3L4Q0	HCG1818442, isoform CRA_a (MAPK regulated corepressor interacting protein 1)	22.3726	22.7591	21.9362	23.5819	23.166	24.0968
Q9ULG1	Chromatin-remodeling ATPase INO80 (hINO80) (EC 3.6.4.-) (DNA helicase-related INO80 complex homolog 1) (DNA helicase-related protein INO80) (INO80 complex subunit A)	21.6961	22.4137	20.2074	21.0152	21.3376	21.601
O15213	WD repeat-containing protein 46 (WD repeat-containing protein BING4)	27.1021	27.2489	27.324	27.5618	27.9068	27.9518
O00567	Nucleolar protein 56 (Nucleolar protein 5A)	25.8664	25.9599	25.7891	26.3294	26.6001	26.2167
P51659	Peroxisomal multifunctional enzyme type 2 (MFE-2) (17-beta-hydroxysteroid dehydrogenase 4) (17-beta-HSD 4) (D-bifunctional protein) (DBP) (Multifunctional protein 2) (MFP-2) (Short chain dehydrogenase/reductase family 8C member 1) [Cleaved into: (3R)-hydroxyacyl-CoA dehydrogenase (EC 1.1.1.n12); Enoyl-CoA hydratase 2 (EC 4.2.1.107) (EC 4.2.1.119) (3-alpha,7-alpha,12-alpha-trihydroxy-5-beta-choles…	28.1348	27.8211	27.2477	28.2574	28.4308	28.5776
Q13363	C-terminal-binding protein 1 (CtBP1) (EC 1.1.1.-)	23.6347	23.5561	23.5411	24.4291	24.4518	25.2047
Q99832	T-complex protein 1 subunit eta (TCP-1-eta) (CCT-eta) (HIV-1 Nef-interacting protein) [Cleaved into: T-complex protein 1 subunit eta, N-terminally processed]	25.4072	25.9568	25.2891	26.1612	26.7426	26.5041
Q9P2W9	Syntaxin-18 (Cell growth-inhibiting gene 9 protein)	21.6068	21.6687	21.542	22.1122	21.9081	22.2909
P48507	Glutamate--cysteine ligase regulatory subunit (GCS light chain) (Gamma-ECS regulatory subunit) (Gamma-glutamylcysteine synthetase regulatory subunit) (Glutamate--cysteine ligase modifier subunit)	19.8552	22.093	21.7776	22.4842	22.6976	22.2336
P05387	Large ribosomal subunit protein P2 (60S acidic ribosomal protein P2) (Renal carcinoma antigen NY-REN-44)	24.3129	25.9008	25.1234	26.3242	26.8646	26.4854
Q9UHD8	Septin-9 (MLL septin-like fusion protein MSF-A) (MLL septin-like fusion protein) (Ovarian/Breast septin) (Ov/Br septin) (Septin D1)	25.3024	25.1113	24.5818	25.5253	25.4437	25.4604
Q96JS3	PiggyBac transposable element-derived protein 1 (Cerebral protein 4)	22.6692	22.8	22.5254	23.3445	23.5767	23.0676
O15111	Inhibitor of nuclear factor kappa-B kinase subunit alpha (I-kappa-B kinase alpha) (IKK-A) (IKK-alpha) (IkBKA) (IkappaB kinase) (EC 2.7.11.10) (Conserved helix-loop-helix ubiquitous kinase) (I-kappa-B kinase 1) (IKK-1) (IKK1) (Nuclear factor NF-kappa-B inhibitor kinase alpha) (NFKBIKA) (Transcription factor 16) (TCF-16)	19.1559	19.5568	19.8702	20.2915	21.2366	20.8401
P26641	Elongation factor 1-gamma (EF-1-gamma) (eEF-1B gamma)	27.1897	27.5584	27.4908	28.6315	28.2676	28.0012
Q06787	Fragile X messenger ribonucleoprotein 1 (Fragile X messenger ribonucleoprotein) (FMRP) (Protein FMR-1)	26.9985	26.2628	25.9723	27.8532	27.5085	27.5852
Q96D71	RalBP1-associated Eps domain-containing protein 1 (RalBP1-interacting protein 1)	19.6541	21.7566	22.1755	21.3652	20.2549	20.9491
Q9NTI5	Sister chromatid cohesion protein PDS5 homolog B (Androgen-induced proliferation inhibitor) (Androgen-induced prostate proliferative shutoff-associated protein AS3)	21.9348	22.5926	22.5868	23.1917	23.7841	23.2308
P67809	Y-box-binding protein 1 (YB-1) (CCAAT-binding transcription factor I subunit A) (CBF-A) (DNA-binding protein B) (DBPB) (Enhancer factor I subunit A) (EFI-A) (Nuclease-sensitive element-binding protein 1) (Y-box transcription factor)	24.4678	25.2152	25.1929	25.7372	26.4501	26.0496
A8K070	G protein pathway suppressor 1	20.9181	22.5074	22.4913	23.0387	23.8191	23.5485
Q9H5Z1	Probable ATP-dependent RNA helicase DHX35 (EC 3.6.4.13) (DEAH box protein 35)	19.5915	20.0219	19.8227	20.2471	20.1373	20.1932
O14617	AP-3 complex subunit delta-1 (AP-3 complex subunit delta) (Adaptor-related protein complex 3 subunit delta-1) (Delta-adaptin)	27.1423	27.2713	27.2103	27.5901	27.8897	28.1008
P85037	Forkhead box protein K1 (Myocyte nuclear factor) (MNF)	19.0877	19.116	19.0588	20.1612	20.7222	19.8047
Q9H2J7	Sodium-dependent neutral amino acid transporter B(0)AT2 (Sodium- and chloride-dependent neurotransmitter transporter NTT73) (Sodium-coupled branched-chain amino-acid transporter 1) (Solute carrier family 6 member 15) (Transporter v7-3)	22.1761	22.6213	21.5288	23.0947	23.1105	23.0788
Q9Y5U9	Immediate early response 3-interacting protein 1	19.2627	19.9513	19.6477	20.2904	20.214	20.1334
Q9UPT9	Ubiquitin carboxyl-terminal hydrolase 22 (EC 3.4.19.12) (Deubiquitinating enzyme 22) (Ubiquitin thioesterase 22) (Ubiquitin-specific-processing protease 22)	19.8981	20.819	20.5274	22.3052	21.8653	23.3949
M0QYS1	Large ribosomal subunit protein uL13 (60S ribosomal protein L13a)	24.209	24.6275	23.9115	25.0754	25.9547	25.2548
Q01518	Adenylyl cyclase-associated protein 1 (CAP 1)	19.7186	19.7979	19.6348	21.0767	20.5796	21.7055
P04792	Heat shock protein beta-1 (HspB1) (28 kDa heat shock protein) (Estrogen-regulated 24 kDa protein) (Heat shock 27 kDa protein) (HSP 27) (Stress-responsive protein 27) (SRP27)	24.8245	23.5389	23.4425	23.4559	22.9005	22.1832
Q9Y2H2	Phosphatidylinositide phosphatase SAC2 (EC 3.1.3.25) (Inositol polyphosphate 5-phosphatase F) (Sac domain-containing inositol phosphatase 2) (Sac domain-containing phosphoinositide 4-phosphatase 2) (hSAC2)	23.218	23.8221	22.159	24.4053	24.4864	24.3194
P43246	DNA mismatch repair protein Msh2 (hMSH2) (MutS protein homolog 2)	23.9668	23.5143	23.2707	24.8341	25.0338	24.196
P62249	Small ribosomal subunit protein uS9 (40S ribosomal protein S16)	24.4772	24.9632	24.9152	25.5743	26.4456	25.9419
O60506	Heterogeneous nuclear ribonucleoprotein Q (hnRNP Q) (Glycine- and tyrosine-rich RNA-binding protein) (GRY-RBP) (NS1-associated protein 1) (Synaptotagmin-binding, cytoplasmic RNA-interacting protein)	23.8451	24.1895	22.683	24.6549	25.724	25.2239
Q9H329	Band 4.1-like protein 4B (Erythrocyte membrane protein band 4.1-like 4B) (FERM-containing protein CG1) (Protein EHM2)	20.5157	20.1493	20.8077	22.8229	21.5253	22.8121
Q99590	Protein SCAF11 (CTD-associated SR protein 11) (Renal carcinoma antigen NY-REN-40) (SC35-interacting protein 1) (SR-related and CTD-associated factor 11) (SRSF2-interacting protein) (Serine/arginine-rich splicing factor 2-interacting protein) (Splicing factor, arginine/serine-rich 2-interacting protein) (Splicing regulatory protein 129) (SRrp129)	22.1473	21.5775	21.9802	22.6534	22.7049	23.3031
Q9UHB9	Signal recognition particle subunit SRP68 (SRP68) (Signal recognition particle 68 kDa protein)	23.101	24.0401	24.0784	24.7668	25.6557	25.0285
Q14103	Heterogeneous nuclear ribonucleoprotein D0 (hnRNP D0) (AU-rich element RNA-binding protein 1)	24.7648	24.6316	23.8342	25.444	26.2266	25.495
Q15003	Condensin complex subunit 2 (Barren homolog protein 1) (Chromosome-associated protein H) (hCAP-H) (Non-SMC condensin I complex subunit H) (XCAP-H homolog)	24.1221	24.4663	24.2252	24.5857	25.0031	25.0044
P05787	Keratin, type II cytoskeletal 8 (Cytokeratin-8) (CK-8) (Keratin-8) (K8) (Type-II keratin Kb8)	24.3226	24.6364	23.9545	25.065	24.9685	24.7296
A0A024R4E5	Vigilin	23.8289	24.2877	23.7965	24.9609	24.4512	24.7012
Q8TA86	Retinitis pigmentosa 9 protein (Pim-1-associated protein) (PAP-1)	27.3804	27.6825	27.5415	27.7996	28.1466	28.0169
Q96EL3	Large ribosomal subunit protein mL53 (39S ribosomal protein L53, mitochondrial) (L53mt) (MRP-L53)	18.9372	19.1406	18.9028	20.0334	20.3956	19.5488
Q14807	Kinesin-like protein KIF22 (Kinesin-like DNA-binding protein) (Kinesin-like protein 4)	23.0732	23.0983	22.869	23.9839	23.5481	24.2613
A0A087WYT3	Prostaglandin E synthase 3 (cPGES) (EC 5.3.99.3) (Cytosolic prostaglandin E2 synthase)	19.4141	19.4586	19.368	20.1974	19.8494	20.4776
A0A7I2V3S3	Eukaryotic translation initiation factor 3 subunit E (eIF3e) (Eukaryotic translation initiation factor 3 subunit 6) (eIF-3 p48)	22.5912	23.1011	22.3848	23.7348	24.1575	23.3353
P04637	Cellular tumor antigen p53 (Antigen NY-CO-13) (Phosphoprotein p53) (Tumor suppressor p53)	27.3306	27.118	27.284	27.8222	28.4798	28.0064
Q5VTL8	Pre-mRNA-splicing factor 38B (Sarcoma antigen NY-SAR-27)	21.6457	21.0831	20.5103	21.8369	22.4771	22.6876
Q16514	Transcription initiation factor TFIID subunit 12 (Transcription initiation factor TFIID 20/15 kDa subunits) (TAFII-20/TAFII-15) (TAFII20/TAFII15)	24.5634	23.5936	21.5393	25.0667	26.9283	26.2376
P07197	Neurofilament medium polypeptide (NF-M) (160 kDa neurofilament protein) (Neurofilament 3) (Neurofilament triplet M protein)	30.6506	31.2577	31.7041	32.0906	31.9736	32.1777
P52948	Nuclear pore complex protein Nup98-Nup96 (EC 3.4.21.-) [Cleaved into: Nuclear pore complex protein Nup98 (98 kDa nucleoporin) (Nucleoporin Nup98) (Nup98); Nuclear pore complex protein Nup96 (96 kDa nucleoporin) (Nucleoporin Nup96) (Nup96)]	22.7265	20.9373	21.6161	23.8681	23.2781	23.7335
Q9BRS2	Serine/threonine-protein kinase RIO1 (EC 2.7.11.1) (EC 3.6.3.-) (RIO kinase 1)	23.7181	22.9609	23.6367	24.2453	24.617	25.0817
Q8WVM8	Sec1 family domain-containing protein 1 (SLY1 homolog) (Sly1p) (Syntaxin-binding protein 1-like 2)	20.7265	21.4097	20.7362	22.1642	22.1078	21.6049
Q99459	Cell division cycle 5-like protein (Cdc5-like protein) (Pombe cdc5-related protein)	29.9876	29.3431	29.4937	30.1543	30.4025	30.6596
Q99497	Parkinson disease protein 7 (Maillard deglycase) (Oncogene DJ1) (Parkinsonism-associated deglycase) (Protein DJ-1) (DJ-1) (Protein/nucleic acid deglycase DJ-1) (EC 3.1.2.-, EC 3.5.1.-, EC 3.5.1.124)	22.4353	23.1037	22.3385	25.1696	24.0139	23.7864
P60866	Small ribosomal subunit protein uS10 (40S ribosomal protein S20)	24.6483	24.9718	25.1168	25.3472	25.8662	25.6068
Q75N03	E3 ubiquitin-protein ligase Hakai (EC 2.3.2.27) (Casitas B-lineage lymphoma-transforming sequence-like protein 1) (c-Cbl-like protein 1) (RING finger protein 188) (RING-type E3 ubiquitin transferase Hakai)	23.8079	22.4976	19.6864	21.9422	21.1768	22.4397
A0A087WUT6	Eukaryotic translation initiation factor 5B (Translation initiation factor IF-2)	26.6873	26.2933	26.1339	26.8525	27.0993	27.0342
Q06124	Tyrosine-protein phosphatase non-receptor type 11 (EC 3.1.3.48) (Protein-tyrosine phosphatase 1D) (PTP-1D) (Protein-tyrosine phosphatase 2C) (PTP-2C) (SH-PTP2) (SHP-2) (Shp2) (SH-PTP3)	18.4685	19.4297	15.7677	21.5107	20.9025	19.8306
E9PRY8	Elongation factor 1-delta	22.2645	22.3095	22.5284	22.7727	23.4093	23.3755
P46778	Large ribosomal subunit protein eL21 (60S ribosomal protein L21)	26.2386	26.7023	26.9675	27.3116	27.553	27.0951
O60934	Nibrin (Cell cycle regulatory protein p95) (Nijmegen breakage syndrome protein 1)	22.981	25.1619	25.0255	23.3944	24.2856	24.2742
Q13838	Spliceosome RNA helicase DDX39B (EC 3.6.4.13) (56 kDa U2AF65-associated protein) (ATP-dependent RNA helicase p47) (DEAD box protein UAP56) (HLA-B-associated transcript 1 protein)	22.7445	24.1957	22.7422	24.7839	26.0593	25.2033
Q14847	LIM and SH3 domain protein 1 (LASP-1) (Metastatic lymph node gene 50 protein) (MLN 50)	22.617	22.7543	22.6873	24.0938	23.3358	23.4751
Q96RU3	Formin-binding protein 1 (Formin-binding protein 17) (hFBP17)	23.4536	21.7151	23.2513	24.3738	23.7135	24.0806
Q9H444	Charged multivesicular body protein 4b (Chromatin-modifying protein 4b) (CHMP4b) (SNF7 homolog associated with Alix 1) (SNF7-2) (hSnf7-2) (Vacuolar protein sorting-associated protein 32-2) (Vps32-2) (hVps32-2)	23.2865	23.3075	22.8793	23.7771	23.4783	23.7416
P62280	Small ribosomal subunit protein uS17 (40S ribosomal protein S11)	27.8725	27.8205	28.0356	28.8328	28.5223	28.2789
A0A0A0MRM9	Nucleolar and coiled-body phosphoprotein 1	25.2291	25.9797	26.13	26.5528	27.4095	27.3009
Q66GS9	Centrosomal protein of 135 kDa (Cep135) (Centrosomal protein 4)	22.2361	22.3823	22.8936	23.0112	23.5112	23.4853
P62829	Large ribosomal subunit protein uL14 (60S ribosomal protein L17) (60S ribosomal protein L23)	28.1393	28.5634	28.6018	29.7406	29.0882	29.2344
Q9NTJ3	Structural maintenance of chromosomes protein 4 (SMC protein 4) (SMC-4) (Chromosome-associated polypeptide C) (hCAP-C) (XCAP-C homolog)	24.5899	24.2195	23.7219	24.9087	24.7208	24.9903
Q14966	Zinc finger protein 638 (Cutaneous T-cell lymphoma-associated antigen se33-1) (CTCL-associated antigen se33-1) (Nuclear protein 220) (Zinc finger matrin-like protein)	25.2512	24.1238	24.2497	25.5224	26.2151	26.4231
P08133	Annexin A6 (67 kDa calelectrin) (Annexin VI) (Annexin-6) (Calphobindin-II) (CPB-II) (Chromobindin-20) (Lipocortin VI) (Protein III) (p68) (p70)	21.455	22.3276	22.1709	22.9048	23.908	23.2958
Q9P2S5	WD repeat-containing protein WRAP73 (WD repeat-containing protein 8) (WD repeat-containing protein antisense to TP73 gene)	19.4824	19.8558	18.9775	20.1506	20.2472	20.0472
Q9BUQ8	Probable ATP-dependent RNA helicase DDX23 (EC 3.6.4.13) (100 kDa U5 snRNP-specific protein) (DEAD box protein 23) (PRP28 homolog) (U5-100kD)	23.31	25.1993	25.6091	26.0723	27.2912	26.6721
G3V4K3	Spermatogenesis-defective protein 39 homolog (VPS33B-interacting protein in apical-basolateral polarity regulator) (VPS33B-interacting protein in polarity and apical restriction)	21.4574	20.6155	18.3475	20.6054	19.2565	19.7674
Q9Y2K6	Ubiquitin carboxyl-terminal hydrolase 20 (EC 3.4.19.12) (Deubiquitinating enzyme 20) (Ubiquitin thioesterase 20) (Ubiquitin-specific-processing protease 20) (VHL-interacting deubiquitinating enzyme 2) (hVDU2)	19.205	21.9477	25.6765	20.0204	20.9519	19.4249
Q12797	Aspartyl/asparaginyl beta-hydroxylase (EC 1.14.11.16) (Aspartate beta-hydroxylase) (ASP beta-hydroxylase) (Peptide-aspartate beta-dioxygenase)	22.6228	22.2685	20.9544	23.5029	23.3255	22.7917
Q9UEG4	Zinc finger protein 629 (Zinc finger protein 65)	21.5128	21.5504	21.4743	22.2644	22.5342	23.2658
P31749	RAC-alpha serine/threonine-protein kinase (EC 2.7.11.1) (Protein kinase B) (PKB) (Protein kinase B alpha) (PKB alpha) (Proto-oncogene c-Akt) (RAC-PK-alpha)	21.51	21.7683	21.8237	22.366	22.0771	22.5596
Q9Y277	Voltage-dependent anion-selective channel protein 3 (VDAC-3) (hVDAC3) (Outer mitochondrial membrane protein porin 3)	23.2413	23.6563	22.2881	23.8325	24.5951	24.5493
Q8IXK0	Polyhomeotic-like protein 2 (hPH2) (Early development regulatory protein 2)	25.2476	24.9615	25.2243	25.7589	26.2203	25.6792
A0A7P0T954	Cullin 4B	24.0034	23.5226	22.6889	24.666	24.2636	24.2448
A8MWD9	Putative small nuclear ribonucleoprotein G-like protein 15	23.2409	22.1067	21.2113	24.4411	24.2665	23.5912
P07948	Tyrosine-protein kinase Lyn (EC 2.7.10.2) (Lck/Yes-related novel protein tyrosine kinase) (V-yes-1 Yamaguchi sarcoma viral related oncogene homolog) (p53Lyn) (p56Lyn)	20.7341	21.4795	22.0362	22.4388	22.6098	22.4633
O95168	NADH dehydrogenase [ubiquinone] 1 beta subcomplex subunit 4 (Complex I-B15) (CI-B15) (NADH-ubiquinone oxidoreductase B15 subunit)	20.9186	20.4513	21.271	19.7071	20.6804	19.66
P0C1Z6	TCF3 fusion partner (INO80 complex subunit F) (Protein FB1)	21.0664	20.4377	20.4679	21.5979	21.2318	21.8896
Q08211	ATP-dependent RNA helicase A (EC 3.6.4.13) (DEAH box protein 9) (DExH-box helicase 9) (Leukophysin) (LKP) (Nuclear DNA helicase II) (NDH II) (RNA helicase A)	26.864	27.17	27.1043	27.7589	28.8156	28.7564
H3BSS6	Zinc finger protein 106	18.8532	22.5262	23.7806	21.3615	22.0486	22.5121
H0YL70	TLE family member 3, transcriptional corepressor	18.5349	18.7848	18.6653	20.4531	20.3686	19.3546
Q96L91	E1A-binding protein p400 (EC 3.6.4.-) (CAG repeat protein 32) (Domino homolog) (hDomino) (Trinucleotide repeat-containing gene 12 protein) (p400 kDa SWI2/SNF2-related protein)	21.287	22.1902	21.687	22.5286	22.6902	22.6117
O75934	Pre-mRNA-splicing factor SPF27 (Breast carcinoma-amplified sequence 2) (DNA amplified in mammary carcinoma 1 protein) (Spliceosome-associated protein SPF 27)	27.7393	27.2477	27.0621	27.9631	28.1106	28.2499
O75909	Cyclin-K	22.1192	23.6692	22.4977	24.8917	24.9086	23.9415
Q9Y230	RuvB-like 2 (EC 3.6.4.12) (48 kDa TATA box-binding protein-interacting protein) (48 kDa TBP-interacting protein) (51 kDa erythrocyte cytosolic protein) (ECP-51) (INO80 complex subunit J) (Repressing pontin 52) (Reptin 52) (TIP49b) (TIP60-associated protein 54-beta) (TAP54-beta)	26.4727	27.1468	26.1039	27.7087	28.1967	27.3712
I3L504	Eukaryotic translation initiation factor 5A-1 (Eukaryotic initiation factor 5A isoform 1) (eIF-4D)	24.5947	25.3622	24.6974	25.6261	25.9143	26.0259
P46781	Small ribosomal subunit protein uS4 (40S ribosomal protein S9)	29.3496	29.3139	29.5748	30.507	29.9845	29.9018
Q14145	Kelch-like ECH-associated protein 1 (Cytosolic inhibitor of Nrf2) (INrf2) (Kelch-like protein 19)	22.0349	22.229	22.6611	21.3134	22.1387	21.1831
Q8NDI1	EH domain-binding protein 1	20.0905	21.9311	20.6252	22.5197	22.8583	23.312
O15042	U2 snRNP-associated SURP motif-containing protein (140 kDa Ser/Arg-rich domain protein) (U2-associated protein SR140)	25.8633	26.1991	26.3536	26.757	27.5711	27.6372
Q8N1F8	Serine/threonine-protein kinase 11-interacting protein (LKB1-interacting protein 1)	19.5182	21.6798	21.8245	22.5003	23.6841	23.8649
Q9UHK0	FMR1-interacting protein NUFIP1 (Nuclear FMR1-interacting protein 1) (Nuclear FMRP-interacting protein 1)	24.0997	23.7238	23.7452	24.7385	24.1921	24.6026
Q9H0H5	Rac GTPase-activating protein 1 (Male germ cell RacGap) (MgcRacGAP) (Protein CYK4 homolog) (CYK4) (HsCYK-4)	20.6783	19.8049	19.2002	21.381	21.5356	21.2079
Q8TDD1	ATP-dependent RNA helicase DDX54 (EC 3.6.4.13) (ATP-dependent RNA helicase DP97) (DEAD box RNA helicase 97 kDa) (DEAD box protein 54)	28.9278	29.946	30.1284	30.2502	30.582	30.7132
Q13185	Chromobox protein homolog 3 (HECH) (Heterochromatin protein 1 homolog gamma) (HP1 gamma) (Modifier 2 protein)	24.3477	24.0816	24.1193	25.3361	25.0298	24.5961
Q9BVG4	Protein PBDC1 (Polysaccharide biosynthesis domain-containing protein 1)	23.871	23.0871	21.2413	22.3401	21.5966	19.9785
O43172	U4/U6 small nuclear ribonucleoprotein Prp4 (PRP4 homolog) (hPrp4) (U4/U6 snRNP 60 kDa protein) (WD splicing factor Prp4)	25.0971	24.0417	24.068	26.2009	25.8155	25.5012
Q7Z2W4	Zinc finger CCCH-type antiviral protein 1 (ADP-ribosyltransferase diphtheria toxin-like 13) (ARTD13) (Inactive Poly [ADP-ribose] polymerase 13) (PARP13) (Zinc finger CCCH domain-containing protein 2) (Zinc finger antiviral protein) (ZAP)	23.8554	24.1718	23.5929	25.2798	24.5425	24.6225
Q9H213	Melanoma-associated antigen H1 (Apoptosis-related protein 1) (APR-1) (MAGE-H1 antigen) (Restin)	23.8707	22.2899	23.0762	25.0902	24.1915	24.3814
Q8N5F7	NF-kappa-B-activating protein	27.7397	27.6203	27.4711	27.8776	28.2182	28.2967
S4R3N1	10 kDa heat shock protein, mitochondrial (10 kDa chaperonin) (Chaperonin 10) (MOB-like protein phocein) (Mob1 homolog 3) (Mps one binder kinase activator-like 3) (Preimplantation protein 3)	19.0713	19.5914	18.2502	21.255	20.1444	21.875
P38646	Stress-70 protein, mitochondrial (75 kDa glucose-regulated protein) (GRP-75) (Heat shock 70 kDa protein 9) (Mortalin) (MOT) (Peptide-binding protein 74) (PBP74)	29.216	29.1733	29.2805	29.7661	29.9996	29.5105
Q5T8P6	RNA-binding protein 26 (CTCL tumor antigen se70-2) (RNA-binding motif protein 26)	24.2443	23.3836	23.363	25.0048	25.0164	24.856
O15371	Eukaryotic translation initiation factor 3 subunit D (eIF3d) (Eukaryotic translation initiation factor 3 subunit 7) (eIF-3-zeta) (eIF3 p66)	25.3734	26.3913	26.5544	26.6631	27.0765	27.0538
Q99714	3-hydroxyacyl-CoA dehydrogenase type-2 (EC 1.1.1.35) (17-beta-estradiol 17-dehydrogenase) (EC 1.1.1.62) (2-methyl-3-hydroxybutyryl-CoA dehydrogenase) (MHBD) (3-alpha-(17-beta)-hydroxysteroid dehydrogenase (NAD(+))) (EC 1.1.1.239) (3-hydroxy-2-methylbutyryl-CoA dehydrogenase) (EC 1.1.1.178) (3-hydroxyacyl-CoA dehydrogenase type II) (3alpha(or 20beta)-hydroxysteroid dehydrogenase) (EC 1.1.1.53) (7-…	20.7692	19.9632	17.9722	21.1322	21.3226	22.1712
Q9NZI8	Insulin-like growth factor 2 mRNA-binding protein 1 (IGF2 mRNA-binding protein 1) (IMP-1) (IMP1) (Coding region determinant-binding protein) (CRD-BP) (IGF-II mRNA-binding protein 1) (VICKZ family member 1) (Zipcode-binding protein 1) (ZBP-1)	25.3268	24.8694	24.026	25.7758	26.1463	26.9705
A0A7I2V409	non-specific serine/threonine protein kinase (EC 2.7.11.1)	21.768	20.3387	17.9422	19.6883	19.8826	19.4636
Q16513	Serine/threonine-protein kinase N2 (EC 2.7.11.13) (PKN gamma) (Protein kinase C-like 2) (Protein-kinase C-related kinase 2)	23.1894	23.7166	23.2547	24.6438	23.9691	25.0557
P10412	Histone H1.4 (Histone H1b) (Histone H1s-4)	34.2941	34.5335	34.6686	34.9068	34.8119	34.7055
E7EQZ4	Survival motor neuron protein	22.3882	21.8835	21.2056	23.7285	23.5194	22.6101
Q9UPP1	Histone lysine demethylase PHF8 (EC 1.14.11.27) (EC 1.14.11.65) (PHD finger protein 8) ([histone H3]-dimethyl-L-lysine(36) demethylase PHF8) ([histone H3]-dimethyl-L-lysine(9) demethylase PHF8)	19.2677	19.7563	18.5234	20.2001	21.1747	21.7511
Q8NCD3	Holliday junction recognition protein (14-3-3-associated AKT substrate) (Fetal liver-expressing gene 1 protein) (Up-regulated in lung cancer 9)	18.5667	17.6353	19.1281	20.5231	21.1047	19.5331
Q8IZH2	5'-3' exoribonuclease 1 (EC 3.1.13.-) (Strand-exchange protein 1 homolog)	22.4333	23.9032	23.6203	24.0236	24.4278	24.6386
O60488	Long-chain-fatty-acid--CoA ligase 4 (EC 6.2.1.3) (Arachidonate--CoA ligase) (EC 6.2.1.15) (Long-chain acyl-CoA synthetase 4) (LACS 4)	21.6123	21.6996	21.5192	22.48	22.8167	22.0399
Q9UKY7	Protein CDV3 homolog	24.4871	24.5957	24.0627	24.6751	24.7063	24.6284
E7ERK9	Translation initiation factor eIF-2B subunit delta (eIF-2B GDP-GTP exchange factor subunit delta)	23.7528	23.7067	23.7295	25.099	24.6628	24.1996
O43592	Exportin-T (Exportin(tRNA)) (tRNA exportin)	21.4895	21.1444	20.6897	21.0077	20.8203	21.1735
Q5SY16	Polynucleotide 5'-hydroxyl-kinase NOL9 (EC 2.7.1.78) (Nucleolar protein 9)	18.8666	19.2501	18.3428	19.516	20.1372	20.5669
P50991	T-complex protein 1 subunit delta (TCP-1-delta) (CCT-delta) (Stimulator of TAR RNA-binding)	26.2818	26.758	26.8099	27.1347	27.7631	27.8694
O95251	Histone acetyltransferase KAT7 (EC 2.3.1.48) (Histone acetyltransferase binding to ORC1) (Lysine acetyltransferase 7) (MOZ, YBF2/SAS3, SAS2 and TIP60 protein 2) (MYST-2)	21.1393	18.5281	19.8385	21.9283	21.9059	22.3959
H0Y9X1	Translation machinery-associated protein 16	30.2758	30.2099	29.9115	30.6408	30.5761	30.3642
P62330	ADP-ribosylation factor 6 (EC 3.6.5.2)	19.1573	20.0917	18.7774	20.2359	21.4159	21.5383
Q13724	Mannosyl-oligosaccharide glucosidase (EC 3.2.1.106) (Processing A-glucosidase I)	25.2685	24.7179	24.6649	26.181	25.6106	25.4961
Q52LJ0	Protein FAM98B	21.9642	22.1077	22.5432	22.9516	22.6344	23.2114
Q8IWZ3	Ankyrin repeat and KH domain-containing protein 1 (HIV-1 Vpr-binding ankyrin repeat protein) (Multiple ankyrin repeats single KH domain) (hMASK)	22.4831	23.0484	22.7777	24.2157	24.2478	23.3241
Q9Y291	Small ribosomal subunit protein mS33 (28S ribosomal protein S33, mitochondrial) (MRP-S33) (S33mt)	20.5152	19.7757	18.1779	19.803	19.5401	19.2184
G3V0J0	Fragile X mental retardation 1, isoform CRA_e (Fragile X messenger ribonucleoprotein 1)	21.9606	21.79	22.7698	23.4892	22.9064	23.7634
Q96GC5	Large ribosomal subunit protein mL48 (39S ribosomal protein L48, mitochondrial) (L48mt) (MRP-L48)	25.1038	24.5637	24.8305	25.3849	25.2027	25.6605
P20340	Ras-related protein Rab-6A (Rab-6)	23.9242	23.6392	23.3479	24.0891	24.7291	24.3533
Q7Z4Q2	HEAT repeat-containing protein 3	20.0226	19.3059	20.1193	20.3495	20.1569	20.2564
Q02878	Large ribosomal subunit protein eL6 (60S ribosomal protein L6) (Neoplasm-related protein C140) (Tax-responsive enhancer element-binding protein 107) (TaxREB107)	27.3997	27.9728	28.0035	28.2814	28.6345	28.2763
P62070	Ras-related protein R-Ras2 (EC 3.6.5.-) (Ras-like protein TC21) (Teratocarcinoma oncogene)	19.8352	20.464	17.7955	21.0279	20.8206	20.928
Q9Y265	RuvB-like 1 (EC 3.6.4.12) (49 kDa TATA box-binding protein-interacting protein) (49 kDa TBP-interacting protein) (54 kDa erythrocyte cytosolic protein) (ECP-54) (INO80 complex subunit H) (Nuclear matrix protein 238) (NMP 238) (Pontin 52) (TIP49a) (TIP60-associated protein 54-alpha) (TAP54-alpha)	27.7231	27.3712	26.6747	27.8395	28.2742	27.9588
Q99496	E3 ubiquitin-protein ligase RING2 (EC 2.3.2.27) (Huntingtin-interacting protein 2-interacting protein 3) (HIP2-interacting protein 3) (Protein DinG) (RING finger protein 1B) (RING1b) (RING finger protein 2) (RING finger protein BAP-1) (RING-type E3 ubiquitin transferase RING2)	26.5115	26.2229	26.464	26.8292	27.5558	27.5197
Q9NX58	Cell growth-regulating nucleolar protein	28.3731	28.189	28.3053	29.3758	28.7624	28.8488
Q9Y5Y2	Cytosolic Fe-S cluster assembly factor NUBP2 (Nucleotide-binding protein 2) (NBP 2)	19.1469	20.3973	18.0172	22.9749	20.7093	22.2475
F8WAR4	Coiled-coil-helix-coiled-coil-helix domain containing 3	23.8234	24.0871	24.1669	25.224	24.7352	24.5303
A0A0G2JJL1	WD repeat-containing protein 46	23.3622	23.0676	22.6252	23.4436	23.8525	24.0154
Q9H1A4	Anaphase-promoting complex subunit 1 (APC1) (Cyclosome subunit 1) (Mitotic checkpoint regulator) (Testis-specific gene 24 protein)	23.0801	23.9704	20.3083	22.8572	21.5143	22.7591
Q13247	Serine/arginine-rich splicing factor 6 (Pre-mRNA-splicing factor SRP55) (Splicing factor, arginine/serine-rich 6)	21.7431	20.6623	20.4603	22.5489	23.019	21.9633
Q9NZM5	Ribosome biogenesis protein NOP53 (Glioma tumor suppressor candidate region gene 2 protein) (Protein interacting with carboxyl terminus 1) (PICT-1) (p60)	24.791	25.9713	26.1471	26.8013	26.2707	26.7016
P46776	Large ribosomal subunit protein uL15 (60S ribosomal protein L27a)	30.2223	31.0545	31.3662	31.6299	31.5257	31.609
Q9UBS4	DnaJ homolog subfamily B member 11 (APOBEC1-binding protein 2) (ABBP-2) (DnaJ protein homolog 9) (ER-associated DNAJ) (ER-associated Hsp40 co-chaperone) (Endoplasmic reticulum DNA J domain-containing protein 3) (ER-resident protein ERdj3) (ERdj3) (ERj3p) (HEDJ) (Human DnaJ protein 9) (hDj-9) (PWP1-interacting protein 4)	25.7735	25.8712	26.1516	26.2385	26.7451	26.8206
Q9H9L3	Interferon-stimulated 20 kDa exonuclease-like 2 (EC 3.1.-.-)	23.07	20.8473	21.7455	21.7948	21.4328	20.5295
P41252	Isoleucine--tRNA ligase, cytoplasmic (EC 6.1.1.5) (Isoleucyl-tRNA synthetase) (IRS) (IleRS)	25.3478	26.0827	25.6093	26.3615	26.5727	26.237
Q8WWM7	Ataxin-2-like protein (Ataxin-2 domain protein) (Ataxin-2-related protein)	27.2997	27.8541	27.7238	28.0486	28.6631	28.4285
O14641	Segment polarity protein dishevelled homolog DVL-2 (Dishevelled-2) (DSH homolog 2)	22.9152	21.4181	19.6273	20.7594	20.6531	21.3595
P13674	Prolyl 4-hydroxylase subunit alpha-1 (4-PH alpha-1) (EC 1.14.11.2) (Procollagen-proline,2-oxoglutarate-4-dioxygenase subunit alpha-1)	22.7518	22.8395	22.0533	23.2561	23.8801	23.2879
Q9BWE0	Replication initiator 1 (60 kDa origin-specific DNA-binding protein) (60 kDa replication initiation region protein) (ATT-binding protein) (DHFR oribeta-binding protein RIP60) (Zinc finger protein 464)	24.9188	24.865	25.2002	25.3465	25.4192	25.8002
O95433	Activator of 90 kDa heat shock protein ATPase homolog 1 (AHA1) (p38)	25.121	24.8369	24.7223	25.9656	25.4945	25.3222
P12236	ADP/ATP translocase 3 (ADP,ATP carrier protein 3) (ADP,ATP carrier protein, isoform T2) (ANT 2) (Adenine nucleotide translocator 3) (ANT 3) (Solute carrier family 25 member 6) [Cleaved into: ADP/ATP translocase 3, N-terminally processed]	24.6727	25.0669	24.5057	25.1942	25.7829	25.389
Q8IUE6	Histone H2A type 2-B (H2A-clustered histone 21)	27.006	27.3597	27.474	27.8281	27.6105	27.5731
Q9UK61	Protein TASOR (CTCL tumor antigen se89-1) (Retinoblastoma-associated protein RAP140) (Transgene activation suppressor protein)	21.7684	23.126	22.14	24.2051	23.6641	23.4359
O43583	Density-regulated protein (DRP) (Protein DRP1) (Smooth muscle cell-associated protein 3) (SMAP-3)	24.0716	23.8116	24.269	25.2899	24.6729	24.6215
Q9Y5V3	Melanoma-associated antigen D1 (MAGE tumor antigen CCF) (MAGE-D1 antigen) (Neurotrophin receptor-interacting MAGE homolog)	23.627	22.4883	23.0631	22.9138	22.9042	22.0836
A0A3B3IU55	Stonin-2	21.5393	22.0212	21.9043	23.2594	26.4135	26.1005
Q7Z7E8	Ubiquitin-conjugating enzyme E2 Q1 (EC 2.3.2.23) (E2 ubiquitin-conjugating enzyme Q1) (Protein NICE-5) (Ubiquitin carrier protein Q1) (Ubiquitin-protein ligase Q1)	26.0058	25.7468	25.1353	26.3998	26.1782	26.815
O60244	Mediator of RNA polymerase II transcription subunit 14 (Activator-recruited cofactor 150 kDa component) (ARC150) (Cofactor required for Sp1 transcriptional activation subunit 2) (CRSP complex subunit 2) (Mediator complex subunit 14) (RGR1 homolog) (hRGR1) (Thyroid hormone receptor-associated protein complex 170 kDa component) (Trap170) (Transcriptional coactivator CRSP150) (Vitamin D3 receptor-in…	21.7927	20.4774	20.5939	21.9161	23.3756	23.6473
P51148	Ras-related protein Rab-5C (EC 3.6.5.2) (L1880) (RAB5L)	24.1787	24.6657	24.2266	24.7765	25.3287	24.9676
P63220	Small ribosomal subunit protein eS21 (40S ribosomal protein S21)	22.05	22.7377	22.4885	22.9645	23.74	23.8906
O60524	Ribosome quality control complex subunit NEMF (Antigen NY-CO-1) (Nuclear export mediator factor) (Serologically defined colon cancer antigen 1)	23.7823	24.2142	24.3346	25.4901	24.8038	24.7897
Q5T481	RNA-binding protein 20 (RNA-binding motif protein 20)	22.3757	22.1697	21.8473	23.9787	22.9847	23.016
Q96C19	EF-hand domain-containing protein D2 (Swiprosin-1)	23.2101	24.1586	24.1245	24.3612	24.9004	24.7109
Q147X3	N-alpha-acetyltransferase 30 (EC 2.3.1.256) (N-acetyltransferase 12) (N-acetyltransferase MAK3 homolog) (NatC catalytic subunit)	19.1927	19.6737	20.0337	20.1305	20.8858	20.8294
Q14181	DNA polymerase alpha subunit B (DNA polymerase alpha 70 kDa subunit)	24.3101	23.7721	23.0469	23.8323	22.7589	22.9522
P61981	14-3-3 protein gamma (Protein kinase C inhibitor protein 1) (KCIP-1) [Cleaved into: 14-3-3 protein gamma, N-terminally processed]	20.8863	21.6171	21.5468	19.4356	20.8569	20.4264
A0A087WZN1	Isocitrate dehydrogenase [NAD] subunit, mitochondrial	21.3468	20.5372	21.3662	21.6744	22.4379	22.1038
Q15031	Leucine--tRNA ligase, mitochondrial (EC 6.1.1.4) (Leucyl-tRNA synthetase) (LeuRS)	20.1324	20.1243	20.1161	21.1172	22.8868	23.6581
Q5VTR2	E3 ubiquitin-protein ligase BRE1A (BRE1-A) (hBRE1) (EC 2.3.2.27) (RING finger protein 20) (RING-type E3 ubiquitin transferase BRE1A)	20.8183	20.5944	20.7741	21.842	21.2244	21.2615
Q99536	Synaptic vesicle membrane protein VAT-1 homolog (EC 1.-.-.-)	19.0942	19.8055	17.6311	19.028	18.6003	19.0476
Q68CP9	AT-rich interactive domain-containing protein 2 (ARID domain-containing protein 2) (BRG1-associated factor 200) (BAF200) (Zinc finger protein with activation potential) (Zipzap/p200)	22.1668	21.4955	20.2003	23.2595	22.2432	22.9599
Q00059	Transcription factor A, mitochondrial (mtTFA) (Mitochondrial transcription factor 1) (MtTF1) (Transcription factor 6) (TCF-6) (Transcription factor 6-like 2)	24.5893	24.8051	24.2902	25.0291	25.6012	25.1189
Q15717	ELAV-like protein 1 (Hu-antigen R) (HuR)	22.6835	22.802	22.521	24.3728	24.0529	23.1942
Q9C0J8	pre-mRNA 3' end processing protein WDR33 (WD repeat-containing protein 33) (WD repeat-containing protein of 146 kDa)	22.6195	23.9657	24.2502	24.4872	25.5433	25.2671
Q29RF7	Sister chromatid cohesion protein PDS5 homolog A (Cell proliferation-inducing gene 54 protein) (Sister chromatid cohesion protein 112) (SCC-112)	19.1936	20.1861	20.5457	21.6172	23.402	21.6695
Q8TDR2	Serine/threonine-protein kinase 35 (EC 2.7.11.1) (CLP-36-interacting kinase 1) (CLIK-1) (PDLIM1-interacting kinase 1) (Serine/threonine-protein kinase 35 L1)	25.1868	25.0685	24.5725	26.169	25.5003	25.6455
A0A6Q8PGB1	Centrosomal protein 290	18.8435	21.3528	22.8624	23.8787	23.6217	24.0967
X6R4W8	Zinc finger protein 207	21.026	22.3693	21.4041	23.6147	22.7269	22.7477
O95197	Reticulon-3 (Homolog of ASY protein) (HAP) (Neuroendocrine-specific protein-like 2) (NSP-like protein 2) (Neuroendocrine-specific protein-like II) (NSP-like protein II) (NSPLII)	20.3015	21.5262	19.5838	22.302	22.646	21.8494
Q14157	Ubiquitin-associated protein 2-like (Protein NICE-4) (RNA polymerase II degradation factor UBAP2L)	27.4042	27.5486	27.2602	27.3376	27.3524	27.3811
H0Y368	Dolichol-phosphate mannosyltransferase subunit 1 (EC 2.4.1.83)	21.9804	22.0739	20.5523	22.3775	22.6484	23.1241
Q15072	Zinc finger protein OZF (Only zinc finger protein) (Zinc finger protein 146)	21.7423	21.1575	21.3958	22.4348	21.9465	21.9215
P63208	S-phase kinase-associated protein 1 (Cyclin-A/CDK2-associated protein p19) (p19A) (Organ of Corti protein 2) (OCP-2) (Organ of Corti protein II) (OCP-II) (RNA polymerase II elongation factor-like protein) (SIII) (Transcription elongation factor B polypeptide 1-like) (p19skp1)	20.2901	20.7355	21.0429	21.1889	21.6438	22.0096
P11233	Ras-related protein Ral-A (EC 3.6.5.2)	19.9093	21.7831	21.1312	20.623	20.8387	19.3691
F6VRR5	DNA polymerase delta interacting protein 3	26.7587	26.406	26.7053	27.3181	27.0611	26.918
O95365	Zinc finger and BTB domain-containing protein 7A (Factor binding IST protein 1) (FBI-1) (Factor that binds to inducer of short transcripts protein 1) (HIV-1 1st-binding protein 1) (Leukemia/lymphoma-related factor) (POZ and Krueppel erythroid myeloid ontogenic factor) (POK erythroid myeloid ontogenic factor) (Pokemon) (Pokemon 1) (TTF-I-interacting peptide 21) (TIP21) (Zinc finger protein 857A)	20.4979	20.2773	20.0167	19.8547	19.3286	18.4919
A6NMQ1	DNA polymerase (EC 2.7.7.7)	20.7125	20.8018	20.6172	21.0703	21.7422	21.9473
P62081	Small ribosomal subunit protein eS7 (40S ribosomal protein S7)	30.2127	30.3406	30.3655	31.6927	30.7568	31.1491
A0A0C4DFX9	Negative elongation factor complex member A	24.8008	24.8568	23.4337	25.6222	25.2214	25.1074
Q9BZE4	GTP-binding protein 4 (Chronic renal failure gene protein) (GTP-binding protein NGB) (Nucleolar GTP-binding protein 1)	26.7175	27.0566	27.4056	29.167	27.8938	28.1786
O96028	Histone-lysine N-methyltransferase NSD2 (EC 2.1.1.357) (Multiple myeloma SET domain-containing protein) (MMSET) (Nuclear SET domain-containing protein 2) (Protein trithorax-5) (Wolf-Hirschhorn syndrome candidate 1 protein)	26.0288	26.4726	25.9212	26.7925	26.8096	26.6349
H7BZN7	DEAD-box helicase 56	19.0189	19.6341	17.9241	20.2594	20.6563	19.71
P07814	Bifunctional glutamate/proline--tRNA ligase (Bifunctional aminoacyl-tRNA synthetase) (Cell proliferation-inducing gene 32 protein) (Glutamatyl-prolyl-tRNA synthetase) [Includes: Glutamate--tRNA ligase (EC 6.1.1.17) (Glutamyl-tRNA synthetase) (GluRS); Proline--tRNA ligase (EC 6.1.1.15) (Prolyl-tRNA synthetase)]	25.6959	26.2093	25.8281	27.9743	26.974	26.6818
Q9NWW5	Ceroid-lipofuscinosis neuronal protein 6 (Protein CLN6)	19.4001	19.4715	19.325	21.0761	21.6756	20.0319
Q9H2G2	STE20-like serine/threonine-protein kinase (STE20-like kinase) (hSLK) (EC 2.7.11.1) (CTCL tumor antigen se20-9) (STE20-related serine/threonine-protein kinase) (STE20-related kinase) (Serine/threonine-protein kinase 2)	26.5372	26.978	26.8188	27.0021	27.3155	27.2814
O75475	PC4 and SFRS1-interacting protein (CLL-associated antigen KW-7) (Dense fine speckles 70 kDa protein) (DFS 70) (Lens epithelium-derived growth factor) (Transcriptional coactivator p75/p52)	27.2525	26.7315	27.0735	28.0458	27.4776	27.5692
Q92667	A-kinase anchor protein 1, mitochondrial (A-kinase anchor protein 149 kDa) (AKAP 149) (Dual specificity A-kinase-anchoring protein 1) (D-AKAP-1) (Protein kinase A-anchoring protein 1) (PRKA1) (Spermatid A-kinase anchor protein 84) (S-AKAP84)	23.4288	23.8536	23.1307	24.258	24.4724	23.8907
Q5SSJ5	Heterochromatin protein 1-binding protein 3 (Protein HP1-BP74)	26.7566	26.5173	26.6448	27.5867	27.1945	26.9751
Q9NYZ3	G2 and S phase-expressed protein 1 (GTSE-1) (Protein B99 homolog)	21.2332	19.8918	19.5605	22.6306	21.5579	21.9277
P27708	Multifunctional protein CAD (Carbamoyl phosphate synthetase 2-aspartate transcarbamylase-dihydroorotase) [Includes: Glutamine-dependent carbamoyl phosphate synthase (EC 6.3.5.5); Glutamine amidotransferase (GATase) (GLNase) (EC 3.5.1.2); Ammonium-dependent carbamoyl phosphate synthase (CPS) (CPSase) (EC 6.3.4.16); Aspartate carbamoyltransferase (EC 2.1.3.2); Dihydroorotase (EC 3.5.2.3)]	25.2362	25.6714	25.5006	25.8677	26.6423	26.667
Q12789	General transcription factor 3C polypeptide 1 (TF3C-alpha) (TFIIIC box B-binding subunit) (Transcription factor IIIC 220 kDa subunit) (TFIIIC 220 kDa subunit) (TFIIIC220) (Transcription factor IIIC subunit alpha)	23.152	25.5218	19.5248	23.4008	22.3967	20.245
Q15046	Lysine--tRNA ligase (EC 2.7.7.-) (EC 6.1.1.6) (Lysyl-tRNA synthetase) (LysRS)	23.6621	25.9397	24.6507	24.3426	24.7867	23.257
Q9P212	1-phosphatidylinositol 4,5-bisphosphate phosphodiesterase epsilon-1 (EC 3.1.4.11) (Pancreas-enriched phospholipase C) (Phosphoinositide phospholipase C-epsilon-1) (Phospholipase C-epsilon-1) (PLC-epsilon-1)	22.208	21.9817	22.4036	23.0687	22.5993	23.4222
P40227	T-complex protein 1 subunit zeta (TCP-1-zeta) (Acute morphine dependence-related protein 2) (CCT-zeta-1) (HTR3) (Tcp20)	30.0665	28.319	27.9226	27.6814	28.0645	27.5954
P10606	Cytochrome c oxidase subunit 5B, mitochondrial (Cytochrome c oxidase polypeptide Vb)	20.3085	21.3168	19.1675	22.1949	21.5957	21.9262
A0A087WUC6	deleted	23.1551	23.5822	23.1144	23.6716	24.5332	24.1714
Q13595	Transformer-2 protein homolog alpha (TRA-2 alpha) (TRA2-alpha) (Transformer-2 protein homolog A)	20.4207	20.7262	20.0327	20.8932	21.6122	21.1222
E7EMB3	Calmodulin 2	24.3893	24.2394	23.3602	24.965	24.7901	24.4763
P10398	Serine/threonine-protein kinase A-Raf (EC 2.7.11.1) (Proto-oncogene A-Raf) (Proto-oncogene A-Raf-1) (Proto-oncogene Pks)	26.3559	27.1812	27.2054	26.3294	24.3784	25.6505
P62263	Small ribosomal subunit protein uS11 (40S ribosomal protein S14)	29.7086	29.8651	30.0061	29.6495	28.6932	28.7388
P22492	Histone H1t (Testicular H1 histone)	27.2042	26.0204	26.5266	26.7353	25.8392	25.8945
Q9BQ67	Glutamate-rich WD repeat-containing protein 1	23.0825	20.05	22.0149	21.4599	22.011	21.7616
O75534	Cold shock domain-containing protein E1 (N-ras upstream gene protein) (Protein UNR)	24.0878	23.724	23.2885	24.3727	24.3734	24.1497
P53367	Arfaptin-1 (ADP-ribosylation factor-interacting protein 1)	19.4794	20.2813	17.517	18.9622	19.3005	19.5744
Q8N163	Cell cycle and apoptosis regulator protein 2 (Cell division cycle and apoptosis regulator protein 2) (DBIRD complex subunit KIAA1967) (Deleted in breast cancer gene 1 protein) (DBC-1) (DBC.1) (NET35) (p30 DBC)	21.6099	22.9765	21.9577	23.0558	24.3984	23.8746
Q9C0C9	(E3-independent) E2 ubiquitin-conjugating enzyme (EC 2.3.2.24) (E2/E3 hybrid ubiquitin-protein ligase UBE2O) (Ubiquitin carrier protein O) (Ubiquitin-conjugating enzyme E2 O) (Ubiquitin-conjugating enzyme E2 of 230 kDa) (Ubiquitin-conjugating enzyme E2-230K) (Ubiquitin-protein ligase O)	23.3873	23.0882	21.545	21.9038	20.5504	18.4987
O00483	Cytochrome c oxidase subunit NDUFA4 (Complex I-MLRQ) (CI-MLRQ) (NADH-ubiquinone oxidoreductase MLRQ subunit)	24.0969	24.2467	23.9297	24.53	24.7192	24.3122
Q9Y4G6	Talin-2	20.6227	20.6369	19.8537	21.2995	21.2902	20.7989
A0A3B3IUD7	Programmed cell death 11	23.7145	24.3056	24.2058	24.5115	25.2629	24.9865
P18085	ADP-ribosylation factor 4	23.2336	23.4689	22.9819	24.275	23.9701	23.5842
Q96CX2	BTB/POZ domain-containing protein KCTD12 (Pfetin) (Predominantly fetal expressed T1 domain)	21.4158	21.4063	19.1232	21.7276	22.0623	22.5191
P00492	Hypoxanthine-guanine phosphoribosyltransferase (HGPRT) (HGPRTase) (EC 2.4.2.8)	18.5617	20.1355	19.1459	20.7186	20.3871	20.988
Q16629	Serine/arginine-rich splicing factor 7 (Splicing factor 9G8) (Splicing factor, arginine/serine-rich 7)	22.5979	21.0844	20.6202	23.7814	23.7902	22.8204
O75477	Erlin-1 (Endoplasmic reticulum lipid raft-associated protein 1) (Protein KE04) (Stomatin-prohibitin-flotillin-HflC/K domain-containing protein 1) (SPFH domain-containing protein 1)	21.469	21.3025	21.1257	21.588	22.2347	22.053
Q96CU9	FAD-dependent oxidoreductase domain-containing protein 1 (EC 1.-.-.-)	18.3803	18.3752	18.3855	18.7784	19.9521	19.4815
Q15436	Protein transport protein Sec23A (hSec23A) (SEC23-related protein A)	20.3828	20.2404	20.0134	22.3409	20.815	21.8379
Q13895	Bystin	20.0717	21.8285	18.3574	22.7735	23.3952	22.2944
Q6UVJ0	Spindle assembly abnormal protein 6 homolog (HsSAS-6)	24.0019	21.0874	23.4822	18.8251	20.4779	22.6014
P11940	Polyadenylate-binding protein 1 (PABP-1) (Poly(A)-binding protein 1)	25.9096	26.7717	25.7379	27.1031	27.6011	27.0725
Q14562	ATP-dependent RNA helicase DHX8 (EC 3.6.4.13) (DEAH box protein 8) (RNA helicase HRH1)	21.9546	21.9029	21.0717	22.7904	23.0318	22.1967
O43143	ATP-dependent RNA helicase DHX15 (EC 3.6.4.13) (ATP-dependent RNA helicase #46) (DEAH box protein 15) (Splicing factor Prp43) (hPrp43)	27.3593	26.748	26.2925	27.7824	27.6165	27.7906
O14497	AT-rich interactive domain-containing protein 1A (ARID domain-containing protein 1A) (B120) (BRG1-associated factor 250) (BAF250) (BRG1-associated factor 250a) (BAF250A) (Osa homolog 1) (hOSA1) (SWI-like protein) (SWI/SNF complex protein p270) (SWI/SNF-related, matrix-associated, actin-dependent regulator of chromatin subfamily F member 1) (hELD)	20.4865	21.0974	18.3041	21.4243	22.5845	21.5901
Q3B726	DNA-directed RNA polymerase I subunit RPA43 (DNA-directed RNA polymerase I subunit F) (Twist neighbor protein)	19.4972	19.5386	19.4547	20.1103	20.6152	21.521
Q9BY89	Uncharacterized protein KIAA1671	20.0663	20.1083	16.9654	21.0788	20.3735	20.6467
Q15040	Josephin-1 (EC 3.4.19.12) (Josephin domain-containing protein 1)	21.8471	22.3916	20.9621	22.7018	22.5214	22.8621
Q12923	Tyrosine-protein phosphatase non-receptor type 13 (EC 3.1.3.48) (Fas-associated protein-tyrosine phosphatase 1) (FAP-1) (PTP-BAS) (Protein-tyrosine phosphatase 1E) (PTP-E1) (hPTPE1) (Protein-tyrosine phosphatase PTPL1)	26.426	26.1037	26.1705	26.4411	26.7765	26.8945
Q13148	TAR DNA-binding protein 43 (TDP-43)	23.9703	24.34	24.0977	24.451	25.2481	25.1403
O43683	Mitotic checkpoint serine/threonine-protein kinase BUB1 (hBUB1) (EC 2.7.11.1) (BUB1A)	21.0305	20.7757	20.6074	19.4187	20.5189	20.1727
Q14498	RNA-binding protein 39 (CAPER alpha) (CAPERalpha) (Hepatocellular carcinoma protein 1) (RNA-binding motif protein 39) (RNA-binding region-containing protein 2) (Splicing factor HCC1)	28.3665	27.8352	27.8076	28.4115	28.7328	28.9133
Q14653	Interferon regulatory factor 3 (IRF-3)	24.1043	22.7813	22.6743	25.1824	25.1669	24.2251
P45880	Voltage-dependent anion-selective channel protein 2 (VDAC-2) (hVDAC2) (Outer mitochondrial membrane protein porin 2)	24.0874	24.6491	23.8069	24.6827	25.4508	25.1303
P62244	Small ribosomal subunit protein uS8 (40S ribosomal protein S15a)	28.4252	28.9512	28.9047	30.0216	29.3424	29.3717
Q69YH5	Cell division cycle-associated protein 2 (Recruits PP1 onto mitotic chromatin at anaphase protein) (Repo-Man)	23.9567	22.1471	23.3548	24.9129	24.0933	24.3075
M0R088	Serine and arginine repetitive matrix 1	19.3649	20.1806	20.3807	20.7838	21.6005	22.2918
A0A7P0T9G6	Tubulin gamma chain	22.5135	23.2709	22.2627	23.6265	23.926	23.5062
Q13263	Transcription intermediary factor 1-beta (TIF1-beta) (E3 SUMO-protein ligase TRIM28) (EC 2.3.2.27) (KRAB-associated protein 1) (KAP-1) (KRAB-interacting protein 1) (KRIP-1) (Nuclear corepressor KAP-1) (RING finger protein 96) (RING-type E3 ubiquitin transferase TIF1-beta) (Tripartite motif-containing protein 28)	24.179	25.5448	24.9529	26.1493	27.0591	25.7987
P62753	Small ribosomal subunit protein eS6 (40S ribosomal protein S6) (Phosphoprotein NP33)	31.078	31.4035	31.3387	32.6083	31.8497	31.8581
P18583	Protein SON (Bax antagonist selected in saccharomyces 1) (BASS1) (Negative regulatory element-binding protein) (NRE-binding protein) (Protein DBP-5) (SON3)	27.0032	27.1098	27.3531	27.4516	27.6205	27.9841
P62258	14-3-3 protein epsilon (14-3-3E)	24.3565	24.9881	25.0444	23.645	24.6311	24.296
P04843	Dolichyl-diphosphooligosaccharide--protein glycosyltransferase subunit 1 (Dolichyl-diphosphooligosaccharide--protein glycosyltransferase 67 kDa subunit) (Ribophorin I) (RPN-I) (Ribophorin-1)	25.636	26.3393	25.4314	26.8384	27.3113	26.4027
A5YKK6	CCR4-NOT transcription complex subunit 1 (CCR4-associated factor 1) (Negative regulator of transcription subunit 1 homolog) (NOT1H) (hNOT1)	20.8119	21.092	20.4641	20.2072	19.7528	18.3725
Q9P2D1	Chromodomain-helicase-DNA-binding protein 7 (CHD-7) (EC 3.6.4.12) (ATP-dependent helicase CHD7)	22.8172	23.4804	22.5043	24.651	24.3942	23.4962
A0A7P0TAR5	Ral GTPase activating protein catalytic subunit alpha 1	21.2427	21.2362	21.0534	22.0489	23.3144	22.0249
Q96HS1	Serine/threonine-protein phosphatase PGAM5, mitochondrial (EC 3.1.3.16) (Bcl-XL-binding protein v68) (Phosphoglycerate mutase family member 5)	27.4385	28.1844	28.1524	27.247	27.437	27.9727
H0YMW4	Annexin	24.9898	25.2972	24.5548	25.445	25.5966	25.3559
Q96EZ8	Microspherule protein 1 (58 kDa microspherule protein) (Cell cycle-regulated factor p78) (INO80 complex subunit J) (MCRS2)	20.1107	20.2152	19.998	22.766	23.552	20.9074
Q86VP6	Cullin-associated NEDD8-dissociated protein 1 (Cullin-associated and neddylation-dissociated protein 1) (TBP-interacting protein of 120 kDa A) (TBP-interacting protein 120A) (p120 CAND1)	22.5519	23.6941	22.6054	23.918	24.8437	24.156
Q92499	ATP-dependent RNA helicase DDX1 (EC 3.6.4.13) (DEAD box protein 1) (DEAD box protein retinoblastoma) (DBP-RB)	23.5324	24.1072	22.726	25.1099	24.7239	24.1389
Q9ULX6	A-kinase anchor protein 8-like (AKAP8-like protein) (Helicase A-binding protein 95) (HAP95) (Homologous to AKAP95 protein) (HA95) (Neighbor of A-kinase-anchoring protein 95) (Neighbor of AKAP95)	20.1711	20.2297	21.7159	23.5766	22.9334	21.7432
O60508	Pre-mRNA-processing factor 17 (Cell division cycle 40 homolog) (EH-binding protein 3) (Ehb3) (PRP17 homolog) (hPRP17)	19.4311	20.2585	17.2825	21.5571	20.2435	21.4546
P11171	Protein 4.1 (P4.1) (4.1R) (Band 4.1) (EPB4.1) (Erythrocyte membrane protein band 4.1)	25.2958	25.8198	26.1203	26.1859	26.359	26.2944
P41743	Protein kinase C iota type (EC 2.7.11.13) (Atypical protein kinase C-lambda/iota) (PRKC-lambda/iota) (aPKC-lambda/iota) (nPKC-iota)	21.3562	21.4376	19.5358	23.0168	22.3917	21.7979
D6RBZ0	Heterogeneous nuclear ribonucleoprotein A/B	23.1238	24.0437	21.9391	24.4504	25.2692	24.2314
P46777	Large ribosomal subunit protein uL18 (60S ribosomal protein L5)	25.2676	25.4327	24.7226	26.2164	26.7333	25.6809
Q05707	Collagen alpha-1(XIV) chain (Undulin)	26.2019	25.5711	25.3767	26.7418	26.2374	26.6624
A6QL63	Ankyrin repeat and BTB/POZ domain-containing protein 3 (BTB/POZ domain-containing protein 11)	21.4598	20.5576	19.7981	21.7743	21.899	22.1582
Q8TDI0	Chromodomain-helicase-DNA-binding protein 5 (CHD-5) (EC 3.6.4.12) (ATP-dependent helicase CHD5)	21.2982	22.1214	22.0664	23.6952	23.0008	22.5041
Q9Y4C1	Lysine-specific demethylase 3A (EC 1.14.11.65) (JmjC domain-containing histone demethylation protein 2A) (Jumonji domain-containing protein 1A) ([histone H3]-dimethyl-L-lysine(9) demethylase 3A)	23.6502	23.7437	23.6508	24.0672	23.8037	24.1997
P84103	Serine/arginine-rich splicing factor 3 (Pre-mRNA-splicing factor SRP20) (Splicing factor, arginine/serine-rich 3)	20.7363	21.3706	19.5773	21.6577	23.8295	22.9572
Q5JTH9	RRP12-like protein	26.3266	26.3542	26.6783	27.1001	26.9972	26.6693
Q8WUM4	Programmed cell death 6-interacting protein (PDCD6-interacting protein) (ALG-2-interacting protein 1) (ALG-2-interacting protein X) (Hp95)	21.9987	23.1474	21.0316	24.2577	23.9158	23.202
H7C560	non-specific serine/threonine protein kinase (EC 2.7.11.1)	25.6334	24.6909	25.049	24.9096	23.9407	22.8897
Q8N9Q2	Protein SREK1IP1 (SFRS12-interacting protein 1) (SREK1-interacting protein 1) (Splicing regulatory protein of 18 kDa) (p18SRP)	26.5331	26.0802	26.3387	26.5469	26.9503	26.8125
E5KLJ9	Dynamin-like 120 kDa protein, mitochondrial (EC 3.6.5.5)	22.1736	20.1173	17.0313	19.4889	18.8497	20.6735
Q9GZR7	ATP-dependent RNA helicase DDX24 (EC 3.6.4.13) (DEAD box protein 24)	26.7822	26.3214	26.0478	26.9406	27.1886	26.928
A0A087WUL9	deleted	23.0379	22.9671	22.1173	23.8514	23.7843	23.1751
P50454	Serpin H1 (47 kDa heat shock protein) (Arsenic-transactivated protein 3) (AsTP3) (Cell proliferation-inducing gene 14 protein) (Collagen-binding protein) (Colligin) (Rheumatoid arthritis-related antigen RA-A47)	25.269	26.133	25.5272	26.4288	26.7026	26.2223
Q96QC0	Serine/threonine-protein phosphatase 1 regulatory subunit 10 (MHC class I region proline-rich protein CAT53) (PP1-binding protein of 114 kDa) (Phosphatase 1 nuclear targeting subunit) (Protein FB19) (p99)	21.8671	21.8011	21.7631	24.3171	22.8201	22.6965
E7EN19	non-specific serine/threonine protein kinase (EC 2.7.11.1)	22.8013	24.532	25.2157	27.7351	25.7176	26.2003
Q14152	Eukaryotic translation initiation factor 3 subunit A (eIF3a) (Eukaryotic translation initiation factor 3 subunit 10) (eIF-3-theta) (eIF3 p167) (eIF3 p180) (eIF3 p185)	24.1074	25.2308	24.4191	25.3549	26.1761	25.5901
Q96P47	Arf-GAP with GTPase, ANK repeat and PH domain-containing protein 3 (AGAP-3) (CRAM-associated GTPase) (CRAG) (Centaurin-gamma-3) (Cnt-g3) (MR1-interacting protein) (MRIP-1)	20.399	19.5297	20.3381	21.2747	20.8667	22.1724
Q8WXE1	ATR-interacting protein (ATM and Rad3-related-interacting protein)	20.0221	20.3067	21.1386	21.606	21.5071	21.6986
Q53HL2	Borealin (Cell division cycle-associated protein 8) (Dasra-B) (hDasra-B) (Pluripotent embryonic stem cell-related gene 3 protein)	25.0059	24.7576	24.7212	25.42	26.0034	25.201
O60832	H/ACA ribonucleoprotein complex subunit DKC1 (EC 5.4.99.-) (CBF5 homolog) (Dyskerin) (Nopp140-associated protein of 57 kDa) (Nucleolar protein NAP57) (Nucleolar protein family A member 4) (snoRNP protein DKC1)	22.8288	25.2561	25.0051	20.5281	23.6765	23.2384
Q9UGN5	Poly [ADP-ribose] polymerase 2 (PARP-2) (hPARP-2) (EC 2.4.2.30) (ADP-ribosyltransferase diphtheria toxin-like 2) (ARTD2) (DNA ADP-ribosyltransferase PARP2) (EC 2.4.2.-) (NAD(+) ADP-ribosyltransferase 2) (ADPRT-2) (Poly[ADP-ribose] synthase 2) (pADPRT-2) (Protein poly-ADP-ribosyltransferase PARP2) (EC 2.4.2.-)	22.5944	23.1532	23.5145	23.5863	23.686	24.0464
P60842	Eukaryotic initiation factor 4A-I (eIF-4A-I) (eIF4A-I) (EC 3.6.4.13) (ATP-dependent RNA helicase eIF4A-1)	26.7176	26.5845	26.2586	26.861	27.6272	27.3116
P78362	SRSF protein kinase 2 (EC 2.7.11.1) (SFRS protein kinase 2) (Serine/arginine-rich protein-specific kinase 2) (SR-protein-specific kinase 2) [Cleaved into: SRSF protein kinase 2 N-terminal; SRSF protein kinase 2 C-terminal]	23.4888	23.1425	22.5761	24.4793	23.9132	23.6268
Q9UDW1	Cytochrome b-c1 complex subunit 9 (Complex III subunit 9) (Complex III subunit X) (Cytochrome c1 non-heme 7 kDa protein) (Ubiquinol-cytochrome c reductase complex 7.2 kDa protein)	20.4917	21.6128	20.2888	21.6605	22.9329	22.3248
Q14554	Protein disulfide-isomerase A5 (EC 5.3.4.1) (Protein disulfide isomerase-related protein)	24.4372	23.9735	23.4888	25.5756	24.6844	24.7508
P09601	Heme oxygenase 1 (HO-1) (EC 1.14.14.18) [Cleaved into: Heme oxygenase 1 soluble form]	21.0874	21.1737	20.9955	21.3975	21.5525	21.2239
Q07021	Complement component 1 Q subcomponent-binding protein, mitochondrial (ASF/SF2-associated protein p32) (Glycoprotein gC1qBP) (C1qBP) (Hyaluronan-binding protein 1) (Mitochondrial matrix protein p32) (gC1q-R protein) (p33) (SF2AP32)	20.4208	23.5597	22.168	24.3721	24.2372	24.4379
Q9BW60	Very long chain fatty acid elongase 1 (EC 2.3.1.199) (3-keto acyl-CoA synthase ELOVL1) (ELOVL fatty acid elongase 1) (ELOVL FA elongase 1) (Elongation of very long chain fatty acids protein 1) (Very long chain 3-ketoacyl-CoA synthase 1) (Very long chain 3-oxoacyl-CoA synthase 1)	19.8364	19.8653	20.0617	21.8502	21.1434	20.3908
Q13151	Heterogeneous nuclear ribonucleoprotein A0 (hnRNP A0)	21.9003	21.658	21.8144	22.2788	23.9776	23.9554
Q9HCK1	DBF4-type zinc finger-containing protein 2	21.8611	20.6351	21.3746	20.6356	21.5116	21.0354
A0A2R8YDH4	Tight junction protein ZO-2	22.2511	22.1103	19.1617	22.3694	22.3888	22.7236
O14578	Citron Rho-interacting kinase (CRIK) (EC 2.7.11.1) (Serine/threonine-protein kinase 21)	19.0941	18.8661	19.291	24.4343	23.5083	20.1869
Q15459	Splicing factor 3A subunit 1 (SF3a120) (Spliceosome-associated protein 114) (SAP 114)	23.2943	23.886	21.9826	24.0712	25.6126	24.7362
Q96QZ7	Membrane-associated guanylate kinase, WW and PDZ domain-containing protein 1 (Atrophin-1-interacting protein 3) (AIP-3) (BAI1-associated protein 1) (BAP-1) (Membrane-associated guanylate kinase inverted 1) (MAGI-1) (Trinucleotide repeat-containing gene 19 protein) (WW domain-containing protein 3) (WWP3)	20.7419	21.3089	21.3331	21.9706	22.1082	21.4681
Q5T3I0	G patch domain-containing protein 4	29.6515	29.3992	29.3506	29.642	29.9258	29.8582
P27695	DNA-(apurinic or apyrimidinic site) endonuclease (EC 3.1.11.2) (APEX nuclease) (APEN) (Apurinic-apyrimidinic endonuclease 1) (AP endonuclease 1) (APE-1) (REF-1) (Redox factor-1) [Cleaved into: DNA-(apurinic or apyrimidinic site) endonuclease, mitochondrial]	26.4452	25.89	25.28	23.8089	25.3627	25.4935
P05386	Large ribosomal subunit protein P1 (60S acidic ribosomal protein P1)	22.2766	23.0372	21.2175	23.4946	23.9049	23.0657
Q02040	A-kinase anchor protein 17A (AKAP-17A) (721P) (B-lymphocyte antigen) (Protein XE7) (Protein kinase A-anchoring protein 17A) (PRKA17A) (Splicing factor, arginine/serine-rich 17A)	27.9139	27.7085	28.083	28.2164	28.7212	29.0662
Q9Y3F4	Serine-threonine kinase receptor-associated protein (MAP activator with WD repeats) (UNR-interacting protein) (WD-40 repeat protein PT-WD)	24.4853	25.1936	24.8644	25.233	25.5434	25.3409
P20073	Annexin A7 (Annexin VII) (Annexin-7) (Synexin)	19.0424	20.2468	19.7667	21.7481	21.4865	20.3256
P62875	DNA-directed RNA polymerases I, II, and III subunit RPABC5 (RNA polymerases I, II, and III subunit ABC5) (DNA-directed RNA polymerase III subunit L) (RNA polymerase II 7.6 kDa subunit) (RPB7.6) (RPB10 homolog)	20.7042	21.3014	20.3259	21.7472	21.9454	21.2878
P32969	Large ribosomal subunit protein uL6 (60S ribosomal protein L9)	25.4036	25.9434	24.8345	26.3553	26.6193	25.9322
Q03468	DNA excision repair protein ERCC-6 (EC 3.6.4.-) (ATP-dependent helicase ERCC6) (Cockayne syndrome protein CSB)	25.6976	24.8939	25.1478	26.3806	25.7361	25.9951
Q99728	BRCA1-associated RING domain protein 1 (BARD-1) (EC 2.3.2.27) (RING-type E3 ubiquitin transferase BARD1)	22.1586	21.7261	22.4909	22.5724	23.3869	23.6767
O95997	Securin (Esp1-associated protein) (Pituitary tumor-transforming gene 1 protein) (Tumor-transforming protein 1) (hPTTG)	18.7332	19.0115	18.3879	24.328	20.8363	20.8404
O60547	GDP-mannose 4,6 dehydratase (EC 4.2.1.47) (GDP-D-mannose dehydratase) (GMD)	19.059	19.1416	19.8876	20.3793	20.1012	21.4292
Q8N0X7	Spartin (Spastic paraplegia 20 protein) (Trans-activated by hepatitis C virus core protein 1)	21.3399	22.4547	22.3557	23.5367	22.9885	22.6896
Q14203	Dynactin subunit 1 (150 kDa dynein-associated polypeptide) (DAP-150) (DP-150) (p135) (p150-glued)	22.9893	23.9859	24.2208	24.2302	24.4793	24.6823
A0A7I2V370	Catechol O-methyltransferase (EC 2.1.1.6)	21.7409	22.2908	22.229	21.7309	21.8297	20.8894
Q96JM3	Chromosome alignment-maintaining phosphoprotein 1 (Zinc finger protein 828)	25.9316	25.8797	25.7781	26.0634	26.3184	26.6144
P68036	Ubiquitin-conjugating enzyme E2 L3 (EC 2.3.2.23) (E2 ubiquitin-conjugating enzyme L3) (L-UBC) (UbcH7) (Ubiquitin carrier protein L3) (Ubiquitin-conjugating enzyme E2-F1) (Ubiquitin-protein ligase L3)	20.9514	20.6559	20.2839	21.1845	21.0471	21.0514
Q15424	Scaffold attachment factor B1 (SAF-B) (SAF-B1) (HSP27 estrogen response element-TATA box-binding protein) (HSP27 ERE-TATA-binding protein)	21.8362	22.9317	23.3122	23.3874	24.6377	24.4971
Q9H8M2	Bromodomain-containing protein 9 (Rhabdomyosarcoma antigen MU-RMS-40.8)	22.8704	23.0506	23.4933	23.703	23.5996	24.2444
P98175	RNA-binding protein 10 (G patch domain-containing protein 9) (RNA-binding motif protein 10) (RNA-binding protein S1-1) (S1-1)	22.8221	20.6729	20.0928	24.662	23.4672	23.435
Q8IV48	3'-5' exoribonuclease 1 (EC 3.1.-.-) (3'-5' exonuclease ERI1) (Eri-1 homolog) (Histone mRNA 3'-end-specific exoribonuclease) (Histone mRNA 3'-exonuclease 1) (Protein 3'hExo) (HEXO)	25.3489	25.4716	25.0163	25.5476	25.9982	25.7269
Q8WVS4	Cytoplasmic dynein 2 intermediate chain 1 (Dynein 2 intermediate chain 1) (WD repeat-containing protein 60)	25.1016	25.4962	25.5244	25.679	26.1927	26.4451
Q9NWV8	BRISC and BRCA1-A complex member 1 (Mediator of RAP80 interactions and targeting subunit of 40 kDa) (New component of the BRCA1-A complex)	18.8544	18.6731	18.816	19.7858	20.9147	19.395
V9GZ56	U6 snRNA-associated Sm-like protein LSm4	23.3557	22.5599	22.9984	24.4403	23.8025	23.4973
Q6I9Y2	THO complex subunit 7 homolog (Functional spliceosome-associated protein 24) (fSAP24) (Ngg1-interacting factor 3-like protein 1-binding protein 1) (NIF3L1-binding protein 1) (hTREX30)	20.3401	21.574	21.4191	21.9909	22.3697	23.3538
F8W7C6	Large ribosomal subunit protein uL16 (60S ribosomal protein L10)	22.1854	22.4157	21.7046	23.575	22.5186	23.4514
Q5VWJ9	Sorting nexin-30	22.3806	22.531	22.2237	24.3693	23.9882	22.7856
Q9BW19	Kinesin-like protein KIFC1 (Kinesin-like protein 2) (Kinesin-related protein HSET)	21.4677	21.1046	20.6182	22.0686	21.7381	21.4861
Q9UNF0	Protein kinase C and casein kinase substrate in neurons protein 2 (Syndapin-2) (Syndapin-II) (SdpII)	21.1705	21.3264	20.8547	21.0346	21.1532	21.2079
J3QRS3	Myosin light chain 12A (Myosin regulatory light chain MRCL3, isoform CRA_b)	25.7546	25.6381	25.1064	25.9052	26.3162	25.9214
P08574	Cytochrome c1, heme protein, mitochondrial (EC 7.1.1.8) (Complex III subunit 4) (Complex III subunit IV) (Cytochrome b-c1 complex subunit 4) (Ubiquinol-cytochrome-c reductase complex cytochrome c1 subunit) (Cytochrome c-1)	23.1468	23.9514	23.3542	24.3254	24.39	23.985
P19367	Hexokinase-1 (EC 2.7.1.1) (Brain form hexokinase) (Hexokinase type I) (HK I) (Hexokinase-A)	21.4508	21.315	21.165	20.5989	21.2418	20.9817
P12270	Nucleoprotein TPR (Megator) (NPC-associated intranuclear protein) (Translocated promoter region protein)	19.9542	19.8983	20.0079	20.8674	21.3114	20.2228
O00422	Histone deacetylase complex subunit SAP18 (18 kDa Sin3-associated polypeptide) (2HOR0202) (Cell growth-inhibiting gene 38 protein) (Sin3-associated polypeptide p18)	24.403	24.1457	24.2786	24.5634	25.5983	25.7036
P35249	Replication factor C subunit 4 (Activator 1 37 kDa subunit) (A1 37 kDa subunit) (Activator 1 subunit 4) (Replication factor C 37 kDa subunit) (RF-C 37 kDa subunit) (RFC37)	24.5528	24.5956	23.3445	25.0641	25.6016	24.8314
A0A0D9SEN2	Cyclin dependent kinase 11B	26.3985	26.8859	26.2929	27.1223	27.1978	27.0595
Q5HYJ3	Protein FAM76B	21.9324	23.7701	21.3641	21.3295	21.6459	22.0115
Q14241	Elongin-A (EloA) (Elongin 110 kDa subunit) (RNA polymerase II transcription factor SIII subunit A1) (SIII p110) (Transcription elongation factor B polypeptide 3)	25.7547	25.9939	24.4107	26.6031	26.2796	26.0361
G5E975	SWI/SNF-related matrix-associated actin-dependent regulator of chromatin subfamily B member 1	20.3288	22.128	20.6527	22.2872	23.3292	22.8242
Q96SL8	Flt3-interacting zinc finger protein 1 (Zinc finger protein 798)	22.8029	23.5075	21.2045	22.8709	21.8153	20.7735
P50914	Large ribosomal subunit protein eL14 (60S ribosomal protein L14) (CAG-ISL 7)	23.8407	26.0464	25.956	24.5122	25.792	24.6304
Q8TEK3	Histone-lysine N-methyltransferase, H3 lysine-79 specific (EC 2.1.1.360) (DOT1-like protein) (Histone H3-K79 methyltransferase) (H3-K79-HMTase) (Lysine N-methyltransferase 4)	22.632	23.1574	23.2629	23.3763	23.7349	24.0653
A0A0G2JIW1	Heat shock 70 kDa protein 1B	32.0014	31.4592	31.4002	32.3214	32.2858	32.21
Q3ZCW2	Galectin-related protein (Galectin-like protein) (Lectin galactoside-binding-like protein)	21.365	25.5861	22.6403	21.5313	22.4605	22.7598
Q15365	Poly(rC)-binding protein 1 (Alpha-CP1) (Heterogeneous nuclear ribonucleoprotein E1) (hnRNP E1) (Nucleic acid-binding protein SUB2.3)	26.0845	26.3663	26.2503	27.2564	26.9836	26.4699
Q99700	Ataxin-2 (Spinocerebellar ataxia type 2 protein) (Trinucleotide repeat-containing gene 13 protein)	19.5961	22.4042	21.1314	22.2581	23.8946	23.6564
B1AK88	F-actin-capping protein subunit beta	25.5215	24.9577	25.3967	25.5729	25.7326	25.5519
Q6YN16	Hydroxysteroid dehydrogenase-like protein 2 (EC 1.-.-.-) (Short chain dehydrogenase/reductase family 13C member 1)	21.7972	22.4301	21.2968	22.897	22.5061	22.7495
Q32Q12	Nucleoside diphosphate kinase (EC 2.7.4.6)	24.1247	23.12	22.7896	24.6198	24.6916	24.5865
P18124	Large ribosomal subunit protein uL30 (60S ribosomal protein L7)	26.7607	26.8466	26.761	29.0264	27.9192	27.308
Q9P2D0	Inhibitor of Bruton tyrosine kinase (IBtk)	22.6391	21.1473	22.078	23.5127	23.1311	22.6107
Q9Y5B9	FACT complex subunit SPT16 (Chromatin-specific transcription elongation factor 140 kDa subunit) (FACT 140 kDa subunit) (FACTp140) (Facilitates chromatin transcription complex subunit SPT16) (hSPT16)	26.9404	26.7412	26.8993	28.0691	27.4829	27.1863
O43719	17S U2 SnRNP complex component HTATSF1 (HIV Tat-specific factor 1) (Tat-SF1)	25.4766	22.3415	22.9857	21.7042	22.8941	23.4404
O43318	Mitogen-activated protein kinase kinase kinase 7 (EC 2.7.11.25) (Transforming growth factor-beta-activated kinase 1) (TGF-beta-activated kinase 1)	20.9046	18.4578	21.73	19.0075	20.3047	20.9766
P62266	Small ribosomal subunit protein uS12 (40S ribosomal protein S23)	31.0861	30.9221	31.6596	32.4941	31.614	32.1685
O94804	Serine/threonine-protein kinase 10 (EC 2.7.11.1) (Lymphocyte-oriented kinase)	23.6997	23.5274	22.9843	23.8757	24.0065	24.5602
P61247	Small ribosomal subunit protein eS1 (40S ribosomal protein S3a) (v-fos transformation effector protein) (Fte-1)	29.9698	30.1835	30.6441	30.3992	29.6745	29.7902
Q99584	Protein S100-A13 (S100 calcium-binding protein A13)	21.7801	22.3704	21.6008	23.2059	22.3656	22.7488
Q9UG63	ATP-binding cassette sub-family F member 2 (Iron-inhibited ABC transporter 2)	25.3254	24.9862	24.8527	25.9457	25.4802	25.4083
O43684	Mitotic checkpoint protein BUB3	24.3782	24.1213	24.0354	25.7522	24.7641	24.7498
P17844	Probable ATP-dependent RNA helicase DDX5 (EC 3.6.4.13) (DEAD box protein 5) (RNA helicase p68)	28.0345	27.1065	26.9188	28.6277	28.4057	28.3626
Q96LD4	E3 ubiquitin-protein ligase TRIM47 (EC 2.3.2.27) (Gene overexpressed in astrocytoma protein) (RING finger protein 100) (Tripartite motif-containing protein 47)	29.6158	29.499	29.6602	30.3614	29.7594	30.1073
Q96GA3	Protein LTV1 homolog	28.7437	28.5167	28.9212	29.809	29.0714	29.2794
P19388	DNA-directed RNA polymerases I, II, and III subunit RPABC1 (RNA polymerases I, II, and III subunit ABC1) (DNA-directed RNA polymerase II 23 kDa polypeptide) (DNA-directed RNA polymerase II subunit E) (RPB5 homolog) (XAP4)	22.3848	22.5568	21.9741	22.6534	23.5083	23.1149
P27635	Large ribosomal subunit protein uL16 (60S ribosomal protein L10) (Laminin receptor homolog) (Protein QM) (Ribosomal protein L10) (Tumor suppressor QM)	30.4401	30.8893	30.948	32.1087	31.333	31.2979
P17096	High mobility group protein HMG-I/HMG-Y (HMG-I(Y)) (High mobility group AT-hook protein 1) (High mobility group protein A1) (High mobility group protein R)	24.9424	24.2812	24.4368	24.4298	24.4936	24.2278
Q9NS86	LanC-like protein 2 (Testis-specific adriamycin sensitivity protein)	19.411	21.4155	20.7003	21.7484	21.6417	21.8477
Q9ULV4	Coronin-1C (Coronin-3) (hCRNN4)	23.8945	24.6521	24.7057	24.9235	25.0551	24.7416
P08559	Pyruvate dehydrogenase E1 component subunit alpha, somatic form, mitochondrial (EC 1.2.4.1) (PDHE1-A type I)	22.0635	21.5077	20.9396	21.5903	21.371	21.3831
Q2TAY7	WD40 repeat-containing protein SMU1 (Smu-1 suppressor of mec-8 and unc-52 protein homolog) [Cleaved into: WD40 repeat-containing protein SMU1, N-terminally processed]	25.1049	24.6463	22.5508	25.5121	26.296	25.2375
A0A7I2V5A3	Hepatocyte growth factor-regulated tyrosine kinase substrate	22.7453	22.2021	23.139	23.8951	23.1755	24.373
O95478	Ribosome biogenesis protein NSA2 homolog (Hairy cell leukemia protein 1) (TGF-beta-inducible nuclear protein 1)	28.4034	28.7987	29.0397	29.1239	29.5248	29.9968
Q8WY36	HMG box transcription factor BBX (Bobby sox homolog) (HMG box-containing protein 2)	24.0973	25.8558	24.2926	23.8484	24.3009	24.1785
Q14683	Structural maintenance of chromosomes protein 1A (SMC protein 1A) (SMC-1-alpha) (SMC-1A) (Sb1.8)	26.799	26.5422	25.9433	25.6147	26.5782	25.9947
P55786	Puromycin-sensitive aminopeptidase (PSA) (EC 3.4.11.14) (Cytosol alanyl aminopeptidase) (AAP-S)	21.7656	22.0876	21.5308	21.7982	21.6573	21.1585
A6NE52	WD repeat-containing protein 97	25.3061	24.1767	25.9318	26.5124	25.8761	26.9525
B3KW44	tRNA N(3)-methylcytidine methyltransferase (EC 2.1.1.-)	21.2998	17.8592	19.2415	19.3525	19.0121	18.6824
P61163	Alpha-centractin (Centractin) (ARP1) (Actin-RPV) (Centrosome-associated actin homolog)	21.0334	21.3292	21.4792	24.1531	22.4951	22.1324
Q1ED39	Lysine-rich nucleolar protein 1 (Protein FAM191A) (Testis-specific gene 118 protein)	28.6033	28.0997	28.1289	28.7547	28.8856	28.8041
P62913	Large ribosomal subunit protein uL5 (60S ribosomal protein L11) (CLL-associated antigen KW-12)	27.2673	27.2874	27.6531	28.6056	27.77	27.9452
Q9UHB6	LIM domain and actin-binding protein 1 (Epithelial protein lost in neoplasm)	25.5898	24.7789	24.7211	26.1096	26.0329	25.6513
Q96JP5	E3 ubiquitin-protein ligase ZFP91 (EC 2.3.2.27) (RING-type E3 ubiquitin transferase ZFP91) (Zinc finger protein 757) (Zinc finger protein 91 homolog) (Zfp-91)	27.3183	26.723	27.1781	26.7862	27.1327	27.1215
Q9Y3R0	Glutamate receptor-interacting protein 1 (GRIP-1)	19.3069	20.065	19.7352	20.0931	21.2774	21.4078
Q13889	General transcription factor IIH subunit 3 (Basic transcription factor 2 34 kDa subunit) (BTF2 p34) (General transcription factor IIH polypeptide 3) (TFIIH basal transcription factor complex p34 subunit)	23.3794	24.1512	23.5635	23.2456	23.8357	23.2519
Q04206	Transcription factor p65 (Nuclear factor NF-kappa-B p65 subunit) (Nuclear factor of kappa light polypeptide gene enhancer in B-cells 3)	25.4464	25.4458	25.379	26.2486	25.9556	25.5608
P63167	Dynein light chain 1, cytoplasmic (8 kDa dynein light chain) (DLC8) (Dynein light chain LC8-type 1) (Protein inhibitor of neuronal nitric oxide synthase) (PIN)	26.9732	26.4209	26.6378	27.1043	27.2101	27.0232
P13804	Electron transfer flavoprotein subunit alpha, mitochondrial (Alpha-ETF)	23.7904	23.5142	23.2722	24.9104	24.1393	23.9918
P35908	Keratin, type II cytoskeletal 2 epidermal (Cytokeratin-2e) (CK-2e) (Epithelial keratin-2e) (Keratin-2 epidermis) (Keratin-2e) (K2e) (Type-II keratin Kb2)	22.0343	22.6726	19.4978	21.4545	22.3591	21.2579
Q14974	Importin subunit beta-1 (Importin-90) (Karyopherin subunit beta-1) (Nuclear factor p97) (Pore targeting complex 97 kDa subunit) (PTAC97)	25.2927	26.0611	25.4438	26.2264	26.6186	26.1457
O60306	RNA helicase aquarius (EC 3.6.4.13) (Intron-binding protein of 160 kDa) (IBP160)	20.6578	21.3539	19.2613	21.8449	22.2482	21.283
P21333	Filamin-A (FLN-A) (Actin-binding protein 280) (ABP-280) (Alpha-filamin) (Endothelial actin-binding protein) (Filamin-1) (Non-muscle filamin)	25.3946	25.9887	25.354	26.1058	26.4708	26.1306
Q03252	Lamin-B2	24.8636	24.5052	23.6631	25.4677	25.6841	24.8191
P49711	Transcriptional repressor CTCF (11-zinc finger protein) (CCCTC-binding factor) (CTCFL paralog)	28.6638	28.3008	28.6306	28.7466	28.9165	29.1774
O60343	TBC1 domain family member 4 (Akt substrate of 160 kDa) (AS160)	21.7014	21.5506	21.392	21.7008	22.2303	22.1092
A1X283	SH3 and PX domain-containing protein 2B (Adapter protein HOFI) (Factor for adipocyte differentiation 49) (Tyrosine kinase substrate with four SH3 domains)	22.5184	21.9635	21.0385	22.8746	22.7786	22.5798
P07437	Tubulin beta chain (Tubulin beta-5 chain)	27.254	28.1894	26.9828	28.2971	28.8004	28.6112
Q9BY32	Inosine triphosphate pyrophosphatase (ITPase) (Inosine triphosphatase) (EC 3.6.1.9) (Non-canonical purine NTP pyrophosphatase) (Non-standard purine NTP pyrophosphatase) (Nucleoside-triphosphate diphosphatase) (Nucleoside-triphosphate pyrophosphatase) (NTPase) (Putative oncogene protein hlc14-06-p)	20.0014	20.3552	21.5376	20.2561	20.4286	20.06
Q9P0L0	Vesicle-associated membrane protein-associated protein A (VAMP-A) (VAMP-associated protein A) (VAP-A) (33 kDa VAMP-associated protein) (VAP-33)	25.6095	25.0041	24.8847	25.9783	25.9931	25.6093
A0A7I2V4I5	Zinc finger CCCH-type containing 13	25.7643	25.169	25.8577	25.456	23.705	24.7479
O00425	Insulin-like growth factor 2 mRNA-binding protein 3 (IGF2 mRNA-binding protein 3) (IMP-3) (IGF-II mRNA-binding protein 3) (KH domain-containing protein overexpressed in cancer) (hKOC) (VICKZ family member 3)	18.5039	21.786	19.6049	23.1157	22.556	22.4366
Q9HC56	Protocadherin-9	19.5778	21.3933	22.3904	21.0995	20.0206	21.7098
Q96RT1	Erbin (Densin-180-like protein) (Erbb2-interacting protein) (Protein LAP2)	23.8305	22.8941	22.8747	24.439	24.3537	23.8442
Q99961	Endophilin-A2 (EEN fusion partner of MLL) (Endophilin-2) (Extra eleven-nineteen leukemia fusion gene protein) (EEN) (SH3 domain protein 2B) (SH3 domain-containing GRB2-like protein 1)	23.2606	24.9825	24.5581	24.9093	25.8182	25.6283
Q15629	Translocating chain-associated membrane protein 1 (Protein TRAM1)	19.506	19.8546	19.6156	19.9738	21.0167	20.3877
Q9GZT9	Egl nine homolog 1 (EC 1.14.11.29) (Hypoxia-inducible factor prolyl hydroxylase 2) (HIF-PH2) (HIF-prolyl hydroxylase 2) (HPH-2) (Prolyl hydroxylase domain-containing protein 2) (PHD2) (SM-20)	21.9257	21.3812	21.437	21.3442	21.4169	21.4003
A0A0A0MRJ6	deleted	22.2184	21.7242	21.2533	24.2038	22.3027	23.3535
Q9Y4P3	Transducin beta-like protein 2 (WS beta-transducin repeats protein) (WS-betaTRP) (Williams-Beuren syndrome chromosomal region 13 protein)	24.2012	23.2893	23.5668	24.6571	24.7991	24.1159
O95625	Zinc finger and BTB domain-containing protein 11	27.0217	26.9262	27.093	27.1457	27.7645	27.5466
Q9ULL5	Proline-rich protein 12	19.922	21.2066	19.7694	22.0238	21.675	21.4754
A0A0U1RQE4	SH3 domain containing 19	20.168	20.1247	20.2101	20.3478	20.8499	21.301
Q16891	MICOS complex subunit MIC60 (Cell proliferation-inducing gene 4/52 protein) (Mitochondrial inner membrane protein) (Mitofilin) (p87/89)	25.2164	25.631	25.478	25.6245	26.1756	26.0632
Q8N684	Cleavage and polyadenylation specificity factor subunit 7 (Cleavage and polyadenylation specificity factor 59 kDa subunit) (CPSF 59 kDa subunit) (Cleavage factor Im complex 59 kDa subunit) (CFIm59) (Pre-mRNA cleavage factor Im 59 kDa subunit)	24.344	23.0728	22.2857	25.6966	24.7335	24.414
Q15050	Ribosome biogenesis regulatory protein homolog	24.2467	23.4659	23.7936	24.8326	24.4053	24.271
P56192	Methionine--tRNA ligase, cytoplasmic (EC 6.1.1.10) (Methionyl-tRNA synthetase) (MetRS)	22.8418	23.6638	23.2212	23.5912	24.42	24.1483
Q9ULU4	MYND-type zinc finger-containing chromatin reader ZMYND8 (Cutaneous T-cell lymphoma-associated antigen se14-3) (CTCL-associated antigen se14-3) (Protein kinase C-binding protein 1) (Rack7) (Transcription coregulator ZMYND8) (Zinc finger MYND domain-containing protein 8)	22.9676	24.7617	25.2899	25.4647	25.5495	25.5281
K7ES00	H3.3 histone B	30.8298	30.4391	31.1061	31.4342	31.3203	31.0624
Q9H2M9	Rab3 GTPase-activating protein non-catalytic subunit (RGAP-iso) (Rab3 GTPase-activating protein 150 kDa subunit) (Rab3-GAP p150) (Rab3-GAP150) (Rab3-GAP regulatory subunit)	20.1226	20.5165	19.579	20.7561	20.9903	20.4763
H0YKD8	Large ribosomal subunit protein eL28 (60S ribosomal protein L28)	23.5224	25.5053	26.1506	26.1831	26.3665	26.9474
Q96D09	G-protein coupled receptor-associated sorting protein 2 (GASP-2)	22.6773	20.6262	19.7908	20.4689	20.6835	20.2277
H0YEX2	TATA-box binding protein associated factor 2	21.2421	25.5973	21.1386	21.4203	20.2665	21.0562
Q32MZ4	Leucine-rich repeat flightless-interacting protein 1 (LRR FLII-interacting protein 1) (GC-binding factor 2) (TAR RNA-interacting protein)	23.3571	20.2821	21.4903	21.4673	22.0631	20.4342
Q14247	Src substrate cortactin (Amplaxin) (Oncogene EMS1)	29.2444	28.966	29.0435	29.2433	29.4268	29.6756
P62495	Eukaryotic peptide chain release factor subunit 1 (Eukaryotic release factor 1) (eRF1) (Protein Cl1) (TB3-1)	20.6784	20.3293	19.9704	21.6616	20.6349	21.3931
A0A494C0W0	Poly(A)-specific ribonuclease PARN (EC 3.1.13.4) (Polyadenylate-specific ribonuclease)	23.4121	23.3581	23.4642	19.1652	23.0789	19.8987
Q14781	Chromobox protein homolog 2	20.4734	19.4538	21.6985	22.4878	21.6445	22.4414
P07196	Neurofilament light polypeptide (NF-L) (68 kDa neurofilament protein) (Neurofilament triplet L protein)	27.9353	28.0581	27.8726	28.0668	28.7187	28.6308
B4E0Y9	non-specific serine/threonine protein kinase (EC 2.7.11.1)	18.8172	22.7817	22.7347	23.0592	24.1077	25.0547
P62273	Small ribosomal subunit protein uS14 (40S ribosomal protein S29)	22.4144	21.1785	20.182	23.6644	23.1303	22.273
P53618	Coatomer subunit beta (Beta-coat protein) (Beta-COP)	23.5805	24.4243	23.3361	24.2977	25.1119	25.0618
E9PAV3	Nascent polypeptide-associated complex subunit alpha, muscle-specific form (Alpha-NAC, muscle-specific form) (skNAC)	24.6099	25.236	24.179	25.476	25.5206	25.4926
Q9Y3U8	Large ribosomal subunit protein eL36 (60S ribosomal protein L36)	22.6974	22.1821	21.9683	23.1774	23.0874	22.6101
Q9UBC2	Epidermal growth factor receptor substrate 15-like 1 (Eps15-related protein) (Eps15R)	21.2502	20.7914	20.1002	22.1654	21.164	21.8686
A0A0B4J1V8	HCG2039996 (PPAN-P2RY11 readthrough)	28.0762	27.5223	27.5986	28.4468	28.362	28.0278
Q15776	Zinc finger protein with KRAB and SCAN domains 8 (LD5-1) (Zinc finger protein 192)	22.3125	22.0914	18.676	21.6375	22.0686	21.0198
P78332	RNA-binding protein 6 (Lung cancer antigen NY-LU-12) (Protein G16) (RNA-binding motif protein 6) (RNA-binding protein DEF-3)	21.2667	18.9659	19.0699	22.0575	22.584	21.6596
A8MV81	HIG1 domain family member 1C	20.6292	19.4234	19.2355	21.6208	20.9308	20.7485
Q8IZP0	Abl interactor 1 (Abelson interactor 1) (Abi-1) (Abl-binding protein 4) (AblBP4) (Eps8 SH3 domain-binding protein) (Eps8-binding protein) (Nap1-binding protein) (Nap1BP) (Spectrin SH3 domain-binding protein 1) (e3B1)	21.3165	21.4308	21.5367	23.4478	21.9612	22.1851
Q9NZZ3	Charged multivesicular body protein 5 (Chromatin-modifying protein 5) (SNF7 domain-containing protein 2) (Vacuolar protein sorting-associated protein 60) (Vps60) (hVps60)	25.1583	24.4942	24.6937	26.1701	25.5588	25.159
A0A0M3HER2	Centromere protein V	22.1308	22.7627	22.6034	21.883	22.5623	22.3694
P83731	Large ribosomal subunit protein eL24 (60S ribosomal protein L24) (60S ribosomal protein L30)	31.4529	30.9491	30.7828	31.8141	31.5727	31.5382
Q9Y2X3	Nucleolar protein 58 (Nucleolar protein 5)	27.2535	28.2759	26.9467	27.4254	27.4455	26.6525
O00629	Importin subunit alpha-3 (Importin alpha Q1) (Qip1) (Karyopherin subunit alpha-4)	19.5556	20.0493	18.799	22.5049	21.2596	20.2076
A0A0D9SGE8	PHD finger protein 6	26.1067	26.043	25.8974	26.3052	26.1636	26.57
P35579	Myosin-9 (Cellular myosin heavy chain, type A) (Myosin heavy chain 9) (Myosin heavy chain, non-muscle IIa) (Non-muscle myosin heavy chain A) (NMMHC-A) (Non-muscle myosin heavy chain IIa) (NMMHC II-a) (NMMHC-IIA)	29.5881	29.6565	29.3902	30.085	30.1122	31.2477
Q96A35	Large ribosomal subunit protein uL24m (39S ribosomal protein L24, mitochondrial) (L24mt) (MRP-L24)	22.5653	22.0427	21.6521	23.1867	22.5578	22.757
Q9P2M7	Cingulin	20.9649	20.3978	19.45	20.4878	20.394	19.576
A0A1X7SBS0	Elongator complex protein 4	25.6647	24.8992	24.2312	26.3422	26.7124	25.5092
P00367	Glutamate dehydrogenase 1, mitochondrial (GDH 1) (EC 1.4.1.3)	20.7681	21.4639	21.1771	21.6503	23.5919	22.5359
Q9UQE7	Structural maintenance of chromosomes protein 3 (SMC protein 3) (SMC-3) (Basement membrane-associated chondroitin proteoglycan) (Bamacan) (Chondroitin sulfate proteoglycan 6) (Chromosome-associated polypeptide) (hCAP)	26.91	26.5372	26.318	26.4512	26.7094	26.2623
E9PR30	FAU ubiquitin like and ribosomal protein S30 fusion	28.2144	28.1502	28.5514	30.002	28.833	28.903
P13073	Cytochrome c oxidase subunit 4 isoform 1, mitochondrial (Cytochrome c oxidase polypeptide IV) (Cytochrome c oxidase subunit IV isoform 1) (COX IV-1)	25.9821	26.7122	26.3584	27.2173	27.5167	26.6496
Q15398	Disks large-associated protein 5 (DAP-5) (Discs large homolog 7) (Disks large-associated protein DLG7) (Hepatoma up-regulated protein) (HURP)	26.7723	26.1615	26.0956	26.9114	26.9716	27.1202
P53621	Coatomer subunit alpha (Alpha-coat protein) (Alpha-COP) (HEP-COP) (HEPCOP) [Cleaved into: Xenin (Xenopsin-related peptide); Proxenin]	28.6748	29.216	28.7372	29.1226	30.3243	29.9583
O95816	BAG family molecular chaperone regulator 2 (BAG-2) (Bcl-2-associated athanogene 2)	20.4223	22.1055	20.2387	23.1543	22.1491	22.8649
O95835	Serine/threonine-protein kinase LATS1 (EC 2.7.11.1) (Large tumor suppressor homolog 1) (WARTS protein kinase) (h-warts)	22.3827	23.227	22.5952	23.2945	23.4626	23.6153
Q7Z7H5	Transmembrane emp24 domain-containing protein 4 (Endoplasmic reticulum stress-response protein 25) (ERS25) (GMP25iso) (Putative NF-kappa-B-activating protein 156) (p24 family protein alpha-3) (p24alpha3)	22.7097	22.1665	21.6948	22.6446	23.1413	23.0203
H0YDB2	Stromal interaction molecule 1	23.5338	22.6789	22.734	23.934	24.3547	23.443
P30048	Thioredoxin-dependent peroxide reductase, mitochondrial (EC 1.11.1.24) (Antioxidant protein 1) (AOP-1) (HBC189) (Peroxiredoxin III) (Prx-III) (Peroxiredoxin-3) (Protein MER5 homolog) (Thioredoxin-dependent peroxiredoxin 3)	22.14	20.7188	21.8964	22.9249	22.0938	22.7516
Q92783	Signal transducing adapter molecule 1 (STAM-1)	22.7088	24.033	23.9856	24.2755	24.3014	24.0298
Q14008	Cytoskeleton-associated protein 5 (Colonic and hepatic tumor overexpressed gene protein) (Ch-TOG)	24.2233	24.7974	24.0189	24.6951	25.2174	25.2498
Q9Y657	Spindlin-1 (Ovarian cancer-related protein) (Spindlin1)	20.0461	19.432	20.6319	21.0044	20.9782	20.5747
H0YIV9	Glutamyl-tRNA(Gln) amidotransferase subunit C, mitochondrial	24.0953	24.4285	24.1532	25.1828	25.749	24.4434
K7ELC2	40S ribosomal protein S15	25.6434	25.7587	26.2351	26.4609	26.3307	26.4284
P28482	Mitogen-activated protein kinase 1 (MAP kinase 1) (MAPK 1) (EC 2.7.11.24) (ERT1) (Extracellular signal-regulated kinase 2) (ERK-2) (MAP kinase isoform p42) (p42-MAPK) (Mitogen-activated protein kinase 2) (MAP kinase 2) (MAPK 2)	22.4362	27.1653	19.9461	23.261	21.1472	22.6899
O60884	DnaJ homolog subfamily A member 2 (Cell cycle progression restoration gene 3 protein) (Dnj3) (Dj3) (HIRA-interacting protein 4) (Renal carcinoma antigen NY-REN-14)	26.951	26.6139	26.384	27.6434	27.1132	26.9919
P41091	Eukaryotic translation initiation factor 2 subunit 3 (EC 3.6.5.3) (Eukaryotic translation initiation factor 2 subunit gamma X) (eIF2-gamma X) (eIF2gX)	28.6969	28.1908	28.2169	28.9654	28.8479	28.7812
Q9UQ35	Serine/arginine repetitive matrix protein 2 (300 kDa nuclear matrix antigen) (Serine/arginine-rich splicing factor-related nuclear matrix protein of 300 kDa) (SR-related nuclear matrix protein of 300 kDa) (Ser/Arg-related nuclear matrix protein of 300 kDa) (Splicing coactivator subunit SRm300) (Tax-responsive enhancer element-binding protein 803) (TaxREB803)	28.6194	28.6695	28.2417	27.569	28.2758	28.4296
Q13616	Cullin-1 (CUL-1)	21.0404	22.326	21.9462	22.2366	23.8216	23.7079
P35998	26S proteasome regulatory subunit 7 (26S proteasome AAA-ATPase subunit RPT1) (Proteasome 26S subunit ATPase 2)	22.0096	23.2424	22.3849	23.4328	23.6382	25.1947
F8VXC8	SWI/SNF related, matrix associated, actin dependent regulator of chromatin subfamily c member 2	20.8884	20.6967	20.402	20.9054	23.0926	22.8677
Q8NDX6	Zinc finger protein 740 (OriLyt TD-element-binding protein 7)	19.7342	20.7911	20.3573	20.7069	21.469	21.1377
Q6P1L8	Large ribosomal subunit protein uL14m (39S ribosomal protein L14, mitochondrial) (L14mt) (MRP-L14) (39S ribosomal protein L32, mitochondrial) (L32mt) (MRP-L32)	17.8448	20.9494	19.4819	21.4923	21.496	21.4887
Q8WUD4	Coiled-coil domain-containing protein 12	17.142	20.0999	18.9654	19.8813	24.4121	25.3805
P25789	Proteasome subunit alpha type-4 (Macropain subunit C9) (Multicatalytic endopeptidase complex subunit C9) (Proteasome component C9) (Proteasome subunit L)	21.1348	21.8559	21.0297	22.2359	22.4668	21.7522
Q9NXF1	Testis-expressed protein 10	23.0251	23.7521	22.6754	24.1542	24.286	23.6563
Q9Y2Z0	Protein SGT1 homolog (Protein 40-6-3) (Sgt1) (Suppressor of G2 allele of SKP1 homolog)	23.2434	22.7729	23.0228	23.7272	23.2483	23.3937
A0A1B0GVI3	Keratin, type I cytoskeletal 10 (Cytokeratin-10) (Keratin-10)	25.6101	25.0811	24.4837	25.7264	26.5766	25.7327
O00264	Membrane-associated progesterone receptor component 1 (mPR) (Dap1) (IZA)	24.7161	25.3262	24.7452	25.7354	26.1078	25.2075
Q9H9Y2	Ribosome production factor 1 (Brix domain-containing protein 5) (Ribosome biogenesis protein RPF1)	25.5112	26.4693	26.3864	26.892	26.9052	26.4512
E7ETY2	Treacle ribosome biogenesis factor 1	26.1775	26.0841	26.6502	27.3299	26.531	27.0749
Q9UBB4	Ataxin-10 (Brain protein E46 homolog) (Spinocerebellar ataxia type 10 protein)	20.5751	21.6428	21.2055	21.5408	23.5646	23.1839
Q15019	Septin-2 (Neural precursor cell expressed developmentally down-regulated protein 5) (NEDD-5)	24.1269	26.2666	23.0731	24.6197	24.0566	23.691
Q01970	1-phosphatidylinositol 4,5-bisphosphate phosphodiesterase beta-3 (EC 3.1.4.11) (Phosphoinositide phospholipase C-beta-3) (Phospholipase C-beta-3) (PLC-beta-3)	24.0156	23.5245	22.6913	24.2764	24.4276	23.9396
F8WBA3	Serine/threonine-protein kinase (EC 2.7.11.13)	21.2466	21.8265	19.928	22.3748	23.9138	22.0633
Q9NWB6	Arginine and glutamate-rich protein 1	26.7927	26.2404	27.0396	27.0067	27.8368	28.2244
Q68EM7	Rho GTPase-activating protein 17 (Rho-type GTPase-activating protein 17) (RhoGAP interacting with CIP4 homologs protein 1) (RICH-1)	22.889	22.5494	22.6474	22.7944	21.6686	21.6531
Q7L3T8	Probable proline--tRNA ligase, mitochondrial (EC 6.1.1.15) (Prolyl-tRNA synthetase) (ProRS) (Prolyl-tRNA synthetase 2, mitochondrial)	19.7122	19.4563	19.9296	20.3092	19.8996	20.6279
A0A5F9ZH11	Bromodomain and PHD finger containing 1	22.1858	24.7482	21.5348	22.2533	22.5367	21.7304
Q86U86	Protein polybromo-1 (hPB1) (BRG1-associated factor 180) (BAF180) (Polybromo-1D)	23.2402	23.4702	22.3193	24.5662	24.1007	23.4601
Q9NWH9	SAFB-like transcription modulator (Modulator of estrogen-induced transcription)	20.6894	20.8285	20.5355	18.8613	20.7368	19.1842
Q9UJX3	Anaphase-promoting complex subunit 7 (APC7) (Cyclosome subunit 7)	18.2307	18.733	18.5036	20.0388	20.7107	18.741
P08579	U2 small nuclear ribonucleoprotein B'' (U2 snRNP B'')	22.4723	22.4132	21.6186	22.4793	23.988	23.7852
Q8N3C0	Activating signal cointegrator 1 complex subunit 3 (EC 3.6.4.12) (ASC-1 complex subunit p200) (ASC1p200) (Helicase, ATP binding 1) (Trip4 complex subunit p200)	20.2242	18.9089	18.5452	19.8913	21.9099	21.2282
Q9BZF9	Uveal autoantigen with coiled-coil domains and ankyrin repeats	22.2165	22.6432	23.4077	23.9751	23.4438	23.5714
Q9ULX3	RNA-binding protein NOB1 (EC 3.1.-.-) (Phosphorylation regulatory protein HP-10) (Protein ART-4)	19.5806	21.8606	22.7039	23.0504	22.6708	24.0504
P08238	Heat shock protein HSP 90-beta (HSP 90) (Heat shock 84 kDa) (HSP 84) (HSP84)	28.1374	28.643	28.0858	28.5363	29.132	28.9458
Q53T94	TATA box-binding protein-associated factor RNA polymerase I subunit B (RNA polymerase I-specific TBP-associated factor 63 kDa) (TAFI63) (TATA box-binding protein-associated factor 1B) (TBP-associated factor 1B) (Transcription initiation factor SL1/TIF-IB subunit B)	19.6686	20.103	19.0908	20.0234	20.4251	20.3624
Q13888	General transcription factor IIH subunit 2 (Basic transcription factor 2 44 kDa subunit) (BTF2 p44) (General transcription factor IIH polypeptide 2) (TFIIH basal transcription factor complex p44 subunit)	21.9395	21.2255	20.5528	22.5356	22.12	21.9234
P06737	Glycogen phosphorylase, liver form (EC 2.4.1.1)	20.2594	22.4305	21.6904	21.8002	21.2809	19.6267
Q9BTE7	DCN1-like protein 5 (DCNL5) (DCUN1 domain-containing protein 5) (Defective in cullin neddylation protein 1-like protein 5) (Squamous cell carcinoma-related oncogene 5)	20.1248	21.8986	19.8098	22.2089	23.4602	21.9508
Q96PV7	Protein FAM193B	24.425	23.7849	23.9232	25.7946	24.5145	24.757
Q9Y6V7	Probable ATP-dependent RNA helicase DDX49 (EC 3.6.4.13) (DEAD box protein 49)	26.393	25.9137	25.6086	26.9882	26.4268	26.4618
H3BS72	Very-long-chain (3R)-3-hydroxyacyl-CoA dehydratase (EC 4.2.1.134)	20.5497	21.2103	20.3377	21.5226	21.7723	21.1047
M0QXB4	Coatomer subunit epsilon (Epsilon-coat protein)	25.4596	26.0232	25.196	25.8113	27.1466	27.1143
P12931	Proto-oncogene tyrosine-protein kinase Src (EC 2.7.10.2) (Proto-oncogene c-Src) (pp60c-src) (p60-Src)	20.8685	20.594	21.0991	20.3289	20.2735	21.0334
O95793	Double-stranded RNA-binding protein Staufen homolog 1	19.5869	19.9881	18.0193	19.906	21.5474	20.9153
F8VU11	Pre-mRNA processing factor 40 homolog B	21.8033	21.06	19.443	19.0156	21.2619	20.5378
P55265	Double-stranded RNA-specific adenosine deaminase (DRADA) (EC 3.5.4.37) (136 kDa double-stranded RNA-binding protein) (p136) (Interferon-inducible protein 4) (IFI-4) (K88DSRBP)	24.7828	24.9032	23.9946	25.6738	27.3572	25.3242
E7EX44	Caldesmon 1	25.3713	25.0164	24.3954	24.6869	25.2055	24.9361
P46821	Microtubule-associated protein 1B (MAP-1B) [Cleaved into: MAP1B heavy chain; MAP1 light chain LC1]	24.3364	24.5795	23.9979	24.5422	24.9461	25.334
Q96T23	Remodeling and spacing factor 1 (Rsf-1) (HBV pX-associated protein 8) (Hepatitis B virus X-associated protein) (p325 subunit of RSF chromatin-remodeling complex)	23.9562	23.5942	24.0314	26.1058	24.2213	24.9661
P29083	General transcription factor IIE subunit 1 (General transcription factor IIE 56 kDa subunit) (Transcription initiation factor IIE subunit alpha) (TFIIE-alpha)	18.4529	20.9019	20.4742	19.9846	20.5507	18.8689
Q96CN9	GRIP and coiled-coil domain-containing protein 1 (Golgi coiled-coil protein 1)	22.6023	22.5819	21.8182	23.8106	23.4111	22.6305
Q7L2H7	Eukaryotic translation initiation factor 3 subunit M (eIF3m) (Fetal lung protein B5) (hFL-B5) (PCI domain-containing protein 1)	21.6581	20.85	19.9371	22.5142	21.3952	22.4838
Q8NG31	Kinetochore scaffold 1 (ALL1-fused gene from chromosome 15q14 protein) (AF15q14) (Bub-linking kinetochore protein) (Blinkin) (Cancer susceptibility candidate gene 5 protein) (Cancer/testis antigen 29) (CT29) (Kinetochore-null protein 1) (Protein CASC5) (Protein D40/AF15q14)	23.204	23.7934	22.9131	24.6461	24.564	23.5769
O60684	Importin subunit alpha-7 (Karyopherin subunit alpha-6)	20.5339	19.8534	20.2199	22.1146	20.9306	20.7436
A0A6Q8PF02	G protein signaling modulator 2	20.5079	20.2298	20.7409	20.3953	20.118	20.6278
P31948	Stress-induced-phosphoprotein 1 (STI1) (Hsc70/Hsp90-organizing protein) (Hop) (Renal carcinoma antigen NY-REN-11) (Transformation-sensitive protein IEF SSP 3521)	18.2034	19.5474	17.4915	19.8663	20.0813	19.9778
Q8N5M9	Protein jagunal homolog 1	21.1634	21.2726	21.0452	21.2248	22.1504	22.2387
Q96C36	Pyrroline-5-carboxylate reductase 2 (P5C reductase 2) (P5CR 2) (EC 1.5.1.2)	30.7114	22.2911	21.9765	21.8362	22.8288	22.5561
Q02978	Mitochondrial 2-oxoglutarate/malate carrier protein (OGCP) (alpha-oxoglutarate carrier) (Solute carrier family 25 member 11) (SLC25A11)	24.2936	25.0157	23.5417	24.9507	25.7301	25.2232
Q96TA1	Protein Niban 2 (Meg-3) (Melanoma invasion by ERK) (MINERVA) (Niban-like protein 1) (Protein FAM129B)	20.2489	21.9018	19.6099	22.4297	22.5613	22.2849
P00338	L-lactate dehydrogenase A chain (LDH-A) (EC 1.1.1.27) (Cell proliferation-inducing gene 19 protein) (LDH muscle subunit) (LDH-M) (Renal carcinoma antigen NY-REN-59)	23.814	24.6472	24.1815	24.5924	25.1762	24.8052
P83916	Chromobox protein homolog 1 (HP1Hsbeta) (Heterochromatin protein 1 homolog beta) (HP1 beta) (Heterochromatin protein p25) (M31) (Modifier 1 protein) (p25beta)	20.5129	23.1899	23.1158	23.1542	23.9269	23.9374
Q9H3G5	Probable serine carboxypeptidase CPVL (EC 3.4.16.-) (Carboxypeptidase, vitellogenic-like) (Vitellogenic carboxypeptidase-like protein) (VCP-like protein) (hVLP)	19.3301	20.2225	20.0885	20.2369	21.0836	20.6354
Q9Y5S9	RNA-binding protein 8A (Binder of OVCA1-1) (BOV-1) (RNA-binding motif protein 8A) (RNA-binding protein Y14) (Ribonucleoprotein RBM8A)	23.1006	20.9865	21.4771	24.7456	23.4231	23.053
P62701	Small ribosomal subunit protein eS4, X isoform (40S ribosomal protein S4) (SCR10) (Single copy abundant mRNA protein)	28.7378	28.5082	28.9142	29.9905	29.299	28.9898
Q5C9Z4	Nucleolar MIF4G domain-containing protein 1 (SGD1 homolog)	28.7517	28.63	29.3572	29.7008	29.376	29.5381
H0YFD6	enoyl-CoA hydratase (EC 4.2.1.17)	25.0097	26.2073	25.1436	22.2849	25.9463	21.6765
Q8ND82	Zinc finger protein 280C (Suppressor of hairy wing homolog 3) (Zinc finger protein 633)	24.1065	24.615	24.8241	24.7866	25.5136	25.1585
P61106	Ras-related protein Rab-14	22.1947	22.4314	20.9191	22.4998	23.4786	22.7544
O75369	Filamin-B (FLN-B) (ABP-278) (ABP-280 homolog) (Actin-binding-like protein) (Beta-filamin) (Filamin homolog 1) (Fh1) (Filamin-3) (Thyroid autoantigen) (Truncated actin-binding protein) (Truncated ABP)	23.9542	22.8484	21.8996	23.2069	22.9962	22.4268
Q99550	M-phase phosphoprotein 9	19.4992	17.9265	18.9173	19.7919	20.1167	19.3722
Q71RC2	La-related protein 4 (La ribonucleoprotein domain family member 4)	25.1992	23.0168	22.4638	22.8856	23.0383	23.3078
Q6IQ32	Activity-dependent neuroprotector homeobox protein 2 (ADNP homeobox protein 2) (Zinc finger protein 508)	20.2101	18.7481	19.592	22.8963	20.6781	20.6544
Q8IXI1	Mitochondrial Rho GTPase 2 (MIRO-2) (hMiro-2) (EC 3.6.5.-) (Ras homolog gene family member T2)	19.3061	20.0376	19.4825	20.6575	21.1668	19.8634
O14602	Eukaryotic translation initiation factor 1A, Y-chromosomal (eIF-1A Y isoform) (eIF1A Y isoform) (Eukaryotic translation initiation factor 4C) (eIF-4C)	27.563	27.9839	28.1435	28.074	28.427	28.4551
M0QYZ2	AP complex subunit sigma	22.5062	21.8465	22.1386	24.5442	22.7309	23.044
A0A7P0T8C7	Sorting nexin 9	24.183	24.4618	24.0026	24.4611	24.5873	24.5757
Q93077	Histone H2A type 1-C (H2A-clustered histone 6) (Histone H2A/l)	26.6485	26.8918	26.0246	27.7372	27.5074	26.7886
P35527	Keratin, type I cytoskeletal 9 (Cytokeratin-9) (CK-9) (Keratin-9) (K9)	22.0929	22.2813	21.435	22.4934	22.6086	23.6648
Q03188	Centromere protein C (CENP-C) (Centromere autoantigen C) (Centromere protein C 1) (CENP-C 1) (Interphase centromere complex protein 7)	24.0374	24.1774	24.5639	24.3897	25.4162	25.3137
Q9Y2U5	Mitogen-activated protein kinase kinase kinase 2 (EC 2.7.11.25) (MAPK/ERK kinase kinase 2) (MEK kinase 2) (MEKK 2)	22.5661	21.7402	21.4241	21.7825	21.4353	22.0738
P21283	V-type proton ATPase subunit C 1 (V-ATPase subunit C 1) (Vacuolar proton pump subunit C 1)	20.2015	18.116	20.6504	21.5642	21.1311	20.5092
O15014	Zinc finger protein 609	23.4148	19.3824	19.9867	20.1396	20.4096	19.8073
Q13428	Treacle protein (Treacher Collins syndrome protein)	30.972	30.4533	30.4427	31.1551	31.102	31.1207
Q9H9B4	Sideroflexin-1	24.9887	25.8394	25.1284	25.7956	26.6648	25.9849
J3KQN4	Large ribosomal subunit protein eL42 (60S ribosomal protein L36a)	29.6394	29.6762	30.1639	30.0326	30.4529	30.6119
P46060	Ran GTPase-activating protein 1 (RanGAP1)	22.6417	23.0703	22.4134	23.2002	24.0806	23.1589
Q7Z6E9	E3 ubiquitin-protein ligase RBBP6 (EC 2.3.2.27) (Proliferation potential-related protein) (Protein P2P-R) (RING-type E3 ubiquitin transferase RBBP6) (Retinoblastoma-binding Q protein 1) (RBQ-1) (Retinoblastoma-binding protein 6) (p53-associated cellular protein of testis)	29.0813	28.8126	29.0992	29.0754	29.5403	29.5341
Q9P013	Spliceosome-associated protein CWC15 homolog	20.9791	19.9151	20.7345	22.2597	20.85	22.6611
P08670	Vimentin	29.8759	30.4112	30.0742	30.3249	30.7556	30.5916
Q13823	Nucleolar GTP-binding protein 2 (Autoantigen NGP-1)	25.3611	24.3955	25.6384	27.7736	25.924	26.1776
O43395	U4/U6 small nuclear ribonucleoprotein Prp3 (Pre-mRNA-splicing factor 3) (hPrp3) (U4/U6 snRNP 90 kDa protein)	26.0987	24.9546	24.6436	26.744	26.2712	26.2291
H3BNC9	Small ribosomal subunit protein eS17 (40S ribosomal protein S17)	23.3498	24.654	24.52	24.5758	25.4715	25.6987
Q9NWT8	Small ribosomal subunit protein mS38 (28S ribosomal protein S38, mitochondrial) (MRP-S38) (Aurora kinase A-interacting protein) (AURKA-interacting protein)	24.5007	24.6533	25.3582	25.9804	25.469	25.3314
P52294	Importin subunit alpha-5 (Karyopherin subunit alpha-1) (Nucleoprotein interactor 1) (NPI-1) (RAG cohort protein 2) (SRP1-beta) [Cleaved into: Importin subunit alpha-5, N-terminally processed]	23.524	21.6212	21.1873	24.7982	24.49	23.1346
A0A3B3IUB1	eIF-2B GDP-GTP exchange factor subunit epsilon	23.3004	23.4621	23.3847	24.5226	24.0316	23.4638
Q9BYG3	MKI67 FHA domain-interacting nucleolar phosphoprotein (Nucleolar phosphoprotein Nopp34) (Nucleolar protein interacting with the FHA domain of pKI-67) (hNIFK)	29.5368	29.1661	29.498	29.9044	29.5113	30.0397
P07305	Histone H1.0 (Histone H1') (Histone H1(0)) [Cleaved into: Histone H1.0, N-terminally processed]	32.6489	32.4242	32.8397	32.1635	32.3308	32.8
P30041	Peroxiredoxin-6 (EC 1.11.1.27) (1-Cys peroxiredoxin) (1-Cys PRX) (24 kDa protein) (Acidic calcium-independent phospholipase A2) (aiPLA2) (EC 3.1.1.4) (Antioxidant protein 2) (Glutathione-dependent peroxiredoxin) (Liver 2D page spot 40) (Lysophosphatidylcholine acyltransferase 5) (LPC acyltransferase 5) (LPCAT-5) (Lyso-PC acyltransferase 5) (EC 2.3.1.23) (Non-selenium glutathione peroxidase) (NSGP…	24.3772	24.0942	23.6625	25.5682	24.7009	24.4384
P10515	Dihydrolipoyllysine-residue acetyltransferase component of pyruvate dehydrogenase complex, mitochondrial (EC 2.3.1.12) (70 kDa mitochondrial autoantigen of primary biliary cirrhosis) (PBC) (Dihydrolipoamide acetyltransferase component of pyruvate dehydrogenase complex) (M2 antigen complex 70 kDa subunit) (Pyruvate dehydrogenase complex component E2) (PDC-E2) (PDCE2)	22.7482	22.579	22.4147	23.0205	23.2582	22.6895
P04150	Glucocorticoid receptor (GR) (Nuclear receptor subfamily 3 group C member 1)	24.9452	21.6841	22.7532	19.7265	22.7702	23.6155
P53396	ATP-citrate synthase (EC 2.3.3.8) (ATP-citrate (pro-S-)-lyase) (ACL) (Citrate cleavage enzyme)	25.7683	24.8482	23.9074	22.5817	25.2232	24.374
Q96AG4	Leucine-rich repeat-containing protein 59 (Ribosome-binding protein p34) (p34) [Cleaved into: Leucine-rich repeat-containing protein 59, N-terminally processed]	28.8844	28.4131	27.9136	29.3412	28.9022	28.9066
Q09028	Histone-binding protein RBBP4 (Chromatin assembly factor 1 subunit C) (CAF-1 subunit C) (Chromatin assembly factor I p48 subunit) (CAF-I 48 kDa subunit) (CAF-I p48) (Nucleosome-remodeling factor subunit RBAP48) (Retinoblastoma-binding protein 4) (RBBP-4) (Retinoblastoma-binding protein p48)	22.404	23.7723	20.2923	24.0409	24.1379	24.2644
Q9P0K7	Ankycorbin (Ankyrin repeat and coiled-coil structure-containing protein) (Novel retinal pigment epithelial cell protein) (Retinoic acid-induced protein 14)	20.3558	21.6814	19.8474	22.0561	21.7109	22.3244
Q7RTP6	[F-actin]-monooxygenase MICAL3 (EC 1.14.13.225) (Molecule interacting with CasL protein 3) (MICAL-3)	23.8641	23.5527	23.5427	26.9889	24.407	24.5041
Q9BPW8	Protein NipSnap homolog 1 (NipSnap1)	20.7056	19.9318	21.2065	22.3289	20.9854	23.0124
P63010	AP-2 complex subunit beta (AP105B) (Adaptor protein complex AP-2 subunit beta) (Adaptor-related protein complex 2 subunit beta) (Beta-2-adaptin) (Beta-adaptin) (Clathrin assembly protein complex 2 beta large chain) (Plasma membrane adaptor HA2/AP2 adaptin beta subunit)	24.2956	23.3884	23.3192	24.6752	24.5876	24.3399
Q8N201	Integrator complex subunit 1 (Int1)	19.289	19.2601	19.3173	19.8681	20.2695	19.31
Q05519	Serine/arginine-rich splicing factor 11 (Arginine-rich 54 kDa nuclear protein) (p54) (Splicing factor, arginine/serine-rich 11)	24.2146	23.0903	23.707	24.0165	23.4788	22.89
Q92900	Regulator of nonsense transcripts 1 (EC 3.6.4.12) (EC 3.6.4.13) (ATP-dependent helicase RENT1) (Nonsense mRNA reducing factor 1) (NORF1) (Up-frameshift suppressor 1 homolog) (hUpf1)	20.466	20.6094	20.4469	20.5775	21.4809	22.2422
O95487	Protein transport protein Sec24B (SEC24-related protein B)	22.6229	22.4112	21.6046	22.6134	22.9633	23.56
B3KY94	CDP-diacylglycerol--inositol 3-phosphatidyltransferase (cDNA FLJ16129 fis, clone BRACE2039823, highly similar to CDP-diacylglycerol--inositol3-phosphatidyltransferase)	21.3274	21.3548	19.793	21.3726	22.3223	21.8326
M0R0P8	Myosin IXB	20.026	20.9726	20.5832	20.9651	18.5778	19.0693
P62277	Small ribosomal subunit protein uS15 (40S ribosomal protein S13)	24.7225	25.8424	24.6813	25.642	26.7803	26.1983
P30050	Large ribosomal subunit protein uL11 (60S ribosomal protein L12)	25.324	25.7102	25.6688	25.614	26.8338	26.8855
Q13242	Serine/arginine-rich splicing factor 9 (Pre-mRNA-splicing factor SRp30C) (Splicing factor, arginine/serine-rich 9)	22.7219	23.483	21.0094	21.3395	23.3677	21.6666
O14925	Mitochondrial import inner membrane translocase subunit Tim23	19.7499	20.3661	20.0906	19.9875	20.2566	19.6564
P62820	Ras-related protein Rab-1A (EC 3.6.5.2) (YPT1-related protein)	25.5965	25.9067	24.6582	26.3007	26.4549	25.7633
Q8IXM2	Chromatin complexes subunit BAP18 (BPTF-associated protein of 18 kDa)	27.8718	25.819	25.4497	24.0994	25.9943	26.7967
P60763	Ras-related C3 botulinum toxin substrate 3 (EC 3.6.5.2) (p21-Rac3)	20.3483	20.9198	20.9512	20.8786	21.8863	21.7616
Q92466	DNA damage-binding protein 2 (DDB p48 subunit) (DDBb) (Damage-specific DNA-binding protein 2) (UV-damaged DNA-binding protein 2) (UV-DDB 2)	24.4977	22.7298	23.8533	21.9114	23.252	24.2096
Q9UHB7	AF4/FMR2 family member 4 (ALL1-fused gene from chromosome 5q31 protein) (Protein AF-5q31) (Major CDK9 elongation factor-associated protein)	19.8717	21.652	22.0331	22.6101	22.766	21.8378
Q15428	Splicing factor 3A subunit 2 (SF3a66) (Spliceosome-associated protein 62) (SAP 62)	21.9838	22.6455	22.0283	22.5501	24.7799	23.3776
Q9H8Y8	Golgi reassembly-stacking protein 2 (GRS2) (Golgi phosphoprotein 6) (GOLPH6) (Golgi reassembly-stacking protein of 55 kDa) (GRASP55) (p59)	24.9875	25.7386	25.8752	25.744	26.9065	26.7869
Q96A33	PAT complex subunit CCDC47 (Calumin) (Coiled-coil domain-containing protein 47)	23.0479	21.8703	22.3035	24.5583	23.8162	22.7514
Q7Z2K8	G protein-regulated inducer of neurite outgrowth 1 (GRIN1)	22.1367	21.9006	22.307	22.6103	22.2207	22.5456
Q8N122	Regulatory-associated protein of mTOR (Raptor) (p150 target of rapamycin (TOR)-scaffold protein)	20.5472	20.337	20.7798	20.7403	21.3771	22.1975
P63104	14-3-3 protein zeta/delta (Protein kinase C inhibitor protein 1) (KCIP-1)	23.7631	23.195	23.493	23.7521	22.7068	22.2881
A0A087WWS1	deleted	19.1778	20.4592	19.4193	20.721	20.674	20.7665
O14646	Chromodomain-helicase-DNA-binding protein 1 (CHD-1) (EC 3.6.4.12) (ATP-dependent helicase CHD1)	20.4313	18.4949	17.0181	21.1585	20.6791	20.8779
A0A087X2I1	Proteasome 26S subunit, ATPase 6	18.7983	21.159	21.0349	22.381	21.2746	21.4776
E9PB61	Aly/REF export factor	21.2166	22.4321	21.4363	21.9204	25.0295	24.0785
P13797	Plastin-3 (T-plastin)	22.4033	22.1649	21.0423	21.2149	22.0278	22.1834
P62906	Large ribosomal subunit protein uL1 (60S ribosomal protein L10a) (CSA-19) (Neural precursor cell expressed developmentally down-regulated protein 6) (NEDD-6)	25.0239	25.7654	24.5395	25.6376	26.8194	25.9852
O15169	Axin-1 (Axis inhibition protein 1) (hAxin)	22.2235	19.7532	20.3369	22.1556	23.0218	22.8221
G5E9E7	Tight junction protein 1 (Tight junction protein ZO-1)	24.6937	24.0721	24.7848	24.9504	25.4959	26.9969
Q14789	Golgin subfamily B member 1 (372 kDa Golgi complex-associated protein) (GCP372) (Giantin) (Macrogolgin)	23.2087	23.5293	23.3151	24.0896	23.6813	23.4957
P48556	26S proteasome non-ATPase regulatory subunit 8 (26S proteasome regulatory subunit RPN12) (26S proteasome regulatory subunit S14) (p31)	18.7811	19.6691	18.5182	20.9766	19.2124	21.7468
Q02790	Peptidyl-prolyl cis-trans isomerase FKBP4 (PPIase FKBP4) (EC 5.2.1.8) (51 kDa FK506-binding protein) (FKBP51) (52 kDa FK506-binding protein) (52 kDa FKBP) (FKBP-52) (59 kDa immunophilin) (p59) (FK506-binding protein 4) (FKBP-4) (FKBP59) (HSP-binding immunophilin) (HBI) (Immunophilin FKBP52) (Rotamase) [Cleaved into: Peptidyl-prolyl cis-trans isomerase FKBP4, N-terminally processed]	18.1189	20.7976	21.276	22.6311	21.7498	21.1522
O00410	Importin-5 (Imp5) (Importin subunit beta-3) (Karyopherin beta-3) (Ran-binding protein 5) (RanBP5)	21.1195	20.9274	23.4097	20.6534	20.8913	22.3346
J3KNA0	OXA1L mitochondrial inner membrane protein	17.7975	21.0035	20.3999	22.9745	22.1082	20.6967
Q9UJS0	Electrogenic aspartate/glutamate antiporter SLC25A13, mitochondrial (Calcium-binding mitochondrial carrier protein Aralar2) (ARALAR-related gene 2) (ARALAR2) (Citrin) (Mitochondrial aspartate glutamate carrier 2) (Solute carrier family 25 member 13)	19.1001	20.9283	18.5991	20.7222	21.8267	21.53
E9PC69	non-specific serine/threonine protein kinase (EC 2.7.11.1)	22.559	23.8864	22.8538	23.9198	23.9854	24.4772
Q15286	Ras-related protein Rab-35 (GTP-binding protein RAY) (Ras-related protein Rab-1C)	20.1961	20.9967	21.0515	21.7399	22.2313	20.989
P35268	Large ribosomal subunit protein eL22 (60S ribosomal protein L22) (EBER-associated protein) (EAP) (Epstein-Barr virus small RNA-associated protein) (Heparin-binding protein HBp15)	30.7285	30.7609	31.0127	31.8197	31.1047	31.0849
Q13505	Metaxin-1 (Mitochondrial outer membrane import complex protein 1)	21.1249	18.9133	19.34	22.2562	21.9749	20.6605
Q9UKM9	RNA-binding protein Raly (Autoantigen p542) (Heterogeneous nuclear ribonucleoprotein C-like 2) (hnRNP core protein C-like 2) (hnRNP associated with lethal yellow protein homolog)	23.4562	22.8928	23.7595	23.6514	24.0163	23.9481
P28290	Protein ITPRID2 (Cleavage signal-1 protein) (CS-1) (ITPR-interacting domain-containing protein 2) (Ki-ras-induced actin-interacting protein) (Sperm-specific antigen 2)	20.3078	20.4628	20.0875	21.4365	20.4038	20.9007
E9PFW3	AP-2 complex subunit mu	26.1682	25.4178	25.7823	26.6937	26.2751	26.0932
P62854	Small ribosomal subunit protein eS26 (40S ribosomal protein S26)	29.778	29.2378	30.0247	31.2473	30.0101	30.4037
O00151	PDZ and LIM domain protein 1 (C-terminal LIM domain protein 1) (Elfin) (LIM domain protein CLP-36)	25.43	25.092	24.9248	25.937	25.3469	25.5605
Q15397	Pumilio homolog 3 (HBV X-transactivated gene 5 protein) (HBV XAg-transactivated protein 5) (Minor histocompatibility antigen HA-8) (HLA-HA8)	21.3594	21.8626	18.5579	22.7935	23.1649	21.5534
Q9NV31	U3 small nucleolar ribonucleoprotein protein IMP3 (U3 snoRNP protein IMP3) (BRMS2)	23.6008	23.5079	23.5887	23.5147	24.3315	24.6162
Q9NQS7	Inner centromere protein	26.6476	24.7961	26.5909	26.9846	27.153	26.5902
P82675	Small ribosomal subunit protein uS5m (28S ribosomal protein S5, mitochondrial) (MRP-S5) (S5mt)	21.7159	19.6392	20.3362	21.6686	22.3454	22.0403
Q7Z460	CLIP-associating protein 1 (Cytoplasmic linker-associated protein 1) (Multiple asters homolog 1) (Protein Orbit homolog 1) (hOrbit1)	21.5983	22.3864	21.9411	20.2195	21.872	21.8767
P55060	Exportin-2 (Exp2) (Cellular apoptosis susceptibility protein) (Chromosome segregation 1-like protein) (Importin-alpha re-exporter)	24.8815	24.144	23.3434	25.9023	25.642	24.5156
Q9NVI7	ATPase family AAA domain-containing protein 3A	26.8517	28.0985	27.3835	27.8836	28.7713	28.3949
P20042	Eukaryotic translation initiation factor 2 subunit 2 (Eukaryotic translation initiation factor 2 subunit beta) (eIF2-beta)	28.401	27.9122	28.2001	28.6112	28.584	28.3088
Q9C0C2	182 kDa tankyrase-1-binding protein	26.5212	22.5317	21.7685	22.8194	23.2416	22.8597
Q9BTT4	Mediator of RNA polymerase II transcription subunit 10 (Mediator complex subunit 10) (Transformation-related gene 17 protein) (TRG-17) (Transformation-related gene 20 protein) (TRG-20)	23.5869	22.1409	20.1844	18.7821	22.7587	21.8475
Q8NF37	Lysophosphatidylcholine acyltransferase 1 (LPC acyltransferase 1) (LPCAT-1) (LysoPC acyltransferase 1) (EC 2.3.1.23) (1-acylglycerol-3-phosphate O-acyltransferase) (EC 2.3.1.51) (1-acylglycerophosphocholine O-acyltransferase) (1-alkenylglycerophosphocholine O-acyltransferase) (EC 2.3.1.25) (1-alkylglycerophosphocholine O-acetyltransferase) (EC 2.3.1.67) (Acetyl-CoA:lyso-platelet-activating factor…	20.4325	20.3115	20.544	22.4447	21.1793	20.6066
H0Y4R1	Inosine-5'-monophosphate dehydrogenase (IMP dehydrogenase) (IMPD) (IMPDH) (EC 1.1.1.205)	20.8805	22.1283	21.1047	22.289	22.2623	22.4974
Q01081	Splicing factor U2AF 35 kDa subunit (U2 auxiliary factor 35 kDa subunit) (U2 small nuclear RNA auxiliary factor 1) (U2 snRNP auxiliary factor small subunit)	24.7233	22.8675	22.941	24.7896	25.0189	25.4966
O14980	Exportin-1 (Exp1) (Chromosome region maintenance 1 protein homolog)	22.455	23.8919	23.5322	24.0437	24.9343	23.9128
Q9BRT6	Protein LLP homolog (Protein LAPS18-like)	26.7243	24.7994	26.2069	26.619	26.8361	27.2496
Q12906	Interleukin enhancer-binding factor 3 (Double-stranded RNA-binding protein 76) (DRBP76) (M-phase phosphoprotein 4) (MPP4) (Nuclear factor associated with dsRNA) (NFAR) (Nuclear factor of activated T-cells 90 kDa) (NF-AT-90) (Translational control protein 80) (TCP80)	25.454	25.8315	26.1068	27.3855	26.7058	25.9682
P61927	Large ribosomal subunit protein eL37 (60S ribosomal protein L37) (G1.16)	28.4191	28.8018	29.1972	29.3048	29.1113	29.5011
Q96ME7	Zinc finger protein 512	28.1098	28.3473	28.312	28.2743	28.7894	28.9139
P46100	Transcriptional regulator ATRX (EC 3.6.4.12) (ATP-dependent helicase ATRX) (X-linked helicase II) (X-linked nuclear protein) (XNP) (Znf-HX)	23.0334	23.1539	23.5989	24.8183	23.7546	23.6251
Q6P087	Mitochondrial mRNA pseudouridine synthase RPUSD3 (EC 5.4.99.-) (RNA pseudouridylate synthase domain-containing protein 3)	26.5816	25.9811	26.0698	26.7775	26.6518	26.6387
P12956	X-ray repair cross-complementing protein 6 (EC 3.6.4.-) (EC 4.2.99.-) (5'-deoxyribose-5-phosphate lyase Ku70) (5'-dRP lyase Ku70) (70 kDa subunit of Ku antigen) (ATP-dependent DNA helicase 2 subunit 1) (ATP-dependent DNA helicase II 70 kDa subunit) (CTC box-binding factor 75 kDa subunit) (CTC75) (CTCBF) (DNA repair protein XRCC6) (Lupus Ku autoantigen protein p70) (Ku70) (Thyroid-lupus autoantige…	26.4515	27.0398	26.2901	27.0518	27.3774	27.0719
Q9NZ45	CDGSH iron-sulfur domain-containing protein 1 (Cysteine transaminase CISD1) (EC 2.6.1.3) (MitoNEET)	21.6362	19.588	19.6596	20.14	20.4284	19.0227
Q9UK76	Jupiter microtubule associated homolog 1 (Androgen-regulated protein 2) (Hematological and neurological expressed 1 protein) [Cleaved into: Jupiter microtubule associated homolog 1, N-terminally processed]	24.3084	23.8337	23.7248	24.4948	24.3555	24.3715
P05114	Non-histone chromosomal protein HMG-14 (High mobility group nucleosome-binding domain-containing protein 1)	27.9301	26.1368	27.6689	26.7255	27.1939	27.9194
Q9NNW5	tRNA (34-2'-O)-methyltransferase regulator WDR6 (WD repeat-containing protein 6)	22.3658	22.8305	23.9007	23.6065	24.2517	24.877
A0A087WXF8	Zinc finger CCHC-type containing 17	27.8075	27.5044	27.3668	28.1426	27.9017	27.7256
Q15437	Protein transport protein Sec23B (hSec23B) (SEC23-related protein B)	21.347	20.4915	20.7406	22.0277	21.1644	21.5664
Q9Y478	5'-AMP-activated protein kinase subunit beta-1 (AMPK subunit beta-1) (AMPKb)	21.2119	20.8163	21.0276	22.9584	21.7964	21.2053
A0A1C7CYX9	Dihydropyrimidinase-related protein 2	23.9363	23.0565	22.5162	22.8276	22.7001	23.6727
Q15061	WD repeat-containing protein 43 (U3 small nucleolar RNA-associated protein 5 homolog)	20.2436	22.4737	20.5419	23.0311	23.4644	22.169
Q15836	Vesicle-associated membrane protein 3 (VAMP-3) (Cellubrevin) (CEB) (Synaptobrevin-3)	20.7765	21.6499	18.203	21.8312	21.8244	21.8379
A0A1W2PQ72	Myb/SANT-like DNA-binding domain-containing protein 7	29.3744	29.1785	29.4217	29.2959	30.2533	30.7882
B1AKR6	Dynein light chain roadblock-type 1	22.6923	22.6594	21.4496	22.5765	23.3713	23.5911
Q5SW79	Centrosomal protein of 170 kDa (Cep170) (KARP-1-binding protein) (KARP1-binding protein)	25.9534	25.9513	25.7562	25.932	26.6163	26.2672
Q9UHD1	Cysteine and histidine-rich domain-containing protein 1 (CHORD domain-containing protein 1) (CHORD-containing protein 1) (CHP-1) (Protein morgana)	20.5088	19.444	19.5393	19.6735	19.8056	19.5281
O60256	Phosphoribosyl pyrophosphate synthase-associated protein 2 (PRPP synthase-associated protein 2) (41 kDa phosphoribosypyrophosphate synthetase-associated protein) (PAP41)	19.9933	25.2306	24.2683	19.9138	25.7013	19.1522
Q8WYP5	Protein ELYS (Embryonic large molecule derived from yolk sac) (Protein MEL-28) (Putative AT-hook-containing transcription factor 1)	21.0624	24.3809	22.7501	23.2019	22.9157	22.7883
O15511	Actin-related protein 2/3 complex subunit 5 (Arp2/3 complex 16 kDa subunit) (p16-ARC)	20.0806	19.3896	18.0149	21.369	19.7213	20.7686
Q9BZX2	Uridine-cytidine kinase 2 (UCK 2) (EC 2.7.1.48) (Cytidine monophosphokinase 2) (Testis-specific protein TSA903) (Uridine monophosphokinase 2)	18.0694	18.7574	16.7069	19.3834	19.9587	18.4121
A0A7I2V5Y7	Non-POU domain containing octamer binding	29.4014	27.8611	27.4525	30.0648	29.7049	29.335
Q9GZS1	DNA-directed RNA polymerase I subunit RPA49 (RNA polymerase I subunit A49) (DNA-directed RNA polymerase I subunit E) (RNA polymerase I-associated factor 1) (RNA polymerase I-associated factor 53)	20.8074	21.9804	20.6754	21.8844	22.689	22.1046
Q9Y388	RNA-binding motif protein, X-linked 2	25.2755	23.5043	23.9746	25.6745	25.4984	25.4182
P17987	T-complex protein 1 subunit alpha (TCP-1-alpha) (CCT-alpha)	27.3896	26.3516	26.6776	27.5275	27.5703	27.4929
O14519	Cyclin-dependent kinase 2-associated protein 1 (CDK2-associated protein 1) (Deleted in oral cancer 1) (DOC-1) (Putative oral cancer suppressor)	21.8269	23.0994	22.3984	24.7034	22.8753	23.5482
Q96N67	Dedicator of cytokinesis protein 7	24.2415	22.4503	22.2344	22.8424	21.8035	23.2739
Q9H8H0	Nucleolar protein 11	21.5016	19.806	18.9965	25.226	20.347	24.2743
R4GMW8	BIVM-ERCC5 readthrough (ERCC5-202 protein)	19.7999	20.5402	18.832	20.6832	20.618	20.7456
P31930	Cytochrome b-c1 complex subunit 1, mitochondrial (Complex III subunit 1) (Core protein I) (Ubiquinol-cytochrome-c reductase complex core protein 1)	20.8024	21.6539	22.1138	22.4135	23.3197	21.9897
P62888	Large ribosomal subunit protein eL30 (60S ribosomal protein L30)	26.1825	26.0255	26.3155	26.2011	26.8781	26.68
Q15649	Zinc finger HIT domain-containing protein 3 (HNF-4a coactivator) (Thyroid hormone receptor interactor 3) (Thyroid receptor-interacting protein 3) (TR-interacting protein 3) (TRIP-3)	22.4592	22.6229	22.6215	27.1601	23.0998	23.6259
M0R2Z9	SURP and G-patch domain containing 2	20.305	22.0854	19.4959	22.2939	22.5953	22.3711
A0A7I2V3F3	Nucleolin	20.5038	20.9168	19.923	21.928	22.0923	20.5669
Q9NQ29	Putative RNA-binding protein Luc7-like 1 (Putative SR protein LUC7B1) (SR+89)	18.4518	18.538	18.6193	19.7255	20.4033	18.4049
Q5JSZ5	Protein PRRC2B (HLA-B-associated transcript 2-like 1) (Proline-rich coiled-coil protein 2B)	21.4662	20.9494	20.1366	24.1759	20.955	23.1998
Q92547	DNA topoisomerase 2-binding protein 1 (DNA topoisomerase II-beta-binding protein 1) (TopBP1) (DNA topoisomerase II-binding protein 1)	22.1101	22.5798	22.4546	22.7272	23.1842	22.5639
E7EX59	Propionyl-CoA carboxylase beta chain, mitochondrial (EC 6.4.1.3) (Propanoyl-CoA:carbon dioxide ligase subunit beta)	26.3115	27.5383	27.6449	27.5089	28.3712	28.1545
Q16643	Drebrin (Developmentally-regulated brain protein)	24.859	24.3421	24.1407	24.7474	25.2254	24.9619
P36578	Large ribosomal subunit protein uL4 (60S ribosomal protein L1) (60S ribosomal protein L4)	28.2215	27.3195	27.357	28.9867	28.1586	28.2032
Q13557	Calcium/calmodulin-dependent protein kinase type II subunit delta (CaM kinase II subunit delta) (CaMK-II subunit delta) (EC 2.7.11.17)	20.6313	22.2761	21.1653	21.9227	22.9529	22.7594
Q8TEX9	Importin-4 (Imp4) (Importin-4b) (Imp4b) (Ran-binding protein 4) (RanBP4)	20.2843	19.8094	20.0663	21.8757	20.031	21.23
Q5BJF6	Outer dense fiber protein 2 (Cenexin) (Outer dense fiber of sperm tails protein 2)	21.9959	21.5444	22.3393	22.158	22.7617	23.3932
O15397	Importin-8 (Imp8) (Ran-binding protein 8) (RanBP8)	21.3167	18.9626	20.5744	21.055	18.9615	20.3587
Q8TD16	Protein bicaudal D homolog 2 (Bic-D 2)	22.2987	23.441	22.6076	22.5922	23.055	22.5287
O00488	Zinc finger protein 593 (Zinc finger protein T86)	26.3313	26.5048	26.2637	26.4273	26.6416	26.6255
Q96A49	Synapse-associated protein 1 (BSD domain-containing signal transducer and Akt interactor protein) (BSTA)	23.7911	23.5349	23.1373	23.9097	24.6209	23.7818
Q12986	Transcriptional repressor NF-X1 (EC 2.3.2.-) (Nuclear transcription factor, X box-binding protein 1)	20.1994	20.3771	19.9966	19.123	19.6013	20.4487
Q9NVH1	DnaJ homolog subfamily C member 11	19.3159	20.5166	20.1179	21.3001	21.1811	20.2249
Q9HCC0	Methylcrotonoyl-CoA carboxylase beta chain, mitochondrial (MCCase subunit beta) (EC 6.4.1.4) (3-methylcrotonyl-CoA carboxylase 2) (3-methylcrotonyl-CoA carboxylase non-biotin-containing subunit) (3-methylcrotonyl-CoA:carbon dioxide ligase subunit beta)	27.6237	28.8147	28.8917	28.7689	29.7605	29.4013
O75494	Serine/arginine-rich splicing factor 10 (40 kDa SR-repressor protein) (SRrp40) (FUS-interacting serine-arginine-rich protein 1) (Splicing factor SRp38) (Splicing factor, arginine/serine-rich 13A) (TLS-associated protein with Ser-Arg repeats) (TASR) (TLS-associated protein with SR repeats) (TLS-associated serine-arginine protein) (TLS-associated SR protein)	22.105	20.2865	19.5063	22.4321	22.6097	22.2294
B4DR61	Protein transport protein Sec61 subunit alpha isoform 1	24.2242	25.2313	24.8317	25.557	25.9266	25.0218
Q8NDX5	Polyhomeotic-like protein 3 (Early development regulatory protein 3) (Homolog of polyhomeotic 3) (hPH3)	20.5975	18.5356	17.6582	23.6002	19.3764	22.6754
Q15361	Transcription termination factor 1 (TTF-1) (RNA polymerase I termination factor) (Transcription termination factor I) (TTF-I)	26.4037	26.0295	25.7144	26.3814	26.7021	26.3891
G3V5R9	Kinesin light chain	20.0946	21.7472	21.4641	21.5398	21.4776	20.6555
Q14592	Zinc finger protein 460 (Zinc finger protein 272) (Zinc finger protein HZF8)	23.3581	21.4855	21.6004	21.9418	21.3069	22.3811
Q06587	E3 ubiquitin-protein ligase RING1 (EC 2.3.2.27) (Polycomb complex protein RING1) (RING finger protein 1) (RING-type E3 ubiquitin transferase RING1) (Really interesting new gene 1 protein)	20.6916	20.0447	21.1366	18.692	19.9608	21.1323
P05141	ADP/ATP translocase 2 (ADP,ATP carrier protein 2) (ADP,ATP carrier protein, fibroblast isoform) (Adenine nucleotide translocator 2) (ANT 2) (Solute carrier family 25 member 5) [Cleaved into: ADP/ATP translocase 2, N-terminally processed]	29.521	29.6862	29.386	29.5918	30.2625	29.9108
Q08AD1	Calmodulin-regulated spectrin-associated protein 2 (Calmodulin-regulated spectrin-associated protein 1-like protein 1)	22.8048	18.2531	21.24	22.6773	20.1849	19.8986
Q9HDC9	Adipocyte plasma membrane-associated protein (Protein BSCv)	21.8808	22.7036	21.192	22.7104	23.6069	22.5927
O75787	Renin receptor (ATPase H(+)-transporting lysosomal accessory protein 2) (ATPase H(+)-transporting lysosomal-interacting protein 2) (ER-localized type I transmembrane adapter) (Embryonic liver differentiation factor 10) (N14F) (Renin/prorenin receptor) (Vacuolar ATP synthase membrane sector-associated protein M8-9) (ATP6M8-9) (V-ATPase M8.9 subunit) [Cleaved into: Renin receptor N-terminal fragmen…	19.3373	18.8684	17.8516	20.5237	21.2696	18.8934
Q6P4A7	Sideroflexin-4 (Breast cancer resistance marker 1)	21.1123	20.3916	18.8855	20.1586	19.7147	20.9934
A0A494BZV2	Myosin phosphatase Rho interacting protein	22.3323	23.7341	23.3362	25.0812	24.3969	23.4451
A0A087X211	deleted	21.9075	22.2587	19.5982	19.9137	21.8372	21.8174
Q9UI30	Multifunctional methyltransferase subunit TRM112-like protein (tRNA methyltransferase 112 homolog)	24.4257	23.9314	23.6689	24.627	24.2425	24.8068
Q96CT7	Coiled-coil domain-containing protein 124	27.1341	27.4934	27.7012	29.0344	27.8124	27.8443
Q8WXX5	DnaJ homolog subfamily C member 9 (HDJC9) (DnaJ protein SB73)	27.9518	27.2714	27.7493	28.9357	27.8195	28.334
P31269	Homeobox protein Hox-A9 (Homeobox protein Hox-1G)	23.9879	24.4342	24.435	24.9162	24.7812	24.3577
P53582	Methionine aminopeptidase 1 (MAP 1) (MetAP 1) (EC 3.4.11.18) (Peptidase M 1)	24.6305	22.2258	22.6241	23.564	23.1589	22.0287
Q8WXF1	Paraspeckle component 1 (Paraspeckle protein 1)	24.1082	22.7339	21.53	24.6892	24.3743	23.9315
P62191	26S proteasome regulatory subunit 4 (P26s4) (26S proteasome AAA-ATPase subunit RPT2) (Proteasome 26S subunit ATPase 1)	22.9679	23.9753	24.3488	24.2049	24.794	24.4828
P61160	Actin-related protein 2 (Actin-like protein 2)	25.2318	20.3124	22.4999	25.2792	19.8729	19.4374
Q9BRR8	G patch domain-containing protein 1 (Evolutionarily conserved G-patch domain-containing protein)	18.3856	20.0964	20.8573	18.8245	20.2969	20.4108
Q9H6F5	Coiled-coil domain-containing protein 86 (Cytokine-induced protein with coiled-coil domain)	29.9268	28.9302	29.7229	29.8939	29.2783	29.6194
Q9Y2Z4	Tyrosine--tRNA ligase, mitochondrial (EC 6.1.1.1) (Tyrosyl-tRNA synthetase) (TyrRS)	24.0669	22.7524	23.2124	23.1566	23.5359	23.3981
A9Z1X7	Serine and arginine repetitive matrix 1	27.7762	28.011	27.8304	27.7687	28.988	28.7383
Q8N3X1	Formin-binding protein 4 (Formin-binding protein 30)	22.0833	18.9151	21.2354	21.9727	18.7308	20.5699
A0A2R8Y5S7	Radixin	28.4955	28.2497	27.8914	28.8113	28.8798	28.3236
H9KVB4	Trinucleotide repeat containing 18	19.1607	21.276	19.1632	20.9372	21.6589	22.2697
A0A499FHX9	DNA replication licensing factor MCM3 (EC 3.6.4.12)	22.5008	24.3203	24.2855	24.2704	24.965	24.5752
Q7L2Z9	Centromere protein Q (CENP-Q)	21.1489	21.056	20.9567	20.7865	22.5214	22.9459
Q9Y2Q3	Glutathione S-transferase kappa 1 (EC 2.5.1.18) (GST 13-13) (GST class-kappa) (GSTK1-1) (hGSTK1) (Glutathione S-transferase subunit 13)	20.457	22.7847	21.7743	23.0546	23.4647	22.4797
A0A2Y9D025	NADH dehydrogenase [ubiquinone] 1 alpha subcomplex subunit 6 (Complex I-B14) (NADH-ubiquinone oxidoreductase B14 subunit)	20.7369	19.9608	20.4004	19.8525	20.6313	18.0384
Q02543	Large ribosomal subunit protein eL20 (60S ribosomal protein L18a)	25.221	26.2464	26.5966	26.3793	26.9189	27.1398
P61165	Transmembrane protein 258 (Dolichyl-diphosphooligosaccharide--protein glycosyltransferase subunit TMEM258) (Oligosaccharyl transferase subunit TMEM258)	19.6728	21.1935	19.8408	21.2569	22.442	20.928
P52756	RNA-binding protein 5 (Protein G15) (Putative tumor suppressor LUCA15) (RNA-binding motif protein 5) (Renal carcinoma antigen NY-REN-9)	19.6683	21.4125	20.4887	19.005	21.1313	20.4288
A0A3F2YNX6	Histone acetyltransferase (EC 2.3.1.48)	23.5678	21.5907	22.9473	23.13	22.9383	23.1191
Q9Y2D8	Afadin- and alpha-actinin-binding protein (ADIP) (Afadin DIL domain-interacting protein) (SSX2-interacting protein)	23.1341	22.6645	22.3412	23.5329	23.1238	23.0702
Q14004	Cyclin-dependent kinase 13 (EC 2.7.11.22) (EC 2.7.11.23) (CDC2-related protein kinase 5) (Cell division cycle 2-like protein kinase 5) (Cell division protein kinase 13) (hCDK13) (Cholinesterase-related cell division controller)	28.016	22.7629	23.473	24.5344	24.1858	24.2101
Q8IWS0	PHD finger protein 6 (PHD-like zinc finger protein)	31.27	31.225	31.2888	31.2074	31.622	31.6101
Q9UEW8	STE20/SPS1-related proline-alanine-rich protein kinase (Ste-20-related kinase) (EC 2.7.11.1) (DCHT) (Serine/threonine-protein kinase 39)	19.8091	21.5968	20.333	21.6653	22.0636	21.6162
H7C2N1	Prothymosin alpha	19.0807	19.05	19.1108	18.5608	21.4298	21.5745
Q9NWT1	p21-activated protein kinase-interacting protein 1 (PAK/PLC-interacting protein 1) (hPIP1) (PAK1-interacting protein 1) (WD repeat-containing protein 84)	27.1286	26.4739	26.7385	27.6809	27.2262	26.9962
Q6PJT7	Zinc finger CCCH domain-containing protein 14 (Mammalian suppressor of tau pathology-2) (MSUT-2) (Renal carcinoma antigen NY-REN-37)	21.5314	22.522	18.3488	22.4568	23.5505	22.4076
Q9NSE4	Isoleucine--tRNA ligase, mitochondrial (EC 6.1.1.5) (Isoleucyl-tRNA synthetase) (IleRS)	19.0871	24.7802	21.7377	20.8357	23.0635	22.7731
Q9UJU6	Drebrin-like protein (Cervical SH3P7) (Cervical mucin-associated protein) (Drebrin-F) (HPK1-interacting protein of 55 kDa) (HIP-55) (SH3 domain-containing protein 7)	21.0834	22.6094	22.7999	22.4458	22.6142	22.7467
P0C0S5	Histone H2A.Z (H2A/z)	27.949	27.3948	27.1264	28.5409	28.013	27.801
Q9UNF1	Melanoma-associated antigen D2 (11B6) (Breast cancer-associated gene 1 protein) (BCG-1) (Hepatocellular carcinoma-associated protein JCL-1) (MAGE-D2 antigen)	22.729	22.983	22.4444	23.6849	23.5223	22.7382
Q9BPX3	Condensin complex subunit 3 (Chromosome-associated protein G) (Condensin subunit CAP-G) (hCAP-G) (Melanoma antigen NY-MEL-3) (Non-SMC condensin I complex subunit G) (XCAP-G homolog)	21.2018	21.7896	21.6202	21.7319	22.3708	21.9098
J3KN66	Torsin-1A-interacting protein 1	22.2784	20.7871	21.6714	19.8276	22.636	19.5586
P10155	RNA-binding protein RO60 (60 kDa SS-A/Ro ribonucleoprotein) (60 kDa Ro protein) (60 kDa ribonucleoprotein Ro) (RoRNP) (Ro 60 kDa autoantigen) (Ro60 autoantigen) (Sjoegren syndrome antigen A2) (Sjoegren syndrome type A antigen) (SS-A) (TROVE domain family member 2)	21.0921	18.686	20.2763	21.63	20.6716	22.8335
Q9UIG0	Tyrosine-protein kinase BAZ1B (EC 2.7.10.2) (Bromodomain adjacent to zinc finger domain protein 1B) (Williams syndrome transcription factor) (Williams-Beuren syndrome chromosomal region 10 protein) (Williams-Beuren syndrome chromosomal region 9 protein) (hWALp2)	23.8712	24.8472	24.022	24.5469	25.6319	25.0638
Q9BZ95	Histone-lysine N-methyltransferase NSD3 (EC 2.1.1.370) (EC 2.1.1.371) (Nuclear SET domain-containing protein 3) (Protein whistle) (WHSC1-like 1 isoform 9 with methyltransferase activity to lysine) (Wolf-Hirschhorn syndrome candidate 1-like protein 1) (WHSC1-like protein 1)	19.5333	18.9217	17.8387	19.8713	20.3199	19.2168
P62306	Small nuclear ribonucleoprotein F (snRNP-F) (Sm protein F) (Sm-F) (SmF)	24.0944	23.0935	22.9138	24.7916	24.0568	23.9804
Q15651	High mobility group nucleosome-binding domain-containing protein 3 (Thyroid receptor-interacting protein 7) (TR-interacting protein 7) (TRIP-7)	22.6405	20.3546	21.1686	22.3096	20.6958	20.8725
O15027	Protein transport protein Sec16A (SEC16 homolog A) (p250)	20.8472	21.7456	21.453	21.3649	22.6937	23.0698
Q9HB40	Retinoid-inducible serine carboxypeptidase (EC 3.4.16.-) (Serine carboxypeptidase 1)	21.0807	21.4539	20.5759	21.8571	22.3107	21.1917
Q13200	26S proteasome non-ATPase regulatory subunit 2 (26S proteasome regulatory subunit RPN1) (26S proteasome regulatory subunit S2) (26S proteasome subunit p97) (Protein 55.11) (Tumor necrosis factor type 1 receptor-associated protein 2)	20.0992	22.5161	21.8207	22.3951	22.8815	22.5907
Q9H8H2	Probable ATP-dependent RNA helicase DDX31 (EC 3.6.4.13) (DEAD box protein 31) (Helicain)	21.9534	23.6143	22.0863	23.5952	24.4331	23.4927
Q9BZI7	Regulator of nonsense transcripts 3B (Nonsense mRNA reducing factor 3B) (Up-frameshift suppressor 3 homolog B) (hUpf3B) (Up-frameshift suppressor 3 homolog on chromosome X) (hUpf3p-X)	28.2087	27.8409	28.0786	28.1995	28.3067	28.9039
O60763	General vesicular transport factor p115 (Protein USO1 homolog) (Transcytosis-associated protein) (TAP) (Vesicle-docking protein)	22.5919	22.1403	21.549	23.471	23.0824	22.2605
P12277	Creatine kinase B-type (EC 2.7.3.2) (Brain creatine kinase) (B-CK) (Creatine kinase B chain) (Creatine phosphokinase B-type) (CPK-B)	22.7354	22.769	21.5504	22.7614	22.453	22.6765
Q8WVM0	Dimethyladenosine transferase 1, mitochondrial (EC 2.1.1.-) (Mitochondrial 12S rRNA dimethylase 1) (Mitochondrial transcription factor B1) (h-mtTFB) (h-mtTFB1) (hTFB1M) (mtTFB1) (S-adenosylmethionine-6-N', N'-adenosyl(rRNA) dimethyltransferase 1)	22.6819	21.0009	21.5297	21.7623	21.7665	21.7644
P22234	Bifunctional phosphoribosylaminoimidazole carboxylase/phosphoribosylaminoimidazole succinocarboxamide synthetase (PAICS) [Includes: Phosphoribosylaminoimidazole carboxylase (EC 4.1.1.21) (AIR carboxylase) (AIRC); Phosphoribosylaminoimidazole succinocarboxamide synthetase (EC 6.3.2.6) (SAICAR synthetase)]	26.4564	25.7375	25.2075	25.2949	26.1571	25.9376
Q9Y5M8	Signal recognition particle receptor subunit beta (SR-beta) (Protein APMCF1)	20.4859	21.8414	21.2816	22.5274	23.2693	21.4073
P61254	Large ribosomal subunit protein uL24 (60S ribosomal protein L26)	31.7351	32.1763	32.5257	32.4187	32.5673	32.9076
Q8NAV1	Pre-mRNA-splicing factor 38A	23.3461	22.6047	22.6319	23.056	23.6209	23.8215
Q13541	Eukaryotic translation initiation factor 4E-binding protein 1 (4E-BP1) (eIF4E-binding protein 1) (Phosphorylated heat- and acid-stable protein regulated by insulin 1) (PHAS-I)	24.4627	23.836	22.8408	25.435	24.458	24.3466
O15173	Membrane-associated progesterone receptor component 2 (Progesterone membrane-binding protein) (Steroid receptor protein DG6)	21.8911	22.879	21.5256	23.1006	23.7787	22.5131
Q99549	M-phase phosphoprotein 8 (Two hybrid-associated protein 3 with RanBPM) (Twa3)	25.6685	24.7838	25.5823	24.4078	21.0877	25.7365
O75376	Nuclear receptor corepressor 1 (N-CoR) (N-CoR1)	23.5118	21.6226	22.3226	19.8015	22.4816	22.9963
P33992	DNA replication licensing factor MCM5 (EC 3.6.4.12) (CDC46 homolog) (P1-CDC46)	18.3047	20.8429	19.8793	20.5781	21.4943	20.9697
Q13416	Origin recognition complex subunit 2	21.5275	20.3865	19.8397	21.735	22.4836	21.138
P52298	Nuclear cap-binding protein subunit 2 (20 kDa nuclear cap-binding protein) (Cell proliferation-inducing gene 55 protein) (NCBP 20 kDa subunit) (CBP20) (NCBP-interacting protein 1) (NIP1)	23.3884	25.7823	25.4939	23.7554	26.0351	24.5516
Q5W0B1	ORC ubiquitin ligase 1 (OBI1) (EC 2.3.2.27) (RING finger protein 219)	25.0189	25.6645	24.5899	25.1113	25.4561	24.7203
P05455	Lupus La protein (La autoantigen) (La ribonucleoprotein) (Sjoegren syndrome type B antigen) (SS-B)	22.0206	22.6913	21.8472	22.5863	23.2311	22.6481
A0A3B3IRT8	Translocon-associated protein subunit alpha (TRAP-alpha) (Signal sequence receptor subunit alpha)	21.565	22.6444	22.204	24.5143	23.4097	22.231
P58317	Zinc finger protein 121 (Zinc finger protein 20)	21.7093	22.1721	21.463	22.5842	22.055	22.1857
O00330	Pyruvate dehydrogenase protein X component, mitochondrial (Dihydrolipoamide dehydrogenase-binding protein of pyruvate dehydrogenase complex) (E3-binding protein) (E3BP) (Lipoyl-containing pyruvate dehydrogenase complex component X) (proX)	20.9907	19.6213	18.7379	21.4099	20.8658	21.1634
H3BQK9	Microtubule actin crosslinking factor 1	24.5879	24.1133	23.5346	24.3977	24.8796	24.7568
P52732	Kinesin-like protein KIF11 (Kinesin-like protein 1) (Kinesin-like spindle protein HKSP) (Kinesin-related motor protein Eg5) (Thyroid receptor-interacting protein 5) (TR-interacting protein 5) (TRIP-5)	23.3108	24.6873	24.4671	23.2066	24.5613	24.3745
P16949	Stathmin (Leukemia-associated phosphoprotein p18) (Metablastin) (Oncoprotein 18) (Op18) (Phosphoprotein p19) (pp19) (Prosolin) (Protein Pr22) (pp17)	26.4459	26.1172	24.4019	24.2613	26.6809	25.2536
P09669	Cytochrome c oxidase subunit 6C (Cytochrome c oxidase polypeptide VIc)	19.7664	22.0817	20.7027	22.0707	22.4021	22.2286
P31942	Heterogeneous nuclear ribonucleoprotein H3 (hnRNP H3) (Heterogeneous nuclear ribonucleoprotein 2H9) (hnRNP 2H9)	24.0468	23.1093	19.5503	24.2824	22.0552	21.1144
A0A0A0MTH3	Integrin-linked protein kinase (59 kDa serine/threonine-protein kinase) (Beta-integrin-linked kinase) (ILK-1) (ILK-2) (p59ILK)	23.7412	23.546	25.0689	24.6487	23.8658	23.3501
Q12904	Aminoacyl tRNA synthase complex-interacting multifunctional protein 1 (Multisynthase complex auxiliary component p43) [Cleaved into: Endothelial monocyte-activating polypeptide 2 (EMAP-2) (Endothelial monocyte-activating polypeptide II) (EMAP-II) (Small inducible cytokine subfamily E member 1)]	23.0329	23.258	22.1847	23.0142	24.4565	23.7372
P61289	Proteasome activator complex subunit 3 (11S regulator complex subunit gamma) (REG-gamma) (Activator of multicatalytic protease subunit 3) (Ki nuclear autoantigen) (Proteasome activator 28 subunit gamma) (PA28g) (PA28gamma)	21.9673	23.1591	20.2546	22.8376	24.3181	23.1791
Q8TCJ2	Dolichyl-diphosphooligosaccharide--protein glycosyltransferase subunit STT3B (Oligosaccharyl transferase subunit STT3B) (STT3-B) (EC 2.4.99.18) (Source of immunodominant MHC-associated peptides homolog)	21.7273	19.4708	21.0014	22.8485	22.1058	21.3068
Q86WA8	Lon protease homolog 2, peroxisomal (EC 3.4.21.53) (Lon protease-like protein 2) (Lon protease 2) (Peroxisomal Lon protease) (pLon)	24.3842	21.1716	21.0525	21.9064	21.8854	21.9272
G3V1S3	DENN domain containing 5B	20.625	18.5868	18.2129	18.5452	19.2946	19.317
P55010	Eukaryotic translation initiation factor 5 (eIF-5)	23.9893	24.8505	22.0887	23.0456	25.0682	22.5028
Q6WKZ4	Rab11 family-interacting protein 1 (Rab11-FIP1) (Rab-coupling protein)	19.3017	21.4314	16.9137	21.9146	22.5526	20.7428
Q9NY93	Probable ATP-dependent RNA helicase DDX56 (EC 3.6.4.13) (ATP-dependent 61 kDa nucleolar RNA helicase) (DEAD box protein 21) (DEAD box protein 56)	26.4843	26.2372	26.6512	27.8549	26.6361	26.7936
E7ESC6	Exportin 7	20.9851	21.4084	21.4861	21.8006	22.1488	21.3438
Q9HCG8	Pre-mRNA-splicing factor CWC22 homolog (Nucampholin homolog) (fSAPb)	20.3848	20.0135	20.9582	20.5358	21.9012	21.4575
Q8NEJ9	Neuroguidin (Centromere accumulated nuclear protein 1) (CANu1) (EIF4E-binding protein)	28.2576	27.1004	27.2096	27.6386	27.574	27.1325
O60245	Protocadherin-7 (Brain-heart protocadherin) (BH-Pcdh)	20.7867	19.4477	20.2673	20.7329	20.1505	19.1581
A0A7P0Z4P5	Solute carrier family 3 member 2	22.2768	24.1759	23.2299	23.687	25.149	24.5527
P05204	Non-histone chromosomal protein HMG-17 (High mobility group nucleosome-binding domain-containing protein 2)	28.2457	27.7721	28.2835	27.0199	27.8215	28.4055
O00231	26S proteasome non-ATPase regulatory subunit 11 (26S proteasome regulatory subunit RPN6) (26S proteasome regulatory subunit S9) (26S proteasome regulatory subunit p44.5)	22.0653	22.9078	21.6486	22.5607	23.9432	23.0621
A6NHR9	Structural maintenance of chromosomes flexible hinge domain-containing protein 1 (SMC hinge domain-containing protein 1) (EC 3.6.1.-)	18.9608	19.7718	16.9353	19.6293	20.7182	19.6745
P35658	Nuclear pore complex protein Nup214 (214 kDa nucleoporin) (Nucleoporin Nup214) (Protein CAN)	23.4848	25.5818	25.5232	25.3785	26.2234	26.1145
H0Y987	Phosphoacetylglucosamine mutase (PAGM) (EC 5.4.2.3) (Acetylglucosamine phosphomutase) (N-acetylglucosamine-phosphate mutase)	17.943	17.421	18.3255	19.616	17.8434	19.2028
Q96P70	Importin-9 (Imp9) (Ran-binding protein 9) (RanBP9)	16.8667	19.5111	24.385	19.791	21.4333	20.7998
A0A6Q8PFJ0	Lamin A/C	23.5794	22.5824	22.3327	24.1751	23.6571	23.3132
P51531	Probable global transcription activator SNF2L2 (EC 3.6.4.-) (ATP-dependent helicase SMARCA2) (BRG1-associated factor 190B) (BAF190B) (Protein brahma homolog) (hBRM) (SNF2-alpha) (SWI/SNF-related matrix-associated actin-dependent regulator of chromatin subfamily A member 2)	19.135	18.8621	19.3645	21.947	18.4491	26.9549
Q12830	Nucleosome-remodeling factor subunit BPTF (Bromodomain and PHD finger-containing transcription factor) (Fetal Alz-50 clone 1 protein) (Fetal Alzheimer antigen)	24.6983	24.5204	25.0005	26.0994	24.5153	26.1277
P30085	UMP-CMP kinase (EC 2.7.4.14) (Deoxycytidylate kinase) (CK) (dCMP kinase) (Nucleoside-diphosphate kinase) (EC 2.7.4.6) (Uridine monophosphate/cytidine monophosphate kinase) (UMP/CMP kinase) (UMP/CMPK)	19.178	19.6736	18.417	18.9888	19.2386	19.5362
Q96S55	ATPase WRNIP1 (EC 3.6.1.-) (Werner helicase-interacting protein 1)	18.8226	22.2774	22.1365	21.9343	23.0511	23.3839
Q14676	Mediator of DNA damage checkpoint protein 1 (Nuclear factor with BRCT domains 1)	24.5098	23.0337	22.4737	23.6581	23.537	22.9569
P04844	Dolichyl-diphosphooligosaccharide--protein glycosyltransferase subunit 2 (Dolichyl-diphosphooligosaccharide--protein glycosyltransferase 63 kDa subunit) (RIBIIR) (Ribophorin II) (RPN-II) (Ribophorin-2)	23.4053	25.0481	23.8905	24.7417	25.6993	25.1443
Q9Y4X0	Nuclear protein AMMECR1 (AMME syndrome candidate gene 1 protein)	21.5372	21.279	21.6834	21.6987	21.7423	21.6537
A0A1C7CYX1	Mitotic deacetylase associated SANT domain protein	22.0027	19.3226	18.9092	20.3032	17.8331	20.8965
F8W930	Insulin like growth factor 2 mRNA binding protein 2	19.2431	18.253	17.6582	19.9478	20.046	18.6339
O60716	Catenin delta-1 (Cadherin-associated Src substrate) (CAS) (p120 catenin) (p120(ctn)) (p120(cas))	20.3702	21.911	17.5648	21.0366	23.1118	22.7784
Q9UL54	Serine/threonine-protein kinase TAO2 (EC 2.7.11.1) (Kinase from chicken homolog C) (hKFC-C) (Prostate-derived sterile 20-like kinase 1) (PSK-1) (PSK1) (Prostate-derived STE20-like kinase 1) (Thousand and one amino acid protein kinase 2)	25.8394	26.0244	26.2633	25.9166	26.9227	27.1384
A0A1W2PNV4	Actin-related protein 2/3 complex subunit 1A	20.3489	20.5619	19.0589	20.3058	20.9784	21.2552
P17980	26S proteasome regulatory subunit 6A (26S proteasome AAA-ATPase subunit RPT5) (Proteasome 26S subunit ATPase 3) (Proteasome subunit P50) (Tat-binding protein 1) (TBP-1)	19.3671	21.2482	20.5947	20.6585	21.1215	19.9725
Q8IZD4	mRNA-decapping enzyme 1B (EC 3.6.1.62)	21.0373	20.4528	21.5829	21.9492	21.2075	22.3056
A0A2R8Y5A3	Catenin beta-1 (Beta-catenin)	20.947	20.7193	19.2003	22.9281	20.967	21.0954
Q8N726	Tumor suppressor ARF (Alternative reading frame) (ARF) (Cyclin-dependent kinase inhibitor 2A) (p14ARF)	19.9975	18.5523	19.5646	20.0347	19.9593	20.1064
Q9H089	Large subunit GTPase 1 homolog (hLsg1) (EC 3.6.1.-)	23.1797	22.6724	21.6996	23.7895	23.1122	23.0773
Q8WWQ0	PH-interacting protein (PHIP) (DDB1- and CUL4-associated factor 14) (IRS-1 PH domain-binding protein) (WD repeat-containing protein 11)	21.764	21.9781	21.5125	21.6572	22.7639	22.5772
E9PD25	Metalloendopeptidase (EC 3.4.24.-)	22.5628	20.5519	18.0028	17.2318	22.1735	20.7144
P56537	Eukaryotic translation initiation factor 6 (eIF-6) (B(2)GCN homolog) (B4 integrin interactor) (CAB) (p27(BBP))	24.4335	25.0849	25.3366	26.6589	25.5094	25.224
P17858	ATP-dependent 6-phosphofructokinase, liver type (ATP-PFK) (PFK-L) (EC 2.7.1.11) (6-phosphofructokinase type B) (Phosphofructo-1-kinase isozyme B) (PFK-B) (Phosphohexokinase)	19.073	19.5727	18.3023	18.7821	19.5675	18.8852
O94973	AP-2 complex subunit alpha-2 (100 kDa coated vesicle protein C) (Adaptor protein complex AP-2 subunit alpha-2) (Adaptor-related protein complex 2 subunit alpha-2) (Alpha-adaptin C) (Alpha2-adaptin) (Clathrin assembly protein complex 2 alpha-C large chain) (Huntingtin yeast partner J) (Huntingtin-interacting protein 9) (HIP-9) (Huntingtin-interacting protein J) (Plasma membrane adaptor HA2/AP2 ada…	21.5827	20.9005	21.8118	21.728	21.9579	23.1095
A0A6Q8PGB0	DNA-directed RNA polymerase subunit (EC 2.7.7.6)	19.4936	19.0734	19.2988	18.9381	20.6375	21.6002
Q9Y450	HBS1-like protein (EC 3.6.5.-) (ERFS)	25.7483	25.0798	24.6188	24.5694	25.4569	25.3752
Q96JB3	Hypermethylated in cancer 2 protein (Hic-2) (HIC1-related gene on chromosome 22 protein) (Hic-3) (Zinc finger and BTB domain-containing protein 30)	25.4501	24.2698	24.3784	25.1693	25.7506	25.7221
F5H2F4	C-1-tetrahydrofolate synthase, cytoplasmic (EC 1.5.1.5) (EC 3.5.4.9) (EC 6.3.4.3)	25.696	25.9222	26.3624	26.0532	26.7619	26.7467
P26639	Threonine--tRNA ligase 1, cytoplasmic (EC 6.1.1.3) (Threonyl-tRNA synthetase) (ThrRS) (Threonyl-tRNA synthetase 1)	20.5729	22.7393	21.3901	22.2565	22.8535	23.8427
Q9NYH9	U3 small nucleolar RNA-associated protein 6 homolog (Hepatocellular carcinoma-associated antigen 66) (Multiple hat domains protein)	19.3316	23.1329	23.4247	23.8891	23.7075	23.1815
Q9NWK9	Box C/D snoRNA protein 1 (Serologically defined breast cancer antigen NY-BR-75) (Zinc finger HIT domain-containing protein 6)	23.3641	22.9414	22.3093	23.5562	23.1224	23.743
P61956	Small ubiquitin-related modifier 2 (SUMO-2) (HSMT3) (SMT3 homolog 2) (SUMO-3) (Sentrin-2) (Ubiquitin-like protein SMT3B) (Smt3B)	26.097	26.1266	26.7882	26.586	26.7657	27.6066
Q9H0B6	Kinesin light chain 2 (KLC 2)	21.1221	21.7994	21.6375	23.4382	22.1492	21.6295
P82914	Small ribosomal subunit protein uS15m (28S ribosomal protein S15, mitochondrial) (MRP-S15) (S15mt)	22.7989	21.7764	23.5815	21.0768	23.155	23.1636
Q8WU90	Zinc finger CCCH domain-containing protein 15 (DRG family-regulatory protein 1) (Likely ortholog of mouse immediate early response erythropoietin 4)	24.4578	24.1563	21.7043	24.322	24.5065	24.8049
O95219	Sorting nexin-4	22.5959	24.3791	23.8123	22.964	24.1703	24.0156
Q9NY61	Protein AATF (Apoptosis-antagonizing transcription factor) (Rb-binding protein Che-1)	27.8933	26.1948	25.6162	26.9556	26.8521	26.0485
A0A0G2JH68	deleted	21.3016	22.5666	22.09	17.9856	22.9561	20.9942
O95239	Chromosome-associated kinesin KIF4A (Chromokinesin-A)	20.9967	20.4083	21.3333	19.9875	21.4561	20.6681
Q9UNZ5	Leydig cell tumor 10 kDa protein homolog	26.5319	26.2815	26.2412	26.3173	26.8056	26.878
Q9HCK8	Chromodomain-helicase-DNA-binding protein 8 (CHD-8) (EC 3.6.4.12) (ATP-dependent helicase CHD8) (Helicase with SNF2 domain 1)	20.9266	21.8183	18.1378	19.0198	21.483	21.199
Q9UHQ7	Transcription elongation factor A protein-like 9 (TCEA-like protein 9) (Transcription elongation factor S-II protein-like 9) (WW domain-binding protein 5) (WBP-5)	22.0451	20.2841	20.8643	21.7642	18.9092	21.0853
Q9Y5T5	Ubiquitin carboxyl-terminal hydrolase 16 (EC 3.4.19.12) (Deubiquitinating enzyme 16) (Ubiquitin thioesterase 16) (Ubiquitin-processing protease UBP-M) (Ubiquitin-specific-processing protease 16)	21.4786	23.3099	21.5503	22.5229	22.3524	20.5268
Q9BST9	Rhotekin	20.3897	21.7144	21.199	22.1999	19.9938	18.9301
Q9P0M6	Core histone macro-H2A.2 (Histone macroH2A2) (mH2A2)	27.2994	27.1253	27.4874	27.3484	27.6383	27.6967
O00267	Transcription elongation factor SPT5 (hSPT5) (DRB sensitivity-inducing factor 160 kDa subunit) (DSIF p160) (DRB sensitivity-inducing factor large subunit) (DSIF large subunit) (Tat-cotransactivator 1 protein) (Tat-CT1 protein)	23.7365	23.8682	23.9889	20.5824	25.1421	20.6085
Q8NFC6	Biorientation of chromosomes in cell division protein 1-like 1	25.9289	25.2345	25.1311	26.2715	25.6288	26.1643
P37198	Nuclear pore glycoprotein p62 (62 kDa nucleoporin) (Nucleoporin Nup62)	20.5826	21.2514	19.297	19.9523	21.3459	20.1717
Q86UP2	Kinectin (CG-1 antigen) (Kinesin receptor)	25.9254	23.7081	22.8543	25.0465	23.6946	24.0428
O60216	Double-strand-break repair protein rad21 homolog (hHR21) (Nuclear matrix protein 1) (NXP-1) (SCC1 homolog) [Cleaved into: 64-kDa C-terminal product (64-kDa carboxy-terminal product) (65-kDa carboxy-terminal product)]	21.181	18.9779	20.4646	21.7756	21.0861	21.0351
Q6IQ21	Zinc finger protein 770	23.1985	22.3309	19.4719	22.6774	22.4097	22.5949
Q5VZ89	DENN domain-containing protein 4C	24.3742	21.9977	23.5202	23.9363	23.5904	23.7091
Q8IWI9	MAX gene-associated protein (MAX dimerization protein 5)	21.4334	22.1266	20.9083	21.7231	23.0276	22.3672
Q9UQR0	Sex comb on midleg-like protein 2	19.7889	21.5479	21.4977	21.1021	21.6841	19.8044
Q16795	NADH dehydrogenase [ubiquinone] 1 alpha subcomplex subunit 9, mitochondrial (Complex I-39kD) (CI-39kD) (NADH-ubiquinone oxidoreductase 39 kDa subunit)	20.455	18.9489	18.565	19.9028	21.2484	20.7271
Q5JWF2	Guanine nucleotide-binding protein G(s) subunit alpha isoforms XLas (Adenylate cyclase-stimulating G alpha protein) (Extra large alphas protein) (XLalphas)	21.3695	22.2768	21.2634	22.2807	22.9089	22.0035
A0A087WV05	c-Myc-binding protein	20.1299	21.7895	19.6472	22.0581	22.6008	21.219
O43324	Eukaryotic translation elongation factor 1 epsilon-1 (Aminoacyl tRNA synthetase complex-interacting multifunctional protein 3) (Elongation factor p18) (Multisynthase complex auxiliary component p18)	22.1068	22.1896	21.7629	22.3637	22.801	22.0755
O43707	Alpha-actinin-4 (Non-muscle alpha-actinin 4)	26.8061	26.7672	26.8546	26.696	27.3839	27.1578
Q9UBL6	Copine-7 (Copine VII)	19.1866	19.6469	17.8447	19.3117	19.3606	19.2611
Q9H9A6	Leucine-rich repeat-containing protein 40	22.421	22.3717	20.2077	22.6889	23.2975	22.2804
P25705	ATP synthase subunit alpha, mitochondrial (ATP synthase F1 subunit alpha)	26.745	27.4452	26.3351	27.2079	28.2316	27.4228
A0A590UJZ9	Deleted in malignant brain tumors 1 protein (Hensin)	21.2573	21.2499	21.2646	21.1405	21.8466	21.5231
O00443	Phosphatidylinositol 4-phosphate 3-kinase C2 domain-containing subunit alpha (PI3K-C2-alpha) (PtdIns-3-kinase C2 subunit alpha) (EC 2.7.1.137) (EC 2.7.1.153) (EC 2.7.1.154) (Phosphoinositide 3-kinase-C2-alpha)	23.3171	19.3292	22.4053	24.0977	19.745	20.3988
Q9UNE7	E3 ubiquitin-protein ligase CHIP (EC 2.3.2.27) (Antigen NY-CO-7) (CLL-associated antigen KW-8) (Carboxy terminus of Hsp70-interacting protein) (RING-type E3 ubiquitin transferase CHIP) (STIP1 homology and U box-containing protein 1)	22.2373	22.9548	23.0938	23.7546	23.0074	23.178
Q9UIF8	Bromodomain adjacent to zinc finger domain protein 2B (hWALp4)	21.1898	19.5177	20.5244	21.3604	20.9265	21.4893
Q53GS9	Ubiquitin carboxyl-terminal hydrolase 39 (EC 3.4.19.12) (SAD1 homolog) (U4/U6.U5 tri-snRNP-associated 65 kDa protein)	26.6692	25.6339	25.6866	26.8372	26.4576	26.9008
P14618	Pyruvate kinase PKM (EC 2.7.1.40) (Cytosolic thyroid hormone-binding protein) (CTHBP) (Opa-interacting protein 3) (OIP-3) (Pyruvate kinase 2/3) (Pyruvate kinase muscle isozyme) (Threonine-protein kinase PKM2) (EC 2.7.11.1) (Thyroid hormone-binding protein 1) (THBP1) (Tumor M2-PK) (Tyrosine-protein kinase PKM2) (EC 2.7.10.2) (p58)	30.7957	31.7976	32.2477	32.0111	32.3368	32.957
Q9Y5Q8	General transcription factor 3C polypeptide 5 (TF3C-epsilon) (Transcription factor IIIC 63 kDa subunit) (TFIIIC 63 kDa subunit) (TFIIIC63) (Transcription factor IIIC subunit epsilon)	21.3063	18.7412	20.7681	19.7413	21.7143	19.3498
Q9NQQ7	Solute carrier family 35 member C2 (Ovarian cancer-overexpressed gene 1 protein)	25.4995	25.3251	24.2097	25.6427	24.0157	25.0077
O95347	Structural maintenance of chromosomes protein 2 (SMC protein 2) (SMC-2) (Chromosome-associated protein E) (hCAP-E) (XCAP-E homolog)	25.852	25.4458	24.5919	26.5953	25.9481	25.6256
P24666	Low molecular weight phosphotyrosine protein phosphatase (LMW-PTP) (LMW-PTPase) (EC 3.1.3.48) (Adipocyte acid phosphatase) (Low molecular weight cytosolic acid phosphatase) (EC 3.1.3.2) (Red cell acid phosphatase 1)	23.6762	21.3986	19.0474	23.316	21.6312	20.1228
E9PRG8	Uncharacterized protein C11orf98	24.0441	24.3096	23.5612	25.0155	24.7111	23.9952
Q05655	Protein kinase C delta type (EC 2.7.11.13) (Tyrosine-protein kinase PRKCD) (EC 2.7.10.2) (nPKC-delta) [Cleaved into: Protein kinase C delta type regulatory subunit; Protein kinase C delta type catalytic subunit (Sphingosine-dependent protein kinase-1) (SDK1)]	20.75	21.4798	19.2001	23.7922	22.1001	20.8233
Q9HCM4	Band 4.1-like protein 5 (Erythrocyte membrane protein band 4.1-like 5)	24.621	23.9187	22.8578	25.2415	24.1178	25.141
A0A7P0Z472	Adenylosuccinate lyase (ASL) (EC 4.3.2.2) (Adenylosuccinase)	20.8359	20.8489	20.4468	22.2384	20.943	20.888
Q9NQC3	Reticulon-4 (Foocen) (Neurite outgrowth inhibitor) (Nogo protein) (Neuroendocrine-specific protein) (NSP) (Neuroendocrine-specific protein C homolog) (RTN-x) (Reticulon-5)	19.0742	22.0298	20.5497	21.8092	22.3606	22.1626
Q562F6	Shugoshin 2 (Shugoshin-2) (Shugoshin-like 2) (Tripin)	19.8564	19.4385	20.18	21.0913	19.8958	20.4351
B0QY89	Eukaryotic translation initiation factor 3 subunit L (eIF3l) (Eukaryotic translation initiation factor 3 subunit 6-interacting protein) (Eukaryotic translation initiation factor 3 subunit E-interacting protein)	23.0759	23.1951	22.2832	23.2315	24.4305	23.2057
A0A286YFF8	Protein MON2 homolog	21.4912	19.7005	19.2134	20.2383	20.6183	19.7209
Q9BRX8	Peroxiredoxin-like 2A (Peroxiredoxin-like 2 activated in M-CSF stimulated monocytes) (Protein PAMM) (Redox-regulatory protein FAM213A)	20.2733	20.983	18.8174	21.0853	21.3833	20.7094
Q68CZ2	Tensin-3 (EC 3.1.3.-) (Tensin-like SH2 domain-containing protein 1) (Tumor endothelial marker 6)	21.6411	20.5253	19.4384	19.5915	21.5843	20.5018
Q14444	Caprin-1 (Cell cycle-associated protein 1) (Cytoplasmic activation- and proliferation-associated protein 1) (GPI-anchored membrane protein 1) (GPI-anchored protein p137) (GPI-p137) (p137GPI) (Membrane component chromosome 11 surface marker 1) (RNA granule protein 105)	22.7062	22.6798	19.7106	24.0987	23.4853	22.3166
Q8NI36	WD repeat-containing protein 36 (T-cell activation WD repeat-containing protein) (TA-WDRP)	26.0922	25.0415	24.8689	25.9263	26.3219	26.1956
Q96RL1	BRCA1-A complex subunit RAP80 (Receptor-associated protein 80) (Retinoid X receptor-interacting protein 110) (Ubiquitin interaction motif-containing protein 1)	23.4318	21.6874	21.7028	23.9981	23.152	23.4352
P18031	Tyrosine-protein phosphatase non-receptor type 1 (EC 3.1.3.48) (Protein-tyrosine phosphatase 1B) (PTP-1B)	22.5751	23.274	20.5436	22.8476	23.937	23.5402
Q6ZU65	Ubinuclein-2	17.4604	21.4138	22.2428	20.3215	21.8348	21.9115
Q8WVD3	E3 ubiquitin-protein ligase RNF138 (EC 2.3.2.27) (Nemo-like kinase-associated RING finger protein) (NLK-associated RING finger protein) (hNARF) (RING finger protein 138) (RING-type E3 ubiquitin transferase RNF138)	25.544	24.1851	24.7438	24.9977	24.6798	25.2023
P61088	Ubiquitin-conjugating enzyme E2 N (EC 2.3.2.23) (Bendless-like ubiquitin-conjugating enzyme) (E2 ubiquitin-conjugating enzyme N) (Ubc13) (UbcH13) (Ubiquitin carrier protein N) (Ubiquitin-protein ligase N)	23.9433	23.8069	23.9105	24.7074	23.8755	24.0697
Q16543	Hsp90 co-chaperone Cdc37 (Hsp90 chaperone protein kinase-targeting subunit) (p50Cdc37) [Cleaved into: Hsp90 co-chaperone Cdc37, N-terminally processed]	21.5202	22.3414	22.3678	22.4112	22.1389	20.505
Q8WUH6	Transmembrane protein 263	24.5337	25.1638	23.0961	24.6102	24.9961	24.4584
Q8N5C6	S1 RNA-binding domain-containing protein 1	20.6496	20.3943	18.9382	20.1178	21.7775	21.5481
E9PCH4	Rap guanine nucleotide exchange factor 6	20.8812	20.7565	21.4405	20.2542	20.5574	21.5746
Q5T2D3	OTU domain-containing protein 3 (EC 3.4.19.12)	23.2921	24.1588	24.229	24.0721	24.449	24.911
J3QR07	YTH domain-containing family protein	22.1915	22.3439	21.0906	20.7009	22.5272	21.8636
Q9UPY3	Endoribonuclease Dicer (EC 3.1.26.3) (Helicase with RNase motif) (Helicase MOI)	21.1345	22.3974	23.4232	21.6347	21.3108	23.7223
Q96DI7	U5 small nuclear ribonucleoprotein 40 kDa protein (U5 snRNP 40 kDa protein) (U5-40K) (38 kDa-splicing factor) (Prp8-binding protein) (hPRP8BP) (U5 snRNP-specific 40 kDa protein) (WD repeat-containing protein 57)	23.0862	23.7297	23.5569	23.1998	25.3626	24.556
Q7Z2Z1	Treslin (TopBP1-interacting checkpoint and replication regulator) (TopBP1-interacting, replication-stimulating protein)	21.0442	21.2361	21.4055	20.186	20.9824	21.556
P63151	Serine/threonine-protein phosphatase 2A 55 kDa regulatory subunit B alpha isoform (PP2A subunit B isoform B55-alpha) (PP2A subunit B isoform PR55-alpha) (PP2A subunit B isoform R2-alpha) (PP2A subunit B isoform alpha)	23.8371	23.3573	23.9866	24.9822	23.985	23.9604
Q5H9F3	BCL-6 corepressor-like protein 1 (BCoR-L1) (BCoR-like protein 1)	20.4195	21.1936	18.6334	18.7076	21.1983	20.4346
D6RBW1	Eukaryotic translation initiation factor 4E	21.1793	23.2972	23.4238	22.3367	23.8158	22.3819
Q5SNV9	Uncharacterized protein C1orf167	25.9176	24.8167	25.2284	25.7091	25.3996	25.1024
Q0ZGT2	Nexilin (F-actin-binding protein) (Nelin)	20.2497	20.2093	20.289	18.9488	19.763	20.5682
Q5VWG9	Transcription initiation factor TFIID subunit 3 (140 kDa TATA box-binding protein-associated factor) (TBP-associated factor 3) (Transcription initiation factor TFIID 140 kDa subunit) (TAF(II)140) (TAF140) (TAFII-140) (TAFII140)	25.7502	25.984	25.5	25.6288	26.6566	26.4889
Q9Y324	rRNA-processing protein FCF1 homolog	26.6056	25.5272	26.2007	26.6283	26.1325	25.8748
O00487	26S proteasome non-ATPase regulatory subunit 14 (EC 3.4.19.-) (26S proteasome regulatory subunit RPN11) (26S proteasome-associated PAD1 homolog 1)	22.9027	22.4496	22.1405	23.4283	23.2299	22.5337
E9PAU2	deleted	21.6172	22.4439	22.2382	22.4497	22.5129	22.3962
Q9Y5B6	PAX3- and PAX7-binding protein 1 (GC-rich sequence DNA-binding factor 1)	21.669	19.2111	17.6392	22.9782	21.8376	20.7751
Q9Y383	Putative RNA-binding protein Luc7-like 2	26.372	25.6078	25.7835	26.3765	26.3878	26.4089
Q9BXK1	Krueppel-like factor 16 (Basic transcription element-binding protein 4) (BTE-binding protein 4) (Novel Sp1-like zinc finger transcription factor 2) (Transcription factor BTEB4) (Transcription factor NSLP2)	21.5351	20.5338	21.0658	21.1099	20.5472	21.5138
Q92973	Transportin-1 (Importin beta-2) (Karyopherin beta-2) (M9 region interaction protein) (MIP)	23.6072	21.5614	21.0768	23.0771	21.7715	21.442
O75396	Vesicle-trafficking protein SEC22b (ER-Golgi SNARE of 24 kDa) (ERS-24) (ERS24) (SEC22 vesicle-trafficking protein homolog B) (SEC22 vesicle-trafficking protein-like 1)	20.5893	22.9298	21.1964	21.7136	24.03	24.2236
Q9BVS4	Serine/threonine-protein kinase RIO2 (EC 2.7.11.1) (RIO kinase 2)	21.5058	19.7504	21.1611	21.8192	21.1413	22.5466
P60903	Protein S100-A10 (Calpactin I light chain) (Calpactin-1 light chain) (Cellular ligand of annexin II) (S100 calcium-binding protein A10) (p10 protein) (p11)	20.1435	19.7955	19.1798	20.4338	20.5403	19.8454
E9PL57	NEDD8-MDP1 readthrough	26.9363	22.3001	20.2992	23.7056	23.6726	23.7379
P39656	Dolichyl-diphosphooligosaccharide--protein glycosyltransferase 48 kDa subunit (DDOST 48 kDa subunit) (Oligosaccharyl transferase 48 kDa subunit)	23.3854	24.9285	23.6717	24.5506	25.8366	24.8033
C9JRP1	Anion exchange protein	24.3065	24.2016	24.8666	25.2903	24.6836	24.8223
U3KQ56	Glyoxylate and hydroxypyruvate reductase	19.6474	18.7688	19.0664	19.7716	19.6351	19.589
Q15008	26S proteasome non-ATPase regulatory subunit 6 (26S proteasome regulatory subunit RPN7) (26S proteasome regulatory subunit S10) (Breast cancer-associated protein SGA-113M) (Phosphonoformate immuno-associated protein 4) (Proteasome regulatory particle subunit p44S10) (p42A)	24.9193	22.8001	21.2074	24.5533	23.1598	21.9759
H3BLV9	non-specific serine/threonine protein kinase (EC 2.7.11.1)	27.4334	26.6792	26.6934	27.6134	27.5877	27.1942
Q8TE02	Elongator complex protein 5 (Dermal papilla-derived protein 6) (S-phase 2 protein)	22.9224	21.8521	22.1943	23.1505	22.9428	22.7512
Q86U42	Polyadenylate-binding protein 2 (PABP-2) (Poly(A)-binding protein 2) (Nuclear poly(A)-binding protein 1) (Poly(A)-binding protein II) (PABII) (Polyadenylate-binding nuclear protein 1)	18.6843	19.8607	21.413	21.1758	21.9442	21.2791
Q9C086	INO80 complex subunit B (High mobility group AT-hook 1-like 4) (IES2 homolog) (hIes2) (PAP-1-associated protein 1) (PAPA-1) (Zinc finger HIT domain-containing protein 4)	21.5282	22.1032	22.9932	23.3838	22.7583	22.9674
Q9ULE6	Paladin	22.9435	21.9322	19.7107	22.9428	18.4957	22.0075
R4GMQ1	Lysine-specific histone demethylase (EC 1.14.99.66)	23.0292	25.4465	23.2757	24.3565	23.91	23.5581
Q9Y6C9	Mitochondrial carrier homolog 2 (Met-induced mitochondrial protein)	18.3742	21.8811	21.2262	22.9665	23.4946	20.9863
A0A7P0T8N8	Transcription elongation regulator 1	28.4566	27.6601	27.5865	28.8284	28.409	28.2507
Q96H86	Zinc finger protein 764	24.4608	23.1759	24.1879	24.6672	25.0473	24.1939
Q13427	Peptidyl-prolyl cis-trans isomerase G (PPIase G) (Peptidyl-prolyl isomerase G) (EC 5.2.1.8) (CASP10) (Clk-associating RS-cyclophilin) (CARS-Cyp) (CARS-cyclophilin) (SR-cyclophilin) (SR-cyp) (SRcyp) (Cyclophilin G) (Rotamase G)	27.2672	29.5911	28.7467	24.3915	29.1966	29.2275
P68400	Casein kinase II subunit alpha (CK II alpha) (EC 2.7.11.1)	29.8392	29.7868	30.1932	30.7769	30.0353	30.1641
Q9Y490	Talin-1	26.0264	26.3975	25.6539	26.2653	26.4675	26.5028
A0A7I2V4H9	ASH1 like histone lysine methyltransferase	19.0722	19.3439	18.0827	20.038	17.5485	17.5703
Q9Y3A2	Probable U3 small nucleolar RNA-associated protein 11 (U3 snoRNA-associated protein 11) (UTP11-like protein)	25.0678	25.2543	25.4216	25.1765	25.6682	26.0533
O43242	26S proteasome non-ATPase regulatory subunit 3 (26S proteasome regulatory subunit RPN3) (26S proteasome regulatory subunit S3) (Proteasome subunit p58)	23.0125	24.3041	24.4754	23.8975	25.8423	25.3502
P37802	Transgelin-2 (Epididymis tissue protein Li 7e) (SM22-alpha homolog)	23.9386	23.5596	19.7328	23.9557	23.5874	21.7859
A0A5F9ZHM4	L-lactate dehydrogenase (EC 1.1.1.27)	23.6944	24.441	23.9673	24.1344	23.8175	24.3036
P32119	Peroxiredoxin-2 (EC 1.11.1.24) (Natural killer cell-enhancing factor B) (NKEF-B) (PRP) (Thiol-specific antioxidant protein) (TSA) (Thioredoxin peroxidase 1) (Thioredoxin-dependent peroxide reductase 1) (Thioredoxin-dependent peroxiredoxin 2)	29.3457	28.786	28.6706	29.7902	29.0028	29.5146
O00479	High mobility group nucleosome-binding domain-containing protein 4 (Non-histone chromosomal protein HMG-17-like 3) (Non-histone chromosomal protein)	24.8567	22.3219	22.0995	23.6342	23.2007	22.5287
Q9NRX1	RNA-binding protein PNO1 (Partner of NOB1)	17.7462	21.3222	19.5821	20.3164	22.6299	21.7458
Q8NDT2	Putative RNA-binding protein 15B (One-twenty two protein 3) (HsOTT3) (HuOTT3) (RNA-binding motif protein 15B)	23.5976	22.9644	22.223	24.0301	23.5554	23.3688
Q8NBF2	NHL repeat-containing protein 2	28.6721	28.9873	28.4284	28.7521	29.2202	29.1873
Q15084	Protein disulfide-isomerase A6 (EC 5.3.4.1) (Endoplasmic reticulum protein 5) (ER protein 5) (ERp5) (Protein disulfide isomerase P5) (Thioredoxin domain-containing protein 7)	20.1896	23.4574	19.8939	21.047	21.0715	21.614
P49792	E3 SUMO-protein ligase RanBP2 (EC 2.3.2.-) (358 kDa nucleoporin) (Nuclear pore complex protein Nup358) (Nucleoporin Nup358) (Ran-binding protein 2) (RanBP2) (p270)	28.4481	28.074	27.1425	28.8039	27.49	27.0299
Q8NHQ9	ATP-dependent RNA helicase DDX55 (EC 3.6.4.13) (DEAD box protein 55)	28.4154	27.8948	28.0073	28.6244	28.1713	28.5896
Q96RQ3	Methylcrotonoyl-CoA carboxylase subunit alpha, mitochondrial (MCCase subunit alpha) (EC 6.4.1.4) (3-methylcrotonyl-CoA carboxylase 1) (3-methylcrotonyl-CoA carboxylase biotin-containing subunit) (3-methylcrotonyl-CoA:carbon dioxide ligase subunit alpha)	27.1644	28.9067	28.7932	28.5458	29.6143	29.4852
Q7L804	Rab11 family-interacting protein 2 (Rab11-FIP2) (NRip11)	20.4555	19.2571	18.8565	20.4371	19.3039	18.536
P61604	10 kDa heat shock protein, mitochondrial (Hsp10) (10 kDa chaperonin) (Chaperonin 10) (CPN10) (Early-pregnancy factor) (EPF)	24.2834	24.3149	25.1802	24.8079	25.3626	25.4947
Q86WV7	Coiled-coil domain-containing protein 43	25.0842	23.3098	23.5099	24.437	22.2764	24.4782
O14874	Branched-chain alpha-ketoacid dehydrogenase kinase (BCKDH kinase) (BCKDHKIN) (BDK) (EC 2.7.11.1) ([3-methyl-2-oxobutanoate dehydrogenase [lipoamide]] kinase, mitochondrial) (EC 2.7.11.4)	19.467	19.4936	19.4399	19.2017	20.4028	19.9238
O15075	Serine/threonine-protein kinase DCLK1 (EC 2.7.11.1) (Doublecortin domain-containing protein 3A) (Doublecortin-like and CAM kinase-like 1) (Doublecortin-like kinase 1)	20.142	20.1941	20.0879	20.5605	20.9989	19.9275
Q9H7B2	Ribosome production factor 2 homolog (Brix domain-containing protein 1) (Ribosome biogenesis protein RPF2 homolog)	23.1804	23.4738	22.35	24.3548	23.8566	23.0709
P17010	Zinc finger X-chromosomal protein	21.7712	21.7736	20.3148	22.8147	22.2693	21.451
P0CG38	POTE ankyrin domain family member I	27.5648	24.2013	24.4382	26.5605	24.7192	24.9237
Q96KM6	Zinc finger protein 512B	23.8556	22.7689	23.6412	24.4351	23.5447	24.19
Q9P016	Thymocyte nuclear protein 1 (Thymocyte protein Thy28)	24.393	23.6452	22.7899	24.0413	23.9151	23.697
O75306	NADH dehydrogenase [ubiquinone] iron-sulfur protein 2, mitochondrial (EC 7.1.1.2) (Complex I-49kD) (CI-49kD) (NADH-ubiquinone oxidoreductase 49 kDa subunit)	18.0637	21.5794	19.5287	20.7232	22.3613	21.9203
O75915	PRA1 family protein 3 (ADP-ribosylation factor-like protein 6-interacting protein 5) (ARL-6-interacting protein 5) (Aip-5) (Cytoskeleton-related vitamin A-responsive protein) (Dermal papilla-derived protein 11) (GTRAP3-18) (Glutamate transporter EAAC1-interacting protein) (JM5) (Prenylated Rab acceptor protein 2) (Protein JWa) (Putative MAPK-activating protein PM27)	19.6031	22.3222	21.3008	22.9885	23.5622	21.4305
J3KTL2	Serine/arginine-rich splicing factor 1 (Splicing factor, arginine/serine-rich 1)	22.3881	21.4461	21.2701	22.9755	22.7574	21.7959
Q96AT1	Uncharacterized protein KIAA1143	20.6074	21.5961	21.1848	18.1074	20.4102	22.2247
Q9NVP2	Histone chaperone ASF1B (Anti-silencing function protein 1 homolog B) (hAsf1) (hAsf1b) (CCG1-interacting factor A-II) (CIA-II) (hCIA-II)	25.7451	24.9736	25.2028	25.8171	24.8047	25.0944
O75044	SLIT-ROBO Rho GTPase-activating protein 2 (srGAP2) (Formin-binding protein 2) (Rho GTPase-activating protein 34)	20.4664	21.7107	21.5492	21.1422	22.0381	19.9486
Q8TDM6	Disks large homolog 5 (Discs large protein P-dlg) (Placenta and prostate DLG)	24.4294	24.2716	23.6837	24.5491	22.0876	24.174
Q9NRX2	Large ribosomal subunit protein bL17m (39S ribosomal protein L17, mitochondrial) (L17mt) (MRP-L17) (LYST-interacting protein 2)	19.5251	24.308	19.6596	24.5776	24.4145	23.9617
Q9Y2X9	Zinc finger protein 281 (GC-box-binding zinc finger protein 1) (Transcription factor ZBP-99) (Zinc finger DNA-binding protein 99)	22.6225	19.3649	20.4175	23.7042	22.3222	22.0703
Q9UBU8	Mortality factor 4-like protein 1 (MORF-related gene 15 protein) (Protein MSL3-1) (Transcription factor-like protein MRG15)	22.0952	20.9828	21.6436	22.097	22.0329	22.1583
Q01804	OTU domain-containing protein 4 (EC 3.4.19.12) (HIV-1-induced protein HIN-1)	22.7725	21.1611	20.4421	22.6358	22.826	22.8476
M0R2B7	DNA polymerase (EC 2.7.7.7)	20.9671	20.1156	18.9127	21.0632	18.7447	20.1825
Q13868	Exosome complex component RRP4 (Exosome component 2) (Ribosomal RNA-processing protein 4)	23.1743	20.8558	18.9279	24.7642	22.4686	22.7751
Q86U06	Probable RNA-binding protein 23 (CAPER beta) (CAPERbeta) (RNA-binding motif protein 23) (RNA-binding region-containing protein 4) (Splicing factor SF2)	21.5674	20.8138	19.1424	21.1562	21.3139	20.5968
Q96HC4	PDZ and LIM domain protein 5 (Enigma homolog) (Enigma-like PDZ and LIM domains protein)	23.1069	21.2101	22.1249	23.0904	21.8566	22.0601
Q7L8L6	FAST kinase domain-containing protein 5, mitochondrial	18.7134	19.2014	18.3784	19.178	19.3601	19.0778
O15381	Nuclear valosin-containing protein-like (NVLp) (Nuclear VCP-like protein)	18.5486	22.3804	19.3147	22.4134	21.8717	22.8063
Q9Y3Y2	Chromatin target of PRMT1 protein (Friend of PRMT1 protein) (Small arginine- and glycine-rich protein) (SRAG)	22.527	21.0159	17.5124	23.2597	22.8837	21.7198
Q6DD87	Zinc finger protein 787 (TTF-I-interacting peptide 20)	24.3982	24.4329	24.8121	24.8363	24.6297	25.0494
H0YMV8	40S ribosomal protein S27	25.1474	24.7672	25.1617	25.7802	25.7591	24.8383
Q9Y6D5	Brefeldin A-inhibited guanine nucleotide-exchange protein 2 (Brefeldin A-inhibited GEP 2) (ADP-ribosylation factor guanine nucleotide-exchange factor 2)	22.1509	26.1384	25.123	26.3545	26.0245	26.0198
P60709	Actin, cytoplasmic 1 (EC 3.6.4.-) (Beta-actin) [Cleaved into: Actin, cytoplasmic 1, N-terminally processed]	28.3852	28.5916	27.9574	28.6412	28.6505	28.4995
P11172	Uridine 5'-monophosphate synthase (UMP synthase) [Includes: Orotate phosphoribosyltransferase (OPRT) (OPRTase) (EC 2.4.2.10); Orotidine 5'-phosphate decarboxylase (ODC) (OMPD) (EC 4.1.1.23) (OMPdecase)]	22.7839	23.4507	21.5065	20.2895	23.5149	22.9723
O14974	Protein phosphatase 1 regulatory subunit 12A (Myosin phosphatase-targeting subunit 1) (Myosin phosphatase target subunit 1) (Protein phosphatase myosin-binding subunit)	22.3406	21.9137	22.5317	22.8885	22.1937	23.1629
Q9UIS9	Methyl-CpG-binding domain protein 1 (CXXC-type zinc finger protein 3) (Methyl-CpG-binding protein MBD1) (Protein containing methyl-CpG-binding domain 1)	19.4319	18.9989	19.7644	19.3771	19.8897	18.5748
A0A0D9SGF6	Spectrin alpha, non-erythrocytic 1	22.4733	20.2443	21.3164	21.0701	22.1228	21.7793
Q9H078	Mitochondrial disaggregase (EC 3.6.1.-) (Suppressor of potassium transport defect 3) [Cleaved into: Mitochondrial disaggregase, cleaved form]	22.7337	19.7893	21.9099	23.1453	21.6572	19.4678
A0A0A0MRI2	Sorting nexin	21.0483	22.5327	20.3363	20.5064	22.837	20.2013
Q8N0Y2	Zinc finger protein 444 (Endothelial zinc finger protein 2) (EZF-2) (Zinc finger and SCAN domain-containing protein 17)	23.7231	23.9469	23.3758	24.3727	24.9781	23.5036
O95298	NADH dehydrogenase [ubiquinone] 1 subunit C2 (Complex I-B14.5b) (CI-B14.5b) (Human lung cancer oncogene 1 protein) (HLC-1) (NADH-ubiquinone oxidoreductase subunit B14.5b)	20.8637	21.0972	20.5849	20.7715	21.2281	20.199
Q8TEQ6	Gem-associated protein 5 (Gemin5)	21.7182	23.7279	21.7181	23.7872	24.0077	23.3087
P82650	Small ribosomal subunit protein mS22 (28S ribosomal protein S22, mitochondrial) (MRP-S22) (S22mt)	22.5971	19.9045	19.7532	22.9327	22.5925	22.1464
O75947	ATP synthase subunit d, mitochondrial (ATPase subunit d) (ATP synthase peripheral stalk subunit d)	21.7481	22.6136	19.2576	23.0344	23.0708	22.0209
P14866	Heterogeneous nuclear ribonucleoprotein L (hnRNP L)	23.7354	23.8086	24.7211	24.595	25.2025	24.4382
Q7Z5J4	Retinoic acid-induced protein 1	21.9831	16.1514	19.4749	23.2839	17.0613	17.0717
P84101	Small EDRK-rich factor 2 (Gastric cancer-related protein VRG107) (Protein 4F5-related) (4F5rel) (h4F5rel)	24.0764	21.1779	21.9573	23.7515	21.5671	22.3622
Q14677	Clathrin interactor 1 (Clathrin-interacting protein localized in the trans-Golgi region) (Clint) (Enthoprotin) (Epsin-4) (Epsin-related protein) (EpsinR)	24.6942	24.6071	24.0166	24.6949	24.8122	24.6409
P60468	Protein transport protein Sec61 subunit beta	23.5105	23.8758	23.2887	24.7059	24.5441	23.2908
Q9H9Y6	DNA-directed RNA polymerase I subunit RPA2 (RNA polymerase I subunit 2) (EC 2.7.7.6) (DNA-directed RNA polymerase I 135 kDa polypeptide) (RPA135)	21.1498	22.2209	20.7816	22.3718	23.023	21.589
O00559	Receptor-binding cancer antigen expressed on SiSo cells (Cancer-associated surface antigen RCAS1) (Estrogen receptor-binding fragment-associated gene 9 protein)	25.1418	25.579	22.311	25.5928	25.3336	25.9813
Q96K58	Zinc finger protein 668	24.2386	23.6597	23.4046	24.6674	24.3786	23.8637
E7ERS3	Zinc finger CCCH-type containing 18	17.8708	20.9134	20.6994	19.5958	21.8023	18.0751
O15440	ATP-binding cassette sub-family C member 5 (EC 7.6.2.-) (EC 7.6.2.2) (Multi-specific organic anion transporter C) (MOAT-C) (Multidrug resistance-associated protein 5) (SMRP) (pABC11)	20.7833	20.2091	19.2409	21.0081	21.4783	20.306
A0A2R8Y891	ATP-dependent 6-phosphofructokinase (ATP-PFK) (Phosphofructokinase) (EC 2.7.1.11) (Phosphohexokinase)	19.2653	19.9933	17.7242	23.9762	18.6962	20.8979
Q3KQU3	MAP7 domain-containing protein 1 (Arginine/proline-rich coiled-coil domain-containing protein 1) (Proline/arginine-rich coiled-coil domain-containing protein 1)	27.8134	26.864	26.9526	27.6837	27.7611	27.9485
Q9Y399	Small ribosomal subunit protein uS2m (28S ribosomal protein S2, mitochondrial) (MRP-S2) (S2mt)	19.236	19.2779	20.6035	20.2383	20.401	21.217
Q9BSC4	Nucleolar protein 10	28.8881	27.5758	27.7375	28.3923	28.2521	27.7408
P32780	General transcription factor IIH subunit 1 (Basic transcription factor 2 62 kDa subunit) (BTF2 p62) (General transcription factor IIH polypeptide 1) (TFIIH basal transcription factor complex p62 subunit)	21.6289	21.4168	19.6316	22.2518	21.0293	23.026
Q9BUF5	Tubulin beta-6 chain (Tubulin beta class V)	21.3281	22.4193	22.167	22.0929	22.8747	22.7185
Q7L2J0	7SK snRNA methylphosphate capping enzyme (MePCE) (EC 2.1.1.-) (Bicoid-interacting protein 3 homolog) (Bin3 homolog)	25.2684	24.371	21.5063	27.1869	21.8858	19.3634
Q9ULM3	YEATS domain-containing protein 2	22.1114	22.8493	20.5217	20.0316	23.121	22.093
P51665	26S proteasome non-ATPase regulatory subunit 7 (26S proteasome regulatory subunit RPN8) (26S proteasome regulatory subunit S12) (Mov34 protein homolog) (Proteasome subunit p40)	23.3492	21.3624	22.027	22.4725	22.0742	22.8828
Q12907	Vesicular integral-membrane protein VIP36 (Glycoprotein GP36b) (Lectin mannose-binding 2) (Vesicular integral-membrane protein 36) (VIP36)	20.4247	21.1977	18.645	21.2704	21.0886	21.1824
C9J7E5	Transportin 3	21.7044	19.8826	20.3272	21.5407	20.6476	19.8879
Q8IWY8	Zinc finger and SCAN domain-containing protein 29 (Zinc finger protein 690)	21.6084	21.809	21.3753	23.6595	24.579	20.456
Q9UKL0	REST corepressor 1 (Protein CoREST)	20.7164	20.1251	19.1061	21.926	19.6984	22.0848
Q9UER7	Death domain-associated protein 6 (Daxx) (hDaxx) (ETS1-associated protein 1) (EAP1) (Fas death domain-associated protein)	25.3512	24.5883	25.1317	26.604	25.3291	25.1638
Q7Z5L9	Interferon regulatory factor 2-binding protein 2 (IRF-2-binding protein 2) (IRF-2BP2)	20.5722	19.3298	17.6499	19.2442	20.8013	18.2831
O14744	Protein arginine N-methyltransferase 5 (PRMT5) (EC 2.1.1.320) (72 kDa ICln-binding protein) (Histone-arginine N-methyltransferase PRMT5) (Jak-binding protein 1) (Shk1 kinase-binding protein 1 homolog) (SKB1 homolog) (SKB1Hs) [Cleaved into: Protein arginine N-methyltransferase 5, N-terminally processed]	23.009	23.5625	24.3725	24.1441	24.2313	24.7635
Q8N6R0	eEF1A lysine and N-terminal methyltransferase (eEF1A-KNMT) (Methyltransferase-like protein 13) [Includes: eEF1A lysine methyltransferase (EC 2.1.1.-); eEF1A N-terminal methyltransferase (EC 2.1.1.-)]	19.2971	21.0131	21.0892	20.4435	22.193	22.1327
Q13206	Probable ATP-dependent RNA helicase DDX10 (EC 3.6.4.13) (DEAD box protein 10)	26.9613	25.7311	25.6001	26.9913	26.876	26.9141
P05165	Propionyl-CoA carboxylase alpha chain, mitochondrial (PCCase subunit alpha) (EC 6.4.1.3) (Propanoyl-CoA:carbon dioxide ligase subunit alpha)	26.9553	28.3965	28.3321	28.0133	29.1152	28.9323
Q9H3N1	Thioredoxin-related transmembrane protein 1 (Protein disulfide-isomerase TMX1) (EC 5.3.4.1) (Thioredoxin domain-containing protein 1) (Transmembrane Trx-related protein)	22.9659	25.7536	25.4106	23.5481	26.2772	24.9274
H0Y8P4	U3 small nucleolar RNA-associated protein 15 homolog	24.9704	23.4567	23.5308	24.3536	23.8108	23.9721
Q9BYW2	Histone-lysine N-methyltransferase SETD2 (EC 2.1.1.359) (HIF-1) (Huntingtin yeast partner B) (Huntingtin-interacting protein 1) (HIP-1) (Huntingtin-interacting protein B) (Lysine N-methyltransferase 3A) (Protein-lysine N-methyltransferase SETD2) (EC 2.1.1.-) (SET domain-containing protein 2) (hSET2) (p231HBP)	21.5522	22.7319	22.1365	22.6502	22.9445	22.5821
Q9Y295	Developmentally-regulated GTP-binding protein 1 (DRG-1) (Neural precursor cell expressed developmentally down-regulated protein 3) (NEDD-3) (Translation factor GTPase DRG1) (TRAFAC GTPase DRG1) (EC 3.6.5.-)	25.0132	24.5	23.4511	25.6182	25.0674	24.6599
Q15366	Poly(rC)-binding protein 2 (Alpha-CP2) (Heterogeneous nuclear ribonucleoprotein E2) (hnRNP E2)	24.9661	25.5685	24.5125	25.4895	25.8179	25.3903
Q66K74	Microtubule-associated protein 1S (MAP-1S) (BPY2-interacting protein 1) (Microtubule-associated protein 8) (Variable charge Y chromosome 2-interacting protein 1) (VCY2-interacting protein 1) (VCY2IP-1) [Cleaved into: MAP1S heavy chain; MAP1S light chain]	22.5283	22.9077	23.1456	22.3686	24.1812	24.3929
A0A0A0MRF6	A-kinase anchoring protein 9	21.2816	21.2711	21.0499	22.032	21.3271	21.1845
Q9BQ70	Ribosome quality control complex subunit TCF25 (Nuclear localized protein 1) (Transcription factor 25) (TCF-25)	24.1128	22.1199	23.4762	24.4777	22.7134	23.0072
A0A7P0Z494	Dihydrolipoamide acetyltransferase component of pyruvate dehydrogenase complex (EC 2.3.1.-)	25.5205	24.014	23.5753	25.6385	23.7104	23.7193
P14868	Aspartate--tRNA ligase, cytoplasmic (EC 6.1.1.12) (Aspartyl-tRNA synthetase) (AspRS) (Cell proliferation-inducing gene 40 protein)	22.9148	24.1612	23.2324	23.6801	25.3449	24.0025
A0A096LP25	AP2 associated kinase 1	25.1209	24.9471	24.6105	26.1371	25.4232	24.7236
Q8N5W9	Refilin-B (Regulator of filamin protein B) (RefilinB)	19.8355	21.434	21.2102	21.264	21.3798	22.442
E9PK25	Cofilin-1 (Cofilin, non-muscle isoform)	24.4213	22.4746	23.5986	23.6335	23.9375	24.1041
P62714	Serine/threonine-protein phosphatase 2A catalytic subunit beta isoform (PP2A-beta) (EC 3.1.3.16)	21.6649	19.4961	18.9659	20.3641	20.8762	19.5629
O60318	Germinal-center associated nuclear protein (GANP) (EC 2.3.1.48) (80 kDa MCM3-associated protein) (MCM3 acetylating protein) (MCM3AP) (EC 2.3.1.-) (MCM3 acetyltransferase)	19.2563	21.8048	21.3506	18.8982	21.6255	21.8908
Q9H0D6	5'-3' exoribonuclease 2 (EC 3.1.13.-) (DHM1-like protein) (DHP protein)	21.5729	23.8317	23.8138	23.4294	24.3458	24.7111
P46940	Ras GTPase-activating-like protein IQGAP1 (p195)	24.7347	27.3207	26.875	25.4258	27.213	27.2696
P51572	B-cell receptor-associated protein 31 (BCR-associated protein 31) (Bap31) (6C6-AG tumor-associated antigen) (Protein CDM) (p28)	22.5913	24.3692	24.2927	24.4844	24.2858	23.2588
P05783	Keratin, type I cytoskeletal 18 (Cell proliferation-inducing gene 46 protein) (Cytokeratin-18) (CK-18) (Keratin-18) (K18)	22.7307	20.849	19.1133	23.195	20.2696	19.8855
P51114	RNA-binding protein FXR1 (FMR1 autosomal homolog 1) (hFXR1p)	27.0692	26.3994	25.1434	26.8961	26.7416	26.1358
O76021	Ribosomal L1 domain-containing protein 1 (CATX-11) (Cellular senescence-inhibited gene protein) (Protein PBK1)	29.418	29.6158	29.3465	29.2895	30.1037	29.9068
E9PQ57	Rae1 protein homolog (mRNA-associated protein mrnp 41)	23.1925	23.098	22.2786	24.1803	22.8491	23.463
Q5BKZ1	DBIRD complex subunit ZNF326 (Zinc finger protein 326) (Zinc finger protein interacting with mRNPs and DBC1)	23.7663	22.5588	23.1106	24.3256	23.4001	23.7431
Q15022	Polycomb protein SUZ12 (Chromatin precipitated E2F target 9 protein) (ChET 9 protein) (Joined to JAZF1 protein) (Suppressor of zeste 12 protein homolog)	22.1579	20.8359	19.5621	21.9391	21.8576	17.3782
G5EA09	Syndecan binding protein	21.1727	21.3078	21.6742	20.9177	22.685	22.5383
P11388	DNA topoisomerase 2-alpha (EC 5.6.2.2) (DNA topoisomerase II, alpha isozyme)	25.9724	26.6359	27.0593	26.701	27.2146	27.4906
P43487	Ran-specific GTPase-activating protein (Ran-binding protein 1) (RanBP1)	21.7412	23.2124	22.7898	19.7734	23.128	23.3196
P39748	Flap endonuclease 1 (FEN-1) (EC 3.1.-.-) (DNase IV) (Flap structure-specific endonuclease 1) (Maturation factor 1) (MF1) (hFEN-1)	25.3315	25.7418	25.1461	24.8942	26.8947	26.6792
F8WCT1	ADP-ribosylation factor-like protein 6-interacting protein 4	25.5106	25.6889	25.0778	25.2209	26.1512	26.5189
Q86UW6	NEDD4-binding protein 2 (N4BP2) (EC 3.-.-.-) (BCL-3-binding protein)	20.076	20.9958	20.3081	19.7176	21.0173	20.5091
E9PPM1	Tumor protein p53-inducible protein 11 (p53-induced gene 11 protein)	19.2324	19.8583	20.8586	18.3552	20.6054	20.6076
P61803	Dolichyl-diphosphooligosaccharide--protein glycosyltransferase subunit DAD1 (Oligosaccharyl transferase subunit DAD1) (Defender against cell death 1) (DAD-1)	22.7177	23.5171	21.8985	23.7164	23.5765	23.1958
B3KS98	Eukaryotic translation initiation factor 3 subunit H (eIF3h) (Eukaryotic translation initiation factor 3 subunit 3) (eIF-3 gamma) (eIF3 p40 subunit)	20.4747	22.9846	19.6786	22.2291	24.0545	22.5414
Q7LBC6	Lysine-specific demethylase 3B (EC 1.14.11.65) (JmjC domain-containing histone demethylation protein 2B) (Jumonji domain-containing protein 1B) (Nuclear protein 5qNCA) ([histone H3]-dimethyl-L-lysine(9) demethylase 3B)	21.4503	21.0285	21.13	21.834	21.1761	21.5422
Q12872	Splicing factor, suppressor of white-apricot homolog (Splicing factor, arginine/serine-rich 8) (Suppressor of white apricot protein homolog)	23.4686	21.4489	20.7388	22.4767	22.0752	22.0945
Q9BZD4	Kinetochore protein Nuf2 (hNuf2) (hNuf2R) (hsNuf2) (Cell division cycle-associated protein 1)	19.5145	18.9553	21.2452	19.2731	20.8593	20.1503
A0A7I2V490	DNA (cytosine-5)-methyltransferase (EC 2.1.1.37)	22.7326	21.4112	21.3933	23.5588	22.346	22.3588
P40222	Alpha-taxilin	21.5093	26.8005	27.3938	27.7073	27.1661	22.2621
Q5TEC6	Histone H3-7	26.8167	26.5639	27.2136	27.6577	27.129	27.0159
A0A669KB53	Signal transducer and activator of transcription	19.8575	20.3961	18.988	20.3882	20.1938	20.5595
O00178	GTP-binding protein 1 (G-protein 1) (GP-1) (GP1)	25.0074	24.9648	24.531	24.8186	25.2264	25.3341
P55209	Nucleosome assembly protein 1-like 1 (NAP-1-related protein) (hNRP)	27.0515	26.4784	26.0169	28.2422	26.7644	26.8312
B5MBZ0	EMAP like 4	20.9192	19.6093	20.4081	21.1892	22.0081	20.3126
P35580	Myosin-10 (Cellular myosin heavy chain, type B) (Myosin heavy chain 10) (Myosin heavy chain, non-muscle IIb) (Non-muscle myosin heavy chain B) (NMMHC-B) (Non-muscle myosin heavy chain IIb) (NMMHC II-b) (NMMHC-IIB)	28.4753	26.7051	26.7812	27.7428	26.9958	27.526
Q3MHD2	Protein LSM12	23.1727	24.0828	22.7991	20.4732	24.2764	23.5967
Q9Y3T9	Nucleolar complex protein 2 homolog (Protein NOC2 homolog) (NOC2-like protein) (Novel INHAT repressor)	21.8477	23.5026	23.5565	23.3366	24.6252	23.6378
P57772	Selenocysteine-specific elongation factor (Elongation factor sec) (Eukaryotic elongation factor, selenocysteine-tRNA-specific)	22.6336	20.9581	21.0226	22.2963	20.9987	21.475
Q96ER9	Mitochondrial potassium channel (MITOK) (Coiled-coil domain-containing protein 51)	21.5232	20.5959	19.1942	21.473	20.1078	20.9133
Q5TH30	Protein NDRG3 (N-myc downstream-regulated gene 3 protein)	24.0628	23.1686	22.4994	23.9599	23.8896	24.2019
P61513	Large ribosomal subunit protein eL43 (60S ribosomal protein L37a)	26.2862	26.6145	27.1042	26.6079	27.3017	27.8344
O75116	Rho-associated protein kinase 2 (EC 2.7.11.1) (Rho kinase 2) (Rho-associated, coiled-coil-containing protein kinase 2) (Rho-associated, coiled-coil-containing protein kinase II) (ROCK-II) (p164 ROCK-2)	20.1992	22.4689	24.2392	21.6605	22.6565	24.3767
Q9NVX0	HAUS augmin-like complex subunit 2 (Centrosomal protein of 27 kDa) (Cep27)	20.6222	20.0912	21.0094	21.0912	20.6802	21.4909
O75382	Tripartite motif-containing protein 3 (EC 2.3.2.27) (Brain-expressed RING finger protein) (RING finger protein 22) (RING finger protein 97)	24.1425	21.4277	22.2568	23.7703	22.0816	22.8863
Q96Q89	Kinesin-like protein KIF20B (Cancer/testis antigen 90) (CT90) (Kinesin family member 20B) (Kinesin-related motor interacting with PIN1) (M-phase phosphoprotein 1) (MPP1)	19.3945	18.1565	20.0508	20.405	20.0889	19.6834
Q16763	Ubiquitin-conjugating enzyme E2 S (EC 2.3.2.23) (E2 ubiquitin-conjugating enzyme S) (E2-EPF) (Ubiquitin carrier protein S) (Ubiquitin-conjugating enzyme E2-24 kDa) (Ubiquitin-conjugating enzyme E2-EPF5) (Ubiquitin-protein ligase S)	24.3472	20.6738	18.8069	23.6511	21.7227	20.5441
Q9Y5X3	Sorting nexin-5	20.2547	22.4986	20.8432	20.8483	22.7657	19.9595
Q9NS91	E3 ubiquitin-protein ligase RAD18 (EC 2.3.2.27) (Postreplication repair protein RAD18) (hHR18) (hRAD18) (RING finger protein 73) (RING-type E3 ubiquitin transferase RAD18)	22.0165	20.2559	21.3896	22.2121	21.9088	17.6473
P31040	Succinate dehydrogenase [ubiquinone] flavoprotein subunit, mitochondrial (EC 1.3.5.1) (Flavoprotein subunit of complex II) (Fp)	25.6229	25.4132	25.4377	25.9333	26.1683	25.2586
Q86YS7	C2 domain-containing protein 5 (C2 domain-containing phosphoprotein of 138 kDa)	21.0934	21.9155	21.6724	21.397	22.5056	22.5234
P16104	Histone H2AX (H2a/x) (Histone H2A.X)	32.7053	32.8341	32.8438	32.6753	33.1979	33.0266
P67812	Signal peptidase complex catalytic subunit SEC11A (EC 3.4.21.89) (Endopeptidase SP18) (Microsomal signal peptidase 18 kDa subunit) (SPase 18 kDa subunit) (SEC11 homolog A) (SEC11-like protein 1) (SPC18)	21.718	21.9419	20.9214	22.2327	22.4599	21.571
P14635	G2/mitotic-specific cyclin-B1	22.0159	19.6469	20.7554	21.8285	20.5902	21.137
Q9BU76	Multiple myeloma tumor-associated protein 2 (hMMTAG2)	30.0912	29.6891	29.5364	29.8719	30.0449	30.4288
Q9NRG9	Aladin (Adracalin)	20.5312	22.7267	20.9472	21.8432	23.458	22.7892
Q86UK7	E3 ubiquitin-protein ligase ZNF598 (EC 2.3.2.27) (Zinc finger protein 598)	23.1093	22.5424	22.2039	23.0893	22.9335	23.2167
Q14739	Delta(14)-sterol reductase LBR (Delta-14-SR) (EC 1.3.1.70) (3-beta-hydroxysterol Delta (14)-reductase) (C-14 sterol reductase) (C14SR) (Integral nuclear envelope inner membrane protein) (LMN2R) (Lamin-B receptor) (Sterol C14-reductase)	24.6007	24.7345	24.9209	24.3707	25.5678	25.6456
P48200	Iron-responsive element-binding protein 2 (IRE-BP 2) (Iron regulatory protein 2) (IRP2)	19.9885	19.3505	18.1789	20.7627	18.4781	18.0105
Q9NPF5	DNA methyltransferase 1-associated protein 1 (DNMAP1) (DNMT1-associated protein 1)	23.0076	22.7969	22.3045	22.6527	23.9327	23.1334
A0A6Q8PH57	Kinesin-like protein	24.7046	23.6456	24.1593	24.3005	24.7608	25.2246
Q16822	Phosphoenolpyruvate carboxykinase [GTP], mitochondrial (PEPCK-M) (EC 4.1.1.32) (Phosphoenolpyruvate carboxykinase 2, mitochondrial) (mtPCK2)	20.4246	21.0109	19.4208	20.981	21.1067	20.8434
O95573	Fatty acid CoA ligase Acsl3 (Arachidonate--CoA ligase) (EC 6.2.1.15) (Long-chain acyl-CoA synthetase 3) (LACS 3) (Long-chain-fatty-acid--CoA ligase 3) (EC 6.2.1.3) (Medium-chain acyl-CoA ligase Acsl3) (EC 6.2.1.2)	18.9474	19.8557	19.4719	22.1608	21.134	18.5142
Q6P6C2	RNA demethylase ALKBH5 (EC 1.14.11.53) (Alkylated DNA repair protein alkB homolog 5) (Alpha-ketoglutarate-dependent dioxygenase alkB homolog 5)	20.8879	20.1009	19.0806	20.8387	20.7628	20.9108
Q13564	NEDD8-activating enzyme E1 regulatory subunit (Amyloid beta precursor protein-binding protein 1, 59 kDa) (APP-BP1) (Amyloid protein-binding protein 1) (Proto-oncogene protein 1)	20.828	21.3076	20.5479	20.5497	21.4411	20.7503
E7EQ64	trypsin (EC 3.4.21.4)	31.5097	29.2675	28.1591	31.3796	29.3274	29.3722
A0A7P0TAT8	Heat shock protein 90 beta family member 1	23.495	22.8043	22.8047	23.6002	23.0145	23.9693
Q6ZMS4	Zinc finger protein 852	24.0075	20.3801	23.0703	25.2917	21.3775	21.1803
P53990	IST1 homolog (hIST1) (Charged multivesicular body protein 8) (CHMP8) (Putative MAPK-activating protein PM28)	21.8177	23.0116	21.9268	21.8625	23.1588	21.6112
A0A3B3IRZ4	IQ motif and Sec7 domain ArfGEF 1	24.7851	24.016	25.2841	24.9831	25.3428	25.5306
A0A3B3IT92	DNA replication licensing factor MCM4 (EC 3.6.4.12)	22.3402	19.9127	21.741	21.2108	22.0156	22.3331
P06748	Nucleophosmin (NPM) (Nucleolar phosphoprotein B23) (Nucleolar protein NO38) (Numatrin)	27.7377	27.7826	28.2587	27.4067	28.9269	29.4195
P60953	Cell division control protein 42 homolog (EC 3.6.5.2) (G25K GTP-binding protein)	19.5607	20.8151	19.1616	19.3311	20.4689	20.2185
A8MXP9	Matrin 3	27.154	25.6962	25.9435	29.2293	27.0144	26.2225
Q13618	Cullin-3 (CUL-3)	21.8559	21.5655	20.4315	23.2914	22.001	21.3442
Q13045	Protein flightless-1 homolog	19.4171	19.9956	18.0593	19.4997	20.0744	19.0757
P55884	Eukaryotic translation initiation factor 3 subunit B (eIF3b) (Eukaryotic translation initiation factor 3 subunit 9) (Prt1 homolog) (hPrt1) (eIF-3-eta) (eIF3 p110) (eIF3 p116)	27.34	25.7276	25.6219	28.2994	27.1643	26.5423
D4PHA4	Vasculin (GC-rich promoter-binding protein 1)	22.9254	23.1938	23.6898	23.6572	23.5806	23.7298
Q15906	Vacuolar protein sorting-associated protein 72 homolog (Protein YL-1) (Transcription factor-like 1)	23.7804	22.9739	20.9412	23.9277	22.3635	23.0944
Q7Z4H7	HAUS augmin-like complex subunit 6	20.6493	22.0574	21.5855	22.092	21.6936	21.3313
P17026	Zinc finger protein 22 (Zinc finger protein KOX15) (Zinc finger protein Krox-26)	21.2784	22.3964	22.1956	20.0482	22.693	22.311
Q12834	Cell division cycle protein 20 homolog (p55CDC)	22.374	20.1272	21.271	22.2093	22.5755	22.1183
Q8IUF8	Ribosomal oxygenase 2 (60S ribosomal protein L27a histidine hydroxylase) (Bifunctional lysine-specific demethylase and histidyl-hydroxylase MINA) (EC 1.14.11.79) (Histone lysine demethylase MINA) (MYC-induced nuclear antigen) (Mineral dust-induced gene protein) (Nucleolar protein 52) (Ribosomal oxygenase MINA) (ROX)	29.4648	29.1723	29.2676	30.2623	29.3932	29.2729
A0A087WUB9	Catenin beta like 1	19.5403	19.4731	18.9086	21.1846	20.5673	18.6082
P33993	DNA replication licensing factor MCM7 (EC 3.6.4.12) (CDC47 homolog) (P1.1-MCM3)	24.9175	24.4846	24.4538	25.0204	24.2942	24.4358
R4GMX3	Polycomb complex protein BMI-1 (Polycomb group RING finger protein 4)	24.2951	23.8257	24.8404	24.1252	25.3032	25.6452
P35613	Basigin (5F7) (Collagenase stimulatory factor) (Extracellular matrix metalloproteinase inducer) (EMMPRIN) (Hepatoma-associated antigen) (HAb18G) (Leukocyte activation antigen M6) (OK blood group antigen) (Tumor cell-derived collagenase stimulatory factor) (TCSF) (CD antigen CD147)	25.777	24.9506	25.5059	26.1165	25.7184	25.6097
Q5TDF0	Chromosome 1 open reading frame 57, isoform CRA_a (Nucleoside-triphosphatase, cancer-related)	23.81	24.0246	22.4345	24.5849	24.3121	23.6275
Q9UIF9	Bromodomain adjacent to zinc finger domain protein 2A (Transcription termination factor I-interacting protein 5) (TTF-I-interacting protein 5) (Tip5) (hWALp3)	23.4535	22.1556	22.61	23.3923	23.4341	23.3421
A6ND36	Protein FAM83G (Protein associated with SMAD1)	20.4821	20.5255	20.504	20.1036	21.4305	20.9145
Q8WW12	PEST proteolytic signal-containing nuclear protein (PCNP) (PEST-containing nuclear protein)	24.4887	24.9916	25.2311	24.0017	25.0161	25.4426
O75607	Nucleoplasmin-3	24.9773	23.7593	23.6577	25.0101	23.7867	23.6755
Q9H501	ESF1 homolog (ABT1-associated protein)	25.7978	25.0947	24.7581	26.223	25.404	25.765
O75083	WD repeat-containing protein 1 (Actin-interacting protein 1) (AIP1) (NORI-1)	24.3164	19.4297	18.3408	24.7636	22.9846	24.1325
Q12931	Heat shock protein 75 kDa, mitochondrial (HSP 75) (TNFR-associated protein 1) (Tumor necrosis factor type 1 receptor-associated protein) (TRAP-1)	24.4447	24.458	23.8662	24.0312	24.8883	25.304
O60583	Cyclin-T2 (CycT2)	21.6041	19.7419	19.2383	20.043	20.9237	20.5089
Q15907	Ras-related protein Rab-11B (EC 3.6.5.2) (GTP-binding protein YPT3)	24.1793	24.7663	23.9216	24.9279	25.5212	24.1948
Q9HD45	Transmembrane 9 superfamily member 3 (EP70-P-iso) (SM-11044-binding protein)	20.6431	21.2504	19.5739	24.7545	21.4539	20.1143
P49759	Dual specificity protein kinase CLK1 (EC 2.7.12.1) (CDC-like kinase 1)	23.8081	23.2931	23.2393	23.8417	23.7894	23.677
Q8IYL3	UPF0688 protein C1orf174	24.2484	23.7642	24.0192	24.666	24.1786	24.0944
Q8TF74	WAS/WASL-interacting protein family member 2 (WASP-interacting protein-related protein) (WIP- and CR16-homologous protein) (WIP-related protein)	20.9055	21.1313	19.1835	22.0001	21.1603	20.8154
A0A494C1T9	Family with sequence similarity 83 member H	24.1975	24.8014	25.064	24.586	25.2896	25.9715
A0A3B3ITA3	Chromosome 8 open reading frame 33	22.632	22.4035	22.4558	23.4856	22.7973	22.252
Q6W2J9	BCL-6 corepressor (BCoR)	24.966	24.0933	23.6333	24.8842	24.8255	24.9797
O43760	Synaptogyrin-2 (Cellugyrin)	20.4114	20.7676	20.6005	21.7702	21.1973	20.2083
Q9BW71	HIRA-interacting protein 3	20.3281	24.1888	23.5567	23.6856	24.517	24.4348
Q9H936	Mitochondrial glutamate carrier 1 (GC-1) (Glutamate/H(+) symporter 1) (Solute carrier family 25 member 22)	20.635	21.5705	21.8793	21.2117	22.2665	20.9187
Q9UM00	Calcium load-activated calcium channel (CLAC channel) (GEL complex subunit TMCO1) (Transmembrane and coiled-coil domain-containing protein 1) (Transmembrane and coiled-coil domains protein 4) (Xenogeneic cross-immune protein PCIA3)	21.3195	21.5113	21.0982	21.6583	22.0016	21.2069
Q92643	GPI-anchor transamidase (GPI transamidase) (EC 3.-.-.-) (GPI8 homolog) (hGPI8) (Phosphatidylinositol-glycan biosynthesis class K protein) (PIG-K)	20.5092	19.6542	21.4969	21.1736	21.0464	22.3995
Q86U90	Threonylcarbamoyl-AMP synthase (EC 2.7.7.87) (Dopamine receptor-interacting protein 3) (Ischemia/reperfusion-inducible protein homolog) (hIRIP)	20.4192	22.4375	21.8178	19.7773	22.5324	22.3775
Q69YN4	Protein virilizer homolog	21.3527	21.2643	20.7092	21.2055	21.924	21.3331
P62310	U6 snRNA-associated Sm-like protein LSm3	19.7227	20.5503	17.5722	19.2313	21.9261	21.5801
A0A6Q8NVI4	AT-rich interactive domain-containing protein 1B	20.8042	17.6648	20.2043	20.9768	20.5434	20.7763
P49916	DNA ligase 3 (EC 6.5.1.1) (DNA ligase III) (Polydeoxyribonucleotide synthase [ATP] 3)	28.1971	23.2952	24.2677	28.6028	23.3389	24.5853
Q6PKG0	La-related protein 1 (La ribonucleoprotein domain family member 1)	22.89	26.258	23.5668	24.9061	24.3083	24.891
P27348	14-3-3 protein theta (14-3-3 protein T-cell) (14-3-3 protein tau) (Protein HS1)	22.5684	24.4167	24.2068	22.428	24.5559	24.5192
A0A0G2JK44	Bromodomain-containing protein 2	22.4651	20.9862	21.1744	22.39	22.0346	22.6501
Q6YBV0	Neutral amino acid uniporter 4 (Solute carrier family 36 member 4)	25.4788	26.6265	24.9483	25.9624	26.9376	26.8114
O14965	Aurora kinase A (EC 2.7.11.1) (Aurora 2) (Aurora/IPL1-related kinase 1) (ARK-1) (Aurora-related kinase 1) (Breast tumor-amplified kinase) (Ipl1- and aurora-related kinase 1) (Serine/threonine-protein kinase 15) (Serine/threonine-protein kinase 6) (Serine/threonine-protein kinase Ayk1) (Serine/threonine-protein kinase aurora-A)	21.6303	23.0058	20.7604	21.5454	24.2743	23.775
P09543	2',3'-cyclic-nucleotide 3'-phosphodiesterase (CNP) (CNPase) (EC 3.1.4.37)	22.4214	20.8414	21.0826	22.3893	21.1935	21.1387
P47985	Cytochrome b-c1 complex subunit Rieske, mitochondrial (EC 7.1.1.8) (Complex III subunit 5) (Cytochrome b-c1 complex subunit 5) (Rieske iron-sulfur protein) (RISP) (Rieske protein UQCRFS1) (Ubiquinol-cytochrome c reductase iron-sulfur subunit) [Cleaved into: Cytochrome b-c1 complex subunit 9 (Su9) (Subunit 9) (8 kDa subunit 9) (Complex III subunit IX) (Cytochrome b-c1 complex subunit 11) (UQCRFS1 …	18.3568	22.874	21.9676	22.3759	22.7968	23.3759
Q8TEJ3	E3 ubiquitin-protein ligase SH3RF3 (EC 2.3.2.27) (Plenty of SH3s 2) (SH3 domain-containing RING finger protein 3) (SH3 multiple domains protein 4)	18.9062	20.3338	18.6747	20.2045	20.2748	20.1306
Q8NI08	Nuclear receptor coactivator 7 (140 kDa estrogen receptor-associated protein) (Estrogen nuclear receptor coactivator 1)	20.0271	19.6086	19.4482	20.2088	19.5301	20.6686
Q7Z333	Probable helicase senataxin (EC 3.6.4.-) (Amyotrophic lateral sclerosis 4 protein) (SEN1 homolog) (Senataxin)	21.9179	22.3868	21.2188	21.565	22.9939	20.6261
Q0PNE2	Elongator complex protein 6 (Angiotonin-transactivated protein 1) (Protein TMEM103)	23.3561	21.7754	20.2315	22.8987	22.3157	22.0793
Q9H0U4	Ras-related protein Rab-1B (EC 3.6.5.2)	20.7064	21.943	19.8492	20.4534	22.2139	20.5104
Q06830	Peroxiredoxin-1 (EC 1.11.1.24) (Natural killer cell-enhancing factor A) (NKEF-A) (Proliferation-associated gene protein) (PAG) (Thioredoxin peroxidase 2) (Thioredoxin-dependent peroxide reductase 2) (Thioredoxin-dependent peroxiredoxin 1)	30.0813	29.2673	29.0704	30.4269	29.6657	30.0288
P09622	Dihydrolipoyl dehydrogenase, mitochondrial (EC 1.8.1.4) (Dihydrolipoamide dehydrogenase) (Glycine cleavage system L protein)	22.3742	22.8003	22.4989	23.3258	22.9224	22.4276
Q8NFW8	N-acylneuraminate cytidylyltransferase (EC 2.7.7.43) (CMP-N-acetylneuraminic acid synthase) (CMP-NeuNAc synthase)	28.2134	27.785	27.8212	28.1345	28.221	28.1754
K7ER00	Phenylalanine--tRNA ligase alpha subunit (EC 6.1.1.20) (Phenylalanyl-tRNA synthetase alpha subunit)	20.0576	19.5263	22.3093	23.3426	20.0474	24.2672
P54709	Sodium/potassium-transporting ATPase subunit beta-3 (Sodium/potassium-dependent ATPase subunit beta-3) (ATPB-3) (CD antigen CD298)	22.4738	22.6171	20.7064	21.8117	23.2665	21.4365
P25490	Transcriptional repressor protein YY1 (Delta transcription factor) (INO80 complex subunit S) (NF-E1) (Yin and yang 1) (YY-1)	22.5854	19.6664	20.9272	22.6197	22.2149	22.4484
P49593	Protein phosphatase 1F (EC 3.1.3.16) (Ca(2+)/calmodulin-dependent protein kinase phosphatase) (CaM-kinase phosphatase) (CaMKPase) (Partner of PIX 2) (Protein fem-2 homolog) (hFem-2)	19.3229	20.3043	21.7484	21.8342	21.4361	21.5653
Q00325	Solute carrier family 25 member 3 (Phosphate carrier protein, mitochondrial) (Phosphate transport protein) (PTP)	25.8286	26.5779	25.7752	26.2264	27.4956	26.2353
E7EX17	Eukaryotic translation initiation factor 4B	24.4669	24.9908	24.3011	23.6644	24.8221	25.0289
A0A087WU53	Magnesium transporter protein 1 (Dolichyl-diphosphooligosaccharide--protein glycosyltransferase subunit MAGT1)	25.0609	24.944	25.5073	24.9592	26.156	25.7301
Q9NUU7	ATP-dependent RNA helicase DDX19A (EC 3.6.4.13) (DDX19-like protein) (DEAD box protein 19A)	22.5769	22.3477	21.8665	21.9611	22.8918	23.7393
Q4KMP7	TBC1 domain family member 10B (Rab27A-GAP-beta)	27.8914	26.4578	26.8431	26.9344	27.443	27.4686
Q5VSY0	G kinase-anchoring protein 1 (cGMP-dependent protein kinase-anchoring protein of 42 kDa)	20.274	20.3537	20.4292	21.2623	18.891	19.5726
Q16531	DNA damage-binding protein 1 (DDB p127 subunit) (DNA damage-binding protein a) (DDBa) (Damage-specific DNA-binding protein 1) (HBV X-associated protein 1) (XAP-1) (UV-damaged DNA-binding factor) (UV-damaged DNA-binding protein 1) (UV-DDB 1) (XPE-binding factor) (XPE-BF) (Xeroderma pigmentosum group E-complementing protein) (XPCe)	19.1735	19.8705	20.6869	19.5282	22.0074	21.305
Q8IXT5	RNA-binding protein 12B (RNA-binding motif protein 12B)	23.112	23.9804	23.8391	23.5547	24.2885	23.3587
O43390	Heterogeneous nuclear ribonucleoprotein R (hnRNP R)	23.8331	22.2211	21.9897	24.5815	23.4393	23.1942
O00763	Acetyl-CoA carboxylase 2 (EC 6.4.1.2) (ACC-beta)	21.4099	19.0578	20.668	22.3292	19.6862	19.5524
J3QS41	Helicase with zinc finger	22.364	22.997	22.9339	21.7857	22.1718	23.7291
A0A6Q8PGG9	E3 ubiquitin-protein ligase (EC 2.3.2.26)	24.2208	22.8063	22.8246	24.3404	24.0979	23.8173
Q96GQ7	Probable ATP-dependent RNA helicase DDX27 (EC 3.6.4.13) (DEAD box protein 27)	28.9462	28.2822	28.5242	29.1953	28.7877	28.8035
P43490	Nicotinamide phosphoribosyltransferase (NAmPRTase) (Nampt) (EC 2.4.2.12) (Pre-B-cell colony-enhancing factor 1) (Pre-B cell-enhancing factor) (Visfatin)	20.1454	20.4754	22.5893	21.6042	22.3901	23.3179
J3KQ48	peptidyl-tRNA hydrolase (EC 3.1.1.29)	19.1487	20.5817	20.0362	20.1622	20.7558	20.8061
P36542	ATP synthase subunit gamma, mitochondrial (ATP synthase F1 subunit gamma) (F-ATPase gamma subunit)	24.264	25.7792	25.022	25.0854	26.4359	25.9654
P54886	Delta-1-pyrroline-5-carboxylate synthase (P5CS) (Aldehyde dehydrogenase family 18 member A1) [Includes: Glutamate 5-kinase (GK) (EC 2.7.2.11) (Gamma-glutamyl kinase); Gamma-glutamyl phosphate reductase (GPR) (EC 1.2.1.41) (Glutamate-5-semialdehyde dehydrogenase) (Glutamyl-gamma-semialdehyde dehydrogenase)]	23.559	23.523	21.3469	23.3509	24.3558	23.5674
Q9BQA1	Methylosome protein WDR77 (Androgen receptor cofactor p44) (Methylosome protein 50) (MEP-50) (WD repeat-containing protein 77) (p44/Mep50)	26.2206	26.5037	26.7911	27.075	26.5942	25.3455
H0Y8C2	HCG15121, isoform CRA_a (Ribosomal protein L22 like 1)	23.4671	25.3154	25.4658	24.9223	26.2919	25.8707
A0A6Q8PH84	Ras-related protein Rab-7a (EC 3.6.5.2)	24.6264	25.1428	23.0918	25.1997	25.6799	24.6795
Q8WVK7	Spindle and kinetochore-associated protein 2 (Protein FAM33A)	20.3274	19.8643	20.1144	20.8806	19.2153	19.6437
E7EPK1	Septin	24.5585	24.5354	23.9461	24.808	24.4641	24.5872
B4DUT8	Calponin	25.1922	25.0192	24.2085	25.5124	24.8141	24.4158
P49755	Transmembrane emp24 domain-containing protein 10 (Protein TMED10) (21 kDa transmembrane-trafficking protein) (S31I125) (S31III125) (Tmp-21-I) (Transmembrane protein Tmp21) (p23) (p24 family protein delta-1) (p24delta1) (p24delta)	23.7171	24.8206	23.9053	24.4011	25.2353	24.6518
O95831	Apoptosis-inducing factor 1, mitochondrial (EC 1.6.99.-) (Programmed cell death protein 8)	23.808	24.7356	24.0115	24.4088	24.6818	24.9346
Q9Y421	Protein FAM32A (Ovarian tumor-associated gene 12) (OTAG-12)	23.1913	22.0206	21.7488	23.1867	21.9843	22.2327
P61244	Protein max (Class D basic helix-loop-helix protein 4) (bHLHd4) (Myc-associated factor X)	23.6542	23.4065	20.8194	23.8717	23.9579	20.7383
P26640	Valine--tRNA ligase (EC 6.1.1.9) (Protein G7a) (Valyl-tRNA synthetase) (ValRS)	18.0819	21.4784	17.8234	21.1905	21.6547	20.5019
Q7Z2T5	TRMT1-like protein (EC 2.1.1.-)	21.5341	20.4035	21.7227	21.0352	21.3908	21.9911
Q8TEA8	D-aminoacyl-tRNA deacylase 1 (DTD) (EC 3.1.1.96) (DNA-unwinding element-binding protein B) (DUE-B) (Gly-tRNA(Ala) deacylase) (Histidyl-tRNA synthase-related)	21.508	20.8986	21.8354	23.2704	21.4968	21.5745
K7ER90	Eukaryotic translation initiation factor 3 subunit G	24.6459	24.1107	23.4502	24.2078	24.835	24.87
P10599	Thioredoxin (Trx) (ATL-derived factor) (ADF) (Surface-associated sulphydryl protein) (SASP) (allergen Hom s Trx)	23.4809	22.3375	22.0808	23.2321	22.764	22.4874
A0A0B4J2C3	Translationally-controlled tumor protein	23.0962	20.5388	22.3226	23.6521	19.8131	22.7496
P06400	Retinoblastoma-associated protein (p105-Rb) (p110-RB1) (pRb) (Rb) (pp110)	20.3459	20.878	20.6363	22.4371	21.7183	19.7902
Q9NZP5	Olfactory receptor 5AC2 (HSA1)	20.134	21.1501	18.6804	20.3059	22.4477	20.9991
Q9HAF1	Chromatin modification-related protein MEAF6 (MYST/Esa1-associated factor 6) (Esa1-associated factor 6 homolog) (Protein EAF6 homolog) (hEAF6) (Sarcoma antigen NY-SAR-91)	23.8255	24.6401	24.1823	23.9266	24.9705	25.4743
Q9Y5S2	Serine/threonine-protein kinase MRCK beta (EC 2.7.11.1) (CDC42-binding protein kinase beta) (CDC42BP-beta) (DMPK-like beta) (Myotonic dystrophy kinase-related CDC42-binding kinase beta) (MRCK beta) (Myotonic dystrophy protein kinase-like beta)	21.275	19.5485	17.2147	22.1803	20.5018	20.8028
Q9UKD2	mRNA turnover protein 4 homolog (Ribosome assembly factor MRTO4)	23.7393	22.6848	23.134	24.2696	23.2092	23.7996
Q969J2	Zinc finger protein with KRAB and SCAN domains 4 (P373c6.1) (Zinc finger protein 307) (Zinc finger protein 427)	22.1032	22.2646	21.9213	21.6017	22.3676	22.206
Q96G74	OTU domain-containing protein 5 (EC 3.4.19.12) (Deubiquitinating enzyme A) (DUBA)	20.5253	20.3747	20.2066	21.3159	19.5664	21.9101
Q96G21	U3 small nucleolar ribonucleoprotein protein IMP4 (U3 snoRNP protein IMP4) (Brix domain-containing protein 4)	27.4252	26.5826	26.7989	26.7367	27.2266	27.2154
P30153	Serine/threonine-protein phosphatase 2A 65 kDa regulatory subunit A alpha isoform (Medium tumor antigen-associated 61 kDa protein) (PP2A subunit A isoform PR65-alpha) (PP2A subunit A isoform R1-alpha)	25.3814	24.7014	24.7387	25.8306	25.3614	24.9151
O00411	DNA-directed RNA polymerase, mitochondrial (MtRPOL) (EC 2.7.7.6)	24.6998	25.4833	25.0521	24.175	25.5803	25.3989
P56381	ATP synthase subunit epsilon, mitochondrial (ATPase subunit epsilon) (ATP synthase F1 subunit epsilon)	20.9857	22.0909	21.6416	21.4236	22.9018	22.3443
Q14118	Dystroglycan 1 (Dystroglycan) (Dystrophin-associated glycoprotein 1) [Cleaved into: Alpha-dystroglycan (Alpha-DG); Beta-dystroglycan (Beta-DG)]	19.3364	20.2739	19.88	20.8273	21.5486	19.3184
A0A7I2V3L8	NADH dehydrogenase [ubiquinone] 1 alpha subcomplex subunit 5 (Complex I subunit B13) (Complex I-13kD-B) (NADH-ubiquinone oxidoreductase 13 kDa-B subunit)	21.684	22.1952	20.885	20.2041	22.2994	22.241
O75844	CAAX prenyl protease 1 homolog (EC 3.4.24.84) (Farnesylated proteins-converting enzyme 1) (FACE-1) (Prenyl protein-specific endoprotease 1) (Zinc metalloproteinase Ste24 homolog)	19.9007	22.2116	21.5684	21.4794	22.8727	22.4798
Q12888	TP53-binding protein 1 (53BP1) (p53-binding protein 1) (p53BP1)	18.9719	21.1698	21.6258	21.0888	22.1875	21.7848
P33981	Dual specificity protein kinase TTK (EC 2.7.12.1) (Phosphotyrosine picked threonine-protein kinase) (PYT)	21.4715	20.7355	17.9062	21.4363	20.6146	21.0351
Q92600	CCR4-NOT transcription complex subunit 9 (Cell differentiation protein RQCD1 homolog) (Rcd-1)	23.526	18.7152	17.7558	21.6766	21.0588	19.9555
A0A494C1K3	General transcription factor IIi	24.1241	24.5529	24.5607	24.1252	24.9465	25.2181
P62195	26S proteasome regulatory subunit 8 (26S proteasome AAA-ATPase subunit RPT6) (Proteasome 26S subunit ATPase 5) (Proteasome subunit p45) (Thyroid hormone receptor-interacting protein 1) (TRIP1) (p45/SUG)	18.686	22.3837	18.2877	21.6098	22.0628	22.0956
A8K968	Erythrocyte membrane protein band 4.1 like 3 (cDNA FLJ77757)	25.0786	26.0331	25.9054	25.6036	26.3513	26.5625
P09429	High mobility group protein B1 (High mobility group protein 1) (HMG-1)	22.2975	23.3168	22.7564	22.8335	23.5962	23.4828
A0A087WWU8	Tropomyosin 3	23.8946	21.9428	21.0467	23.6611	22.5538	22.1396
O00566	U3 small nucleolar ribonucleoprotein protein MPP10 (M phase phosphoprotein 10)	27.8238	27.061	27.3035	27.786	27.7712	27.7185
P35606	Coatomer subunit beta' (Beta'-coat protein) (Beta'-COP) (p102)	27.047	28.0629	27.4488	27.0921	29.1369	28.4971
C9JME2	FERM, ARHGEF and pleckstrin domain-containing protein 1 (FERM, RhoGEF and pleckstrin domain-containing protein 1)	24.3377	23.8095	24.1724	24.4438	24.1008	24.5742
Q15773	Myeloid leukemia factor 2 (Myelodysplasia-myeloid leukemia factor 2)	21.4265	21.6862	21.6524	21.3272	22.1942	21.9891
Q10471	Polypeptide N-acetylgalactosaminyltransferase 2 (EC 2.4.1.41) (Polypeptide GalNAc transferase 2) (GalNAc-T2) (pp-GaNTase 2) (Protein-UDP acetylgalactosaminyltransferase 2) (UDP-GalNAc:polypeptide N-acetylgalactosaminyltransferase 2) [Cleaved into: Polypeptide N-acetylgalactosaminyltransferase 2 soluble form]	23.0455	23.9872	23.984	20.913	24.3935	24.4738
A0A2U3TZH3	Elongation factor 1-alpha	23.2155	20.2728	19.9417	22.6684	20.1957	21.7446
H0YBH7	Store-operated calcium entry-associated regulatory factor (Transmembrane protein 66)	25.0054	26.1279	26.1226	25.4404	26.9815	26.8728
Q7L7X3	Serine/threonine-protein kinase TAO1 (EC 2.7.11.1) (Kinase from chicken homolog B) (hKFC-B) (MARK Kinase) (MARKK) (Prostate-derived sterile 20-like kinase 2) (PSK-2) (PSK2) (Prostate-derived STE20-like kinase 2) (Thousand and one amino acid protein kinase 1) (TAOK1) (hTAOK1)	28.2907	29.3461	29.2477	28.6143	30.2243	30.04
P54577	Tyrosine--tRNA ligase, cytoplasmic (EC 6.1.1.1) (Tyrosyl-tRNA synthetase) (TyrRS) [Cleaved into: Tyrosine--tRNA ligase, cytoplasmic, N-terminally processed]	25.5625	23.8095	23.6047	25.028	24.6126	24.1737
Q9HBE1	POZ-, AT hook-, and zinc finger-containing protein 1 (BTB/POZ domain zinc finger transcription factor) (Protein kinase A RI subunit alpha-associated protein) (Zinc finger and BTB domain-containing protein 19) (Zinc finger protein 278) (Zinc finger sarcoma gene protein)	25.2447	25.2827	26.6679	25.4175	26.0629	26.2272
Q15785	Mitochondrial import receptor subunit TOM34 (hTom34) (Translocase of outer membrane 34 kDa subunit)	22.1218	21.9153	21.2983	22.3782	18.6889	22.7174
Q86Y79	Peptidyl-tRNA hydrolase (PTH) (EC 3.1.1.29)	21.1101	22.2478	21.2465	22.5721	22.4506	21.5177
O15347	High mobility group protein B3 (High mobility group protein 2a) (HMG-2a) (High mobility group protein 4) (HMG-4)	21.056	20.3538	20.5344	21.0772	20.723	21.2375
A6NFI3	Zinc finger protein 316	20.7431	17.761	19.8295	21.4913	20.9006	19.8834
Q93008	Probable ubiquitin carboxyl-terminal hydrolase FAF-X (EC 3.4.19.12) (Deubiquitinating enzyme FAF-X) (Fat facets in mammals) (hFAM) (Fat facets protein-related, X-linked) (Ubiquitin thioesterase FAF-X) (Ubiquitin-specific protease 9, X chromosome) (Ubiquitin-specific-processing protease FAF-X)	21.9273	20.7834	20.7141	21.674	21.7492	21.9148
P62891	Large ribosomal subunit protein eL39 (60S ribosomal protein L39)	29.1952	29.8504	30.4374	30.7117	30.1429	30.3057
A0A1B0GUL3	Gse1 coiled-coil protein	18.1941	18.4356	19.316	19.2016	19.1474	19.2539
O76064	E3 ubiquitin-protein ligase RNF8 (hRNF8) (EC 2.3.2.27) (RING finger protein 8) (RING-type E3 ubiquitin transferase RNF8)	21.1679	19.3825	18.2462	21.1686	19.3531	19.8445
Q9UNZ2	NSFL1 cofactor p47 (UBX domain-containing protein 2C) (p97 cofactor p47)	20.8354	20.5934	20.8509	20.3232	21.111	21.9627
P21912	Succinate dehydrogenase [ubiquinone] iron-sulfur subunit, mitochondrial (EC 1.3.5.1) (Iron-sulfur subunit of complex II) (Ip)	21.6679	20.5204	21.1938	22.8382	21.4776	21.164
P40616	ADP-ribosylation factor-like protein 1	23.0574	22.5442	21.1826	24.0319	22.9724	22.5015
Q9GZR1	Sentrin-specific protease 6 (EC 3.4.22.-) (SUMO-1-specific protease 1) (Sentrin/SUMO-specific protease SENP6)	19.614	19.4504	19.761	19.5808	20.3192	17.9886
A0A3B3ITT5	60S ribosomal protein L29	27.711	28.9109	29.2393	29.7625	29.0544	29.0285
O96000	NADH dehydrogenase [ubiquinone] 1 beta subcomplex subunit 10 (Complex I-PDSW) (CI-PDSW) (NADH-ubiquinone oxidoreductase PDSW subunit)	20.6851	21.6964	21.2776	21.0771	21.8478	22.5099
A0A140TA86	MICOS complex subunit MIC13	21.0342	21.8192	21.2234	21.3834	22.6035	21.5976
Q9P2E9	Ribosome-binding protein 1 (180 kDa ribosome receptor homolog) (RRp) (ES/130-related protein) (Ribosome receptor protein)	21.998	21.4154	21.2714	22.728	21.6861	21.673
P56270	Myc-associated zinc finger protein (MAZI) (Pur-1) (Purine-binding transcription factor) (Serum amyloid A-activating factor-1) (SAF-1) (Transcription factor Zif87) (ZF87) (Zinc finger protein 801)	26.9089	27.2062	27.2491	26.769	27.5917	27.9813
Q8TEW8	Partitioning defective 3 homolog B (Amyotrophic lateral sclerosis 2 chromosomal region candidate gene 19 protein) (PAR3-beta) (Partitioning defective 3-like protein) (PAR3-L protein)	21.533	22.4606	20.0734	22.0807	22.47	22.4783
Q8WUM0	Nuclear pore complex protein Nup133 (133 kDa nucleoporin) (Nucleoporin Nup133)	21.2217	23.2004	21.9439	21.4242	23.0119	22.8353
P19784	Casein kinase II subunit alpha' (CK II alpha') (EC 2.7.11.1)	23.0736	21.7187	21.5291	23.3926	23.2697	22.1779
Q9Y6Q3	Zinc finger protein 37 homolog (Zfp-37)	20.555	17.8485	22.0727	19.3362	22.254	21.4333
Q53G59	Kelch-like protein 12 (CUL3-interacting protein 1) (DKIR homolog) (hDKIR)	22.4577	20.7242	23.2226	24.218	21.6677	21.411
O60563	Cyclin-T1 (CycT1) (Cyclin-T)	19.883	20.8245	21.2601	20.0034	22.7544	22.0475
Q13601	KRR1 small subunit processome component homolog (HIV-1 Rev-binding protein 2) (KRR-R motif-containing protein 1) (Rev-interacting protein 1) (Rip-1)	25.8978	25.0121	24.4146	25.8476	25.8914	25.5989
Q8NBU5	Outer mitochondrial transmembrane helix translocase (EC 7.4.2.-) (ATPase family AAA domain-containing protein 1) (hATAD1) (Thorase)	20.2269	22.1357	21.7	20.6232	23.135	24.0026
A0A669KBH9	WIZ zinc finger	24.7715	21.0559	21.0938	23.5884	21.1444	23.4977
Q5SWX8	Protein odr-4 homolog (hODR-4) (LAG1-interacting protein) (Transactivated by transforming growth factor beta protein 1)	20.3468	23.9101	24.3687	20.0125	24.9307	24.8545
Q9H939	Proline-serine-threonine phosphatase-interacting protein 2 (PEST phosphatase-interacting protein 2)	24.3093	22.6595	23.3744	24.1799	24.1312	24.2271
P57088	Transmembrane protein 33 (Protein DB83) (SHINC-3)	21.9002	22.0185	19.6277	21.7264	22.3268	21.4142
Q7RTV0	PHD finger-like domain-containing protein 5A (PHD finger-like domain protein 5A) (Splicing factor 3B-associated 14 kDa protein) (SF3b14b)	20.5954	26.2178	26.5359	22.8687	26.8492	27.1581
P30260	Cell division cycle protein 27 homolog (Anaphase-promoting complex subunit 3) (APC3) (CDC27 homolog) (CDC27Hs) (H-NUC)	22.0061	19.3656	18.888	22.5066	21.6358	20.8828
Q9NQZ2	Something about silencing protein 10 (Charged amino acid-rich leucine zipper 1) (CRL1) (Disrupter of silencing SAS10) (UTP3 homolog)	27.2258	26.4067	26.5564	27.2939	26.9381	27.1855
Q15014	Mortality factor 4-like protein 2 (MORF-related gene X protein) (Protein MSL3-2) (Transcription factor-like protein MRGX)	26.2344	25.0237	25.3573	25.7848	25.6658	25.8653
Q02952	A-kinase anchor protein 12 (AKAP-12) (A-kinase anchor protein 250 kDa) (AKAP 250) (Gravin) (Myasthenia gravis autoantigen)	24.95	24.0224	24.1818	24.4203	24.6737	24.537
O95232	Luc7-like protein 3 (Cisplatin resistance-associated-overexpressed protein) (Luc7A) (Okadaic acid-inducible phosphoprotein OA48-18) (cAMP regulatory element-associated protein 1) (CRE-associated protein 1) (CREAP-1)	23.4876	22.2989	21.7724	23.6954	23.2131	23.0875
Q96L73	Histone-lysine N-methyltransferase, H3 lysine-36 specific (EC 2.1.1.357) (Androgen receptor coactivator 267 kDa protein) (Androgen receptor-associated protein of 267 kDa) (H3-K36-HMTase) (Lysine N-methyltransferase 3B) (Nuclear receptor-binding SET domain-containing protein 1) (NR-binding SET domain-containing protein)	26.3601	29.2966	29.7093	27.9447	29.4504	30.1748
P49257	Protein ERGIC-53 (ER-Golgi intermediate compartment 53 kDa protein) (Gp58) (Intracellular mannose-specific lectin MR60) (Lectin mannose-binding 1)	24.4878	24.2139	21.9367	25.163	23.7107	23.3574
Q86X95	Corepressor interacting with RBPJ 1 (CBF1-interacting corepressor) (Recepin)	26.1636	25.8955	25.8241	25.4428	26.6935	26.8658
Q9NQT5	Exosome complex component RRP40 (Exosome component 3) (Ribosomal RNA-processing protein 40) (p10)	20.9941	21.0349	19.5656	23.729	21.1646	20.0487
P12004	Proliferating cell nuclear antigen (PCNA) (Cyclin)	24.5146	24.8982	24.771	24.9621	25.5833	24.5441
P51571	Translocon-associated protein subunit delta (TRAP-delta) (Signal sequence receptor subunit delta) (SSR-delta)	24.5495	23.9107	23.2998	25.104	24.5085	24.0105
Q9BTC8	Metastasis-associated protein MTA3	22.3594	22.8748	24.2883	25.0547	23.4819	23.9674
O43427	Acidic fibroblast growth factor intracellular-binding protein (aFGF intracellular-binding protein) (FGF-1 intracellular-binding protein)	21.8414	21.8441	20.7443	20.4139	21.8243	22.3125
P53985	Monocarboxylate transporter 1 (MCT 1) (Solute carrier family 16 member 1)	26.3366	26.3526	26.3698	26.4493	26.5327	26.253
Q7Z4S6	Kinesin-like protein KIF21A (Kinesin-like protein KIF2) (Renal carcinoma antigen NY-REN-62)	20.1216	19.6477	20.4778	19.4403	21.0913	19.6426
Q9UPQ3	Arf-GAP with GTPase, ANK repeat and PH domain-containing protein 1 (AGAP-1) (Centaurin-gamma-2) (Cnt-g2) (GTP-binding and GTPase-activating protein 1) (GGAP1)	23.3882	23.7901	23.9185	23.4311	23.357	24.3108
P17028	Zinc finger protein 24 (Retinoic acid suppression protein A) (RSG-A) (Zinc finger and SCAN domain-containing protein 3) (Zinc finger protein 191) (Zinc finger protein KOX17)	24.4423	24.7501	24.1883	24.667	24.229	25.9279
Q9H3J6	Mitochondrial translation release factor in rescue	21.549	21.4814	21.9818	20.5479	22.0476	22.0454
Q92576	PHD finger protein 3	22.8872	23.8539	24.1016	22.656	24.1508	24.3358
A0A669KB89	Scribble planar cell polarity protein	22.4826	20.2512	20.2756	22.4477	22.3769	21.7032
P53999	Activated RNA polymerase II transcriptional coactivator p15 (Positive cofactor 4) (PC4) (SUB1 homolog) (p14)	22.7925	25.1188	25.5312	24.7038	26.1562	26.1638
P62937	Peptidyl-prolyl cis-trans isomerase A (PPIase A) (EC 5.2.1.8) (Cyclophilin A) (Cyclosporin A-binding protein) (Rotamase A) [Cleaved into: Peptidyl-prolyl cis-trans isomerase A, N-terminally processed]	24.4607	21.7893	20.3278	24.6752	22.5469	21.4325
Q9BZF1	Oxysterol-binding protein-related protein 8 (ORP-8) (OSBP-related protein 8)	21.5825	22.2298	20.3775	21.5823	22.8354	22.3023
Q9UNY4	Transcription termination factor 2 (EC 3.6.4.-) (Lodestar homolog) (RNA polymerase II termination factor) (Transcription release factor 2) (F2) (HuF2)	21.7554	22.9791	22.4959	22.0046	23.9418	23.5279
A0A7P0Z445	non-specific serine/threonine protein kinase (EC 2.7.11.1)	23.869	21.5382	23.4084	23.4707	23.8216	24.3124
Q9UK58	Cyclin-L1 (Cyclin-L)	27.6716	26.4667	26.1064	28.6817	26.8674	27.3268
P29084	Transcription initiation factor IIE subunit beta (TFIIE-beta) (General transcription factor IIE subunit 2)	22.1636	20.6053	21.2821	22.4669	22.0245	21.698
P40938	Replication factor C subunit 3 (Activator 1 38 kDa subunit) (A1 38 kDa subunit) (Activator 1 subunit 3) (Replication factor C 38 kDa subunit) (RF-C 38 kDa subunit) (RFC38)	24.3529	22.6963	20.8326	23.1291	24.0255	23.255
Q9NTW7	Zinc finger protein 64 (Zfp-64) (Zinc finger protein 338)	25.3976	25.6222	25.9701	25.3697	26.2751	26.5219
Q7L3S4	Zinc finger protein 771 (Mesenchymal stem cell protein DSC43)	25.7944	26.0826	26.4053	25.1755	26.2978	26.6594
P28331	NADH-ubiquinone oxidoreductase 75 kDa subunit, mitochondrial (EC 7.1.1.2) (Complex I-75kD) (CI-75kD)	18.4128	19.5681	20.7136	19.5893	21.5955	20.9162
Q9Y5J1	U3 small nucleolar RNA-associated protein 18 homolog (WD repeat-containing protein 50)	28.2097	27.0129	27.0104	27.692	27.7133	27.346
Q9BVA1	Tubulin beta-2B chain	23.1375	24.5317	23.7901	23.6397	25.0402	25.0006
[truncated: 500 more rows]

## Sheet: MEK1_Tram proteins
Accession	Protein names	MEK1_1	MEK1_2	MEK1_3	MEK1_Tram_1	MEK1_Tram_2	MEK1_Tram_3
A0A024QZP7	Cyclin dependent kinase 1	25.5336	25.2782	24.9091	25.7353	25.5216	25.1899
A0A024R4E5	High density lipoprotein binding protein	23.8289	24.2877	23.7965	23.9852	24.444	23.3309
A0A024R571	EH domain containing 1 (EH-domain containing 1, isoform CRA_a)	19.5385	19.2224	18.5851	19.299	20.0184	17.7991
A0A075B749	Phosphodiesterase 4D interacting protein	19.9537	18.8772	20.5633	20.9208	21.1237	20.6847
A0A087WT20	DDB1- and CUL4-associated factor 13 (WD repeat and SOF domain-containing protein 1)	22.4301	20.9901	21.3673	22.4468	20.4286	22.4138
A0A087WTW0	E3 ubiquitin-protein ligase UHRF (EC 2.3.2.27) (RING-type E3 ubiquitin transferase UHRF) (Ubiquitin-like PHD and RING finger domain-containing protein) (Ubiquitin-like-containing PHD and RING finger domains protein)	22.4625	20.7389	21.0642	22.175	20.5993	21.0782
A0A087WU53	Magnesium transporter protein 1 (Dolichyl-diphosphooligosaccharide--protein glycosyltransferase subunit MAGT1)	25.0609	24.944	25.5073	25.4456	25.2231	25.3251
A0A087WUB9	deleted	19.5403	19.4731	18.9086	19.6917	18.3391	17.2568
A0A087WUC6	deleted	23.1551	23.5822	23.1144	23.7223	23.9221	23.3827
A0A087WUL9	deleted	23.0379	22.9671	22.1173	23.1662	22.7977	22.3236
A0A087WUT6	deleted	26.6873	26.2933	26.1339	26.5904	26.5301	25.8083
A0A087WUZ3	deleted	23.207	21.8769	22.4067	22.8377	22.0948	22.3676
A0A087WV05	c-Myc-binding protein	20.1299	21.7895	19.6472	20.2913	22.449	19.4424
A0A087WVQ6	Clathrin heavy chain	26.4735	26.3809	25.1778	26.8346	26.4921	24.7814
A0A087WWS1	deleted	19.1778	20.4592	19.4193	19.8824	20.0994	19.6269
A0A087WWU8	Tropomyosin 3	23.8946	21.9428	21.0467	23.6183	22.3876	22.603
A0A087WXF8	Zinc finger CCHC-type containing 17	27.8075	27.5044	27.3668	27.9614	27.4122	27.4559
A0A087WXU3	deleted	21.4378	21.5928	21.5173	20.1957	21.0693	17.6212
A0A087WYN9	deleted	22.6217	22.5572	22.2513	22.5134	21.7266	22.5661
A0A087WYT3	Prostaglandin E synthase 3 (cPGES) (EC 5.3.99.3) (Cytosolic prostaglandin E2 synthase)	19.4141	19.4586	19.368	13.3445	14.247	14.798
A0A087WZN1	Isocitrate dehydrogenase [NAD] subunit, mitochondrial	21.3468	20.5372	21.3662	22.1845	21.1537	21.4839
A0A087WZV0	Inositol hexakisphosphate and diphosphoinositol-pentakisphosphate kinase (EC 2.7.4.24)	19.5517	20.5451	19.262	13.3445	14.247	14.798
A0A087X020	deleted	21.4442	21.4803	21.4073	20.6433	20.0903	21.371
A0A087X0X3	deleted	26.5066	27.269	26.1928	26.1955	27.3479	26.2559
A0A087X117	deleted	21.664	19.7486	20.6061	20.1273	20.2301	20.4826
A0A087X211	deleted	21.9075	22.2587	19.5982	21.7897	20.7455	21.5883
A0A087X2I1	Proteasome 26S subunit, ATPase 6	18.7983	21.159	21.0349	19.4314	20.5248	21.1397
A0A096LP25	AP2 associated kinase 1	25.1209	24.9471	24.6105	25.0673	24.9334	24.7605
A0A0A0MRF6	A-kinase anchoring protein 9	21.2816	21.2711	21.0499	20.6643	22.0903	20.7418
A0A0A0MRI2	Sorting nexin	21.0483	22.5327	20.3363	21.7442	22.1588	20.7757
A0A0A0MRJ6	deleted	22.2184	21.7242	21.2533	21.9965	21.9337	20.9775
A0A0A0MRM9	Nucleolar and coiled-body phosphoprotein 1	25.2291	25.9797	26.13	25.3867	26.0827	25.6743
A0A0A0MS08	Immunoglobulin heavy constant gamma 1 (Ig gamma-1 chain C region) (Ig gamma-1 chain C region EU) (Ig gamma-1 chain C region KOL) (Ig gamma-1 chain C region NIE)	19.8084	19.7457	19.6802	19.8893	19.7132	19.5127
A0A0A0MT33	SR-related CTD associated factor 8	22.543	21.818	22.0113	23.5057	21.4837	21.8496
A0A0A0MT49	deleted	24.3431	25.7132	25.4018	24.6338	25.2794	25.3245
A0A0A0MTH3	Integrin-linked protein kinase (59 kDa serine/threonine-protein kinase) (Beta-integrin-linked kinase) (ILK-1) (ILK-2) (p59ILK)	23.7412	23.546	25.0689	24.0624	24.4798	24.8653
A0A0A6YYH1	Arpin	21.3984	20.9636	18.409	21.2788	21.1022	19.9369
A0A0A6YYL6	Large ribosomal subunit protein uL22 (60S ribosomal protein L17)	31.7349	31.969	31.9503	31.8603	32.0683	31.7522
A0A0B4J1V8	HCG2039996 (PPAN-P2RY11 readthrough)	28.0762	27.5223	27.5986	27.8331	27.3758	27.5096
A0A0B4J1V9	Helicase, lymphoid specific (Helicase, lymphoid-specific, isoform CRA_b)	20.1733	20.94	17.5988	20.037	19.6174	17.518
A0A0B4J2A0	Carbohydrate kinase FGGY N-terminal domain-containing protein	20.1831	20.0913	20.2694	20.8662	20.6379	21.0633
A0A0B4J2C3	Translationally-controlled tumor protein	23.0962	20.5388	22.3226	13.3445	14.247	14.798
A0A0C4DFM2	HCG1643764, isoform CRA_b (Zinc finger protein 574)	21.2312	20.6679	19.7311	21.5817	19.1079	19.3433
A0A0C4DFT3	Disks large homolog 1	18.6929	19.003	18.2975	19.1877	19.1711	19.2041
A0A0C4DFX9	Negative elongation factor complex member A	24.8008	24.8568	23.4337	24.8036	24.7066	24.0315
A0A0C4DG17	Small ribosomal subunit protein uS2 (37 kDa laminin receptor precursor) (37LRP) (37/67 kDa laminin receptor) (LRP/LR) (67 kDa laminin receptor) (67LR) (Laminin receptor 1) (LamR) (Laminin-binding protein precursor p40) (LBP/p40)	23.3413	22.779	22.6727	23.8046	22.6486	22.8979
A0A0C4DG89	RNA helicase (EC 3.6.4.13)	22.3481	24.4468	24.2952	22.6144	24.5855	24.2573
A0A0D9SEN2	Cyclin dependent kinase 11B	26.3985	26.8859	26.2929	26.4623	26.4896	26.5219
A0A0D9SF53	RNA helicase (EC 3.6.4.13)	27.9236	27.8029	27.5328	28.156	27.8787	27.3901
A0A0D9SGE8	PHD finger protein 6	26.1067	26.043	25.8974	26.35	25.6694	25.9195
A0A0D9SGF6	Spectrin alpha, non-erythrocytic 1	22.4733	20.2443	21.3164	21.8542	22.0518	19.4588
A0A0G2JH68	deleted	21.3016	22.5666	22.09	19.1921	22.9859	19.7343
A0A0G2JIW1	Heat shock protein family A (Hsp70) member 1B	32.0014	31.4592	31.4002	31.7105	31.4622	31.4278
A0A0G2JJL1	WD repeat domain 46	23.3622	23.0676	22.6252	23.4395	23.2102	22.5644
A0A0G2JK44	Bromodomain-containing protein 2	22.4651	20.9862	21.1744	22.8173	20.7414	20.6497
A0A0J9YYF7	Dishevelled associated activator of morphogenesis 2	19.8039	19.4245	18.9083	20.3315	19.5652	17.824
A0A0M3HER2	Centromere protein V	22.1308	22.7627	22.6034	22.5695	22.735	22.5688
A0A0U1RQE4	SH3 domain containing 19	20.168	20.1247	20.2101	20.1558	19.9489	20.115
A0A0U1RQK7	Eukaryotic translation initiation factor 4 gamma 3	23.0452	23.7092	23.3264	22.9595	24.499	23.6071
A0A0U1RQQ9	SCY1 like pseudokinase 2	20.2168	20.8176	19.1682	21.119	21.6978	20.1373
A0A0U1RRM6	ENAH actin regulator	21.4065	22.7976	20.4584	21.5266	22.3697	20.3038
A0A140T913	Major histocompatibility complex, class I, A	20.4584	20.1851	18.6528	20.3351	20.8703	19.0089
A0A140TA86	MICOS complex subunit MIC13	21.0342	21.8192	21.2234	21.1696	22.1433	21.0576
A0A1B0GUL3	Gse1 coiled-coil protein	18.1941	18.4356	19.316	19.1647	19.2466	19.0778
A0A1B0GUL7	deleted	32.8756	33.0299	33.0105	33.1183	33.0476	32.9887
A0A1B0GVI3	Keratin, type I cytoskeletal 10 (Cytokeratin-10) (Keratin-10)	25.6101	25.0811	24.4837	24.8772	24.6895	24.4973
A0A1B0GVL4	Family with sequence similarity 193 member A	21.9843	22.0598	21.9046	13.3445	14.247	14.798
A0A1B0GW41	Inhibitor of growth family member 5	25.4096	25.7092	25.9584	25.393	25.879	26.0169
A0A1C7CYX1	Mitotic deacetylase associated SANT domain protein	22.0027	19.3226	18.9092	22.1859	19.903	19.6949
A0A1C7CYX9	Dihydropyrimidinase-related protein 2	23.9363	23.0565	22.5162	23.64	22.5139	23.2527
A0A1W2PNV4	Actin-related protein 2/3 complex subunit 1A	20.3489	20.5619	19.0589	19.8694	20.8164	19.4132
A0A1W2PNX8	Unc-45 myosin chaperone A	17.6337	17.9679	17.1979	13.3445	14.247	14.798
A0A1W2PQ72	Myb/SANT-like DNA-binding domain-containing protein 7	29.3744	29.1785	29.4217	27.9015	28.8525	29.2162
A0A1W2PQS6	Small ribosomal subunit protein eS10 (EC 3.6.1.52) (40S ribosomal protein S10)	24.809	24.2281	23.4531	24.8341	24.9255	23.4747
A0A1X7SBS0	Elongator complex protein 4	25.6647	24.8992	24.2312	23.8407	25.0863	23.9813
A0A1Y0BRN3	Unconventional myosin-VI (Unconventional myosin-6)	23.2325	23.4752	22.8152	21.2253	23.453	23.1573
A0A286YEX4	Nuclear factor 1	22.3742	22.4857	21.6603	22.4224	21.7703	21.6662
A0A286YFF8	Protein MON2 homolog	21.4912	19.7005	19.2134	18.6063	15.5072	19.2404
A0A2R8Y212	DNA helicase (EC 3.6.4.12)	30.5217	30.6508	30.0113	30.6563	30.5281	30.0154
A0A2R8Y5A3	Catenin beta-1 (Beta-catenin)	20.947	20.7193	19.2003	21.1382	20.5638	19.6846
A0A2R8Y5H9	Kinase suppressor of ras 1	21.4091	21.0126	21.7198	21.4814	21.0948	21.786
A0A2R8Y5S7	Radixin	28.4955	28.2497	27.8914	28.7072	28.0218	28.0099
A0A2R8Y7H4	Ribose-phosphate pyrophosphokinase (EC 2.7.6.1)	23.0433	22.8542	23.2004	23.122	23.1157	23.529
A0A2R8Y7R9	PTPRF interacting protein alpha 1	20.5262	20.0756	20.3184	20.3313	19.9337	19.6398
A0A2R8Y891	ATP-dependent 6-phosphofructokinase (ATP-PFK) (Phosphofructokinase) (EC 2.7.1.11) (Phosphohexokinase)	19.2653	19.9933	17.7242	19.1126	19.3948	18.7616
A0A2R8YD14	40S ribosomal protein S24	29.7164	29.5445	29.6156	29.6667	29.6136	29.0339
A0A2R8YDH4	Tight junction protein ZO-2	22.2511	22.1103	19.1617	22.4824	21.7055	21.0901
A0A2R8YH03	Transcription activation suppressor family member 2	20.485	21.3819	19.7947	13.3445	14.247	14.798
A0A2U3TZH3	Elongation factor 1-alpha	23.2155	20.2728	19.9417	23.3318	20.6146	20.8353
A0A2Y9D025	NADH dehydrogenase [ubiquinone] 1 alpha subcomplex subunit 6 (Complex I-B14) (NADH-ubiquinone oxidoreductase B14 subunit)	20.7369	19.9608	20.4004	13.3445	14.247	14.798
A0A3B3IRT8	Translocon-associated protein subunit alpha (TRAP-alpha) (Signal sequence receptor subunit alpha)	21.565	22.6444	22.204	21.8875	23.3904	22.0349
A0A3B3IRV5	Heme-binding protein 1	20.2993	20.5712	19.9639	20.6861	21.1247	20.053
A0A3B3IRZ4	IQ motif and Sec7 domain ArfGEF 1	24.7851	24.016	25.2841	23.5129	24.6766	25.0783
A0A3B3IT92	DNA replication licensing factor MCM4 (EC 3.6.4.12)	22.3402	19.9127	21.741	21.3898	21.2641	19.7795
A0A3B3ITA3	Chromosome 8 open reading frame 33	22.632	22.4035	22.4558	22.3542	22.6475	21.9872
A0A3B3ITT5	60S ribosomal protein L29	27.711	28.9109	29.2393	28.5317	29.0832	29.313
A0A3B3ITW3	ATP binding cassette subfamily D member 3	21.3476	22.0475	21.2313	21.1099	22.6386	22.5612
A0A3B3IU55	Stonin-2	21.5393	22.0212	21.9043	22.2238	22.8636	22.1788
A0A3B3IUA2	NHP2-like protein 1	23.5425	23.4436	23.3855	23.513	23.34	23.2388
A0A3B3IUB1	Translation initiation factor eIF2B subunit epsilon (eIF2B GDP-GTP exchange factor subunit epsilon)	23.3004	23.4621	23.3847	23.3429	23.48	23.36
A0A3B3IUB5	Histocompatibility minor 13	24.6547	23.7528	24.7014	24.6073	23.747	24.5966
A0A3B3IUD7	Programmed cell death 11	23.7145	24.3056	24.2058	23.1618	24.2937	23.2927
A0A3F2YNX6	Histone acetyltransferase (EC 2.3.1.48)	23.5678	21.5907	22.9473	23.7393	21.9965	22.9091
A0A494BZV2	Myosin phosphatase Rho interacting protein	22.3323	23.7341	23.3362	22.4571	23.6133	23.1388
A0A494C028	DEK proto-oncogene	27.1681	26.9962	25.9978	27.2762	27.1446	26.5557
A0A494C039	Hypoxia up-regulated protein 1	21.137	21.1362	22.43	20.5757	21.208	22.4383
A0A494C0W0	Poly(A)-specific ribonuclease PARN (EC 3.1.13.4) (Polyadenylate-specific ribonuclease)	23.4121	23.3581	23.4642	23.1204	23.4482	22.6953
A0A494C100	DNA helicase MCM8 (EC 3.6.4.12) (Minichromosome maintenance 8)	18.7996	19.8764	19.5699	19.2156	19.7846	18.2622
A0A494C108	Protein KRI1 homolog	24.4925	23.3599	23.006	23.8887	23.1527	23.0064
A0A494C1K3	General transcription factor IIi	24.1241	24.5529	24.5607	24.6211	24.274	24.04
A0A494C1T9	Family with sequence similarity 83 member H	24.1975	24.8014	25.064	23.6326	24.6564	24.6017
A0A499FHX9	DNA replication licensing factor MCM3 (EC 3.6.4.12)	22.5008	24.3203	24.2855	23.5163	24.2722	24.5314
A0A499FI48	Protein disulfide-isomerase (EC 5.3.4.1)	19.855	20.4048	18.9558	13.3445	14.247	14.798
A0A499FJD3	GATOR2 complex protein WDR24	18.2418	22.2584	22.2638	21.7853	22.1165	22.455
A0A590UJ43	non-specific serine/threonine protein kinase (EC 2.7.11.1)	25.4082	24.4349	23.8083	25.3759	24.2566	23.7946
A0A590UJK3	Sarcolemma associated protein	22.5947	22.3445	22.0775	21.8303	22.1945	22.3491
A0A590UJL7	FERM and PDZ domain containing 4	24.8532	22.3489	22.7154	23.9993	22.5337	22.8574
A0A590UJS4	Nipped-B protein	20.103	23.417	23.2899	23.5609	23.3421	23.7508
A0A590UJZ9	Deleted in malignant brain tumors 1 protein (Hensin)	21.2573	21.2499	21.2646	21.2249	21.0192	21.4049
A0A5F9ZH11	Bromodomain and PHD finger containing 1	22.1858	24.7482	21.5348	25.242	21.0924	21.7188
A0A5F9ZHM4	L-lactate dehydrogenase (EC 1.1.1.27)	23.6944	24.441	23.9673	24.0489	24.67	24.1362
A0A5F9ZHQ7	Uncharacterized protein	19.1558	19.8585	19.5495	19.913	19.5713	19.7523
A0A5F9ZI63	Embryonic ectoderm development	21.6003	21.386	20.7579	21.4425	21.455	20.8426
A0A5H1ZRP4	Negative elongation factor B	19.4006	19.8397	18.7661	13.3445	14.247	14.798
A0A5H1ZRQ2	RNA helicase (EC 3.6.4.13)	26.8225	26.3439	25.5517	26.9529	26.3579	25.9463
A0A669KB29	CXXC-type zinc finger protein 1	23.8856	22.2092	20.9179	23.9937	22.8952	20.9346
A0A669KB53	Signal transducer and activator of transcription	19.8575	20.3961	18.988	19.5783	20.0905	18.7771
A0A669KB89	Scribble planar cell polarity protein	22.4826	20.2512	20.2756	22.707	21.0951	21.569
A0A669KBG8	Golgi brefeldin A resistant guanine nucleotide exchange factor 1	20.4035	20.2415	20.549	20.3297	21.0573	18.7909
A0A669KBH5	Alpha-synuclein	23.9131	22.2454	22.0893	22.4181	22.4406	23.1964
A0A669KBH9	WIZ zinc finger	24.7715	21.0559	21.0938	25.4275	21.7205	21.319
A0A669KBM4	deleted	20.6842	18.9754	20.0693	19.979	19.4849	18.9683
A0A6E1WCP9	Estrogen related receptor alpha	20.7599	20.0873	19.5556	20.2212	20.9294	19.5176
A0A6I8PU73	DnaJ heat shock protein family (Hsp40) member C7	22.1236	21.8329	21.3335	21.729	22.0315	20.2896
A0A6Q8NVI4	AT-rich interactive domain-containing protein 1B	20.8042	17.6648	20.2043	21.0586	21.0925	21.1256
A0A6Q8PF02	G protein signaling modulator 2	20.5079	20.2298	20.7409	20.6476	20.5369	20.7504
A0A6Q8PF94	E3 ubiquitin-protein ligase Midline-1 (EC 2.3.2.27) (RING finger protein Midline-1) (RING-type E3 ubiquitin transferase Midline-1) (Tripartite motif-containing protein 18)	20.6915	20.9862	18.5588	21.4291	20.8935	18.9652
A0A6Q8PFJ0	Lamin A/C	23.5794	22.5824	22.3327	23.3673	22.599	23.1229
A0A6Q8PFY7	Trafficking from ER to golgi regulator	19.3269	19.4483	18.4088	19.0601	19.1987	18.9067
A0A6Q8PGB0	DNA-directed RNA polymerase subunit (EC 2.7.7.6)	19.4936	19.0734	19.2988	19.4824	18.9724	19.8584
A0A6Q8PGB1	Centrosomal protein 290	18.8435	21.3528	22.8624	13.3445	14.247	14.798
A0A6Q8PGG9	E3 ubiquitin-protein ligase (EC 2.3.2.26)	24.2208	22.8063	22.8246	23.7656	22.8935	22.8643
A0A6Q8PH09	FA complementation group I	19.3294	18.3701	18.9265	19.3556	18.7438	17.6601
A0A6Q8PH20	Calpastatin (Calpain inhibitor)	19.8796	21.182	20.3077	20.8218	19.8388	19.5736
A0A6Q8PH57	Kinesin-like protein	24.7046	23.6456	24.1593	24.36	23.5155	24.3012
A0A6Q8PH84	Ras-related protein Rab-7a	24.6264	25.1428	23.0918	24.3669	25.0308	23.5642
A0A6Q8PHC9	Elongator complex protein 1	20.1541	20.1178	20.1361	19.898	20.8705	20.4647
A0A7I2V327	NADH dehydrogenase [ubiquinone] 1 alpha subcomplex subunit 10, mitochondrial	21.3357	20.6539	19.317	21.0628	19.4315	20.4664
A0A7I2V370	Catechol O-methyltransferase (EC 2.1.1.6)	21.7409	22.2908	22.229	21.4109	21.999	22.0274
A0A7I2V3F3	Nucleolin	20.5038	20.9168	19.923	20.713	21.0979	20.0173
A0A7I2V3L8	NADH dehydrogenase [ubiquinone] 1 alpha subcomplex subunit 5 (Complex I subunit B13) (Complex I-13kD-B) (NADH-ubiquinone oxidoreductase 13 kDa-B subunit)	21.684	22.1952	20.885	21.7919	22.4301	20.6193
A0A7I2V3S3	Eukaryotic translation initiation factor 3 subunit E (eIF3e) (Eukaryotic translation initiation factor 3 subunit 6) (eIF-3 p48)	22.5912	23.1011	22.3848	22.1989	23.0619	22.4082
A0A7I2V3T6	Transcription factor BTF3	20.366	20.5658	21.0786	19.667	21.2128	20.3334
A0A7I2V409	non-specific serine/threonine protein kinase (EC 2.7.11.1)	21.768	20.3387	17.9422	20.7532	18.9136	20.1086
A0A7I2V490	DNA (cytosine-5)-methyltransferase (EC 2.1.1.37)	22.7326	21.4112	21.3933	21.1671	21.6861	20.368
A0A7I2V4H9	ASH1 like histone lysine methyltransferase	19.0722	19.3439	18.0827	13.3445	14.247	14.798
A0A7I2V4I5	Zinc finger CCCH-type containing 13	25.7643	25.169	25.8577	25.3078	24.8315	25.754
A0A7I2V4Y4	Alpha-actinin-1 (Alpha-actinin cytoskeletal isoform) (F-actin cross-linking protein) (Non-muscle alpha-actinin-1)	23.2391	22.7542	23.1528	23.9777	23.2356	23.1786
A0A7I2V508	Large proline-rich protein BAG6 (BCL2-associated athanogene 6) (HLA-B-associated transcript 3)	21.3032	18.952	20.7396	22.0175	21.348	20.0599
A0A7I2V5A3	Hepatocyte growth factor-regulated tyrosine kinase substrate	22.7453	22.2021	23.139	22.041	22.1115	21.9669
A0A7I2V5D2	E3 ubiquitin-protein ligase makorin-2 (EC 2.3.2.27) (RING-type E3 ubiquitin transferase makorin-2)	22.0972	18.4019	21.637	22.2578	20.8102	21.4574
A0A7I2V5M7	G3BP stress granule assembly factor 1	26.8619	26.7882	25.7963	26.8291	26.8578	26.1201
A0A7I2V5Y7	Non-POU domain containing octamer binding	29.4014	27.8611	27.4525	29.344	27.9205	27.331
A0A7I2V647	G3BP stress granule assembly factor 2	21.435	22.4176	21.5046	19.5159	22.4499	22.1897
A0A7I2YQE1	Importin subunit alpha	25.8443	25.5613	25.2349	26.1266	25.6095	25.2378
A0A7I2YQF8	Eukaryotic translation initiation factor 3 subunit I (eIF3i) (Eukaryotic translation initiation factor 3 subunit 2) (eIF-3-beta) (eIF3 p36)	26.4271	26.2669	26.0211	26.578	26.3631	26.0358
A0A7I2YQG2	Ribosomal protein L19	30.4681	29.7428	30.1937	30.7828	29.8679	29.8514
A0A7N4I394	Pre-mRNA processing factor 40 homolog A	25.9253	26.0961	26.0048	26.3368	25.716	26.0778
A0A7P0T871	Acyl-CoA dehydrogenase family member 9	18.4575	19.2263	16.7017	13.3445	14.247	14.798
A0A7P0T8C7	Sorting nexin 9	24.183	24.4618	24.0026	23.8504	24.3015	24.0338
A0A7P0T8N8	Transcription elongation regulator 1	28.4566	27.6601	27.5865	28.5085	27.5687	27.5108
A0A7P0T954	Cullin 4B	24.0034	23.5226	22.6889	22.8073	23.8658	22.0585
A0A7P0T9C4	Dynein heavy chain, cytosolic	25.4282	25.7964	25.3499	25.8181	25.9706	25.5288
A0A7P0T9G6	Tubulin gamma chain	22.5135	23.2709	22.2627	22.8789	23.6999	21.8848
A0A7P0T9J6	Sphingomyelin phosphodiesterase 4	22.3253	19.2493	21.487	22.5721	18.9278	18.9752
A0A7P0T9U7	Splicing factor 1	24.0486	24.8852	24.5627	23.6322	25.0913	24.8874
A0A7P0TAE9	Calnexin	24.7617	25.8517	24.7171	24.7352	26.0646	24.5461
A0A7P0TAR5	Ral GTPase activating protein catalytic subunit alpha 1	21.2427	21.2362	21.0534	13.3445	14.247	14.798
A0A7P0TAT8	Endoplasmin (94 kDa glucose-regulated protein) (Heat shock protein 90 kDa beta member 1)	23.495	22.8043	22.8047	23.5131	22.3819	23.2258
A0A7P0Z445	non-specific serine/threonine protein kinase (EC 2.7.11.1)	23.869	21.5382	23.4084	24.0272	23.0967	23.6672
A0A7P0Z472	Adenylosuccinate lyase (ASL) (EC 4.3.2.2) (Adenylosuccinase)	20.8359	20.8489	20.4468	20.6983	20.3763	19.9612
A0A7P0Z494	Dihydrolipoamide acetyltransferase component of pyruvate dehydrogenase complex (EC 2.3.1.-)	25.5205	24.014	23.5753	25.535	23.9097	23.0621
A0A7P0Z4K1	PNN interacting serine and arginine rich protein	23.5725	23.1341	23.45	23.8153	23.0685	23.3794
A0A7P0Z4P5	Solute carrier family 3 member 2	22.2768	24.1759	23.2299	22.4153	24.1969	23.331
A0JLT2	Mediator of RNA polymerase II transcription subunit 19 (Lung cancer metastasis-related protein 1) (Mediator complex subunit 19)	22.2007	22.533	22.9246	21.9052	22.6334	22.5775
A1X283	SH3 and PX domain-containing protein 2B (Adapter protein HOFI) (Factor for adipocyte differentiation 49) (Tyrosine kinase substrate with four SH3 domains)	22.5184	21.9635	21.0385	23.4177	22.1332	20.8835
A2RTX5	Threonine--tRNA ligase 2, cytoplasmic (EC 6.1.1.3) (Threonyl-tRNA synthetase) (ThrRS) (Threonyl-tRNA synthetase protein 3)	21.1049	21.2546	21.1817	13.3445	14.247	14.798
A2RUB1	Meiosis-specific coiled-coil domain-containing protein MEIOC (Meiosis-specific with coiled-coil domain protein)	21.0309	21.1061	21.1775	21.4464	20.4101	20.7621
A5YKK6	CCR4-NOT transcription complex subunit 1 (CCR4-associated factor 1) (Negative regulator of transcription subunit 1 homolog) (NOT1H) (hNOT1)	20.8119	21.092	20.4641	20.4186	20.908	19.8712
A6ND36	Protein FAM83G (Protein associated with SMAD1)	20.4821	20.5255	20.504	16.8949	20.441	19.5595
A6NE52	WD repeat-containing protein 97	25.3061	24.1767	25.9318	25.5574	24.9021	26.0063
A6NFI3	Zinc finger protein 316	20.7431	17.761	19.8295	13.3445	14.247	14.798
A6NHR9	Structural maintenance of chromosomes flexible hinge domain-containing protein 1 (SMC hinge domain-containing protein 1) (EC 3.6.1.-)	18.9608	19.7718	16.9353	18.6783	19.9695	16.9423
A6NI79	Coiled-coil domain-containing protein 69	20.1894	21.8997	22.0236	20.3435	21.8878	21.6518
A6NKD9	Coiled-coil domain-containing protein 85C	21.8031	21.5045	22.4248	19.2841	20.693	22.3761
A6NKF1	SAC3 domain-containing protein 1 (SAC3 homology domain-containing protein 1)	20.7571	20.2939	21.1072	13.3445	14.247	14.798
A6NMQ1	DNA polymerase (EC 2.7.7.7)	20.7125	20.8018	20.6172	20.2498	19.9765	20.4795
A6QL63	Ankyrin repeat and BTB/POZ domain-containing protein 3 (BTB/POZ domain-containing protein 11)	21.4598	20.5576	19.7981	21.7726	20.3217	20.4423
A7KAX9	Rho GTPase-activating protein 32 (Brain-specific Rho GTPase-activating protein) (GAB-associated Cdc42/Rac GTPase-activating protein) (GC-GAP) (GTPase regulator interacting with TrkA) (Rho-type GTPase-activating protein 32) (Rho/Cdc42/Rac GTPase-activating protein RICS) (RhoGAP involved in the beta-catenin-N-cadherin and NMDA receptor signaling) (p200RhoGAP) (p250GAP)	19.3195	19.1587	19.4642	13.3445	14.247	14.798
A8K070	G protein pathway suppressor 1	20.9181	22.5074	22.4913	20.7219	22.6993	22.3649
A8K968	Erythrocyte membrane protein band 4.1 like 3 (cDNA FLJ77757)	25.0786	26.0331	25.9054	25.1457	26.1027	25.9538
A8MV81	HIG1 domain family member 1C	20.6292	19.4234	19.2355	21.3658	18.8683	19.3963
A8MWD9	Putative small nuclear ribonucleoprotein G-like protein 15	23.2409	22.1067	21.2113	23.6955	22.2772	21.2167
A8MXP9	Matrin 3	27.154	25.6962	25.9435	26.6941	26.2791	26.0758
A8MYK1	Large ribosomal subunit protein uL23m (39S ribosomal protein L23, mitochondrial)	22.6536	21.0822	21.2407	23.3918	22.6955	21.2981
A9Z1X7	Serine and arginine repetitive matrix 1	27.7762	28.011	27.8304	27.3338	27.9453	27.8097
B0QY89	Eukaryotic translation initiation factor 3 subunit L (eIF3l) (Eukaryotic translation initiation factor 3 subunit 6-interacting protein) (Eukaryotic translation initiation factor 3 subunit E-interacting protein)	23.0759	23.1951	22.2832	22.9547	22.638	22.3093
B0QYN7	deleted	18.9675	22.0526	22.2498	19.4385	22.1892	22.2259
B0YIW6	Coatomer subunit delta	26.4667	26.7838	27.0299	26.3797	26.9584	26.8803
B1AK88	F-actin-capping protein subunit beta	25.5215	24.9577	25.3967	25.742	25.1129	25.17
B1AKR6	Dynein light chain roadblock-type 1	22.6923	22.6594	21.4496	23.0201	22.4695	20.8762
B3KS98	Eukaryotic translation initiation factor 3 subunit H (eIF3h) (Eukaryotic translation initiation factor 3 subunit 3) (eIF-3 gamma) (eIF3 p40 subunit)	20.4747	22.9846	19.6786	19.5464	23.0485	20.8226
B3KW44	tRNA N(3)-methylcytidine methyltransferase (EC 2.1.1.-)	21.2998	17.8592	19.2415	13.3445	14.247	14.798
B3KY94	CDP-diacylglycerol--inositol 3-phosphatidyltransferase (cDNA FLJ16129 fis, clone BRACE2039823, highly similar to CDP-diacylglycerol--inositol3-phosphatidyltransferase)	21.3274	21.3548	19.793	20.846	21.3467	20.886
B4DLN1	cDNA FLJ60124, highly similar to Mitochondrial dicarboxylate carrier	22.3145	24.0095	23.5048	22.896	24.1414	23.5617
B4DR61	Protein transport protein Sec61 subunit alpha isoform 1	24.2242	25.2313	24.8317	24.6808	25.3874	24.705
B4DUT8	Calponin	25.1922	25.0192	24.2085	25.4192	25.1486	24.0118
B4DZM6	non-specific serine/threonine protein kinase (EC 2.7.11.1)	19.0613	19.3667	19.2221	19.6294	19.6211	19.6253
B4E0Y9	non-specific serine/threonine protein kinase (EC 2.7.11.1)	18.8172	22.7817	22.7347	19.4445	23.037	23.1328
B5MBX0	Cell division cycle associated 5	20.8271	20.6894	20.9527	13.3445	14.247	14.798
B5MBZ0	EMAP like 4	20.9192	19.6093	20.4081	20.8625	19.4901	19.2257
B7Z2R2	Cytochrome b-c1 complex subunit 7 (Complex III subunit VII) (Ubiquinol-cytochrome c reductase complex 14 kDa protein)	21.3431	21.9301	20.3368	13.3445	14.247	14.798
B7Z4C8	Large ribosomal subunit protein eL31 (60S ribosomal protein L31)	29.6226	29.661	29.0923	29.498	29.6162	29.1216
B7Z6Z4	Myosin light chain 6 (cDNA FLJ56329, highly similar to Myosin light polypeptide 6)	26.0887	26.3437	25.6799	25.9441	26.3076	25.7309
C9J0Q5	Nuclear receptor corepressor 2	22.3634	22.2538	22.3097	21.6252	22.1203	20.8652
C9J7E5	Transportin 3	21.7044	19.8826	20.3272	21.9401	18.6773	21.083
C9JFV4	Proline-, glutamic acid- and leucine-rich protein 1 (Modulator of non-genomic activity of estrogen receptor)	18.0444	24.3117	25.3646	25.3019	24.382	25.28
C9JG08	SPATA31 subfamily H member 1	22.9834	22.176	20.1755	22.904	19.0714	22.0019
C9JME2	FERM, ARHGEF and pleckstrin domain-containing protein 1 (FERM, RhoGEF and pleckstrin domain-containing protein 1)	24.3377	23.8095	24.1724	24.4599	23.8233	24.171
C9JRP1	Anion exchange protein	24.3065	24.2016	24.8666	24.1031	24.0657	24.5777
D4PHA4	Vasculin (GC-rich promoter-binding protein 1)	22.9254	23.1938	23.6898	23.3723	23.0855	23.6114
D6RAX7	COP9 signalosome complex subunit 4	20.8728	20.4788	21.1819	20.5656	20.6626	20.4615
D6RBW1	Eukaryotic translation initiation factor 4E	21.1793	23.2972	23.4238	23.3163	23.3004	23.3319
D6RBZ0	Heterogeneous nuclear ribonucleoprotein A/B	23.1238	24.0437	21.9391	23.9853	24.0788	22.2519
D6RER5	Septin	24.1003	22.387	22.0468	23.2011	22.2924	22.3358
D6RG30	Asteroid homolog 1	22.175	21.5791	20.9801	22.0476	21.5045	20.9695
E5KLJ9	Dynamin-like GTPase OPA1, mitochondrial (EC 3.6.5.5)	22.1736	20.1173	17.0313	21.2539	21.5744	21.423
E5RJF8	Centrin 3	21.2629	20.712	19.8095	19.3516	18.6399	19.8261
E7EMB3	Calmodulin 2	24.3893	24.2394	23.3602	24.7253	24.2808	23.7574
E7EN19	non-specific serine/threonine protein kinase (EC 2.7.11.1)	22.8013	24.532	25.2157	26.8466	24.3585	25.1268
E7ENQ6	NADH dehydrogenase [ubiquinone] 1 alpha subcomplex subunit 13	20.4339	20.135	19.7574	20.3217	19.8121	19.0171
E7EPK1	Septin	24.5585	24.5354	23.9461	24.3781	24.4035	23.9529
E7EPP6	non-specific serine/threonine protein kinase (EC 2.7.11.1)	21.2936	21.4137	20.9195	21.1734	21.3631	21.1521
E7EPT4	NADH dehydrogenase [ubiquinone] flavoprotein 2, mitochondrial (NADH-ubiquinone oxidoreductase 24 kDa subunit)	19.372	22.9409	22.9742	22.8086	23.2228	22.2252
E7EQ64	Serine protease 1	31.5097	29.2675	28.1591	31.4499	28.9864	28.6825
E7EQR4	deleted	28.7868	28.9992	28.3908	28.5719	28.8042	28.3198
E7EQS8	Methylcytosine dioxygenase TET (EC 1.14.11.80)	25.7344	26.1013	25.2413	26.3759	26.3167	23.9683
E7EQZ4	Survival motor neuron protein	22.3882	21.8835	21.2056	21.9977	21.8274	21.0802
E7ERK9	Translation initiation factor eIF2B subunit delta (eIF2B GDP-GTP exchange factor subunit delta)	23.7528	23.7067	23.7295	23.5327	24.0557	23.9675
E7ERS3	Zinc finger CCCH-type containing 18	17.8708	20.9134	20.6994	21.2461	20.8652	21.5471
E7ESA6	Focal adhesion kinase 1 (EC 2.7.10.2) (Protein-tyrosine kinase 2) (pp125FAK)	19.3132	19.3029	19.3081	19.1855	19.4006	19.297
E7ESC6	Exportin 7	20.9851	21.4084	21.4861	21.4786	21.5969	21.3496
E7ETM8	Nexilin F-actin binding protein	19.1621	20.1915	19.4871	21.0023	20.973	21.0311
E7ETY2	Treacle ribosome biogenesis factor 1	26.1775	26.0841	26.6502	26.517	25.9976	26.6677
E7EVA0	Microtubule-associated protein	29.265	29.2173	29.0599	28.9272	29.1271	29.0192
E7EVZ1	Zinc finger homeobox 4	19.5755	20.65	19.6314	13.3445	14.247	14.798
E7EX17	Eukaryotic translation initiation factor 4B	24.4669	24.9908	24.3011	24.3515	24.8264	24.979
E7EX44	Caldesmon 1	25.3713	25.0164	24.3954	24.8023	24.0315	24.3934
E7EX59	Propionyl-CoA carboxylase beta chain, mitochondrial (EC 6.4.1.3) (Propanoyl-CoA:carbon dioxide ligase subunit beta)	26.3115	27.5383	27.6449	26.2658	27.5909	27.5437
E9PAU2	deleted	21.6172	22.4439	22.2382	21.1882	22.5028	22.1599
E9PAV3	Nascent polypeptide-associated complex subunit alpha, muscle-specific form (Alpha-NAC, muscle-specific form) (skNAC)	24.6099	25.236	24.179	24.8088	25.2909	24.528
E9PB61	Aly/REF export factor	21.2166	22.4321	21.4363	21.5699	21.8232	21.6214
E9PC69	non-specific serine/threonine protein kinase (EC 2.7.11.1)	22.559	23.8864	22.8538	23.2017	23.6835	23.2183
E9PCH4	Rap guanine nucleotide exchange factor 6	20.8812	20.7565	21.4405	21.4151	20.2215	20.4397
E9PD25	Metalloendopeptidase (EC 3.4.24.-)	22.5628	20.5519	18.0028	20.4823	21.1124	19.3376
E9PF18	Hydroxyacyl-CoA dehydrogenase	24.9031	23.9846	24.8639	24.742	23.8562	24.7453
E9PFW3	AP-2 complex subunit mu	26.1682	25.4178	25.7823	26.1787	25.5819	25.6139
E9PGC8	Microtubule associated protein 1A	22.7691	18.1173	17.3238	22.9284	21.9479	16.731
E9PGZ1	Caldesmon 1	22.8954	21.6115	21.7228	19.3899	21.6747	20.944
E9PI41	Exosome component 4	21.9163	22.4432	22.7715	20.6427	22.4048	22.4011
E9PK25	Cofilin-1 (Cofilin, non-muscle isoform)	24.4213	22.4746	23.5986	21.2598	22.9939	23.3138
E9PL57	NEDD8-MDP1 readthrough	26.9363	22.3001	20.2992	26.841	22.4884	25.91
E9PLP8	Cleavage stimulation factor subunit 3	22.7338	23.7369	25.7367	22.9671	23.4628	25.5463
E9PPM1	Tumor protein p53-inducible protein 11 (p53-induced gene 11 protein)	19.2324	19.8583	20.8586	19.6964	19.1449	19.1701
E9PQ57	Rae1 protein homolog (mRNA-associated protein mrnp 41)	23.1925	23.098	22.2786	23.0406	23.0093	22.2765
E9PR30	FAU ubiquitin like and ribosomal protein S30 fusion	28.2144	28.1502	28.5514	28.2671	28.2188	28.6243
E9PRG8	Uncharacterized protein C11orf98	24.0441	24.3096	23.5612	23.5181	24.4745	23.5362
E9PRY8	Elongation factor 1-delta	22.2645	22.3095	22.5284	22.1869	22.7784	22.5503
F5H2F4	C-1-tetrahydrofolate synthase, cytoplasmic (EC 1.5.1.5) (EC 3.5.4.9) (EC 6.3.4.3)	25.696	25.9222	26.3624	25.5375	25.974	26.1102
F5H5D3	Tubulin alpha chain	29.742	29.883	29.6279	29.749	30.3978	29.5116
F5H7W8	Protein CUSTOS	27.3315	27.5756	27.3508	27.7592	27.5248	27.4476
F5H836	Paxillin	17.2434	17.3281	17.1535	13.3445	14.247	14.798
F6VRR5	DNA polymerase delta interacting protein 3	26.7587	26.406	26.7053	26.7829	26.3144	26.701
F8VU11	Pre-mRNA processing factor 40 homolog B	21.8033	21.06	19.443	13.3445	14.247	14.798
F8VVA7	Coatomer subunit zeta	19.144	20.66	18.1504	19.3668	20.8474	17.8057
F8VX04	Solute carrier family 38 member 1	23.5367	20.559	22.0501	22.7358	19.618	21.8931
F8VXC8	SWI/SNF related, matrix associated, actin dependent regulator of chromatin subfamily c member 2	20.8884	20.6967	20.402	22.094	22.2644	20.3024
F8W0W8	Serine/threonine-protein phosphatase (EC 3.1.3.16)	25.2555	25.0672	24.9983	25.2434	24.764	24.9947
F8W727	Ribosomal protein L32	26.7261	26.1887	26.8787	26.6342	26.4344	26.7122
F8W7C6	Large ribosomal subunit protein uL16 (60S ribosomal protein L10)	22.1854	22.4157	21.7046	21.6021	22.6347	20.5364
F8W930	Insulin like growth factor 2 mRNA binding protein 2	19.2431	18.253	17.6582	18.932	18.9095	18.9542
F8WAR4	Coiled-coil-helix-coiled-coil-helix domain containing 3	23.8234	24.0871	24.1669	23.0594	24.5067	24.2821
F8WBA3	Serine/threonine-protein kinase (EC 2.7.11.13)	21.2466	21.8265	19.928	20.84	22.5539	20.9491
F8WCF6	Actin-related protein 2/3 complex subunit 4	19.7413	20.3332	18.7206	19.6	19.9725	19.0965
F8WCT1	ADP-ribosylation factor-like protein 6-interacting protein 4	25.5106	25.6889	25.0778	26.059	25.753	25.2542
F8WF69	Clathrin light chain	21.0606	21.0201	21.1	21.8168	20.9633	21.2738
G3V0J0	Fragile X mental retardation 1, isoform CRA_e (Fragile X messenger ribonucleoprotein 1)	21.9606	21.79	22.7698	21.8221	22.3536	22.7236
G3V1S3	DENN domain containing 5B	20.625	18.5868	18.2129	13.3445	14.247	14.798
G3V325	ATP5MF-PTCD1 readthrough	21.624	22.9665	21.013	21.905	23.4705	18.4263
G3V4K3	Spermatogenesis-defective protein 39 homolog (VPS33B-interacting protein in apical-basolateral polarity regulator) (VPS33B-interacting protein in polarity and apical restriction)	21.4574	20.6155	18.3475	13.3445	14.247	14.798
G3V5R9	Kinesin light chain	20.0946	21.7472	21.4641	20.1639	21.5817	21.0318
G5E975	SWI/SNF-related matrix-associated actin-dependent regulator of chromatin subfamily B member 1	20.3288	22.128	20.6527	20.5708	21.9606	20.987
G5E9E7	Tight junction protein 1	24.6937	24.0721	24.7848	24.9893	24.008	24.795
G5EA09	Syndecan binding protein	21.1727	21.3078	21.6742	21.9382	22.3777	20.105
G8JLB6	Heterogeneous nuclear ribonucleoprotein H1	25.2906	26.0199	25.8464	25.3951	26.1649	25.6699
H0UI06	Cytochrome c oxidase subunit 7A2, mitochondrial (Cytochrome c oxidase subunit VIIa-liver/heart)	20.3009	20.8405	19.4291	13.3445	14.247	14.798
H0Y368	Dolichol-phosphate mannosyltransferase subunit 1 (EC 2.4.1.83)	21.9804	22.0739	20.5523	21.4882	22.0855	20.9513
H0Y4R1	Inosine-5'-monophosphate dehydrogenase (IMP dehydrogenase) (IMPD) (IMPDH) (EC 1.1.1.205)	20.8805	22.1283	21.1047	20.8276	21.0757	21.4246
H0Y5K5	Endoplasmic reticulum-Golgi intermediate compartment protein	20.3312	21.0622	18.7756	13.3445	14.247	14.798
H0Y886	NADH dehydrogenase [ubiquinone] 1 beta subcomplex subunit 5, mitochondrial (Complex I-SGDH) (NADH-ubiquinone oxidoreductase SGDH subunit)	18.7789	21.2822	19.8644	20.9006	21.6739	19.1183
H0Y8C2	HCG15121, isoform CRA_a (Ribosomal protein L22 like 1)	23.4671	25.3154	25.4658	24.2495	25.5089	25.3807
H0Y8P4	U3 small nucleolar RNA-associated protein 15 homolog	24.9704	23.4567	23.5308	25.2827	23.6531	23.1829
H0Y987	Phosphoacetylglucosamine mutase (PAGM) (EC 5.4.2.3) (Acetylglucosamine phosphomutase) (N-acetylglucosamine-phosphate mutase)	17.943	17.421	18.3255	13.3445	14.247	14.798
H0Y9X1	Translation machinery-associated protein 16	30.2758	30.2099	29.9115	30.326	30.2061	29.9904
H0YBH7	Store-operated calcium entry-associated regulatory factor (Transmembrane protein 66)	25.0054	26.1279	26.1226	26.0316	26.2484	26.1678
H0YC42	Tumor protein D52	23.8423	21.5675	18.1201	20.0318	21.6492	16.9512
H0YDB2	Stromal interaction molecule 1	23.5338	22.6789	22.734	24.1087	23.0092	22.5874
H0YDT6	Eukaryotic translation initiation factor 3 subunit F (eIF3f) (Eukaryotic translation initiation factor 3 subunit 5) (eIF-3-epsilon) (eIF3 p47)	23.7197	23.4051	22.8078	23.192	24.2291	23.0954
H0YEX2	TATA-box binding protein associated factor 2	21.2421	25.5973	21.1386	22.3005	25.9361	20.085
H0YFD6	enoyl-CoA hydratase (EC 4.2.1.17)	25.0097	26.2073	25.1436	24.9029	26.227	25.5479
H0YGG4	Translation initiation factor eIF2B subunit alpha (eIF2B GDP-GTP exchange factor subunit alpha)	20.2445	19.9851	19.6686	13.3445	14.247	14.798
H0YIV9	Glutamyl-tRNA(Gln) amidotransferase subunit C, mitochondrial	24.0953	24.4285	24.1532	24.2676	24.1786	24.4049
H0YKD8	60S ribosomal protein L28	23.5224	25.5053	26.1506	25.3993	25.8251	25.9582
H0YL70	TLE family member 3, transcriptional corepressor	18.5349	18.7848	18.6653	13.3445	14.247	14.798
H0YMV8	40S ribosomal protein S27	25.1474	24.7672	25.1617	25.5635	24.795	24.2911
H0YMW4	Annexin	24.9898	25.2972	24.5548	25.1279	25.1933	24.5666
H3BLV9	non-specific serine/threonine protein kinase (EC 2.7.11.1)	27.4334	26.6792	26.6934	27.4333	26.7201	26.8734
H3BNC9	Small ribosomal subunit protein eS17 (40S ribosomal protein S17)	23.3498	24.654	24.52	23.8324	24.7284	24.4704
H3BPK7	Alanine--tRNA ligase (EC 6.1.1.7)	19.3802	19.9559	18.4079	20.3639	21.1496	18.5075
H3BQK9	Microtubule actin crosslinking factor 1	24.5879	24.1133	23.5346	24.5011	23.8068	23.6423
H3BS72	Very-long-chain (3R)-3-hydroxyacyl-CoA dehydratase (EC 4.2.1.134)	20.5497	21.2103	20.3377	20.9569	21.4302	20.8177
H3BSS6	Zinc finger protein 106	18.8532	22.5262	23.7806	23.0142	22.0779	23.5773
H3BVE0	BOLA2-SMG1P6 readthrough	19.6306	19.8184	19.7276	20.0683	20.0055	18.4225
H7BYT1	Casein kinase I isoform delta (EC 2.7.11.1) (EC 2.7.11.26) (Tau-protein kinase CSNK1D)	21.9741	20.4125	20.2459	21.8527	20.5757	21.0898
H7BZ14	Peptidyl-prolyl cis-trans isomerase (PPIase) (EC 5.2.1.8)	21.2571	21.5583	21.3211	22.397	21.9268	20.7619
H7BZN7	DEAD-box helicase 56	19.0189	19.6341	17.9241	18.7181	19.2112	17.9631
H7C1E4	Adaptor related protein complex 1 subunit sigma 1	18.9324	19.6745	19.1509	19.3571	19.5658	19.113
H7C2N1	Prothymosin alpha	19.0807	19.05	19.1108	13.3445	14.247	14.798
H7C2Q8	EBNA1 binding protein 2	22.7925	23.3783	23.0839	22.7021	23.3677	23.1797
H7C560	non-specific serine/threonine protein kinase (EC 2.7.11.1)	25.6334	24.6909	25.049	24.9297	24.1387	24.9169
H9KVB4	Trinucleotide repeat containing 18	19.1607	21.276	19.1632	20.2966	21.9157	21.5204
I3L0E3	HCG1984214, isoform CRA_a	21.6219	21.5832	20.7335	22.0088	21.5536	20.2991
I3L0M3	MYC associated zinc finger protein (MYC-associated zinc finger protein (Purine-binding transcription factor), isoform CRA_e)	23.741	22.9069	23.9874	23.0878	23.1687	24.1407
I3L0M9	Elongin B	21.5463	21.893	21.8513	22.4811	21.872	22.0764
I3L156	PICALM interacting mitotic regulator	21.8204	21.2684	22.2186	21.8075	21.4816	22.0732
I3L1Y9	FLYWCH family member 2	24.1406	24.3123	23.9804	23.7726	24.452	24.3531
I3L4C2	BAR/IMD domain-containing adapter protein 2 (Brain-specific angiogenesis inhibitor 1-associated protein 2)	23.2658	21.3877	21.7688	23.7092	20.908	21.8004
I3L4Q0	HCG1818442, isoform CRA_a (MAPK regulated corepressor interacting protein 1)	22.3726	22.7591	21.9362	22.79	22.4627	21.9443
I3L504	Eukaryotic translation initiation factor 5A-1 (Eukaryotic initiation factor 5A isoform 1) (eIF-4D)	24.5947	25.3622	24.6974	24.8896	25.769	24.5827
J3KN16	Ecm29 proteasome adaptor and scaffold	21.1216	21.3882	21.261	21.5361	21.4634	20.9387
J3KN66	Torsin-1A-interacting protein 1	22.2784	20.7871	21.6714	21.4269	21.1354	21.3157
J3KNA0	OXA1L mitochondrial inner membrane protein	17.7975	21.0035	20.3999	20.8667	21.2484	20.3462
J3KNS1	Cytosolic carboxypeptidase 1 (EC 3.4.17.24) (ATP/GTP-binding protein 1) (Protein deglutamylase CCP1)	23.2574	23.2686	23.1032	23.1901	23.271	22.567
J3KQ48	peptidyl-tRNA hydrolase (EC 3.1.1.29)	19.1487	20.5817	20.0362	20.0981	20.4059	19.7063
J3KQE5	GTP-binding nuclear protein Ran	26.5903	26.9045	26.9421	26.9612	26.8324	26.8802
J3KQN4	Large ribosomal subunit protein eL42 (60S ribosomal protein L36a)	29.6394	29.6762	30.1639	29.0252	29.9219	29.8785
J3KQY1	Large ribosomal subunit protein uL22m (39S ribosomal protein L22, mitochondrial)	21.7686	21.2726	20.5107	22.1015	21.4545	20.2506
J3KTL2	Serine/arginine-rich splicing factor 1 (Splicing factor, arginine/serine-rich 1)	22.3881	21.4461	21.2701	22.1263	21.8981	21.7542
J3QK89	Calcium homeostasis endoplasmic reticulum protein	22.4814	23.7272	22.8475	23.2888	23.6274	22.9136
J3QQ67	Ribosomal protein L18	27.7326	27.4583	27.4721	27.7863	27.2755	27.2947
J3QQJ0	SAP30 binding protein	23.3335	23.3513	22.9854	23.4588	23.0469	22.2374
J3QR07	YTH domain-containing family protein	22.1915	22.3439	21.0906	22.6703	22.3001	22.6697
J3QRS3	Myosin light chain 12A (Myosin regulatory light chain MRCL3, isoform CRA_b)	25.7546	25.6381	25.1064	25.5501	25.4438	25.0995
J3QS41	Helicase with zinc finger	22.364	22.997	22.9339	22.1487	23.128	23.205
K7ELC2	Small ribosomal subunit protein uS19 (40S ribosomal protein S15)	25.6434	25.7587	26.2351	26.3516	26.0843	26.1568
K7ER00	Phenylalanine--tRNA ligase alpha subunit (EC 6.1.1.20)	20.0576	19.5263	22.3093	18.0775	20.0292	21.8688
K7ER90	Eukaryotic translation initiation factor 3 subunit G	24.6459	24.1107	23.4502	24.0591	24.2544	22.7229
K7ES00	H3.3 histone B	30.8298	30.4391	31.1061	30.7923	30.5206	31.0296
M0QXB4	Coatomer subunit epsilon (Epsilon-coat protein)	25.4596	26.0232	25.196	26.3733	25.9454	25.3457
M0QYS1	Large ribosomal subunit protein uL13 (60S ribosomal protein L13a)	24.209	24.6275	23.9115	24.9876	25.0718	23.8803
M0QYZ2	AP complex subunit sigma	22.5062	21.8465	22.1386	22.3357	22.2558	22.1507
M0R088	Serine and arginine repetitive matrix 1	19.3649	20.1806	20.3807	17.2646	20.2389	19.2762
M0R0C6	KH-type splicing regulatory protein	25.6612	25.0422	24.5968	25.1648	25.0734	24.6323
M0R0P8	Myosin IXB	20.026	20.9726	20.5832	20.2787	20.9204	19.1592
M0R2B7	DNA polymerase (EC 2.7.7.7)	20.9671	20.1156	18.9127	21.3886	19.8321	18.4447
M0R2Z9	SURP and G-patch domain containing 2	20.305	22.0854	19.4959	20.2246	20.5025	20.3702
O00116	Alkyldihydroxyacetonephosphate synthase, peroxisomal (Alkyl-DHAP synthase) (EC 2.5.1.26) (Aging-associated gene 5 protein) (Alkylglycerone-phosphate synthase)	20.9672	22.5436	19.8235	21.4969	22.6433	20.1524
O00139	Kinesin-like protein KIF2A (Kinesin-2) (hK2)	30.0129	29.344	29.0761	30.2621	29.1841	29.125
O00151	PDZ and LIM domain protein 1 (C-terminal LIM domain protein 1) (Elfin) (LIM domain protein CLP-36)	25.43	25.092	24.9248	25.3447	25.225	24.8957
O00159	Unconventional myosin-Ic (Myosin I beta) (MMI-beta) (MMIb)	24.7892	25.8873	24.8605	24.8478	25.277	24.6037
O00165	HCLS1-associated protein X-1 (HS1-associating protein X-1) (HAX-1) (HS1-binding protein 1) (HSP1BP-1)	19.2826	18.5332	19.7733	20.859	20.7247	18.7036
O00178	GTP-binding protein 1 (G-protein 1) (GP-1) (GP1)	25.0074	24.9648	24.531	25.1242	25.131	24.5983
O00186	Syntaxin-binding protein 3 (Platelet Sec1 protein) (PSP) (Protein unc-18 homolog 3) (Unc18-3) (Protein unc-18 homolog C) (Unc-18C)	21.704	20.5469	20.5469	20.5162	21.5975	21.1559
O00193	Small acidic protein	19.2098	24.298	23.3029	21.6349	23.8581	23.1689
O00203	AP-3 complex subunit beta-1 (Adaptor protein complex AP-3 subunit beta-1) (Adaptor-related protein complex 3 subunit beta-1) (Beta-3A-adaptin) (Clathrin assembly protein complex 3 beta-1 large chain)	22.9672	21.346	20.4442	20.2852	21.6687	21.1368
O00221	NF-kappa-B inhibitor epsilon (NF-kappa-BIE) (I-kappa-B-epsilon) (IkB-E) (IkB-epsilon) (IkappaBepsilon)	24.0006	24.6574	24.3554	24.2513	24.8302	24.4522
O00231	26S proteasome non-ATPase regulatory subunit 11 (26S proteasome regulatory subunit RPN6) (26S proteasome regulatory subunit S9) (26S proteasome regulatory subunit p44.5)	22.0653	22.9078	21.6486	22.1775	22.3333	21.8453
O00232	26S proteasome non-ATPase regulatory subunit 12 (26S proteasome regulatory subunit RPN5) (26S proteasome regulatory subunit p55)	19.0856	21.6259	19.0066	19.909	21.6966	21.0635
O00257	E3 SUMO-protein ligase CBX4 (EC 2.3.2.-) (Chromobox protein homolog 4) (Polycomb 2 homolog) (Pc2) (hPc2)	23.4381	21.8353	22.3058	23.2339	21.5956	22.0701
O00264	Membrane-associated progesterone receptor component 1 (mPR) (Dap1) (IZA)	24.7161	25.3262	24.7452	24.9136	25.434	24.7609
O00267	Transcription elongation factor SPT5 (hSPT5) (DRB sensitivity-inducing factor 160 kDa subunit) (DSIF p160) (DRB sensitivity-inducing factor large subunit) (DSIF large subunit) (Tat-cotransactivator 1 protein) (Tat-CT1 protein)	23.7365	23.8682	23.9889	24.0595	22.6041	19.7385
O00273	DNA fragmentation factor subunit alpha (DNA fragmentation factor 45 kDa subunit) (DFF-45) (Inhibitor of CAD) (ICAD)	19.3565	19.2712	19.437	13.3445	14.247	14.798
O00330	Pyruvate dehydrogenase protein X component, mitochondrial (Dihydrolipoamide dehydrogenase-binding protein of pyruvate dehydrogenase complex) (E3-binding protein) (E3BP) (Lipoyl-containing pyruvate dehydrogenase complex component X) (proX)	20.9907	19.6213	18.7379	13.3445	14.247	14.798
O00401	Actin nucleation-promoting factor WASL (Neural Wiskott-Aldrich syndrome protein) (N-WASP)	21.9231	22.0445	22.0827	21.9039	22.3097	22.0072
O00410	Importin-5 (Imp5) (Importin subunit beta-3) (Karyopherin beta-3) (Ran-binding protein 5) (RanBP5)	21.1195	20.9274	23.4097	23.7813	21.576	23.0597
O00411	DNA-directed RNA polymerase, mitochondrial (MtRPOL) (EC 2.7.7.6)	24.6998	25.4833	25.0521	25.3532	25.676	25.5947
O00422	Histone deacetylase complex subunit SAP18 (18 kDa Sin3-associated polypeptide) (2HOR0202) (Cell growth-inhibiting gene 38 protein) (Sin3-associated polypeptide p18)	24.403	24.1457	24.2786	23.3904	24.6638	24.2151
O00425	Insulin-like growth factor 2 mRNA-binding protein 3 (IGF2 mRNA-binding protein 3) (IMP-3) (IGF-II mRNA-binding protein 3) (KH domain-containing protein overexpressed in cancer) (hKOC) (VICKZ family member 3)	18.5039	21.786	19.6049	22.59	23.0521	22.1422
O00429	Dynamin-1-like protein (EC 3.6.5.5) (Dnm1p/Vps1p-like protein) (DVLP) (Dynamin family member proline-rich carboxyl-terminal domain less) (Dymple) (Dynamin-like protein) (Dynamin-like protein 4) (Dynamin-like protein IV) (HdynIV) (Dynamin-related protein 1)	23.9214	24.2502	23.3307	24.322	24.3879	23.2299
O00443	Phosphatidylinositol 4-phosphate 3-kinase C2 domain-containing subunit alpha (PI3K-C2-alpha) (PtdIns-3-kinase C2 subunit alpha) (EC 2.7.1.137) (EC 2.7.1.153) (EC 2.7.1.154) (Phosphoinositide 3-kinase-C2-alpha)	23.3171	19.3292	22.4053	23.1265	19.296	22.2245
O00479	High mobility group nucleosome-binding domain-containing protein 4 (Non-histone chromosomal protein HMG-17-like 3) (Non-histone chromosomal protein)	24.8567	22.3219	22.0995	19.6435	22.4051	23.4394
O00483	Cytochrome c oxidase subunit NDUFA4 (Complex I-MLRQ) (CI-MLRQ) (NADH-ubiquinone oxidoreductase MLRQ subunit)	24.0969	24.2467	23.9297	24.0825	24.3416	23.7665
O00487	26S proteasome non-ATPase regulatory subunit 14 (EC 3.4.19.-) (26S proteasome regulatory subunit RPN11) (26S proteasome-associated PAD1 homolog 1)	22.9027	22.4496	22.1405	22.9762	22.5865	22.1936
O00488	Zinc finger protein 593 (Zinc finger protein T86)	26.3313	26.5048	26.2637	26.1773	26.3995	26.284
O00505	Importin subunit alpha-4 (Importin alpha Q2) (Qip2) (Karyopherin subunit alpha-3) (SRP1-gamma)	23.0438	22.6847	21.7625	22.2281	21.6808	21.7553
O00522	Krev interaction trapped protein 1 (Krev interaction trapped 1) (Cerebral cavernous malformations 1 protein)	18.3132	19.9087	20.1623	13.3445	14.247	14.798
O00541	Pescadillo homolog	27.4952	27.133	27.3201	27.7214	27.1135	27.3531
O00559	Receptor-binding cancer antigen expressed on SiSo cells (Cancer-associated surface antigen RCAS1) (Estrogen receptor-binding fragment-associated gene 9 protein)	25.1418	25.579	22.311	25.3875	20.7688	22.9954
O00566	U3 small nucleolar ribonucleoprotein protein MPP10 (M phase phosphoprotein 10)	27.8238	27.061	27.3035	27.9027	27.0601	27.3012
O00567	Nucleolar protein 56 (Nucleolar protein 5A)	25.8664	25.9599	25.7891	25.6907	26.0912	25.6927
O00622	CCN family member 1 (Cellular communication network factor 1) (Cysteine-rich angiogenic inducer 61) (Insulin-like growth factor-binding protein 10) (IBP-10) (IGF-binding protein 10) (IGFBP-10) (Protein CYR61) (Protein GIG1)	20.7736	21.8314	21.6985	21.3842	21.534	21.4424
O00629	Importin subunit alpha-3 (Importin alpha Q1) (Qip1) (Karyopherin subunit alpha-4)	19.5556	20.0493	18.799	20.0626	20.6301	19.1135
O00763	Acetyl-CoA carboxylase 2 (EC 6.4.1.2) (ACC-beta)	21.4099	19.0578	20.668	21.114	20.2536	17.8149
O14497	AT-rich interactive domain-containing protein 1A (ARID domain-containing protein 1A) (B120) (BRG1-associated factor 250) (BAF250) (BRG1-associated factor 250a) (BAF250A) (Osa homolog 1) (hOSA1) (SWI-like protein) (SWI/SNF complex protein p270) (SWI/SNF-related, matrix-associated, actin-dependent regulator of chromatin subfamily F member 1) (hELD)	20.4865	21.0974	18.3041	19.7126	21.1766	19.0646
O14519	Cyclin-dependent kinase 2-associated protein 1 (CDK2-associated protein 1) (Deleted in oral cancer 1) (DOC-1) (Putative oral cancer suppressor)	21.8269	23.0994	22.3984	23.3815	21.7585	21.8287
O14523	Phospholipid transfer protein C2CD2L (C2 domain-containing protein 2-like) (C2CD2-like) (Transmembrane protein 24)	20.869	22.2865	22.6392	22.4695	21.9243	22.8642
O14561	Acyl carrier protein, mitochondrial (ACP) (CI-SDAP) (NADH-ubiquinone oxidoreductase 9.6 kDa subunit)	20.8902	21.3563	21.142	13.3445	14.247	14.798
O14578	Citron Rho-interacting kinase (CRIK) (EC 2.7.11.1) (Serine/threonine-protein kinase 21)	19.0941	18.8661	19.291	13.3445	14.247	14.798
O14602	Eukaryotic translation initiation factor 1A, Y-chromosomal (eIF-1A Y isoform) (eIF1A Y isoform) (Eukaryotic translation initiation factor 4C) (eIF-4C)	27.563	27.9839	28.1435	27.5226	27.9103	28.1411
O14617	AP-3 complex subunit delta-1 (AP-3 complex subunit delta) (Adaptor-related protein complex 3 subunit delta-1) (Delta-adaptin)	27.1423	27.2713	27.2103	27.1225	27.2843	27.1548
O14641	Segment polarity protein dishevelled homolog DVL-2 (Dishevelled-2) (DSH homolog 2)	22.9152	21.4181	19.6273	21.9194	21.0184	20.7069
O14646	Chromodomain-helicase-DNA-binding protein 1 (CHD-1) (EC 3.6.4.12) (ATP-dependent helicase CHD1)	20.4313	18.4949	17.0181	21.1424	20.3528	18.4715
O14654	Insulin receptor substrate 4 (IRS-4) (160 kDa phosphotyrosine protein) (py160) (Phosphoprotein of 160 kDa) (pp160)	25.1872	25.7359	26.8507	25.4869	26.1244	26.5662
O14744	Protein arginine N-methyltransferase 5 (PRMT5) (EC 2.1.1.320) (72 kDa ICln-binding protein) (Histone-arginine N-methyltransferase PRMT5) (Jak-binding protein 1) (Shk1 kinase-binding protein 1 homolog) (SKB1 homolog) (SKB1Hs) [Cleaved into: Protein arginine N-methyltransferase 5, N-terminally processed]	23.009	23.5625	24.3725	23.8736	23.5588	23.654
O14828	Secretory carrier-associated membrane protein 3 (Secretory carrier membrane protein 3)	23.9038	22.1298	21.3771	23.3749	22.5505	20.9228
O14874	Branched-chain alpha-ketoacid dehydrogenase kinase (BCKDH kinase) (BCKDHKIN) (BDK) (EC 2.7.11.1) ([3-methyl-2-oxobutanoate dehydrogenase [lipoamide]] kinase, mitochondrial) (EC 2.7.11.4)	19.467	19.4936	19.4399	13.3445	14.247	14.798
O14925	Mitochondrial import inner membrane translocase subunit Tim23	19.7499	20.3661	20.0906	19.2921	20.0328	17.6886
O14929	Histone acetyltransferase type B catalytic subunit (EC 2.3.1.48) (Histone acetyltransferase 1)	21.3309	20.2177	20.8791	13.3445	14.247	14.798
O14965	Aurora kinase A (EC 2.7.11.1) (Aurora 2) (Aurora/IPL1-related kinase 1) (ARK-1) (Aurora-related kinase 1) (Breast tumor-amplified kinase) (Ipl1- and aurora-related kinase 1) (Serine/threonine-protein kinase 15) (Serine/threonine-protein kinase 6) (Serine/threonine-protein kinase Ayk1) (Serine/threonine-protein kinase aurora-A)	21.6303	23.0058	20.7604	21.8921	22.3218	21.0998
O14974	Protein phosphatase 1 regulatory subunit 12A (Myosin phosphatase-targeting subunit 1) (Myosin phosphatase target subunit 1) (Protein phosphatase myosin-binding subunit)	22.3406	21.9137	22.5317	22.6774	22.2754	22.2971
O14979	Heterogeneous nuclear ribonucleoprotein D-like (hnRNP D-like) (hnRNP DL) (AU-rich element RNA-binding factor) (JKT41-binding protein) (Protein laAUF1)	25.0827	24.1251	23.656	24.9411	23.6391	23.4058
O14980	Exportin-1 (Exp1) (Chromosome region maintenance 1 protein homolog)	22.455	23.8919	23.5322	23.1586	23.9983	23.4499
O15014	Zinc finger protein 609	23.4148	19.3824	19.9867	22.8602	18.7297	19.9894
O15021	Microtubule-associated serine/threonine-protein kinase 4 (EC 2.7.11.1)	19.4873	20.6113	20.3406	19.9743	20.5637	20.4078
O15027	Protein transport protein Sec16A (SEC16 homolog A) (p250)	20.8472	21.7456	21.453	21.2934	21.8048	21.2525
O15042	U2 snRNP-associated SURP motif-containing protein (140 kDa Ser/Arg-rich domain protein) (U2-associated protein SR140)	25.8633	26.1991	26.3536	25.9063	26.4621	26.2567
O15075	Serine/threonine-protein kinase DCLK1 (EC 2.7.11.1) (Doublecortin domain-containing protein 3A) (Doublecortin-like and CAM kinase-like 1) (Doublecortin-like kinase 1)	20.142	20.1941	20.0879	20.1722	20.618	19.5239
O15085	Rho guanine nucleotide exchange factor 11 (PDZ-RhoGEF)	19.775	19.3981	20.0736	13.3445	14.247	14.798
O15111	Inhibitor of nuclear factor kappa-B kinase subunit alpha (I-kappa-B kinase alpha) (IKK-A) (IKK-alpha) (IkBKA) (IkappaB kinase) (EC 2.7.11.10) (Conserved helix-loop-helix ubiquitous kinase) (I-kappa-B kinase 1) (IKK-1) (IKK1) (Nuclear factor NF-kappa-B inhibitor kinase alpha) (NFKBIKA) (Transcription factor 16) (TCF-16)	19.1559	19.5568	19.8702	19.4997	19.5883	20.0868
O15144	Actin-related protein 2/3 complex subunit 2 (Arp2/3 complex 34 kDa subunit) (p34-ARC)	21.8176	21.4324	21.7429	22.3281	22.04	22.1491
O15160	DNA-directed RNA polymerases I and III subunit RPAC1 (DNA-directed RNA polymerase I subunit C) (RNA polymerases I and III subunit AC1) (AC40) (DNA-directed RNA polymerases I and III 40 kDa polypeptide) (RPA40) (RPA39) (RPC40)	22.9196	22.658	21.75	23.3882	22.6269	21.676
O15169	Axin-1 (Axis inhibition protein 1) (hAxin)	22.2235	19.7532	20.3369	21.9895	21.3087	20.6248
O15173	Membrane-associated progesterone receptor component 2 (Progesterone membrane-binding protein) (Steroid receptor protein DG6)	21.8911	22.879	21.5256	21.9069	22.5392	21.4901
O15213	WD repeat-containing protein 46 (WD repeat-containing protein BING4)	27.1021	27.2489	27.324	27.177	27.1703	27.3787
O15226	NF-kappa-B-repressing factor (NFkB-repressing factor) (NRF) (Protein ITBA4)	24.6492	23.6057	22.9326	24.1894	21.2899	22.8742
O15235	Small ribosomal subunit protein uS12m (28S ribosomal protein S12, mitochondrial) (MRP-S12) (S12mt) (MT-RPS12)	23.3169	20.5486	21.6506	23.845	21.4534	21.3608
O15347	High mobility group protein B3 (High mobility group protein 2a) (HMG-2a) (High mobility group protein 4) (HMG-4)	21.056	20.3538	20.5344	20.8709	21.6616	21.8307
O15371	Eukaryotic translation initiation factor 3 subunit D (eIF3d) (Eukaryotic translation initiation factor 3 subunit 7) (eIF-3-zeta) (eIF3 p66)	25.3734	26.3913	26.5544	25.5514	26.5101	26.4366
O15381	Nuclear valosin-containing protein-like (NVLp) (Nuclear VCP-like protein)	18.5486	22.3804	19.3147	18.672	18.3801	18.901
O15397	Importin-8 (Imp8) (Ran-binding protein 8) (RanBP8)	21.3167	18.9626	20.5744	21.5722	19.4895	20.878
O15400	Syntaxin-7	20.7274	19.0738	18.8763	13.3445	14.247	14.798
O15440	ATP-binding cassette sub-family C member 5 (EC 7.6.2.-) (EC 7.6.2.2) (Multi-specific organic anion transporter C) (MOAT-C) (Multidrug resistance-associated protein 5) (SMRP) (pABC11)	20.7833	20.2091	19.2409	19.2148	18.8197	19.5247
O15446	DNA-directed RNA polymerase I subunit RPA34 (A34.5) (Antisense to ERCC-1 protein) (ASE-1) (CD3-epsilon-associated protein) (CD3E-associated protein) (DNA-directed RNA polymerase I subunit G) (RNA polymerase I-associated factor PAF49)	23.3987	22.9473	21.7989	23.3487	23.1831	22.4126
O15511	Actin-related protein 2/3 complex subunit 5 (Arp2/3 complex 16 kDa subunit) (p16-ARC)	20.0806	19.3896	18.0149	20.7323	18.4573	18.2843
O15530	3-phosphoinositide-dependent protein kinase 1 (hPDK1) (EC 2.7.11.1)	20.1166	19.4511	18.1781	13.3445	14.247	14.798
O43143	ATP-dependent RNA helicase DHX15 (EC 3.6.4.13) (ATP-dependent RNA helicase #46) (DEAH box protein 15) (Splicing factor Prp43) (hPrp43)	27.3593	26.748	26.2925	27.5033	26.7378	26.3533
O43166	Signal-induced proliferation-associated 1-like protein 1 (SIPA1-like protein 1) (High-risk human papilloma viruses E6 oncoproteins targeted protein 1) (E6-targeted protein 1)	20.5088	19.9664	18.5059	21.0966	20.6133	19.8814
O43167	Zinc finger and BTB domain-containing protein 24 (Zinc finger protein 450)	22.3049	21.5749	21.9856	22.0437	21.7275	21.3218
O43169	Cytochrome b5 type B (Cytochrome b5 outer mitochondrial membrane isoform)	21.4558	23.316	21.8385	22.8529	23.1934	21.9765
O43172	U4/U6 small nuclear ribonucleoprotein Prp4 (PRP4 homolog) (hPrp4) (U4/U6 snRNP 60 kDa protein) (WD splicing factor Prp4)	25.0971	24.0417	24.068	25.5224	24.1292	24.2643
O43175	D-3-phosphoglycerate dehydrogenase (3-PGDH) (EC 1.1.1.95) (2-oxoglutarate reductase) (EC 1.1.1.399) (Malate dehydrogenase) (EC 1.1.1.37)	26.4593	27.5942	26.7107	25.6228	27.7521	25.6542
O43242	26S proteasome non-ATPase regulatory subunit 3 (26S proteasome regulatory subunit RPN3) (26S proteasome regulatory subunit S3) (Proteasome subunit p58)	23.0125	24.3041	24.4754	23.6605	24.1789	24.239
O43290	U4/U6.U5 tri-snRNP-associated protein 1 (SNU66 homolog) (hSnu66) (Squamous cell carcinoma antigen recognized by T-cells 1) (SART-1) (hSART-1) (U4/U6.U5 tri-snRNP-associated 110 kDa protein) (allergen Hom s 1)	27.1554	26.8414	26.9492	27.1517	26.8001	26.7574
O43318	Mitogen-activated protein kinase kinase kinase 7 (EC 2.7.11.25) (Transforming growth factor-beta-activated kinase 1) (TGF-beta-activated kinase 1)	20.9046	18.4578	21.73	20.4224	20.6576	21.2763
O43324	Eukaryotic translation elongation factor 1 epsilon-1 (Aminoacyl tRNA synthetase complex-interacting multifunctional protein 3) (Elongation factor p18) (Multisynthase complex auxiliary component p18)	22.1068	22.1896	21.7629	21.5762	22.7427	22.1297
O43353	Receptor-interacting serine/threonine-protein kinase 2 (EC 2.7.11.1) (CARD-containing interleukin-1 beta-converting enzyme-associated kinase) (CARD-containing IL-1 beta ICE-kinase) (RIP-like-interacting CLARP kinase) (Receptor-interacting protein 2) (RIP-2) (Tyrosine-protein kinase RIPK2) (EC 2.7.10.2)	19.8227	20.7386	21.2944	18.705	20.6902	21.4954
O43390	Heterogeneous nuclear ribonucleoprotein R (hnRNP R)	23.8331	22.2211	21.9897	24.5183	21.9872	20.1321
O43395	U4/U6 small nuclear ribonucleoprotein Prp3 (Pre-mRNA-splicing factor 3) (hPrp3) (U4/U6 snRNP 90 kDa protein)	26.0987	24.9546	24.6436	26.2141	24.9921	25.2897
O43399	Tumor protein D54 (hD54) (Tumor protein D52-like 2)	22.5017	23.5338	20.9141	22.3968	23.7087	20.7152
O43427	Acidic fibroblast growth factor intracellular-binding protein (aFGF intracellular-binding protein) (FGF-1 intracellular-binding protein)	21.8414	21.8441	20.7443	22.074	21.3716	20.8087
O43447	Peptidyl-prolyl cis-trans isomerase H (PPIase H) (EC 5.2.1.8) (Rotamase H) (Small nuclear ribonucleoprotein particle-specific cyclophilin H) (CypH) (U-snRNP-associated cyclophilin SnuCyp-20) (USA-CYP)	23.2546	22.3736	19.7148	13.3445	14.247	14.798
O43491	Band 4.1-like protein 2 (Erythrocyte membrane protein band 4.1-like 2) (Generally expressed protein 4.1) (4.1G)	24.5438	24.8498	24.6015	24.8058	24.8195	24.4884
O43583	Density-regulated protein (DRP) (Protein DRP1) (Smooth muscle cell-associated protein 3) (SMAP-3)	24.0716	23.8116	24.269	23.8545	23.6123	24.2699
O43592	Exportin-T (Exportin(tRNA)) (tRNA exportin)	21.4895	21.1444	20.6897	13.3445	14.247	14.798
O43615	Mitochondrial import inner membrane translocase subunit TIM44	23.7194	23.694	23.7445	20.1316	23.3592	23.6766
O43660	Pleiotropic regulator 1	26.5136	27.3585	27.1358	26.1943	27.3072	27.2556
O43663	Protein regulator of cytokinesis 1	25.8081	26.054	26.0441	26.2971	26.1919	25.6945
O43683	Mitotic checkpoint serine/threonine-protein kinase BUB1 (hBUB1) (EC 2.7.11.1) (BUB1A)	21.0305	20.7757	20.6074	20.5221	20.5582	20.485
O43684	Mitotic checkpoint protein BUB3	24.3782	24.1213	24.0354	24.4109	23.7672	23.6259
O43707	Alpha-actinin-4 (Non-muscle alpha-actinin 4)	26.8061	26.7672	26.8546	26.7245	26.6331	26.8305
O43709	18S rRNA (guanine-N(7))-methyltransferase (EC 2.1.1.-) (Bud site selection protein 23 homolog) (Metastasis-related methyltransferase 1) (Williams-Beuren syndrome chromosomal region 22 protein) (rRNA methyltransferase and ribosome maturation factor)	25.9175	25.4128	25.5598	26.1747	25.3185	25.6132
O43719	17S U2 SnRNP complex component HTATSF1 (HIV Tat-specific factor 1) (Tat-SF1)	25.4766	22.3415	22.9857	25.3527	22.1893	21.6755
O43747	AP-1 complex subunit gamma-1 (Adaptor protein complex AP-1 subunit gamma-1) (Adaptor-related protein complex 1 subunit gamma-1) (Clathrin assembly protein complex 1 gamma-1 large chain) (Gamma1-adaptin) (Golgi adaptor HA1/AP1 adaptin subunit gamma-1)	22.7981	22.9026	21.565	22.8747	22.9935	21.8666
O43760	Synaptogyrin-2 (Cellugyrin)	20.4114	20.7676	20.6005	20.5692	20.6177	20.6647
O43852	Calumenin (Crocalbin) (IEF SSP 9302)	21.8483	24.7315	22.8401	23.6526	24.5432	20.877
O43896	Kinesin-like protein KIF1C	14.7086	17.87	19.6642	13.3445	14.247	14.798
O43913	Origin recognition complex subunit 5	18.6755	19.2408	17.733	18.728	20.3613	18.0019
O60216	Double-strand-break repair protein rad21 homolog (hHR21) (Nuclear matrix protein 1) (NXP-1) (SCC1 homolog) [Cleaved into: 64-kDa C-terminal product (64-kDa carboxy-terminal product) (65-kDa carboxy-terminal product)]	21.181	18.9779	20.4646	21.2969	19.6477	19.7563
O60231	Pre-mRNA-splicing factor ATP-dependent RNA helicase DHX16 (EC 3.6.4.13) (ATP-dependent RNA helicase #3) (DEAH-box protein 16)	21.4082	18.733	20.6181	21.4261	20.2777	20.9632
O60244	Mediator of RNA polymerase II transcription subunit 14 (Activator-recruited cofactor 150 kDa component) (ARC150) (Cofactor required for Sp1 transcriptional activation subunit 2) (CRSP complex subunit 2) (Mediator complex subunit 14) (RGR1 homolog) (hRGR1) (Thyroid hormone receptor-associated protein complex 170 kDa component) (Trap170) (Transcriptional coactivator CRSP150) (Vitamin D3 receptor-in…	21.7927	20.4774	20.5939	13.3445	14.247	14.798
O60245	Protocadherin-7 (Brain-heart protocadherin) (BH-Pcdh)	20.7867	19.4477	20.2673	13.3445	14.247	14.798
O60256	Phosphoribosyl pyrophosphate synthase-associated protein 2 (PRPP synthase-associated protein 2) (41 kDa phosphoribosypyrophosphate synthetase-associated protein) (PAP41)	19.9933	25.2306	24.2683	20.2965	20.3538	20.2369
O60264	SWI/SNF-related matrix-associated actin-dependent regulator of chromatin subfamily A member 5 (SWI/SNF-related matrix-associated actin-dependent regulator of chromatin A5) (EC 3.6.4.-) (Sucrose nonfermenting protein 2 homolog) (hSNF2H)	27.4497	27.0621	26.9124	27.3751	26.9109	26.8825
O60271	C-Jun-amino-terminal kinase-interacting protein 4 (JIP-4) (JNK-interacting protein 4) (Cancer/testis antigen 89) (CT89) (Human lung cancer oncogene 6 protein) (HLC-6) (JNK-associated leucine-zipper protein) (JLP) (Mitogen-activated protein kinase 8-interacting protein 4) (Proliferation-inducing protein 6) (Protein highly expressed in testis) (PHET) (Sperm surface protein) (Sperm-associated antige…	20.7294	21.1086	19.6609	22.7803	20.9221	20.8358
O60293	Zinc finger C3H1 domain-containing protein (Coiled-coil domain-containing protein 131) (Proline/serine-rich coiled-coil protein 2)	26.4519	26.7912	26.2427	26.075	26.5582	26.7036
O60306	RNA helicase aquarius (EC 3.6.4.13) (Intron-binding protein of 160 kDa) (IBP160)	20.6578	21.3539	19.2613	18.5683	21.6177	19.699
O60318	Germinal-center associated nuclear protein (GANP) (EC 2.3.1.48) (80 kDa MCM3-associated protein) (MCM3 acetylating protein) (MCM3AP) (EC 2.3.1.-) (MCM3 acetyltransferase)	19.2563	21.8048	21.3506	21.2169	21.4099	20.9941
O60343	TBC1 domain family member 4 (Akt substrate of 160 kDa) (AS160)	21.7014	21.5506	21.392	21.5744	21.4374	21.4931
O60488	Long-chain-fatty-acid--CoA ligase 4 (EC 6.2.1.3) (Arachidonate--CoA ligase) (EC 6.2.1.15) (Long-chain acyl-CoA synthetase 4) (LACS 4)	21.6123	21.6996	21.5192	21.3985	21.5632	21.2124
O60506	Heterogeneous nuclear ribonucleoprotein Q (hnRNP Q) (Glycine- and tyrosine-rich RNA-binding protein) (GRY-RBP) (NS1-associated protein 1) (Synaptotagmin-binding, cytoplasmic RNA-interacting protein)	23.8451	24.1895	22.683	23.9192	24.5532	22.8546
O60508	Pre-mRNA-processing factor 17 (Cell division cycle 40 homolog) (EH-binding protein 3) (Ehb3) (PRP17 homolog) (hPRP17)	19.4311	20.2585	17.2825	19.7196	19.4529	19.9446
O60524	Ribosome quality control complex subunit NEMF (Antigen NY-CO-1) (Nuclear export mediator factor) (Serologically defined colon cancer antigen 1)	23.7823	24.2142	24.3346	24.6731	24.1473	24.2718
O60547	GDP-mannose 4,6 dehydratase (EC 4.2.1.47) (GDP-D-mannose dehydratase) (GMD)	19.059	19.1416	19.8876	19.5159	19.6975	19.3081
O60563	Cyclin-T1 (CycT1) (Cyclin-T)	19.883	20.8245	21.2601	20.4336	21.217	20.7155
O60583	Cyclin-T2 (CycT2)	21.6041	19.7419	19.2383	21.1689	20.9966	19.7327
O60645	Exocyst complex component 3 (Exocyst complex component Sec6)	21.0618	21.3682	20.6722	20.6245	20.1121	21.0019
O60673	DNA polymerase zeta catalytic subunit (EC 2.7.7.7) (Protein reversionless 3-like) (REV3-like) (hREV3)	23.5047	21.8352	19.6465	22.6584	21.9238	18.5082
O60684	Importin subunit alpha-7 (Karyopherin subunit alpha-6)	20.5339	19.8534	20.2199	20.3637	20.3701	20.0541
O60716	Catenin delta-1 (Cadherin-associated Src substrate) (CAS) (p120 catenin) (p120(ctn)) (p120(cas))	20.3702	21.911	17.5648	22.9289	21.4474	20.9115
O60749	Sorting nexin-2 (Transformation-related gene 9 protein) (TRG-9)	21.6696	22.0728	20.4528	21.2516	22.0418	20.6944
O60763	General vesicular transport factor p115 (Protein USO1 homolog) (Transcytosis-associated protein) (TAP) (Vesicle-docking protein)	22.5919	22.1403	21.549	22.5631	22.4809	21.2006
O60832	H/ACA ribonucleoprotein complex subunit DKC1 (EC 5.4.99.-) (CBF5 homolog) (Dyskerin) (Nopp140-associated protein of 57 kDa) (Nucleolar protein NAP57) (Nucleolar protein family A member 4) (snoRNP protein DKC1)	22.8288	25.2561	25.0051	22.8923	23.9448	23.8827
O60869	Endothelial differentiation-related factor 1 (EDF-1) (Multiprotein-bridging factor 1) (MBF1)	21.3468	21.6908	20.8943	13.3445	14.247	14.798
O60884	DnaJ homolog subfamily A member 2 (Cell cycle progression restoration gene 3 protein) (Dnj3) (Dj3) (HIRA-interacting protein 4) (Renal carcinoma antigen NY-REN-14)	26.951	26.6139	26.384	26.2794	26.6011	26.5172
O60934	Nibrin (Cell cycle regulatory protein p95) (Nijmegen breakage syndrome protein 1) (hNbs1)	22.981	25.1619	25.0255	22.9614	23.8992	24.4982
O60942	mRNA-capping enzyme (HCAP1) (HCE) [Includes: mRNA 5'-triphosphate monophosphatase (EC 3.6.1.74) (mRNA 5'-phosphatase); mRNA guanylyltransferase (EC 2.7.7.50) (GTP--RNA guanylyltransferase) (GTase)]	22.5942	22.8348	21.4974	22.5529	22.8285	21.3109
O75044	SLIT-ROBO Rho GTPase-activating protein 2 (srGAP2) (Formin-binding protein 2) (Rho GTPase-activating protein 34)	20.4664	21.7107	21.5492	20.3722	21.3073	21.3667
O75083	WD repeat-containing protein 1 (Actin-interacting protein 1) (AIP1) (NORI-1)	24.3164	19.4297	18.3408	24.2833	19.5911	23.3381
O75113	NEDD4-binding protein 1 (N4BP1) (EC 3.1.-.-)	21.4737	21.7458	21.6161	21.7452	21.7915	21.7685
O75116	Rho-associated protein kinase 2 (EC 2.7.11.1) (Rho kinase 2) (Rho-associated, coiled-coil-containing protein kinase 2) (Rho-associated, coiled-coil-containing protein kinase II) (ROCK-II) (p164 ROCK-2)	20.1992	22.4689	24.2392	20.1112	22.819	24.0704
O75151	Lysine-specific demethylase PHF2 (EC 1.14.11.-) (GRC5) (PHD finger protein 2)	21.7921	22.1645	21.2889	20.2086	22.2965	20.9642
O75152	Zinc finger CCCH domain-containing protein 11A	22.0426	20.4092	22.5038	21.8706	21.0942	22.5372
O75179	Ankyrin repeat domain-containing protein 17 (Gene trap ankyrin repeat protein) (Serologically defined breast cancer antigen NY-BR-16)	23.2392	24.348	24.3025	23.4387	24.2667	24.1913
O75190	DnaJ homolog subfamily B member 6 (HHDJ1) (Heat shock protein J2) (HSJ-2) (MRJ) (MSJ-1)	20.1011	20.6436	20.9885	19.7866	20.3911	20.9074
O75306	NADH dehydrogenase [ubiquinone] iron-sulfur protein 2, mitochondrial (EC 7.1.1.2) (Complex I-49kD) (CI-49kD) (NADH-ubiquinone oxidoreductase 49 kDa subunit)	18.0637	21.5794	19.5287	20.4881	20.9019	20.0406
O75330	Hyaluronan mediated motility receptor (Intracellular hyaluronic acid-binding protein) (Receptor for hyaluronan-mediated motility) (CD antigen CD168)	22.9098	23.4113	22.0407	22.4423	23.429	22.0533
O75340	Programmed cell death protein 6 (Apoptosis-linked gene 2 protein homolog) (ALG-2)	20.8091	21.7027	17.9954	20.6545	21.4329	18.8427
O75367	Core histone macro-H2A.1 (Histone macroH2A1) (mH2A1) (Histone H2A.y) (H2A/y) (Medulloblastoma antigen MU-MB-50.205)	29.2678	28.7184	28.9142	29.4714	28.8689	28.7459
O75369	Filamin-B (FLN-B) (ABP-278) (ABP-280 homolog) (Actin-binding-like protein) (Beta-filamin) (Filamin homolog 1) (Fh1) (Filamin-3) (Thyroid autoantigen) (Truncated actin-binding protein) (Truncated ABP)	23.9542	22.8484	21.8996	22.3738	22.6627	21.8515
O75376	Nuclear receptor corepressor 1 (N-CoR) (N-CoR1)	23.5118	21.6226	22.3226	23.686	21.7711	22.4449
O75382	Tripartite motif-containing protein 3 (EC 2.3.2.27) (Brain-expressed RING finger protein) (RING finger protein 22) (RING finger protein 97)	24.1425	21.4277	22.2568	24.2364	22.0144	22.2788
O75396	Vesicle-trafficking protein SEC22b (ER-Golgi SNARE of 24 kDa) (ERS-24) (ERS24) (SEC22 vesicle-trafficking protein homolog B) (SEC22 vesicle-trafficking protein-like 1)	20.5893	22.9298	21.1964	22.0724	22.0354	21.6898
O75431	Metaxin-2 (Mitochondrial outer membrane import complex protein 2)	19.0791	19.6473	18.1285	18.909	19.4408	18.0575
O75475	PC4 and SFRS1-interacting protein (CLL-associated antigen KW-7) (Dense fine speckles 70 kDa protein) (DFS 70) (Lens epithelium-derived growth factor) (Transcriptional coactivator p75/p52)	27.2525	26.7315	27.0735	27.1054	26.7489	26.9638
O75477	Erlin-1 (Endoplasmic reticulum lipid raft-associated protein 1) (Protein KE04) (Stomatin-prohibitin-flotillin-HflC/K domain-containing protein 1) (SPFH domain-containing protein 1)	21.469	21.3025	21.1257	20.8309	21.1952	20.6387
O75489	NADH dehydrogenase [ubiquinone] iron-sulfur protein 3, mitochondrial (EC 7.1.1.2) (Complex I-30kD) (CI-30kD) (NADH-ubiquinone oxidoreductase 30 kDa subunit)	22.3077	22.1658	18.9419	20.4888	21.8425	20.1798
O75494	Serine/arginine-rich splicing factor 10 (40 kDa SR-repressor protein) (SRrp40) (FUS-interacting serine-arginine-rich protein 1) (Splicing factor SRp38) (Splicing factor, arginine/serine-rich 13A) (TLS-associated protein with Ser-Arg repeats) (TASR) (TLS-associated protein with SR repeats) (TLS-associated serine-arginine protein) (TLS-associated SR protein)	22.105	20.2865	19.5063	21.7915	21.0957	22.1439
O75521	Enoyl-CoA delta isomerase 2 (EC 5.3.3.8) (DRS-1) (Delta(3),delta(2)-enoyl-CoA isomerase) (D3,D2-enoyl-CoA isomerase) (Diazepam-binding inhibitor-related protein 1) (DBI-related protein 1) (Dodecenoyl-CoA isomerase) (Hepatocellular carcinoma-associated antigen 88) (Peroxisomal 3,2-trans-enoyl-CoA isomerase) (pECI) (Renal carcinoma antigen NY-REN-1)	19.7308	21.1443	20.6042	13.3445	14.247	14.798
O75533	Splicing factor 3B subunit 1 (Pre-mRNA-splicing factor SF3b 155 kDa subunit) (SF3b155) (Spliceosome-associated protein 155) (SAP 155)	23.887	25.1007	24.7098	24.5937	25.094	24.1973
O75534	Cold shock domain-containing protein E1 (N-ras upstream gene protein) (Protein UNR)	24.0878	23.724	23.2885	24.2052	23.9114	23.2422
O75592	E3 ubiquitin-protein ligase MYCBP2 (EC 2.3.2.33) (Myc-binding protein 2) (Protein associated with Myc)	23.9345	24.6956	23.7973	24.0369	25.0381	24.4878
O75607	Nucleoplasmin-3	24.9773	23.7593	23.6577	24.6614	23.5213	23.3295
O75643	U5 small nuclear ribonucleoprotein 200 kDa helicase (EC 3.6.4.13) (Activating signal cointegrator 1 complex subunit 3-like 1) (BRR2 homolog) (U5 snRNP-specific 200 kDa protein) (U5-200KD)	26.2082	26.6361	26.1617	26.7063	26.553	26.3108
O75683	Surfeit locus protein 6	30.1562	30.5178	30.5878	29.9027	30.5006	30.5578
O75691	Small subunit processome component 20 homolog (Down-regulated in metastasis protein) (Novel nucleolar protein 73) (NNP73) (Protein Key-1A6)	18.0602	18.43	17.5618	13.3445	14.247	14.798
O75694	Nuclear pore complex protein Nup155 (155 kDa nucleoporin) (Nucleoporin Nup155)	21.6226	19.999	19.2786	21.8849	20.5058	18.2892
O75717	WD repeat and HMG-box DNA-binding protein 1 (Acidic nucleoplasmic DNA-binding protein 1) (And-1)	21.373	21.6274	20.8197	20.3553	20.2112	20.0875
O75718	Cartilage-associated protein	20.7971	20.8808	20.9599	13.3445	14.247	14.798
[truncated: 1,951 more rows]

## Sheet: MEK2_Tram proteins
Accession	Protein names	MEK2_1	MEK2_2	MEK2_3	MEK2_Tram_1	MEK2_Tram_2	MEK2_Tram_3
[truncated: 2,539 more rows]

[truncated: 1 more sheets: MEK2_Ctrl_proteins]
