# Supplementary material for: Proximity-Based Phospho-Interactome (Prob-PhI) Characterization Reveals Distinct Signaling Activities of MEK1 and MEK2
Source: Anal Chem. 2026 Jan 29;98(5):3688–98. doi: 10.1021/acs.analchem.5c05557 (PMC12903061; doi:10.1021/acs.analchem.5c05557)
Supplement: Supplementary file 3 [file ac5c05557_si_004.xlsx]

## Sheet: MEK1_interacting proteins
Accession	Protein names	MEK1_1	MEK1_2	MEK1_3	BASU_1	BASU_2	BASU_3	Description	log2FC	P.value	FDR	change
Q9NQW6	Anillin	22.6206	18.4455	21.6983	19.9526	20.8281	20.0224	Anillin OS=Homo sapiens OX=9606 GN=ANLN PE=1 SV=2	2.04548	0.00814216	0.0502401	Up
A0A1B0GVL4	Family with sequence similarity 193 member A	21.9843	22.0598	21.9046	19.8017	19.8179	19.8338	Protein FAM193A OS=Homo sapiens OX=9606 GN=FAM193A PE=1 SV=1	2.21682	2.06e-05	0.00145619	Up
Q86WJ1	Chromodomain-helicase-DNA-binding protein 1-like (EC 3.6.4.-) (Amplified in liver cancer protein 1)	17.9446	18.0432	15.9046	15.7252	15.9154	15.5061	Chromodomain-helicase-DNA-binding protein 1-like OS=Homo sapiens OX=9606 GN=CHD1L PE=1 SV=3	2.29474	0.00143336	0.0154395	Up
Q15418	Ribosomal protein S6 kinase alpha-1 (S6K-alpha-1) (EC 2.7.11.1) (90 kDa ribosomal protein S6 kinase 1) (p90-RSK 1) (p90RSK1) (p90S6K) (MAP kinase-activated protein kinase 1a) (MAPK-activated protein kinase 1a) (MAPKAP kinase 1a) (MAPKAPK-1a) (Ribosomal S6 kinase 1) (RSK-1)	17.9775	18.1919	17.7256	15.7252	15.9154	15.5061	Ribosomal protein S6 kinase alpha-1 OS=Homo sapiens OX=9606 GN=RPS6KA1 PE=1 SV=2	2.40483	0.000236756	0.00497187	Up
Q9HCM1	Retroelement silencing factor 1	21.815	21.2762	20.8419	19.5093	18.8142	19.2032	Retroelement silencing factor 1 OS=Homo sapiens OX=9606 GN=RESF1 PE=1 SV=3	2.45983	0.000849909	0.0108961	Up
P50995	Annexin A11 (56 kDa autoantigen) (Annexin XI) (Annexin-11) (Calcyclin-associated annexin 50) (CAP-50)	17.9716	18.3922	17.3756	15.7252	15.9154	15.5061	Annexin A11 OS=Homo sapiens OX=9606 GN=ANXA11 PE=1 SV=1	2.53639	0.000188445	0.00425126	Up
Q9BZL6	Serine/threonine-protein kinase D2 (EC 2.7.11.13) (nPKC-D2)	21.0753	20.9796	21.1651	18.6066	18.2239	18.9088	Serine/threonine-protein kinase D2 OS=Homo sapiens OX=9606 GN=PRKD2 PE=1 SV=3	2.55542	0.00513107	0.0362218	Up
P21359	Neurofibromin (Neurofibromatosis-related protein NF-1) [Cleaved into: Neurofibromin truncated]	18.3713	18.1581	17.9078	15.7252	15.9154	15.5061	Neurofibromin OS=Homo sapiens OX=9606 GN=NF1 PE=1 SV=2	2.58465	0.000190247	0.00425126	Up
C9J0Q5	Nuclear receptor corepressor 2	22.3634	22.2538	22.3097	19.3801	19.4071	19.9992	Nuclear receptor corepressor 2 OS=Homo sapiens OX=9606 GN=NCOR2 PE=1 SV=2	2.75004	0.00507145	0.036107	Up
Q9Y320	Thioredoxin-related transmembrane protein 2 (Cell proliferation-inducing gene 26 protein) (Thioredoxin domain-containing protein 14)	18.5026	18.3806	18.615	15.7252	15.9154	15.5061	Thioredoxin-related transmembrane protein 2 OS=Homo sapiens OX=9606 GN=TMX2 PE=1 SV=1	2.86195	0.000712294	0.00962175	Up
P38935	DNA-binding protein SMUBP-2 (EC 3.6.4.12) (EC 3.6.4.13) (ATP-dependent helicase IGHMBP2) (Glial factor 1) (GF-1) (Immunoglobulin mu-binding protein 2)	18.6367	18.4759	18.2948	15.7252	15.9154	15.5061	DNA-binding protein SMUBP-2 OS=Homo sapiens OX=9606 GN=IGHMBP2 PE=1 SV=3	2.8675	0.000323987	0.0057537	Up
Q9BXW7	Haloacid dehalogenase-like hydrolase domain-containing 5 (Cat eye syndrome critical region protein 5)	18.3069	18.7219	17.7218	15.7252	15.9154	15.5061	Haloacid dehalogenase-like hydrolase domain-containing 5 OS=Homo sapiens OX=9606 GN=HDHD5 PE=1 SV=1	2.86798	0.000111275	0.00305579	Up
Q92804	TATA-binding protein-associated factor 2N (68 kDa TATA-binding protein-associated factor) (TAF(II)68) (TAFII68) (RNA-binding protein 56)	18.5845	18.5832	18.5858	15.7252	15.9154	15.5061	TATA-binding protein-associated factor 2N OS=Homo sapiens OX=9606 GN=TAF15 PE=1 SV=1	2.86979	0.00169314	0.0169017	Up
P17706	Tyrosine-protein phosphatase non-receptor type 2 (EC 3.1.3.48) (T-cell protein-tyrosine phosphatase) (TCPTP)	18.6577	18.5125	18.3509	15.7252	15.9154	15.5061	Tyrosine-protein phosphatase non-receptor type 2 OS=Homo sapiens OX=9606 GN=PTPN2 PE=1 SV=2	2.89372	0.000412385	0.00682483	Up
Q9UKA4	A-kinase anchor protein 11 (AKAP-11) (A-kinase anchor protein 220 kDa) (AKAP 220) (hAKAP220) (Protein kinase A-anchoring protein 11) (PRKA11)	18.7532	18.344	17.6834	15.7252	15.9154	15.5061	A-kinase anchor protein 11 OS=Homo sapiens OX=9606 GN=AKAP11 PE=1 SV=1	2.90121	0.000100398	0.00295172	Up
Q16512	Serine/threonine-protein kinase N1 (EC 2.7.11.13) (Protease-activated kinase 1) (PAK-1) (Protein kinase C-like 1) (Protein kinase C-like PKN) (Protein kinase PKN-alpha) (Protein-kinase C-related kinase 1) (Serine-threonine protein kinase N)	18.9116	18.6201	18.2544	15.7252	15.9154	15.5061	Serine/threonine-protein kinase N1 OS=Homo sapiens OX=9606 GN=PKN1 PE=1 SV=2	3.09881	4.66e-05	0.00190714	Up
P10586	Receptor-type tyrosine-protein phosphatase F (EC 3.1.3.48) (Leukocyte common antigen related) (LAR)	22.6077	17.9018	21.6619	19.1568	19.38	18.8928	Receptor-type tyrosine-protein phosphatase F OS=Homo sapiens OX=9606 GN=PTPRF PE=1 SV=2	3.14922	0.00381678	0.0305475	Up
Q9Y613	FH1/FH2 domain-containing protein 1 (Formin homolog overexpressed in spleen 1) (FHOS) (Formin homology 2 domain-containing protein 1)	18.9475	18.7238	18.4589	15.7252	15.9154	15.5061	FH1/FH2 domain-containing protein 1 OS=Homo sapiens OX=9606 GN=FHOD1 PE=1 SV=3	3.15732	8.43e-05	0.00273184	Up
Q6ICH7	Aspartate beta-hydroxylase domain-containing protein 2 (EC 1.14.11.-)	18.9368	18.6234	18.7886	15.7252	15.9154	15.5061	Aspartate beta-hydroxylase domain-containing protein 2 OS=Homo sapiens OX=9606 GN=ASPHD2 PE=2 SV=1	3.17179	0.000307299	0.00568845	Up
Q9H0P0	Cytosolic 5'-nucleotidase 3A (EC 3.1.3.5) (7-methylguanosine phosphate-specific 5'-nucleotidase) (7-methylguanosine nucleotidase) (EC 3.1.3.91) (Cytosolic 5'-nucleotidase 3) (Cytosolic 5'-nucleotidase III) (cN-III) (Pyrimidine 5'-nucleotidase 1) (P5'N-1) (P5N-1) (PN-I) (Uridine 5'-monophosphate hydrolase 1) (p36)	18.9564	18.7657	18.546	15.7252	15.9154	15.5061	Cytosolic 5'-nucleotidase 3A OS=Homo sapiens OX=9606 GN=NT5C3A PE=1 SV=3	3.17728	0.000142193	0.00355339	Up
Q13976	cGMP-dependent protein kinase 1 (cGK 1) (cGK1) (EC 2.7.11.12) (cGMP-dependent protein kinase I) (cGKI)	18.776	18.9516	18.5761	15.7252	15.9154	15.5061	cGMP-dependent protein kinase 1 OS=Homo sapiens OX=9606 GN=PRKG1 PE=1 SV=3	3.17746	0.000186492	0.00425126	Up
Q96SI9	Spermatid perinuclear RNA-binding protein	18.4423	19.1387	17.0446	15.7252	15.9154	15.5061	Spermatid perinuclear RNA-binding protein OS=Homo sapiens OX=9606 GN=STRBP PE=1 SV=1	3.19097	0.00122535	0.0141113	Up
Q8NEZ5	F-box only protein 22 (F-box protein FBX22p44)	18.6025	19.0658	17.9159	15.7252	15.9154	15.5061	F-box only protein 22 OS=Homo sapiens OX=9606 GN=FBXO22 PE=1 SV=1	3.19576	0.0001254	0.00336962	Up
Q53S58	Transmembrane protein 177	18.1818	19.0693	18.6928	15.7252	15.9154	15.5061	Transmembrane protein 177 OS=Homo sapiens OX=9606 GN=TMEM177 PE=1 SV=1	3.22822	4.92e-05	0.00195261	Up
P61221	ATP-binding cassette sub-family E member 1 (EC 3.6.5.-) (2'-5'-oligoadenylate-binding protein) (HuHP68) (RNase L inhibitor) (Ribonuclease 4 inhibitor) (RNS4I)	18.8212	18.5925	19.0185	15.7252	15.9154	15.5061	ATP-binding cassette sub-family E member 1 OS=Homo sapiens OX=9606 GN=ABCE1 PE=1 SV=1	3.23714	0.000119447	0.00324454	Up
A0A7P0T871	Acyl-CoA dehydrogenase family member 9	18.4575	19.2263	16.7017	15.7252	15.9154	15.5061	Complex I assembly factor ACAD9	3.25442	0.00187498	0.0182318	Up
Q15797	Mothers against decapentaplegic homolog 1 (MAD homolog 1) (Mothers against DPP homolog 1) (JV4-1) (Mad-related protein 1) (SMAD family member 1) (SMAD 1) (Smad1) (hSMAD1) (Transforming growth factor-beta-signaling protein 1) (BSP-1)	18.3935	19.1017	18.7906	15.7252	15.9154	15.5061	Mothers against decapentaplegic homolog 1 OS=Homo sapiens OX=9606 GN=SMAD1 PE=1 SV=1	3.28238	3.55e-05	0.0016146	Up
Q9UJV3	Probable E3 ubiquitin-protein ligase MID2 (EC 2.3.2.27) (Midin-2) (Midline defect 2) (Midline-2) (RING finger protein 60) (RING-type E3 ubiquitin transferase MID2) (Tripartite motif-containing protein 1)	22.6861	21.835	19.4851	18.2456	19.6971	19.4084	Probable E3 ubiquitin-protein ligase MID2 OS=Homo sapiens OX=9606 GN=MID2 PE=1 SV=3	3.28536	0.00567091	0.0388263	Up
Q13546	Receptor-interacting serine/threonine-protein kinase 1 (EC 2.7.11.1) (Cell death protein RIP) (Receptor-interacting protein 1) (RIP-1)	18.9962	19.0469	18.9437	15.7252	15.9154	15.5061	Receptor-interacting serine/threonine-protein kinase 1 OS=Homo sapiens OX=9606 GN=RIPK1 PE=1 SV=3	3.3144	0.00104357	0.0127214	Up
Q86VZ6	Juxtaposed with another zinc finger protein 1 (TAK1-interacting protein 27) (Zinc finger protein 802)	18.7496	19.184	18.1252	15.7252	15.9154	15.5061	Juxtaposed with another zinc finger protein 1 OS=Homo sapiens OX=9606 GN=JAZF1 PE=1 SV=2	3.32362	7.77e-05	0.00259028	Up
O60293	Zinc finger C3H1 domain-containing protein (Coiled-coil domain-containing protein 131) (Proline/serine-rich coiled-coil protein 2)	26.4519	26.7912	26.2427	23.6488	23.5672	22.7331	Zinc finger C3H1 domain-containing protein OS=Homo sapiens OX=9606 GN=ZFC3H1 PE=1 SV=3	3.36172	0.00327611	0.0280137	Up
Q8N554	Zinc finger protein 276 (Zfp-276) (Zinc finger protein 477)	18.8933	19.1785	18.5374	15.7252	15.9154	15.5061	Zinc finger protein 276 OS=Homo sapiens OX=9606 GN=ZNF276 PE=1 SV=4	3.36783	3.49e-05	0.0016146	Up
Q03164	Histone-lysine N-methyltransferase 2A (Lysine N-methyltransferase 2A) (EC 2.1.1.364) (ALL-1) (CXXC-type zinc finger protein 7) (Cysteine methyltransferase KMT2A) (EC 2.1.1.-) (Myeloid/lymphoid or mixed-lineage leukemia) (Myeloid/lymphoid or mixed-lineage leukemia protein 1) (Trithorax-like protein) (Zinc finger protein HRX) [Cleaved into: MLL cleavage product N320 (N-terminal cleavage product of …	29.5054	28.6072	28.2531	25.287	26.0641	26.144	Histone-lysine N-methyltransferase 2A OS=Homo sapiens OX=9606 GN=KMT2A PE=1 SV=5	3.37433	0.00117972	0.0139062	Up
Q15648	Mediator of RNA polymerase II transcription subunit 1 (Activator-recruited cofactor 205 kDa component) (ARC205) (Mediator complex subunit 1) (Peroxisome proliferator-activated receptor-binding protein) (PBP) (PPAR-binding protein) (Thyroid hormone receptor-associated protein complex 220 kDa component) (Trap220) (Thyroid receptor-interacting protein 2) (TR-interacting protein 2) (TRIP-2) (Vitamin …	25.2594	30.7635	30.8542	27.2835	27.4406	27.4958	Mediator of RNA polymerase II transcription subunit 1 OS=Homo sapiens OX=9606 GN=MED1 PE=1 SV=4	3.41734	2.93e-05	0.00152427	Up
Q9NUQ6	SPATS2-like protein (DNA polymerase-transactivated protein 6) (Stress granule and nucleolar protein) (SGNP)	23.5665	19.7478	22.6653	19.8094	20.1752	19.3181	SPATS2-like protein OS=Homo sapiens OX=9606 GN=SPATS2L PE=1 SV=2	3.49859	0.000999396	0.0123029	Up
P41240	Tyrosine-protein kinase CSK (EC 2.7.10.2) (C-Src kinase) (Protein-tyrosine kinase CYL)	18.8317	19.0801	19.2921	15.7252	15.9154	15.5061	Tyrosine-protein kinase CSK OS=Homo sapiens OX=9606 GN=CSK PE=1 SV=1	3.50583	7.2e-05	0.00247452	Up
Q9H582	Zinc finger protein 644 (Zinc finger motif enhancer-binding protein 2) (Zep-2)	19.1553	19.2812	19.0173	15.7252	15.9154	15.5061	Zinc finger protein 644 OS=Homo sapiens OX=9606 GN=ZNF644 PE=1 SV=2	3.52366	0.000346562	0.00601429	Up
Q70UQ0	Inhibitor of nuclear factor kappa-B kinase-interacting protein (I kappa-B kinase-interacting protein) (IKBKB-interacting protein) (IKK-interacting protein)	19.5548	18.7071	18.2746	15.7252	15.9154	15.5061	Inhibitor of nuclear factor kappa-B kinase-interacting protein OS=Homo sapiens OX=9606 GN=IKBIP PE=1 SV=1	3.55665	0.00228681	0.0211101	Up
Q99856	AT-rich interactive domain-containing protein 3A (ARID domain-containing protein 3A) (B-cell regulator of IgH transcription) (Bright) (Dead ringer-like protein 1) (E2F-binding protein 1)	19.0254	18.4678	19.4266	15.7252	15.9154	15.5061	AT-rich interactive domain-containing protein 3A OS=Homo sapiens OX=9606 GN=ARID3A PE=1 SV=2	3.57725	4.1e-05	0.00176652	Up
Q86XK2	F-box only protein 11 (Protein arginine N-methyltransferase 9) (Vitiligo-associated protein 1) (VIT-1)	19.268	19.3056	19.2869	15.7252	15.9154	15.5061	F-box only protein 11 OS=Homo sapiens OX=9606 GN=FBXO11 PE=1 SV=3	3.58381	0.00105693	0.0128217	Up
Q9HCU5	Prolactin regulatory element-binding protein (Mammalian guanine nucleotide exchange factor mSec12)	19.0982	19.3859	19.2492	15.7252	15.9154	15.5061	Prolactin regulatory element-binding protein OS=Homo sapiens OX=9606 GN=PREB PE=1 SV=2	3.62478	0.000266408	0.00512119	Up
O95684	Centrosomal protein 43 (FGFR1 oncogene partner)	19.4761	18.8276	19.188	15.7252	15.9154	15.5061	Centrosomal protein 43 OS=Homo sapiens OX=9606 GN=CEP43 PE=1 SV=1	3.66444	2.49e-05	0.00148195	Up
Q9H116	GDNF-inducible zinc finger protein 1 (Zinc finger and BTB domain-containing protein 23) (Zinc finger protein 336)	19.0112	18.0202	19.5931	15.7252	15.9154	15.5061	GDNF-inducible zinc finger protein 1 OS=Homo sapiens OX=9606 GN=GZF1 PE=1 SV=1	3.6835	0.000289094	0.00545746	Up
A0A6Q8PFY7	Trafficking from ER to golgi regulator	19.3269	19.4483	18.4088	15.7252	15.9154	15.5061	Protein TFG OS=Homo sapiens OX=9606 GN=TFG PE=1 SV=1	3.69224	0.000334045	0.00587873	Up
O00273	DNA fragmentation factor subunit alpha (DNA fragmentation factor 45 kDa subunit) (DFF-45) (Inhibitor of CAD) (ICAD)	19.3565	19.2712	19.437	15.7252	15.9154	15.5061	DNA fragmentation factor subunit alpha OS=Homo sapiens OX=9606 GN=DFFA PE=1 SV=1	3.69461	0.000613022	0.00851078	Up
A7KAX9	Rho GTPase-activating protein 32 (Brain-specific Rho GTPase-activating protein) (GAB-associated Cdc42/Rac GTPase-activating protein) (GC-GAP) (GTPase regulator interacting with TrkA) (Rho-type GTPase-activating protein 32) (Rho/Cdc42/Rac GTPase-activating protein RICS) (RhoGAP involved in the beta-catenin-N-cadherin and NMDA receptor signaling) (p200RhoGAP) (p250GAP)	19.3195	19.1587	19.4642	15.7252	15.9154	15.5061	Rho GTPase-activating protein 32 OS=Homo sapiens OX=9606 GN=ARHGAP32 PE=1 SV=1	3.7004	0.000217642	0.00472946	Up
P14672	Solute carrier family 2, facilitated glucose transporter member 4 (Glucose transporter type 4, insulin-responsive) (GLUT-4)	19.3547	19.46	19.2411	15.7252	15.9154	15.5061	Solute carrier family 2	3.70927	0.000429538	0.00692525	Up
A0A024R571	EH domain containing 1 (EH-domain containing 1, isoform CRA_a)	19.5385	19.2224	18.5851	15.7252	15.9154	15.5061	EH domain-containing protein 1 OS=Homo sapiens OX=9606 GN=EHD1 PE=1 SV=1	3.71756	2.18e-05	0.00145619	Up
P18859	ATP synthase-coupling factor 6, mitochondrial (ATPase subunit F6) (ATP synthase peripheral stalk subunit F6)	19.4703	19.372	19.086	15.7252	15.9154	15.5061	ATP synthase-coupling factor 6	3.72194	0.000473475	0.00743153	Up
O94874	E3 UFM1-protein ligase 1 (EC 2.3.2.-) (E3 UFM1-protein transferase 1) (Multiple alpha-helix protein located at ER) (Novel LZAP-binding protein) (Regulator of C53/LZAP and DDRGK1)	19.2605	19.5938	18.8264	15.7252	15.9154	15.5061	E3 UFM1-protein ligase 1 OS=Homo sapiens OX=9606 GN=UFL1 PE=1 SV=2	3.76709	2.11e-05	0.00145619	Up
P20338	Ras-related protein Rab-4A (EC 3.6.5.2)	22.5209	23.1621	21.3379	18.5736	18.7203	20.2126	Ras-related protein Rab-4A OS=Homo sapiens OX=9606 GN=RAB4A PE=1 SV=3	3.77955	0.00998959	0.0581911	Up
H7C1E4	Adaptor related protein complex 1 subunit sigma 1	18.9324	19.6745	19.1509	15.7252	15.9154	15.5061	AP-1 complex subunit sigma-1A (Fragment) OS=Homo sapiens OX=9606 GN=AP1S1 PE=1 SV=1	3.78434	0.000138657	0.00353575	Up
O95563	Mitochondrial pyruvate carrier 2 (Brain protein 44)	19.0761	19.7262	17.8608	15.7252	15.9154	15.5061	Mitochondrial pyruvate carrier 2 OS=Homo sapiens OX=9606 GN=MPC2 PE=1 SV=1	3.7939	0.000504259	0.00773095	Up
P38117	Electron transfer flavoprotein subunit beta (Beta-ETF)	19.5527	19.5032	19.4519	15.7252	15.9154	15.5061	Electron transfer flavoprotein subunit beta OS=Homo sapiens OX=9606 GN=ETFB PE=1 SV=3	3.82062	0.000783708	0.0103078	Up
Q15121	Astrocytic phosphoprotein PEA-15 (15 kDa phosphoprotein enriched in astrocytes) (Phosphoprotein enriched in diabetes) (PED)	18.9522	19.3683	19.6909	15.7252	15.9154	15.5061	Astrocytic phosphoprotein PEA-15 OS=Homo sapiens OX=9606 GN=PEA15 PE=1 SV=2	3.86778	1.86e-05	0.00145619	Up
Q9BQC6	Large ribosomal subunit protein mL63 (Mitochondrial ribosomal protein 63) (Mitochondrial ribosomal protein L57) (Ribosomal protein 63, mitochondrial) (hMRP63)	19.0695	19.8455	17.2719	15.7252	15.9154	15.5061	Ribosomal protein 63	3.87126	0.00121187	0.0140859	Up
Q9ULJ8	Neurabin-1 (Neurabin-I) (Neural tissue-specific F-actin-binding protein I) (Protein phosphatase 1 regulatory subunit 9A)	19.3472	18.736	19.7752	15.7252	15.9154	15.5061	Neurabin-1 OS=Homo sapiens OX=9606 GN=PPP1R9A PE=1 SV=2	3.91692	3.86e-05	0.00172105	Up
Q96T17	MAP7 domain-containing protein 2	19.8089	19.2982	18.5004	15.7252	15.9154	15.5061	MAP7 domain-containing protein 2 OS=Homo sapiens OX=9606 GN=MAP7D2 PE=1 SV=2	3.92303	0.000104811	0.00301061	Up
Q9NR31	GTP-binding protein SAR1a (COPII-associated small GTPase)	19.753	19.4557	17.8822	15.7252	15.9154	15.5061	GTP-binding protein SAR1a OS=Homo sapiens OX=9606 GN=SAR1A PE=1 SV=1	3.93833	1.81e-05	0.00145619	Up
Q9NPG3	Ubinuclein-1 (HIRA-binding protein) (Protein VT4) (Ubiquitously expressed nuclear protein)	19.5129	19.1808	19.7827	15.7252	15.9154	15.5061	Ubinuclein-1 OS=Homo sapiens OX=9606 GN=UBN1 PE=1 SV=2	3.97716	2.1e-05	0.00145619	Up
Q86YT6	E3 ubiquitin-protein ligase MIB1 (EC 2.3.2.27) (DAPK-interacting protein 1) (DIP-1) (Mind bomb homolog 1) (RING-type E3 ubiquitin transferase MIB1) (Zinc finger ZZ type with ankyrin repeat domain protein 2)	18.2296	19.5725	19.7695	15.7252	15.9154	15.5061	E3 ubiquitin-protein ligase MIB1 OS=Homo sapiens OX=9606 GN=MIB1 PE=1 SV=1	3.98826	6.27e-05	0.0023397	Up
A0A494C100	DNA helicase MCM8 (EC 3.6.4.12) (Minichromosome maintenance 8)	18.7996	19.8764	19.5699	15.7252	15.9154	15.5061	DNA helicase OS=Homo sapiens OX=9606 PE=3 SV=1	4.05868	1.56e-05	0.00145619	Up
A0A0A0MS08	Immunoglobulin heavy constant gamma 1 (Ig gamma-1 chain C region) (Ig gamma-1 chain C region EU) (Ig gamma-1 chain C region KOL) (Ig gamma-1 chain C region NIE)	19.8084	19.7457	19.6802	15.7252	15.9154	15.5061	Immunoglobulin heavy constant gamma 1 (Fragment) OS=Homo sapiens OX=9606 GN=IGHG1 PE=1 SV=1	4.07189	0.000608699	0.00849799	Up
P20226	TATA-box-binding protein (TATA sequence-binding protein) (TATA-binding factor) (TATA-box factor) (Transcription initiation factor TFIID TBP subunit)	19.9291	19.5064	18.9059	15.7252	15.9154	15.5061	TATA-box-binding protein OS=Homo sapiens OX=9606 GN=TBP PE=1 SV=2	4.07264	3.12e-05	0.00153106	Up
Q9HCD6	Protein TANC2 (Tetratricopeptide repeat, ankyrin repeat and coiled-coil domain-containing protein 2)	18.5479	19.9703	19.4277	15.7252	15.9154	15.5061	Protein TANC2 OS=Homo sapiens OX=9606 GN=TANC2 PE=1 SV=3	4.07383	0.000134082	0.00345433	Up
Q68DK7	Male-specific lethal 1 homolog (MSL-1) (Male-specific lethal 1-like 1) (MSL1-like 1) (Male-specific lethal-1 homolog 1)	18.685	19.9132	19.6228	15.7252	15.9154	15.5061	Male-specific lethal 1 homolog OS=Homo sapiens OX=9606 GN=MSL1 PE=1 SV=3	4.10083	1.6e-05	0.00145619	Up
Q96NB2	Sideroflexin-2	19.4809	18.4211	20.0852	15.7252	15.9154	15.5061	Sideroflexin-2 OS=Homo sapiens OX=9606 GN=SFXN2 PE=1 SV=2	4.16816	0.000243748	0.00497497	Up
Q14680	Maternal embryonic leucine zipper kinase (hMELK) (EC 2.7.11.1) (Protein kinase Eg3) (pEg3 kinase) (Protein kinase PK38) (hPK38) (Tyrosine-protein kinase MELK) (EC 2.7.10.2)	20.1316	18.6022	19.5607	15.7252	15.9154	15.5061	Maternal embryonic leucine zipper kinase OS=Homo sapiens OX=9606 GN=MELK PE=1 SV=3	4.22574	0.000163409	0.00404316	Up
Q9BQG0	Myb-binding protein 1A	33.0328	32.6439	32.7357	28.641	28.8091	28.6384	Myb-binding protein 1A OS=Homo sapiens OX=9606 GN=MYBBP1A PE=1 SV=2	4.23762	2.66e-05	0.00148195	Up
O15085	Rho guanine nucleotide exchange factor 11 (PDZ-RhoGEF)	19.775	19.3981	20.0736	15.7252	15.9154	15.5061	Rho guanine nucleotide exchange factor 11 OS=Homo sapiens OX=9606 GN=ARHGEF11 PE=1 SV=1	4.25851	1.33e-05	0.00145619	Up
Q96TA2	ATP-dependent zinc metalloprotease YME1L1 (EC 3.4.24.-) (ATP-dependent metalloprotease FtsH1) (Meg-4) (Presenilin-associated metalloprotease) (PAMP) (YME1-like protein 1)	20.2384	17.7512	19.4752	15.7252	15.9154	15.5061	ATP-dependent zinc metalloprotease YME1L1 OS=Homo sapiens OX=9606 GN=YME1L1 PE=1 SV=2	4.26841	0.000850232	0.0108961	Up
Q4VCS5	Angiomotin	29.818	30.135	30.205	25.5982	26.1156	25.9318	Angiomotin OS=Homo sapiens OX=9606 GN=AMOT PE=1 SV=1	4.29977	0.00098408	0.0122349	Up
Q9Y6E2	eIF5-mimic protein 1 (Basic leucine zipper and W2 domain-containing protein 2)	20.0868	19.7309	19.9198	15.7252	15.9154	15.5061	Basic leucine zipper and W2 domain-containing protein 2 OS=Homo sapiens OX=9606 GN=BZW2 PE=1 SV=1	4.31556	9.14e-05	0.00285462	Up
Q9UKZ1	CCR4-NOT transcription complex subunit 11	20.1581	19.5824	19.8988	15.7252	15.9154	15.5061	CCR4-NOT transcription complex subunit 11 OS=Homo sapiens OX=9606 GN=CNOT11 PE=1 SV=1	4.35611	1.67e-05	0.00145619	Up
P41208	Centrin-2 (Caltractin isoform 1)	19.8098	19.1936	20.2402	15.7252	15.9154	15.5061	Centrin-2 OS=Homo sapiens OX=9606 GN=CETN2 PE=1 SV=1	4.38118	2.58e-05	0.00148195	Up
Q16864	V-type proton ATPase subunit F (V-ATPase subunit F) (V-ATPase 14 kDa subunit) (Vacuolar proton pump subunit F)	19.9272	20.0513	20.1657	15.7252	15.9154	15.5061	V-type proton ATPase subunit F OS=Homo sapiens OX=9606 GN=ATP6V1F PE=1 SV=2	4.41196	0.000244867	0.00497497	Up
Q9NSC2	Sal-like protein 1 (Spalt-like transcription factor 1) (Zinc finger protein 794) (Zinc finger protein SALL1) (Zinc finger protein Spalt-1) (HSal1) (Sal-1)	20.1972	19.9155	20.0632	15.7252	15.9154	15.5061	Sal-like protein 1 OS=Homo sapiens OX=9606 GN=SALL1 PE=1 SV=2	4.43697	0.000167041	0.00405594	Up
H0YGG4	Translation initiation factor eIF-2B subunit alpha (eIF-2B GDP-GTP exchange factor subunit alpha)	20.2445	19.9851	19.6686	15.7252	15.9154	15.5061	Translation initiation factor eIF-2B subunit alpha (Fragment) OS=Homo sapiens OX=9606 GN=EIF2B1 PE=1 SV=1	4.44241	1.56e-05	0.00145619	Up
Q9NRX5	Serine incorporator 1 (Tumor differentially expressed protein 1-like) (Tumor differentially expressed protein 2)	20.1134	20.0324	20.1902	15.7252	15.9154	15.5061	Serine incorporator 1 OS=Homo sapiens OX=9606 GN=SERINC1 PE=1 SV=1	4.44899	0.00042788	0.00692525	Up
Q92797	Symplekin	19.6676	20.4275	17.9623	15.7252	15.9154	15.5061	Symplekin OS=Homo sapiens OX=9606 GN=SYMPK PE=1 SV=2	4.45864	0.000735602	0.00983032	Up
Q5JTD0	Tight junction-associated protein 1 (Protein incorporated later into tight junctions) (Tight junction protein 4)	19.0592	19.8511	20.3595	15.7252	15.9154	15.5061	Tight junction-associated protein 1 OS=Homo sapiens OX=9606 GN=TJAP1 PE=1 SV=1	4.47444	6.39e-05	0.00234778	Up
Q9NPA8	Transcription and mRNA export factor ENY2 (Enhancer of yellow 2 transcription factor homolog)	20.382	19.8383	18.9555	15.7252	15.9154	15.5061	Transcription and mRNA export factor ENY2 OS=Homo sapiens OX=9606 GN=ENY2 PE=1 SV=1	4.4852	9.78e-05	0.00295172	Up
A0A087WZV0	Inositol hexakisphosphate and diphosphoinositol-pentakisphosphate kinase (EC 2.7.4.24)	19.5517	20.5451	19.262	15.7252	15.9154	15.5061	Inositol hexakisphosphate and diphosphoinositol-pentakisphosphate kinase OS=Homo sapiens OX=9606 GN=PPIP5K2 PE=1 SV=1	4.4984	0.00241379	0.0218553	Up
A0A499FI48	Protein disulfide-isomerase (EC 5.3.4.1)	19.855	20.4048	18.9558	15.7252	15.9154	15.5061	Protein disulfide-isomerase OS=Homo sapiens OX=9606 GN=PDIA4 PE=1 SV=1	4.50594	0.000103432	0.00300553	Up
Q9H267	Vacuolar protein sorting-associated protein 33B (hVPS33B)	20.2097	20.1671	20.251	15.7252	15.9154	15.5061	Vacuolar protein sorting-associated protein 33B OS=Homo sapiens OX=9606 GN=VPS33B PE=1 SV=2	4.52167	0.000589043	0.00840435	Up
Q5T0N5	Formin-binding protein 1-like (Transducer of Cdc42-dependent actin assembly protein 1) (Toca-1)	20.6419	18.4595	19.4356	15.7252	15.9154	15.5061	Formin-binding protein 1-like OS=Homo sapiens OX=9606 GN=FNBP1L PE=1 SV=3	4.5242	0.00474454	0.0344065	Up
Q5VT06	Centrosome-associated protein 350 (Cep350) (Centrosome-associated protein of 350 kDa)	20.7115	19.3762	19.1114	15.7252	15.9154	15.5061	Centrosome-associated protein 350 OS=Homo sapiens OX=9606 GN=CEP350 PE=1 SV=1	4.55079	0.00641258	0.0429626	Up
Q01850	Cerebellar degeneration-related protein 2 (Major Yo paraneoplastic antigen) (Paraneoplastic cerebellar degeneration-associated antigen)	20.3014	20.1223	20.2146	15.7252	15.9154	15.5061	Cerebellar degeneration-related protein 2 OS=Homo sapiens OX=9606 GN=CDR2 PE=1 SV=2	4.55685	0.000354219	0.00610477	Up
Q92766	Ras-responsive element-binding protein 1 (RREB-1) (Finger protein in nuclear bodies) (Raf-responsive zinc finger protein LZ321) (Zinc finger motif enhancer-binding protein 1) (Zep-1)	19.9731	19.2998	20.4304	15.7252	15.9154	15.5061	Ras-responsive element-binding protein 1 OS=Homo sapiens OX=9606 GN=RREB1 PE=1 SV=3	4.56237	3.09e-05	0.00153106	Up
Q5VT52	Regulation of nuclear pre-mRNA domain-containing protein 2	19.9494	25.7295	25.5313	21.6126	21.2636	20.3899	Regulation of nuclear pre-mRNA domain-containing protein 2 OS=Homo sapiens OX=9606 GN=RPRD2 PE=1 SV=1	4.57471	0.00506209	0.036107	Up
E7EVZ1	Zinc finger homeobox 4	19.5755	20.65	19.6314	15.7252	15.9154	15.5061	Zinc finger homeobox protein 4 OS=Homo sapiens OX=9606 GN=ZFHX4 PE=1 SV=1	4.59488	0.00252388	0.0227695	Up
Q9HCI7	E3 ubiquitin-protein ligase MSL2 (EC 2.3.2.-) (E3 ubiquitin-protein transferase MSL2) (Male-specific lethal 2-like 1) (MSL2-like 1) (Male-specific lethal-2 homolog) (MSL-2) (Male-specific lethal-2 homolog 1) (RING finger protein 184)	19.6152	20.4629	20.0195	15.7252	15.9154	15.5061	E3 ubiquitin-protein ligase MSL2 OS=Homo sapiens OX=9606 GN=MSL2 PE=1 SV=2	4.59947	2.52e-05	0.00148195	Up
Q9C0B5	Palmitoyltransferase ZDHHC5 (EC 2.3.1.225) (Zinc finger DHHC domain-containing protein 5) (DHHC-5) (Zinc finger protein 375)	19.2533	20.493	20.0024	15.7252	15.9154	15.5061	Palmitoyltransferase ZDHHC5 OS=Homo sapiens OX=9606 GN=ZDHHC5 PE=1 SV=2	4.61384	4.56e-05	0.00190714	Up
Q5VW32	BRO1 domain-containing protein BROX (BRO1 domain- and CAAX motif-containing protein)	20.4099	19.9124	20.1754	15.7252	15.9154	15.5061	BRO1 domain-containing protein BROX OS=Homo sapiens OX=9606 GN=BROX PE=1 SV=1	4.61615	1.95e-05	0.00145619	Up
Q99880	Histone H2B type 1-L (Histone H2B.c) (H2B/c)	19.9222	20.5606	18.7488	15.7252	15.9154	15.5061	Histone H2B type 1-L OS=Homo sapiens OX=9606 GN=H2BC13 PE=1 SV=3	4.63223	0.00024467	0.00497497	Up
Q14527	Helicase-like transcription factor (EC 2.3.2.27) (EC 3.6.4.-) (DNA-binding protein/plasminogen activator inhibitor 1 regulator) (HIP116) (RING finger protein 80) (RING-type E3 ubiquitin transferase HLTF) (SWI/SNF-related matrix-associated actin-dependent regulator of chromatin subfamily A member 3) (Sucrose nonfermenting protein 2-like 3)	18.8026	20.6463	20.0009	15.7252	15.9154	15.5061	Helicase-like transcription factor OS=Homo sapiens OX=9606 GN=HLTF PE=1 SV=2	4.71559	0.000247578	0.00498949	Up
Q66K14	TBC1 domain family member 9B	20.0955	20.342	20.5524	15.7252	15.9154	15.5061	TBC1 domain family member 9B OS=Homo sapiens OX=9606 GN=TBC1D9B PE=1 SV=3	4.76663	2.73e-05	0.00148195	Up
Q5JWT2	Mediator of RNA polymerase II transcription subunit 23 (Mediator complex subunit 23)	20.2612	19.7954	20.6127	15.7252	15.9154	15.5061	Mediator complex subunit 23 OS=Homo sapiens OX=9606 GN=MED23 PE=1 SV=1	4.77998	8.76e-06	0.00134736	Up
A0A669KBG8	Golgi brefeldin A resistant guanine nucleotide exchange factor 1	20.4035	20.2415	20.549	15.7252	15.9154	15.5061	Golgi-specific brefeldin A-resistance guanine nucleotide exchange factor 1 OS=Homo sapiens OX=9606 GN=GBF1 PE=1 SV=1	4.78493	0.000108331	0.00302866	Up
Q14678	KN motif and ankyrin repeat domain-containing protein 1 (Ankyrin repeat domain-containing protein 15) (Kidney ankyrin repeat-containing protein)	20.6643	20.1896	20.1596	15.7252	15.9154	15.5061	KN motif and ankyrin repeat domain-containing protein 1 OS=Homo sapiens OX=9606 GN=KANK1 PE=1 SV=3	4.79048	3.24e-05	0.00155572	Up
Q15058	Kinesin-like protein KIF14	20.0047	20.7794	18.2146	15.7252	15.9154	15.5061	Kinesin-like protein KIF14 OS=Homo sapiens OX=9606 GN=KIF14 PE=1 SV=1	4.80556	0.000659613	0.00905699	Up
O43852	Calumenin (Crocalbin) (IEF SSP 9302)	21.8483	24.7315	22.8401	19.3996	18.4299	19.9414	Calumenin OS=Homo sapiens OX=9606 GN=CALU PE=1 SV=2	4.84406	0.00467927	0.0343926	Up
Q5T1J5	Putative coiled-coil-helix-coiled-coil-helix domain-containing protein CHCHD2P9, mitochondrial (Coiled-coil-helix-coiled-coil-helix domain-containing 2 pseudogene 9)	20.8157	19.3554	20.2629	15.7252	15.9154	15.5061	Putative coiled-coil-helix-coiled-coil-helix domain-containing protein CHCHD2P9	4.91584	7.98e-05	0.00262423	Up
Q8WXD9	Caskin-1 (CASK-interacting protein 1)	20.9493	20.1018	19.7981	15.7252	15.9154	15.5061	Caskin-1 OS=Homo sapiens OX=9606 GN=CASKIN1 PE=1 SV=1	4.95119	0.000950555	0.0119972	Up
P00558	Phosphoglycerate kinase 1 (EC 2.7.2.3) (Cell migration-inducing gene 10 protein) (Primer recognition protein 2) (PRP 2)	20.4099	20.8341	19.8064	15.7252	15.9154	15.5061	Phosphoglycerate kinase 1 OS=Homo sapiens OX=9606 GN=PGK1 PE=1 SV=3	4.97714	1.47e-05	0.00145619	Up
P51608	Methyl-CpG-binding protein 2 (MeCp-2 protein) (MeCp2)	19.9802	20.5829	20.7579	15.7252	15.9154	15.5061	Methyl-CpG-binding protein 2 OS=Homo sapiens OX=9606 GN=MECP2 PE=1 SV=1	4.98401	5.08e-05	0.00198324	Up
Q6NTF9	Rhomboid domain-containing protein 2	20.6974	20.6715	20.7227	15.7252	15.9154	15.5061	Rhomboid domain-containing protein 2 OS=Homo sapiens OX=9606 GN=RHBDD2 PE=1 SV=2	4.99868	0.000527578	0.00789472	Up
Q9UBW7	Zinc finger MYM-type protein 2 (Fused in myeloproliferative disorders protein) (Rearranged in atypical myeloproliferative disorder protein) (Zinc finger protein 198)	20.9174	19.4976	20.3755	15.7252	15.9154	15.5061	Zinc finger MYM-type protein 2 OS=Homo sapiens OX=9606 GN=ZMYM2 PE=1 SV=1	5.02116	6.5e-05	0.00235294	Up
P58107	Epiplakin (450 kDa epidermal antigen)	21.1775	18.7959	19.8648	15.7252	15.9154	15.5061	Epiplakin OS=Homo sapiens OX=9606 GN=EPPK1 PE=1 SV=3	5.02434	0.00487462	0.0350048	Up
O94964	Microtubule cross-linking factor 2 (SOGA family member 1) (Suppressor of glucose by autophagy) (Suppressor of glucose, autophagy-associated protein 1) [Cleaved into: N-terminal form; C-terminal 80 kDa form (80-kDa SOGA fragment)]	20.9628	20.485	19.7657	15.7252	15.9154	15.5061	Protein SOGA1 OS=Homo sapiens OX=9606 GN=SOGA1 PE=1 SV=2	5.08792	2.7e-05	0.00148195	Up
Q8NEF9	Serum response factor-binding protein 1 (SRF-dependent transcription regulation-associated protein) (p49/STRAP)	20.3013	21.0559	18.6251	15.7252	15.9154	15.5061	Serum response factor-binding protein 1 OS=Homo sapiens OX=9606 GN=SRFBP1 PE=1 SV=1	5.08877	0.00048839	0.00754548	Up
H0Y5K5	Endoplasmic reticulum-Golgi intermediate compartment protein	20.3312	21.0622	18.7756	15.7252	15.9154	15.5061	Endoplasmic reticulum-Golgi intermediate compartment protein 3 (Fragment) OS=Homo sapiens OX=9606 GN=ERGIC3 PE=1 SV=1	5.10297	0.000406762	0.00677665	Up
Q9HB66	Alternative protein MKKS (MKKS centrosomal shuttling protein) (McKusick-Kaufman syndrome, isoform CRA_a) (PNAS-117)	20.3791	20.916	20.6723	15.7252	15.9154	15.5061	Alternative protein MKKS OS=Homo sapiens OX=9606 GN=MKKS PE=1 SV=1	5.11916	1.17e-05	0.00145619	Up
P98179	RNA-binding protein 3 (RNA-binding motif protein 3) (RNPL)	18.4645	21.115	20.3282	15.7252	15.9154	15.5061	RNA-binding protein 3 OS=Homo sapiens OX=9606 GN=RBM3 PE=1 SV=1	5.13718	0.000594252	0.00840435	Up
P35453	Homeobox protein Hox-D13 (Homeobox protein Hox-4I)	20.6767	20.9532	20.3343	15.7252	15.9154	15.5061	Homeobox protein Hox-D13 OS=Homo sapiens OX=9606 GN=HOXD13 PE=1 SV=3	5.14539	7.5e-06	0.00133878	Up
Q04323	UBX domain-containing protein 1 (SAPK substrate protein 1) (UBA/UBX 33.3 kDa protein)	19.7252	21.1871	20.3006	15.7252	15.9154	15.5061	UBX domain-containing protein 1 OS=Homo sapiens OX=9606 GN=UBXN1 PE=1 SV=2	5.17599	0.00104347	0.0127214	Up
B5MBX0	Cell division cycle associated 5	20.8271	20.6894	20.9527	15.7252	15.9154	15.5061	Sororin OS=Homo sapiens OX=9606 GN=CDCA5 PE=1 SV=1	5.19525	0.000132367	0.00345433	Up
P15954	Cytochrome c oxidase subunit 7C, mitochondrial (Cytochrome c oxidase polypeptide VIIc)	21.3009	20.3897	20.269	15.7252	15.9154	15.5061	Cytochrome c oxidase subunit 7C	5.28154	0.00112196	0.01347	Up
Q8N3U4	Cohesin subunit SA-2 (SCC3 homolog 2) (Stromal antigen 2)	20.5766	19.388	21.2194	15.7252	15.9154	15.5061	Cohesin subunit SA-2 OS=Homo sapiens OX=9606 GN=STAG2 PE=1 SV=3	5.28952	0.000169048	0.00405594	Up
Q9UK33	Zinc finger protein 580 (LDL-induced EC protein)	20.7109	21.1357	20.9389	15.7252	15.9154	15.5061	Zinc finger protein 580 OS=Homo sapiens OX=9606 GN=ZNF580 PE=1 SV=1	5.35446	2.51e-05	0.00148195	Up
E5RJF8	Centrin 3	21.2629	20.712	19.8095	15.7252	15.9154	15.5061	Centrin-3 OS=Homo sapiens OX=9606 GN=CETN3 PE=1 SV=1	5.36368	5.8e-05	0.00223094	Up
A0A7I2V327	NADH dehydrogenase [ubiquinone] 1 alpha subcomplex subunit 10, mitochondrial	21.3357	20.6539	19.317	15.7252	15.9154	15.5061	NADH dehydrogenase [ubiquinone] 1 alpha subcomplex subunit 10	5.39286	0.0002301	0.0049147	Up
Q86TB9	Protein PAT1 homolog 1 (PAT1-like protein 1) (Protein PAT1 homolog b) (Pat1b) (hPat1b)	21.1781	20.8963	21.0441	15.7252	15.9154	15.5061	Protein PAT1 homolog 1 OS=Homo sapiens OX=9606 GN=PATL1 PE=1 SV=2	5.41784	0.000100141	0.00295172	Up
Q9NSD4	Zinc finger protein 275	21.0152	20.3839	21.2314	15.7252	15.9154	15.5061	Zinc finger protein 275 OS=Homo sapiens OX=9606 GN=ZNF275 PE=1 SV=2	5.44376	1.57e-05	0.00145619	Up
Q96S53	Dual specificity testis-specific protein kinase 2 (EC 2.7.12.1) (Testicular protein kinase 2)	21.001	20.7032	21.2476	15.7252	15.9154	15.5061	Dual specificity testis-specific protein kinase 2 OS=Homo sapiens OX=9606 GN=TESK2 PE=1 SV=1	5.44982	8.91e-06	0.00134736	Up
P01111	GTPase NRas (EC 3.6.5.2) (Transforming protein N-Ras)	21.0553	21.2562	20.8218	15.7252	15.9154	15.5061	GTPase NRas OS=Homo sapiens OX=9606 GN=NRAS PE=1 SV=1	5.47366	2.14e-05	0.00145619	Up
A2RTX5	Threonine--tRNA ligase 2, cytoplasmic (EC 6.1.1.3) (Threonyl-tRNA synthetase) (ThrRS) (Threonyl-tRNA synthetase protein 3)	21.1049	21.2546	21.1817	15.7252	15.9154	15.5061	Threonine--tRNA ligase 2	5.51469	0.000281903	0.00537768	Up
P31277	Homeobox protein Hox-D11 (Homeobox protein Hox-4F)	21.3346	21.0542	20.7059	15.7252	15.9154	15.5061	Homeobox protein Hox-D11 OS=Homo sapiens OX=9606 GN=HOXD11 PE=3 SV=3	5.52552	5.53e-06	0.00133878	Up
O60645	Exocyst complex component 3 (Exocyst complex component Sec6)	21.0618	21.3682	20.6722	15.7252	15.9154	15.5061	Exocyst complex component 3 OS=Homo sapiens OX=9606 GN=EXOC3 PE=1 SV=3	5.55045	4.61e-06	0.00133878	Up
O14561	Acyl carrier protein, mitochondrial (ACP) (CI-SDAP) (NADH-ubiquinone oxidoreductase 9.6 kDa subunit)	20.8902	21.3563	21.142	15.7252	15.9154	15.5061	Acyl carrier protein	5.56924	1.52e-05	0.00145619	Up
Q12802	A-kinase anchor protein 13 (AKAP-13) (AKAP-Lbc) (Breast cancer nuclear receptor-binding auxiliary protein) (Guanine nucleotide exchange factor Lbc) (Human thyroid-anchoring protein 31) (Lymphoid blast crisis oncogene) (LBC oncogene) (Non-oncogenic Rho GTPase-specific GTP exchange factor) (Protein kinase A-anchoring protein 13) (PRKA13) (p47)	21.1281	21.1402	21.3675	15.7252	15.9154	15.5061	A-kinase anchor protein 13 OS=Homo sapiens OX=9606 GN=AKAP13 PE=1 SV=2	5.57615	1.16e-05	0.00145619	Up
P49411	Elongation factor Tu, mitochondrial (EF-Tu) (P43)	31.4156	31.127	31.4311	26.2896	26.0652	25.1546	Elongation factor Tu	5.58948	0.00382607	0.0305475	Up
Q9NTX5	Ethylmalonyl-CoA decarboxylase (EC 4.1.1.94) (Enoyl-CoA hydratase domain-containing protein 1) (Methylmalonyl-CoA decarboxylase) (MMCD)	21.2686	21.3711	21.1583	15.7252	15.9154	15.5061	Ethylmalonyl-CoA decarboxylase OS=Homo sapiens OX=9606 GN=ECHDC1 PE=1 SV=2	5.62135	0.000170418	0.00405594	Up
P00374	Dihydrofolate reductase (EC 1.5.1.3)	21.5091	20.2697	21.0186	15.7252	15.9154	15.5061	Dihydrofolate reductase OS=Homo sapiens OX=9606 GN=DHFR PE=1 SV=2	5.62997	2.21e-05	0.00145619	Up
P52741	Zinc finger protein 134	18.7884	21.3012	21.3927	15.7252	15.9154	15.5061	Zinc finger protein 134 OS=Homo sapiens OX=9606 GN=ZNF134 PE=1 SV=2	5.64659	0.000203289	0.00448605	Up
P36915	Guanine nucleotide-binding protein-like 1 (GTP-binding protein HSR1)	21.0253	19.9728	21.6273	15.7252	15.9154	15.5061	Guanine nucleotide-binding protein-like 1 OS=Homo sapiens OX=9606 GN=GNL1 PE=1 SV=2	5.71102	8.64e-05	0.00273184	Up
Q9BVG9	Phosphatidylserine synthase 2 (PSS-2) (PtdSer synthase 2) (EC 2.7.8.29) (Serine-exchange enzyme II)	21.2786	20.9247	21.5626	15.7252	15.9154	15.5061	Phosphatidylserine synthase 2 OS=Homo sapiens OX=9606 GN=PTDSS2 PE=1 SV=1	5.75237	4.59e-06	0.00133878	Up
Q8WXU2	Dynein axonemal assembly factor 4 (Dyslexia susceptibility 1 candidate gene 1 protein)	21.8233	19.1555	21.0341	15.7252	15.9154	15.5061	Dynein axonemal assembly factor 4 OS=Homo sapiens OX=9606 GN=DNAAF4 PE=1 SV=2	5.84464	0.00042273	0.0069046	Up
A0A087WXU3	deleted	21.4378	21.5928	21.5173	15.7252	15.9154	15.5061	Extended synaptotagmin-2 OS=Homo sapiens OX=9606 GN=ESYT2 PE=1 SV=1	5.85202	0.000239454	0.00497497	Up
Q8NEN9	PDZ domain-containing protein 8 (Sarcoma antigen NY-SAR-84/NY-SAR-104)	21.8975	21.1146	19.2753	15.7252	15.9154	15.5061	PDZ domain-containing protein 8 OS=Homo sapiens OX=9606 GN=PDZD8 PE=1 SV=1	5.92092	0.000390566	0.00663963	Up
P63313	Thymosin beta-10	21.9807	18.2455	21.0852	15.7252	15.9154	15.5061	Thymosin beta-10 OS=Homo sapiens OX=9606 GN=TMSB10 PE=1 SV=2	5.96662	0.000756108	0.0100506	Up
Q6UWP7	Lysocardiolipin acyltransferase 1 (EC 2.3.1.-) (1-acylglycerol-3-phosphate O-acyltransferase 8) (1-AGP acyltransferase 8) (1-AGPAT 8) (EC 2.3.1.51) (Acyl-CoA:lysocardiolipin acyltransferase 1)	21.0988	21.7886	21.4845	15.7252	15.9154	15.5061	Lysocardiolipin acyltransferase 1 OS=Homo sapiens OX=9606 GN=LCLAT1 PE=1 SV=1	5.97164	3.5e-06	0.00133878	Up
P54727	UV excision repair protein RAD23 homolog B (HR23B) (hHR23B) (XP-C repair-complementing complex 58 kDa protein) (p58)	21.2039	21.9803	21.004	15.7252	15.9154	15.5061	UV excision repair protein RAD23 homolog B OS=Homo sapiens OX=9606 GN=RAD23B PE=1 SV=1	6.0059	0.000358633	0.00613853	Up
B7Z2R2	Cytochrome b-c1 complex subunit 7 (Complex III subunit VII) (Ubiquinol-cytochrome c reductase complex 14 kDa protein)	21.3431	21.9301	20.3368	15.7252	15.9154	15.5061	Complex III subunit VII OS=Homo sapiens OX=9606 GN=UQCRB PE=1 SV=1	6.01887	6.13e-05	0.00231952	Up
Q9HB58	Sp110 nuclear body protein (Interferon-induced protein 41/75) (Speckled 110 kDa) (Transcriptional coactivator Sp110)	21.717	21.3175	21.7799	15.7252	15.9154	15.5061	Sp110 nuclear body protein OS=Homo sapiens OX=9606 GN=SP110 PE=1 SV=5	6.0433	0.000262459	0.00508437	Up
Q9NPC7	Myoneurin (Zinc finger and BTB domain-containing protein 31)	21.8801	21.6393	21.3502	15.7252	15.9154	15.5061	Myoneurin OS=Homo sapiens OX=9606 GN=MYNN PE=1 SV=1	6.08423	6.67e-06	0.00133878	Up
Q969G3	SWI/SNF-related matrix-associated actin-dependent regulator of chromatin subfamily E member 1 (BRG1-associated factor 57) (BAF57)	22.2272	20.9799	20.6412	15.7252	15.9154	15.5061	SWI/SNF-related matrix-associated actin-dependent regulator of chromatin subfamily E member 1 OS=Homo sapiens OX=9606 GN=SMARCE1 PE=1 SV=2	6.09585	0.00266392	0.0238607	Up
Q13042	Cell division cycle protein 16 homolog (Anaphase-promoting complex subunit 6) (APC6) (CDC16 homolog) (CDC16Hs) (Cyclosome subunit 6)	21.2735	21.9056	21.7518	15.7252	15.9154	15.5061	Cell division cycle protein 16 homolog OS=Homo sapiens OX=9606 GN=CDC16 PE=1 SV=2	6.13874	4.62e-05	0.00190714	Up
Q6PID6	Tetratricopeptide repeat protein 33 (TPR repeat protein 33) (Osmosis-responsive factor)	20.7506	21.5271	22.0292	15.7252	15.9154	15.5061	Tetratricopeptide repeat protein 33 OS=Homo sapiens OX=9606 GN=TTC33 PE=1 SV=2	6.14622	1.89e-05	0.00145619	Up
Q96QE3	ATPase family AAA domain-containing protein 5 (Chromosome fragility-associated gene 1 protein)	22.4543	20.7646	19.1856	15.7252	15.9154	15.5061	ATPase family AAA domain-containing protein 5 OS=Homo sapiens OX=9606 GN=ATAD5 PE=1 SV=4	6.17548	0.00634926	0.0426527	Up
Q15032	R3H domain-containing protein 1	22.1466	21.3872	19.6849	15.7252	15.9154	15.5061	R3H domain-containing protein 1 OS=Homo sapiens OX=9606 GN=R3HDM1 PE=1 SV=3	6.17788	0.000292637	0.00545746	Up
Q14558	Phosphoribosyl pyrophosphate synthase-associated protein 1 (PRPP synthase-associated protein 1) (39 kDa phosphoribosypyrophosphate synthase-associated protein) (PAP39)	22.1841	21.5492	20.3881	15.7252	15.9154	15.5061	Phosphoribosyl pyrophosphate synthase-associated protein 1 OS=Homo sapiens OX=9606 GN=PRPSAP1 PE=1 SV=2	6.25689	9.25e-05	0.00285462	Up
A6NI79	Coiled-coil domain-containing protein 69	20.1894	21.8997	22.0236	15.7252	15.9154	15.5061	Coiled-coil domain-containing protein 69 OS=Homo sapiens OX=9606 GN=CCDC69 PE=1 SV=1	6.26675	8.62e-05	0.00273184	Up
Q9NRA8	Eukaryotic translation initiation factor 4E transporter (4E-T) (eIF4E transporter) (Eukaryotic translation initiation factor 4E nuclear import factor 1)	22.2761	19.163	21.4339	15.7252	15.9154	15.5061	Eukaryotic translation initiation factor 4E transporter OS=Homo sapiens OX=9606 GN=EIF4ENIF1 PE=1 SV=2	6.27978	0.000489143	0.00754548	Up
P36404	ADP-ribosylation factor-like protein 2	22.3692	19.3283	21.5347	15.7252	15.9154	15.5061	ADP-ribosylation factor-like protein 2 OS=Homo sapiens OX=9606 GN=ARL2 PE=1 SV=4	6.37544	0.000448205	0.0071799	Up
Q8WVN8	Ubiquitin-conjugating enzyme E2 Q2 (EC 2.3.2.23) (E2 ubiquitin-conjugating enzyme Q2) (Ubiquitin carrier protein Q2) (Ubiquitin-protein ligase Q2)	22.5153	17.8389	21.5707	15.7252	15.9154	15.5061	Ubiquitin-conjugating enzyme E2 Q2 OS=Homo sapiens OX=9606 GN=UBE2Q2 PE=1 SV=1	6.48486	0.000780833	0.0103078	Up
Q9BSH4	Translational activator of cytochrome c oxidase 1 (Coiled-coil domain-containing protein 44) (Translational activator of mitochondrially-encoded cytochrome c oxidase I)	21.9279	22.4159	21.185	15.7252	15.9154	15.5061	Translational activator of cytochrome c oxidase 1 OS=Homo sapiens OX=9606 GN=TACO1 PE=1 SV=1	6.53761	1.24e-05	0.00145619	Up
Q8IX90	Spindle and kinetochore-associated protein 3	27.9325	27.397	26.7407	20.9042	20.6165	21.8008	Spindle and kinetochore-associated protein 3 OS=Homo sapiens OX=9606 GN=SKA3 PE=1 SV=2	6.64681	0.000524534	0.00789472	Up
Q14643	Inositol 1,4,5-trisphosphate receptor type 1 (IP3 receptor isoform 1) (IP3R 1) (InsP3R1) (Type 1 inositol 1,4,5-trisphosphate receptor) (Type 1 InsP3 receptor)	22.8922	21.3099	21.2988	15.7252	15.9154	15.5061	Inositol 1	6.64917	0.00452779	0.033776	Up
Q8NEM0	Microcephalin	19.6512	22.9619	21.2578	15.7252	15.9154	15.5061	Microcephalin OS=Homo sapiens OX=9606 GN=MCPH1 PE=1 SV=4	6.67828	0.00548934	0.0378947	Up
Q9NRY4	Rho GTPase-activating protein 35 (Glucocorticoid receptor DNA-binding factor 1) (Glucocorticoid receptor repression factor 1) (GRF-1) (Rho GAP p190A) (p190-A)	18.1062	23.0367	21.1204	15.7252	15.9154	15.5061	Rho GTPase-activating protein 35 OS=Homo sapiens OX=9606 GN=ARHGAP35 PE=1 SV=3	6.68234	0.00741266	0.0475659	Up
Q7Z4V5	Hepatoma-derived growth factor-related protein 2 (HDGF-related protein 2) (HRP-2) (Hepatoma-derived growth factor 2) (HDGF-2)	19.8631	22.7395	21.9237	15.7252	15.9154	15.5061	Hepatoma-derived growth factor-related protein 2 OS=Homo sapiens OX=9606 GN=HDGFL2 PE=1 SV=1	6.75202	0.000340411	0.00594885	Up
P49770	Translation initiation factor eIF2B subunit beta (S20I15) (S20III15) (eIF2B GDP-GTP exchange factor subunit beta)	22.7186	22.0433	20.7321	15.7252	15.9154	15.5061	Translation initiation factor eIF-2B subunit beta OS=Homo sapiens OX=9606 GN=EIF2B2 PE=1 SV=3	6.77793	0.000109075	0.00302866	Up
Q96H20	Vacuolar-sorting protein SNF8 (ELL-associated protein of 30 kDa) (ESCRT-II complex subunit VPS22) (hVps22)	20.5618	22.3488	22.5674	15.7252	15.9154	15.5061	Vacuolar-sorting protein SNF8 OS=Homo sapiens OX=9606 GN=SNF8 PE=1 SV=1	6.77892	7.22e-06	0.00133878	Up
P30419	Glycylpeptide N-tetradecanoyltransferase 1 (EC 2.3.1.97) (Myristoyl-CoA:protein N-myristoyltransferase 1) (HsNMT1) (NMT 1) (Type I N-myristoyltransferase) (Peptide N-myristoyltransferase 1) (Protein-lysine myristoyltransferase NMT1) (EC 2.3.1.-)	22.7961	19.435	21.9301	15.7252	15.9154	15.5061	Glycylpeptide N-tetradecanoyltransferase 1 OS=Homo sapiens OX=9606 GN=NMT1 PE=1 SV=2	6.79187	0.000457439	0.00728115	Up
Q96B97	SH3 domain-containing kinase-binding protein 1 (CD2-binding protein 3) (CD2BP3) (Cbl-interacting protein of 85 kDa) (Human Src family kinase-binding protein 1) (HSB-1)	27.1886	25.4307	26.7268	19.9831	21.0148	19.665	SH3 domain-containing kinase-binding protein 1 OS=Homo sapiens OX=9606 GN=SH3KBP1 PE=1 SV=2	6.81368	0.00130925	0.0145017	Up
Q96QD9	UAP56-interacting factor (Forty-two-three domain-containing protein 1) (Protein 40-2-3)	23.2086	21.0848	21.2432	15.7252	15.9154	15.5061	UAP56-interacting factor OS=Homo sapiens OX=9606 GN=FYTTD1 PE=1 SV=3	6.83786	0.00751808	0.0479278	Up
P36507	Dual specificity mitogen-activated protein kinase kinase 2 (MAP kinase kinase 2) (MAPKK 2) (EC 2.7.12.2) (ERK activator kinase 2) (MAPK/ERK kinase 2) (MEK 2)	35.0675	34.9852	35.1252	28.1105	28.3324	28.1902	Dual specificity mitogen-activated protein kinase kinase 2 OS=Homo sapiens OX=9606 GN=MAP2K2 PE=1 SV=1	6.89498	2.46e-05	0.00148195	Up
Q9H2F5	Enhancer of polycomb homolog 1	21.7394	22.6271	22.5924	15.7252	15.9154	15.5061	Enhancer of polycomb homolog 1 OS=Homo sapiens OX=9606 GN=EPC1 PE=1 SV=1	6.89996	0.000260135	0.00507872	Up
Q92567	Protein FAM168A (Tongue cancer chemotherapy resistance-associated protein 1)	22.4834	22.7371	22.6158	15.7252	15.9154	15.5061	Protein FAM168A OS=Homo sapiens OX=9606 GN=FAM168A PE=1 SV=2	6.98107	6.99e-05	0.00247452	Up
C9JG08	Chromosome 2 open reading frame 16	22.9834	22.176	20.1755	15.7252	15.9154	15.5061	Uncharacterized protein C2orf16 OS=Homo sapiens OX=9606 GN=C2orf16 PE=1 SV=2	6.99868	0.000291828	0.00545746	Up
H0YC42	Tumor protein D52	23.8423	21.5675	18.1201	15.7252	15.9154	15.5061	Uncharacterized protein OS=Homo sapiens OX=9606 PE=1 SV=2	7.36845	0.00912628	0.0544309	Up
Q9NSI2	Ribosome biogenesis protein SLX9 homolog	22.7952	23.2607	22.1037	15.7252	15.9154	15.5061	Protein FAM207A OS=Homo sapiens OX=9606 GN=FAM207A PE=1 SV=2	7.38997	5.71e-06	0.00133878	Up
P46734	Dual specificity mitogen-activated protein kinase kinase 3 (MAP kinase kinase 3) (MAPKK 3) (EC 2.7.12.2) (MAPK/ERK kinase 3) (MEK 3) (Stress-activated protein kinase kinase 2) (SAPK kinase 2) (SAPKK-2) (SAPKK2)	23.1714	22.5233	23.1735	15.7252	15.9154	15.5061	Dual specificity mitogen-activated protein kinase kinase 3 OS=Homo sapiens OX=9606 GN=MAP2K3 PE=1 SV=2	7.45721	0.000251204	0.00502206	Up
Q01433	AMP deaminase 2 (EC 3.5.4.6) (AMP deaminase isoform L)	23.5139	23.5225	20.3918	15.7252	15.9154	15.5061	AMP deaminase 2 OS=Homo sapiens OX=9606 GN=AMPD2 PE=1 SV=2	7.80404	0.000227749	0.00490642	Up
Q9NW82	WD repeat-containing protein 70	24.1385	23.1483	16.9445	15.7252	15.9154	15.5061	WD repeat-containing protein 70 OS=Homo sapiens OX=9606 GN=WDR70 PE=1 SV=1	8.09284	0.000552872	0.00803272	Up
P28289	Tropomodulin-1 (Erythrocyte tropomodulin) (E-Tmod)	24.3366	23.3793	23.4899	15.7252	15.9154	15.5061	Tropomodulin-1 OS=Homo sapiens OX=9606 GN=TMOD1 PE=1 SV=1	8.33874	0.000235588	0.00497187	Up
Q96S94	Cyclin-L2 (Paneth cell-enhanced expression protein)	24.2374	23.8918	24.5464	15.7252	15.9154	15.5061	Cyclin-L2 OS=Homo sapiens OX=9606 GN=CCNL2 PE=1 SV=1	8.72782	7.75e-07	0.00133878	Up
A0A1B0GUL7	deleted	32.8756	33.0299	33.0105	24.3203	24.7585	23.7411	Protein kinase domain-containing protein OS=Homo sapiens OX=9606 PE=1 SV=1	8.75016	0.00112655	0.01347	Up
Q02750	Dual specificity mitogen-activated protein kinase kinase 1 (MAP kinase kinase 1) (MAPKK 1) (MKK1) (EC 2.7.12.2) (ERK activator kinase 1) (MAPK/ERK kinase 1) (MEK 1)	35.9762	36.0122	35.8358	27.4888	26.7822	26.8927	Dual specificity mitogen-activated protein kinase kinase 1 OS=Homo sapiens OX=9606 GN=MAP2K1 PE=1 SV=2	8.94564	0.000581553	0.00840058	Up
Q6VMQ6	Activating transcription factor 7-interacting protein 1 (ATF-interacting protein) (ATF-IP) (ATF7-interacting protein) (ATFa-associated modulator) (hAM) (MBD1-containing chromatin-associated factor 1) (P621)	12.8901	24.8539	24.9003	15.7252	15.9154	15.5061	Activating transcription factor 7-interacting protein 1 OS=Homo sapiens OX=9606 GN=ATF7IP PE=1 SV=3	9.16928	0.000131501	0.00345433	Up
Q86UL8	Membrane-associated guanylate kinase, WW and PDZ domain-containing protein 2 (Atrophin-1-interacting protein 1) (AIP-1) (Atrophin-1-interacting protein A) (Membrane-associated guanylate kinase inverted 2) (MAGI-2)	28.9189	28.0156	27.1655	15.7252	15.9154	15.5061	Membrane-associated guanylate kinase	12.9022	0.000106475	0.00302365	Up

## Sheet: MEK2_interacting proteins
Accession	Protein names	MEK2_1	MEK2_2	MEK2_3	BASU_1	BASU_2	BASU_3	log2FC	P.value	FDR	change
A0A087WWJ5	Neural cell adhesion molecule 1	21.069	18.4466	21.4296	15.7252	15.9154	15.5061	5.59383	4.94e-06	0.000677714	Up
A0A0A0MSA4	Erythrocyte membrane protein band 4.1 like 3	20.3084	19.7566	20.7066	15.7252	15.9154	15.5061	4.85827	1.2e-05	0.000677714	Up
A0A0C4DGT3	Epididymis secretory sperm binding protein (IQ motif and Sec7 domain ArfGEF 1)	19.3521	17.9065	18.8033	15.7252	15.9154	15.5061	3.45359	0.00025238	0.00418279	Up
A0A0D9SEJ8	Suppressor of hairy wing homolog 2 (Drosophila), isoform CRA_b (Zinc finger protein 280B)	19.8989	20.7644	21.3016	15.7252	15.9154	15.5061	5.40693	4.75e-05	0.00135469	Up
A0A0J9YXF2	Paraoxonase (EC 3.1.1.2)	24.452	23.4991	19.538	15.7252	15.9154	15.5061	8.41875	0.000419217	0.00571335	Up
A0A0U1RR27	DENN domain containing 4A	19.7428	18.1188	20.4874	15.7252	15.9154	15.5061	4.52363	0.000634907	0.00726211	Up
A0A1B0GUL7	deleted	27.1246	27.1094	27.8015	24.3203	24.7585	23.7411	3.30258	0.00118523	0.0113132	Up
A0A1B0GVL4	Family with sequence similarity 193 member A	22.1123	22.5506	21.4798	19.8017	19.8179	19.8338	2.58669	0.00307465	0.0242439	Up
A0A1W2PPS1	Heterogeneous nuclear ribonucleoprotein U	17.8411	18.4979	18.9475	15.7252	15.9154	15.5061	3.08205	0.000122797	0.00271114	Up
A0A1W2PPZ5	deleted	17.863	18.8616	19.4461	15.7252	15.9154	15.5061	3.53567	0.000339271	0.00487551	Up
A0A1Y0BRN3	Unconventional myosin-VI (Unconventional myosin-6)	26.6262	27.7773	26.0296	22.3259	24.0888	23.6435	4.04083	0.00469346	0.0313211	Up
A0A2R8YEK3	Calcium/calmodulin dependent serine protein kinase	22.8566	20.7558	23.6778	15.7252	15.9154	15.5061	7.68852	0.000247979	0.00418279	Up
A0A499FI48	Protein disulfide-isomerase (EC 5.3.4.1)	19.4643	20.1554	18.0892	15.7252	15.9154	15.5061	4.20944	0.000520442	0.00644586	Up
A0A5F9ZH11	Bromodomain and PHD finger containing 1	26.4779	21.2834	25.9502	22.2533	22.5367	21.7304	4.12849	0.00024366	0.00415204	Up
A0A5F9ZHB6	DNA primase (EC 2.7.7.-)	19.8899	19.3717	18.5551	15.7252	15.9154	15.5061	4.00156	0.000107033	0.00242042	Up
A0A5F9ZHY7	BRI3 binding protein	24.1894	23.3093	20.6615	15.7252	15.9154	15.5061	8.18044	0.000304292	0.00457158	Up
A0A6I8PRJ0	Adhesion G protein-coupled receptor L2	18.9056	20.0445	20.6729	15.7252	15.9154	15.5061	4.74787	0.000205522	0.00365375	Up
A0A7I2V327	NADH dehydrogenase [ubiquinone] 1 alpha subcomplex subunit 10, mitochondrial	21.6929	21.375	20.9666	15.7252	15.9154	15.5061	5.87134	3.6e-06	0.000677714	Up
A0A7I2V403	Zinc finger FYVE domain-containing protein 26	18.8542	18.5814	19.0834	15.7252	15.9154	15.5061	3.29143	6.75e-05	0.00171299	Up
A0A7I2V5Y5	Kinesin-like protein	21.8361	20.6101	22.4891	15.7252	15.9154	15.5061	6.55584	9.67e-05	0.00229053	Up
A0A7P0MRI8	1-phosphatidylinositol 4,5-bisphosphate phosphodiesterase (EC 3.1.4.11)	26.088	27.0128	22.7877	15.7252	15.9154	15.5061	10.989	0.000182952	0.00349259	Up
A0A7P0T871	Acyl-CoA dehydrogenase family member 9	21.9592	18.7488	22.7025	15.7252	15.9154	15.5061	6.7391	0.00020193	0.00363616	Up
A0A7P0T919	Alpha-1,3-glucosyltransferase (EC 2.4.1.-)	19.9266	19.463	19.7133	15.7252	15.9154	15.5061	4.13992	4.09e-05	0.00129715	Up
A0JNW5	Bridge-like lipid transfer protein family member 3B (Syntaxin-6 Habc-interacting protein of 164 kDa) (UHRF1-binding protein 1-like)	19.7113	19.7576	19.6636	15.7252	15.9154	15.5061	4.02656	0.000721349	0.00792859	Up
A1L0T0	2-hydroxyacyl-CoA lyase 2 (EC 4.1.2.-) (Acetolactate synthase-like protein) (IlvB-like protein)	20.5021	26.6458	25.666	18.7458	19.5284	20.0329	6.88349	0.000176296	0.00344319	Up
A7KAX9	Rho GTPase-activating protein 32 (Brain-specific Rho GTPase-activating protein) (GAB-associated Cdc42/Rac GTPase-activating protein) (GC-GAP) (GTPase regulator interacting with TrkA) (Rho-type GTPase-activating protein 32) (Rho/Cdc42/Rac GTPase-activating protein RICS) (RhoGAP involved in the beta-catenin-N-cadherin and NMDA receptor signaling) (p200RhoGAP) (p250GAP)	23.4829	21.1971	24.3323	15.7252	15.9154	15.5061	8.33357	0.000240209	0.0041431	Up
A8MVW0	Protein FAM171A2	21.3808	19.4361	20.2101	15.7252	15.9154	15.5061	5.275	0.00300555	0.0238471	Up
B1AKN8	Nuclear factor 1	20.6133	19.5668	21.2134	15.7252	15.9154	15.5061	5.29774	0.000107722	0.00242042	Up
B7Z2R2	Cytochrome b-c1 complex subunit 7 (Complex III subunit VII) (Ubiquinol-cytochrome c reductase complex 14 kDa protein)	22.0342	22.0786	21.9884	15.7252	15.9154	15.5061	6.34817	0.000286218	0.00445341	Up
C9K0J5	Ras association (RalGDS/AF-6) and pleckstrin homology domains 1	20.011	18.729	19.3073	15.7252	15.9154	15.5061	4.06082	0.000639115	0.00727674	Up
E5RJF8	Centrin 3	19.9493	18.061	19.2943	15.7252	15.9154	15.5061	4.0154	0.000442613	0.00591471	Up
E7EVX2	Golgin A4	20.7792	25.9903	26.1416	22.3706	21.1122	21.5392	4.41714	0.00615914	0.0385378	Up
E9PCR7	2-oxoglutarate dehydrogenase complex component E1 (EC 1.2.4.2) (2-oxoglutarate dehydrogenase, mitochondrial) (Alpha-ketoglutarate dehydrogenase) (Thiamine diphosphate (ThDP)-dependent 2-oxoglutarate dehydrogenase)	19.4817	22.6967	23.6168	15.7252	15.9154	15.5061	7.59453	0.0004612	0.0060024	Up
F5GXJ1	NADH dehydrogenase [ubiquinone] iron-sulfur protein 7, mitochondrial (EC 7.1.1.2) (Complex I-20kD) (NADH-ubiquinone oxidoreductase 20 kDa subunit)	19.6697	20.3047	20.0219	15.7252	15.9154	15.5061	4.49484	1.18e-05	0.000677714	Up
G3V5N8	Zinc finger FYVE-type containing 1	22.699	22.0868	21.0019	15.7252	15.9154	15.5061	6.77937	5.59e-05	0.00152152	Up
H0Y987	Phosphoacetylglucosamine mutase (PAGM) (EC 5.4.2.3) (Acetylglucosamine phosphomutase) (N-acetylglucosamine-phosphate mutase)	24.2594	19.7453	25.2274	19.616	17.8434	19.2028	6.01735	0.00162057	0.0142792	Up
H0YGG4	Translation initiation factor eIF-2B subunit alpha (eIF-2B GDP-GTP exchange factor subunit alpha)	20.2155	20.298	20.376	15.7252	15.9154	15.5061	4.63437	0.000385003	0.005371	Up
H0YI09	Methyltransferase like 7A	19.5508	19.9391	20.2447	15.7252	15.9154	15.5061	4.42727	1.12e-05	0.000677714	Up
H3BPE7	FUS RNA binding protein	19.8532	16.0742	20.7997	15.7252	15.9154	15.5061	4.76859	0.00171556	0.0147655	Up
H3BPK7	Alanine--tRNA ligase (EC 6.1.1.7)	22.4431	21.5685	18.9827	20.4621	19.6434	19.1723	2.39228	0.00865385	0.0494868	Up
H3BSS6	Zinc finger protein 106	24.385	22.164	25.2213	21.3615	22.0486	22.5121	2.96852	0.00270859	0.022256	Up
H7C0J3	Chromodomain helicase DNA binding protein 3	20.9516	20.986	20.9165	15.7252	15.9154	15.5061	5.25894	0.000453416	0.00599595	Up
H7C1E4	Adaptor related protein complex 1 subunit sigma 1	20.1255	19.4494	20.5841	15.7252	15.9154	15.5061	4.71562	2.78e-05	0.00109994	Up
J3QQX2	Rho GDP-dissociation inhibitor 1 (Rho-GDI alpha)	20.2125	20.5471	19.7761	15.7252	15.9154	15.5061	4.71997	8.64e-06	0.000677714	Up
K7EJ20	Glutathione peroxidase	20.7335	19.1289	21.4744	18.4091	18.5805	18.2146	2.82598	0.00283614	0.0230063	Up
M0R0C0	Zinc finger protein 71	21.709	20.9519	19.2621	15.7252	15.9154	15.5061	5.74105	0.000353837	0.00499107	Up
O00499	Myc box-dependent-interacting protein 1 (Amphiphysin II) (Amphiphysin-like protein) (Box-dependent myc-interacting protein 1) (Bridging integrator 1)	20.9382	21.3766	20.3053	15.7252	15.9154	15.5061	5.51487	1.18e-05	0.000677714	Up
O14561	Acyl carrier protein, mitochondrial (ACP) (CI-SDAP) (NADH-ubiquinone oxidoreductase 9.6 kDa subunit)	20.0016	18.4359	20.7347	15.7252	15.9154	15.5061	4.77472	0.000500047	0.00628524	Up
O14893	Gem-associated protein 2 (Gemin-2) (Component of gems 2) (Survival of motor neuron protein-interacting protein 1) (SMN-interacting protein 1)	19.4319	20.1394	20.612	15.7252	15.9154	15.5061	4.73891	3.28e-05	0.00115292	Up
O15164	Transcription intermediary factor 1-alpha (TIF1-alpha) (EC 2.3.2.27) (E3 ubiquitin-protein ligase TRIM24) (RING finger protein 82) (RING-type E3 ubiquitin transferase TIF1-alpha) (Tripartite motif-containing protein 24)	20.3089	19.6915	18.5896	15.7252	15.9154	15.5061	4.38753	0.000236086	0.00411131	Up
O43166	Signal-induced proliferation-associated 1-like protein 1 (SIPA1-like protein 1) (High-risk human papilloma viruses E6 oncoproteins targeted protein 1) (E6-targeted protein 1)	21.1001	20.8017	20.4251	18.4291	18.0911	18.7027	2.59304	0.000809052	0.00866744	Up
O43264	Centromere/kinetochore protein zw10 homolog	20.0638	17.9543	20.8861	18.8004	18.3808	17.7865	2.28945	0.00476994	0.0316211	Up
O43463	Histone-lysine N-methyltransferase SUV39H1 (EC 2.1.1.355) (Histone H3-K9 methyltransferase 1) (H3-K9-HMTase 1) (Lysine N-methyltransferase 1A) (Position-effect variegation 3-9 homolog) (Suppressor of variegation 3-9 homolog 1) (Su(var)3-9 homolog 1)	18.3027	19.3506	19.9512	15.7252	15.9154	15.5061	4.03543	0.000260292	0.00418279	Up
O60293	Zinc finger C3H1 domain-containing protein (Coiled-coil domain-containing protein 131) (Proline/serine-rich coiled-coil protein 2)	27.2776	26.1209	26.1163	23.6488	23.5672	22.7331	3.57567	0.00234415	0.0196429	Up
O60518	Ran-binding protein 6 (RanBP6)	19.5394	17.7066	18.8964	15.7252	15.9154	15.5061	3.6095	0.000552327	0.0067421	Up
O60645	Exocyst complex component 3 (Exocyst complex component Sec6)	26.4217	25.5389	22.8586	15.7252	15.9154	15.5061	10.4119	0.000164287	0.00331051	Up
O60725	Protein-S-isoprenylcysteine O-methyltransferase (EC 2.1.1.100) (Isoprenylcysteine carboxylmethyltransferase) (Prenylated protein carboxyl methyltransferase) (PPMT) (Prenylcysteine carboxyl methyltransferase) (pcCMT)	18.3923	19.2932	18.9119	15.7252	15.9154	15.5061	3.45051	3.93e-05	0.00126325	Up
O60783	Small ribosomal subunit protein uS14m (28S ribosomal protein S14, mitochondrial) (MRP-S14) (S14mt)	17.8771	22.4156	21.3222	15.7252	15.9154	15.5061	6.33555	0.00151981	0.0138806	Up
O60825	6-phosphofructo-2-kinase/fructose-2,6-bisphosphatase 2 (6PF-2-K/Fru-2,6-P2ase 2) (PFK/FBPase 2) (6PF-2-K/Fru-2,6-P2ase heart-type isozyme) [Includes: 6-phosphofructo-2-kinase (EC 2.7.1.105); Fructose-2,6-bisphosphatase (EC 3.1.3.46)]	20.3012	18.4087	21.1917	19.1135	18.0821	18.6881	2.26698	0.00577695	0.0365777	Up
O75323	Protein NipSnap homolog 2 (NipSnap2) (Glioblastoma-amplified sequence)	19.1077	18.9684	19.2347	15.7252	15.9154	15.5061	3.4768	0.000351642	0.00498782	Up
O75385	Serine/threonine-protein kinase ULK1 (EC 2.7.11.1) (Autophagy-related protein 1 homolog) (ATG1) (hATG1) (Unc-51-like kinase 1)	19.4308	19.5099	19.5848	15.7252	15.9154	15.5061	3.84424	0.000601176	0.00719993	Up
O75531	Barrier-to-autointegration factor (Breakpoint cluster region protein 1) [Cleaved into: Barrier-to-autointegration factor, N-terminally processed]	21.6117	17.1787	23.3355	15.7252	15.9154	15.5061	7.04533	0.00504649	0.033097	Up
O75925	E3 SUMO-protein ligase PIAS1 (EC 2.3.2.-) (DEAD/H box-binding protein 1) (E3 SUMO-protein transferase PIAS1) (Gu-binding protein) (GBP) (Protein inhibitor of activated STAT protein 1) (RNA helicase II-binding protein)	18.451	20.9037	21.0972	15.7252	15.9154	15.5061	5.3171	2.76e-05	0.00109994	Up
O94832	Unconventional myosin-Id	21.8955	19.4958	22.7519	20.8495	20.16	19.6146	2.25841	0.00884202	0.049961	Up
O94874	E3 UFM1-protein ligase 1 (EC 2.3.2.-) (E3 UFM1-protein transferase 1) (Multiple alpha-helix protein located at ER) (Novel LZAP-binding protein) (Regulator of C53/LZAP and DDRGK1)	20.1243	17.6044	20.9928	15.7252	15.9154	15.5061	4.98769	0.00104586	0.0104545	Up
O94964	Microtubule cross-linking factor 2 (SOGA family member 1) (Suppressor of glucose by autophagy) (Suppressor of glucose, autophagy-associated protein 1) [Cleaved into: N-terminal form; C-terminal 80 kDa form (80-kDa SOGA fragment)]	20.2458	19.898	19.4387	15.7252	15.9154	15.5061	4.41427	1.18e-05	0.000677714	Up
O95169	NADH dehydrogenase [ubiquinone] 1 beta subcomplex subunit 8, mitochondrial (Complex I-ASHI) (CI-ASHI) (NADH-ubiquinone oxidoreductase ASHI subunit)	21.0406	18.5455	21.9066	18.749	18.9144	18.5621	2.87614	0.00525423	0.0341189	Up
O95801	Tetratricopeptide repeat protein 4 (TPR repeat protein 4)	20.5338	20.452	20.3653	15.7252	15.9154	15.5061	4.79096	0.000339884	0.00487551	Up
P00374	Dihydrofolate reductase (EC 1.5.1.3)	20.004	19.0354	20.5784	15.7252	15.9154	15.5061	4.67137	0.000121854	0.00271114	Up
P00558	Phosphoglycerate kinase 1 (EC 2.7.2.3) (Cell migration-inducing gene 10 protein) (Primer recognition protein 2) (PRP 2)	19.8494	20.8857	21.4825	15.7252	15.9154	15.5061	5.568	8.84e-05	0.00213801	Up
P01111	GTPase NRas (EC 3.6.5.2) (Transforming protein N-Ras)	19.9956	18.3175	19.3879	15.7252	15.9154	15.5061	4.07746	0.000270491	0.00429235	Up
P04181	Ornithine aminotransferase, mitochondrial (EC 2.6.1.13) (Ornithine delta-aminotransferase) (Ornithine--oxo-acid aminotransferase) [Cleaved into: Ornithine aminotransferase, hepatic form; Ornithine aminotransferase, renal form]	20.7528	20.7195	20.7854	15.7252	15.9154	15.5061	5.05895	0.000495845	0.00626343	Up
P09497	Clathrin light chain B (Lcb)	21.1065	19.2365	20.4554	15.7252	15.9154	15.5061	5.17389	0.000196403	0.00361354	Up
P14649	Myosin light chain 6B (Myosin light chain 1 slow-twitch muscle A isoform) (MLC1sa) (Smooth muscle and nonmuscle myosin light chain alkali 6B)	20.2403	19.5069	19.9197	15.7252	15.9154	15.5061	4.41783	1.1e-05	0.000677714	Up
P14672	Solute carrier family 2, facilitated glucose transporter member 4 (Glucose transporter type 4, insulin-responsive) (GLUT-4)	20.9571	20.4113	21.3522	15.7252	15.9154	15.5061	5.50492	7.09e-06	0.000677714	Up
P15954	Cytochrome c oxidase subunit 7C, mitochondrial (Cytochrome c oxidase polypeptide VIIc)	20.1616	20.0804	21.098	15.7252	15.9154	15.5061	5.07027	0.00140337	0.0130043	Up
P17706	Tyrosine-protein phosphatase non-receptor type 2 (EC 3.1.3.48) (T-cell protein-tyrosine phosphatase) (TCPTP)	19.5424	18.4448	20.1585	15.7252	15.9154	15.5061	4.23754	0.000260177	0.00418279	Up
P18669	Phosphoglycerate mutase 1 (EC 5.4.2.11) (EC 5.4.2.4) (BPG-dependent PGAM 1) (Phosphoglycerate mutase isozyme B) (PGAM-B)	24.5481	24.4901	24.6038	15.7252	15.9154	15.5061	8.86963	0.000127152	0.00275931	Up
P20226	TATA-box-binding protein (TATA sequence-binding protein) (TATA-binding factor) (TATA-box factor) (Transcription initiation factor TFIID TBP subunit)	20.4523	18.5803	19.8008	15.7252	15.9154	15.5061	4.51956	0.0002987	0.00454131	Up
P20645	Cation-dependent mannose-6-phosphate receptor (CD Man-6-P receptor) (CD-MPR) (46 kDa mannose 6-phosphate receptor) (MPR 46)	25.2538	26.0401	25.6999	15.7252	15.9154	15.5061	10.2111	4.06e-07	0.000514807	Up
P23443	Ribosomal protein S6 kinase beta-1 (S6K-beta-1) (S6K1) (EC 2.7.11.1) (70 kDa ribosomal protein S6 kinase 1) (P70S6K1) (p70-S6K 1) (Ribosomal protein S6 kinase I) (Serine/threonine-protein kinase 14A) (p70 ribosomal S6 kinase alpha) (p70 S6 kinase alpha) (p70 S6K-alpha) (p70 S6KA)	20.7677	21.0508	20.415	15.7252	15.9154	15.5061	5.24086	6.59e-06	0.000677714	Up
P23526	Adenosylhomocysteinase (AdoHcyase) (EC 3.13.2.1) (S-adenosyl-L-homocysteine hydrolase)	18.6259	18.5061	18.3755	15.7252	15.9154	15.5061	2.87036	0.00063497	0.00726211	Up
P27361	Mitogen-activated protein kinase 3 (MAP kinase 3) (MAPK 3) (EC 2.7.11.24) (ERT2) (Extracellular signal-regulated kinase 1) (ERK-1) (Insulin-stimulated MAP2 kinase) (MAP kinase isoform p44) (p44-MAPK) (Microtubule-associated protein 2 kinase) (p44-ERK1)	21.6785	22.2806	22.0107	15.7252	15.9154	15.5061	6.47508	3.41e-06	0.000677714	Up	ERK1
P29536	Leiomodin-1 (64 kDa autoantigen 1D) (64 kDa autoantigen 1D3) (64 kDa autoantigen D1) (Leiomodin, muscle form) (Smooth muscle leiomodin) (SM-Lmod) (Thyroid-associated ophthalmopathy autoantigen)	18.8282	19.0465	18.5709	15.7252	15.9154	15.5061	3.25812	8.25e-05	0.00203339	Up
P30044	Peroxiredoxin-5, mitochondrial (EC 1.11.1.24) (Alu corepressor 1) (Antioxidant enzyme B166) (AOEB166) (Liver tissue 2D-page spot 71B) (PLP) (Peroxiredoxin V) (Prx-V) (Peroxisomal antioxidant enzyme) (TPx type VI) (Thioredoxin peroxidase PMP20) (Thioredoxin-dependent peroxiredoxin 5)	20.3886	18.6114	19.7579	15.7252	15.9154	15.5061	4.46281	0.000255043	0.00418279	Up
P30419	Glycylpeptide N-tetradecanoyltransferase 1 (EC 2.3.1.97) (Myristoyl-CoA:protein N-myristoyltransferase 1) (HsNMT1) (NMT 1) (Type I N-myristoyltransferase) (Peptide N-myristoyltransferase 1) (Protein-lysine myristoyltransferase NMT1) (EC 2.3.1.-)	20.1244	20.7093	21.1243	15.7252	15.9154	15.5061	5.2704	1.05e-05	0.000677714	Up
P31277	Homeobox protein Hox-D11 (Homeobox protein Hox-4F)	20.425	20.9658	20.7459	15.7252	15.9154	15.5061	5.17689	1.72e-05	0.000824071	Up
P36507	Dual specificity mitogen-activated protein kinase kinase 2 (MAP kinase kinase 2) (MAPKK 2) (EC 2.7.12.2) (ERK activator kinase 2) (MAPK/ERK kinase 2) (MEK 2)	36.8059	36.8175	36.8436	28.1105	28.3324	28.1902	8.62388	4.26e-05	0.00132304	Up
P36776	Lon protease homolog, mitochondrial (EC 3.4.21.53) (LONHs) (Lon protease-like protein) (LONP) (Mitochondrial ATP-dependent protease Lon) (Serine protease 15)	24.621	22.3718	25.4607	19.1546	21.3113	20.6032	4.82443	0.00804272	0.0472204	Up
P37275	Zinc finger E-box-binding homeobox 1 (NIL-2-A zinc finger protein) (Negative regulator of IL2) (Transcription factor 8) (TCF-8)	20.6222	20.3457	20.8541	15.7252	15.9154	15.5061	5.06123	1.48e-05	0.000752379	Up
P38117	Electron transfer flavoprotein subunit beta (Beta-ETF)	18.4234	18.1537	19.042	15.7252	15.9154	15.5061	3.12021	0.000699763	0.00775851	Up
P38935	DNA-binding protein SMUBP-2 (EC 3.6.4.12) (EC 3.6.4.13) (ATP-dependent helicase IGHMBP2) (Glial factor 1) (GF-1) (Immunoglobulin mu-binding protein 2)	20.4159	18.8286	21.1533	15.7252	15.9154	15.5061	5.19194	0.000406545	0.00560988	Up
P41208	Centrin-2 (Caltractin isoform 1)	20.3381	20.3982	20.2754	15.7252	15.9154	15.5061	4.66258	0.000469039	0.00601459	Up
P41240	Tyrosine-protein kinase CSK (EC 2.7.10.2) (C-Src kinase) (Protein-tyrosine kinase CYL)	19.124	19.5686	19.3634	15.7252	15.9154	15.5061	3.7846	6.33e-05	0.00164055	Up
P46459	Vesicle-fusing ATPase (EC 3.6.4.6) (N-ethylmaleimide-sensitive fusion protein) (NEM-sensitive fusion protein) (Vesicular-fusion protein NSF)	19.93	19.8826	19.9759	15.7252	15.9154	15.5061	4.24501	0.000648367	0.00734912	Up
P46734	Dual specificity mitogen-activated protein kinase kinase 3 (MAP kinase kinase 3) (MAPKK 3) (EC 2.7.12.2) (MAPK/ERK kinase 3) (MEK 3) (Stress-activated protein kinase kinase 2) (SAPK kinase 2) (SAPKK-2) (SAPKK2)	21.6979	21.4864	20.373	15.7252	15.9154	15.5061	5.9118	1.32e-05	0.000714152	Up
P49770	Translation initiation factor eIF2B subunit beta (S20I15) (S20III15) (eIF2B GDP-GTP exchange factor subunit beta)	23.2794	18.6531	23.4165	15.7252	15.9154	15.5061	7.6552	3.84e-05	0.00125016	Up
P50570	Dynamin-2 (EC 3.6.5.5) (Dynamin 2) (Dynamin II)	21.2379	19.2238	22.0472	15.7252	15.9154	15.5061	6.06183	0.000437654	0.00587938	Up
P51809	Vesicle-associated membrane protein 7 (VAMP-7) (Synaptobrevin-like protein 1) (Tetanus-insensitive VAMP) (Ti-VAMP)	19.8447	19.61	20.0465	15.7252	15.9154	15.5061	4.26363	4.63e-05	0.00135469	Up
P51946	Cyclin-H (MO15-associated protein) (p34) (p37)	20.3238	20.9544	21.3918	15.7252	15.9154	15.5061	5.5304	1.15e-05	0.000677714	Up
P52741	Zinc finger protein 134	21.5921	19.7728	22.0467	15.7252	15.9154	15.5061	6.17962	9.55e-06	0.000677714	Up
P57071	PR domain zinc finger protein 15 (EC 2.1.1.-) (PR domain-containing protein 15) (Zinc finger protein 298)	21.6408	20.4892	22.273	15.7252	15.9154	15.5061	6.34665	8.6e-05	0.00209835	Up
P63218	Guanine nucleotide-binding protein G(I)/G(S)/G(O) subunit gamma-5	21.3634	19.4687	20.707	15.7252	15.9154	15.5061	5.42905	0.000178252	0.00345482	Up
P78318	Immunoglobulin-binding protein 1 (B-cell signal transduction molecule alpha 4) (Protein alpha-4) (CD79a-binding protein 1) (Protein phosphatase 2/4/6 regulatory subunit) (Renal carcinoma antigen NY-REN-16)	22.1181	22.3986	21.7694	15.7252	15.9154	15.5061	6.58952	2.83e-06	0.000677714	Up
P82970	High mobility group nucleosome-binding domain-containing protein 5 (Nucleosome-binding protein 1)	21.0965	19.2392	20.4481	15.7252	15.9154	15.5061	5.16481	0.000192359	0.00361354	Up
Q01433	AMP deaminase 2 (EC 3.5.4.6) (AMP deaminase isoform L)	20.913	22.3286	22.3357	15.7252	15.9154	15.5061	6.61772	0.000317527	0.00474057	Up
Q03393	6-pyruvoyl tetrahydrobiopterin synthase (PTP synthase) (PTPS) (EC 4.2.3.12)	20.7171	21.3903	21.8474	15.7252	15.9154	15.5061	5.97944	1.12e-05	0.000677714	Up
Q04323	UBX domain-containing protein 1 (SAPK substrate protein 1) (UBA/UBX 33.3 kDa protein)	21.3471	20.8566	21.7125	15.7252	15.9154	15.5061	5.87515	4.19e-06	0.000677714	Up
Q09472	Histone acetyltransferase p300 (p300 HAT) (EC 2.3.1.48) (E1A-associated protein p300) (Histone butyryltransferase p300) (EC 2.3.1.-) (Histone crotonyltransferase p300) (EC 2.3.1.-) (Protein 2-hydroxyisobutyryltransferase p300) (EC 2.3.1.-) (Protein lactyltransferas p300) (EC 2.3.1.-) (Protein propionyltransferase p300) (EC 2.3.1.-)	22.6614	22.2931	21.7974	15.7252	15.9154	15.5061	6.82306	2.36e-06	0.000677714	Up
Q12802	A-kinase anchor protein 13 (AKAP-13) (AKAP-Lbc) (Breast cancer nuclear receptor-binding auxiliary protein) (Guanine nucleotide exchange factor Lbc) (Human thyroid-anchoring protein 31) (Lymphoid blast crisis oncogene) (LBC oncogene) (Non-oncogenic Rho GTPase-specific GTP exchange factor) (Protein kinase A-anchoring protein 13) (PRKA13) (p47)	21.0844	16.3918	22.0563	15.7252	15.9154	15.5061	6.01672	0.00106895	0.0106434	Up
Q13158	FAS-associated death domain protein (FAS-associating death domain-containing protein) (Growth-inhibiting gene 3 protein) (Mediator of receptor induced toxicity)	19.5474	17.3254	18.8276	15.7252	15.9154	15.5061	3.59186	0.00102873	0.0103239	Up
Q13546	Receptor-interacting serine/threonine-protein kinase 1 (EC 2.7.11.1) (Cell death protein RIP) (Receptor-interacting protein 1) (RIP-1)	20.1018	18.6127	20.8188	15.7252	15.9154	15.5061	4.86418	0.000418971	0.00571335	Up
Q13976	cGMP-dependent protein kinase 1 (cGK 1) (cGK1) (EC 2.7.11.12) (cGMP-dependent protein kinase I) (cGKI)	19.8552	21.1096	20.6146	15.7252	15.9154	15.5061	5.229	3.07e-05	0.00114725	Up
Q14257	Reticulocalbin-2 (Calcium-binding protein ERC-55) (E6-binding protein) (E6BP)	20.6328	16.627	19.7199	15.7252	15.9154	15.5061	4.61289	0.00160149	0.0142792	Up
Q14527	Helicase-like transcription factor (EC 2.3.2.27) (EC 3.6.4.-) (DNA-binding protein/plasminogen activator inhibitor 1 regulator) (HIP116) (RING finger protein 80) (RING-type E3 ubiquitin transferase HLTF) (SWI/SNF-related matrix-associated actin-dependent regulator of chromatin subfamily A member 3) (Sucrose nonfermenting protein 2-like 3)	20.4884	20.003	19.2663	15.7252	15.9154	15.5061	4.61101	4.27e-05	0.00132304	Up
Q14643	Inositol 1,4,5-trisphosphate receptor type 1 (IP3 receptor isoform 1) (IP3R 1) (InsP3R1) (Type 1 inositol 1,4,5-trisphosphate receptor) (Type 1 InsP3 receptor)	21.2474	20.4085	20.4415	15.7252	15.9154	15.5061	5.26315	0.000629206	0.00726211	Up
Q14680	Maternal embryonic leucine zipper kinase (hMELK) (EC 2.7.11.1) (Protein kinase Eg3) (pEg3 kinase) (Protein kinase PK38) (hPK38) (Tyrosine-protein kinase MELK) (EC 2.7.10.2)	21.086	22.2135	22.8386	15.7252	15.9154	15.5061	6.91461	6.07e-05	0.0016065	Up
Q15032	R3H domain-containing protein 1	19.86	16.372	20.7942	15.7252	15.9154	15.5061	4.76722	0.00162532	0.0142792	Up
Q15042	Rab3 GTPase-activating protein catalytic subunit (RAB3 GTPase-activating protein 130 kDa subunit) (Rab3-GAP p130) (Rab3-GAP)	19.7973	18.6203	20.0119	15.7252	15.9154	15.5061	4.22474	3.73e-05	0.00124666	Up
Q15058	Kinesin-like protein KIF14	19.4113	19.4504	19.371	15.7252	15.9154	15.5061	3.72177	0.000890782	0.00926924	Up
Q15527	Surfeit locus protein 2 (Surf-2)	18.5781	23.5585	24.5355	15.7252	15.9154	15.5061	8.49423	0.000460654	0.0060024	Up
Q15648	Mediator of RNA polymerase II transcription subunit 1 (Activator-recruited cofactor 205 kDa component) (ARC205) (Mediator complex subunit 1) (Peroxisome proliferator-activated receptor-binding protein) (PBP) (PPAR-binding protein) (Thyroid hormone receptor-associated protein complex 220 kDa component) (Trap220) (Thyroid receptor-interacting protein 2) (TR-interacting protein 2) (TRIP-2) (Vitamin …	31.1226	30.5913	29.8324	27.2835	27.4406	27.4958	3.53887	0.000917032	0.00950344	Up
Q16740	ATP-dependent Clp protease proteolytic subunit, mitochondrial (EC 3.4.21.92) (Endopeptidase Clp)	22.0884	18.1101	21.3338	15.7252	15.9154	15.5061	6.12126	0.000289886	0.00446074	Up
Q16864	V-type proton ATPase subunit F (V-ATPase subunit F) (V-ATPase 14 kDa subunit) (Vacuolar proton pump subunit F)	20.371	20.3955	20.3833	15.7252	15.9154	15.5061	4.67586	0.000630552	0.00726211	Up
Q3L8U1	Chromodomain-helicase-DNA-binding protein 9 (CHD-9) (EC 3.6.4.12) (ATP-dependent helicase CHD9) (Chromatin-related mesenchymal modulator) (CReMM) (Chromatin-remodeling factor CHROM1) (Kismet homolog 2) (PPAR-alpha-interacting complex protein 320 kDa) (Peroxisomal proliferator-activated receptor A-interacting complex 320 kDa protein)	20.9704	22.0039	22.5999	20.241	19.2043	19.7727	2.66187	0.00303737	0.0240245	Up
Q3YEC7	Rab-like protein 6 (GTP-binding protein Parf) (Partner of ARF) (Rab-like protein 1) (RBEL1)	23.6752	21.1819	24.7492	21.868	22.382	21.02	2.63449	0.00810393	0.0473009	Up
Q5LJA9	Ubiquitin carboxyl-terminal hydrolase (EC 3.4.19.12)	22.5089	22.0505	21.3747	15.7252	15.9154	15.5061	6.64054	7.69e-06	0.000677714	Up
Q5SRE5	Nucleoporin NUP188 (hNup188)	19.6407	19.9228	19.2896	15.7252	15.9154	15.5061	4.11318	1.67e-05	0.000813894	Up
Q5T1J5	Putative coiled-coil-helix-coiled-coil-helix domain-containing protein CHCHD2P9, mitochondrial (Coiled-coil-helix-coiled-coil-helix domain-containing 2 pseudogene 9)	21.077	19.2657	20.4387	15.7252	15.9154	15.5061	5.14862	0.000175952	0.00344319	Up
Q5TB30	DEP domain-containing protein 1A	22.714	19.7358	21.0679	15.7252	15.9154	15.5061	6.44968	0.0053917	0.034745	Up
Q5VT06	Centrosome-associated protein 350 (Cep350) (Centrosome-associated protein of 350 kDa)	19.2068	18.5248	19.6681	15.7252	15.9154	15.5061	3.79875	6.44e-05	0.00165217	Up
Q68DK7	Male-specific lethal 1 homolog (MSL-1) (Male-specific lethal 1-like 1) (MSL1-like 1) (Male-specific lethal-1 homolog 1)	16.8689	20.0246	20.9413	15.7252	15.9154	15.5061	4.92015	0.00138226	0.0128555	Up
Q69YU5	Ubiquinol-cytochrome c reductase complex assembly factor 6 (Protein BRAWNIN)	19.2885	18.3617	19.8482	15.7252	15.9154	15.5061	3.94601	0.000181419	0.00348956	Up
Q6GMV3	Putative peptidyl-tRNA hydrolase PTRHD1 (EC 3.1.1.29) (Peptidyl-tRNA hydrolase domain-containing protein 1)	22.5481	23.1459	21.509	15.7252	15.9154	15.5061	7.23104	3.83e-05	0.00125016	Up
Q6IAA8	Ragulator complex protein LAMTOR1 (Late endosomal/lysosomal adaptor and MAPK and MTOR activator 1) (Lipid raft adaptor protein p18) (Protein associated with DRMs and endosomes) (p27Kip1-releasing factor from RhoA) (p27RF-Rho)	24.4194	24.0684	24.2545	15.7252	15.9154	15.5061	8.64882	1.35e-05	0.000714152	Up
Q6ICH7	Aspartate beta-hydroxylase domain-containing protein 2 (EC 1.14.11.-)	19.0954	18.9938	20.3897	15.7252	15.9154	15.5061	4.24264	0.00684138	0.0418899	Up
Q6IQ49	Splicing regulator SDE2 (Replication stress response regulator SDE2)	20.4188	20.7455	22.1256	15.7252	15.9154	15.5061	5.94998	0.00388519	0.0275789	Up
Q6NUK1	Mitochondrial adenyl nucleotide antiporter SLC25A24 (Mitochondrial ATP-Mg/Pi carrier protein 1) (Mitochondrial Ca(2+)-dependent solute carrier protein 1) (Short calcium-binding mitochondrial carrier protein 1) (SCaMC-1) (Solute carrier family 25 member 24)	21.7544	17.5254	22.7154	15.7252	15.9154	15.5061	6.67947	0.000782582	0.00845521	Up
Q6PID6	Tetratricopeptide repeat protein 33 (TPR repeat protein 33) (Osmosis-responsive factor)	22.1258	22.0337	22.2123	15.7252	15.9154	15.5061	6.46789	0.000162415	0.00329897	Up
Q6T4R5	Actin remodeling regulator NHS (Congenital cataracts and dental anomalies protein) (Nance-Horan syndrome protein)	20.8743	19.207	20.28	15.7252	15.9154	15.5061	4.96059	0.000124898	0.00273376	Up
Q6UW68	Transmembrane protein 205	20.9699	21.4332	20.2834	15.7252	15.9154	15.5061	5.56317	1.59e-05	0.000793759	Up
Q6VMQ6	Activating transcription factor 7-interacting protein 1 (ATF-interacting protein) (ATF-IP) (ATF7-interacting protein) (ATFa-associated modulator) (hAM) (MBD1-containing chromatin-associated factor 1) (P621)	19.836	19.1973	20.2772	15.7252	15.9154	15.5061	4.41454	2.86e-05	0.00109994	Up
Q70UQ0	Inhibitor of nuclear factor kappa-B kinase-interacting protein (I kappa-B kinase-interacting protein) (IKBKB-interacting protein) (IKK-interacting protein)	19.6651	15.435	20.6261	15.7252	15.9154	15.5061	4.59016	0.00201111	0.0170207	Up
Q76L83	Putative Polycomb group protein ASXL2 (Additional sex combs-like protein 2)	22.037	22.3025	22.5266	15.7252	15.9154	15.5061	6.73634	6.52e-06	0.000677714	Up
Q7KZ85	Transcription elongation factor SPT6 (hSPT6) (Histone chaperone suppressor of Ty6) (Tat-cotransactivator 2 protein) (Tat-CT2 protein)	22.8515	18.6498	21.9278	15.7252	15.9154	15.5061	6.82801	0.000617238	0.00722728	Up
Q7KZN9	Cytochrome c oxidase assembly protein COX15 homolog	19.8175	18.5313	20.7255	15.7252	15.9154	15.5061	4.70722	0.00148562	0.0136173	Up
Q86TB9	Protein PAT1 homolog 1 (PAT1-like protein 1) (Protein PAT1 homolog b) (Pat1b) (hPat1b)	20.0409	22.9086	23.1761	15.7252	15.9154	15.5061	7.37133	2.17e-06	0.000677714	Up
Q86U44	N6-adenosine-methyltransferase catalytic subunit (EC 2.1.1.348) (Methyltransferase-like protein 3) (hMETTL3) (N6-adenosine-methyltransferase 70 kDa subunit) (MT-A70)	19.7673	14.3109	18.7998	15.7252	15.9154	15.5061	3.72917	0.00346944	0.0257571	Up
Q86US8	Telomerase-binding protein EST1A (EC 3.1.-.-) (Ever shorter telomeres 1A) (hEST1A) (Nonsense mediated mRNA decay factor SMG6) (Smg-6 homolog) (hSmg5/7a)	18.5459	17.5087	19.1431	15.7252	15.9154	15.5061	3.22843	0.000515541	0.00644586	Up
Q86WJ1	Chromodomain-helicase-DNA-binding protein 1-like (EC 3.6.4.-) (Amplified in liver cancer protein 1)	19.5921	17.9494	20.3403	15.7252	15.9154	15.5061	4.37528	0.00071573	0.00790104	Up
Q86WR7	Proline and serine-rich protein 2	20.1264	20.0661	20.1843	15.7252	15.9154	15.5061	4.44944	0.000529319	0.00649247	Up
Q8IUR0	Trafficking protein particle complex subunit 5	20.6671	27.3747	28.3678	15.7252	15.9154	15.5061	12.3212	0.000196196	0.00361354	Up
Q8IVM0	Coiled-coil domain-containing protein 50 (Protein Ymer)	18.246	15.5755	19.128	15.7252	15.9154	15.5061	3.11844	0.00379984	0.0273308	Up
Q8IXI2	Mitochondrial Rho GTPase 1 (MIRO-1) (hMiro-1) (EC 3.6.5.-) (Rac-GTP-binding protein-like protein) (Ras homolog gene family member T1)	18.4271	18.2114	19.379	15.7252	15.9154	15.5061	3.3461	0.00427313	0.0292438	Up
Q8N3E9	1-phosphatidylinositol 4,5-bisphosphate phosphodiesterase delta-3 (EC 3.1.4.11) (Phosphoinositide phospholipase C-delta-3) (Phospholipase C-delta-3) (PLC-delta-3)	20.2166	19.7513	20.5679	15.7252	15.9154	15.5061	4.73525	9.09e-06	0.000677714	Up
Q8N3U4	Cohesin subunit SA-2 (SCC3 homolog 2) (Stromal antigen 2)	21.3474	20.8101	21.738	15.7252	15.9154	15.5061	5.89222	5.18e-06	0.000677714	Up
Q8N4V1	ER membrane protein complex subunit 5 (Membrane magnesium transporter 1) (Transmembrane protein 32)	21.0848	20.2791	18.2911	15.7252	15.9154	15.5061	5.10063	0.000684357	0.00765455	Up
Q8NCF5	NFATC2-interacting protein (45 kDa NF-AT-interacting protein) (45 kDa NFAT-interacting protein) (Nuclear factor of activated T-cells, cytoplasmic 2-interacting protein)	18.5924	20.3571	21.1274	15.7252	15.9154	15.5061	5.15504	0.000526585	0.00649029	Up
Q8NEF9	Serum response factor-binding protein 1 (SRF-dependent transcription regulation-associated protein) (p49/STRAP)	18.9316	21.3626	22.2222	15.7252	15.9154	15.5061	6.22008	0.000556214	0.00675707	Up
Q8NFH5	Nucleoporin NUP35 (35 kDa nucleoporin) (Mitotic phosphoprotein 44) (MP-44) (Nuclear pore complex protein Nup53) (Nucleoporin NUP53)	19.4966	19.7714	19.1567	15.7252	15.9154	15.5061	3.96421	2.03e-05	0.000921861	Up
Q8NG27	E3 ubiquitin-protein ligase Praja-1 (Praja1) (EC 2.3.2.27) (RING finger protein 70) (RING-type E3 ubiquitin transferase Praja-1)	20.3098	20.8323	19.4823	15.7252	15.9154	15.5061	4.94255	5.38e-05	0.00148563	Up
Q8TC12	Retinol dehydrogenase 11 (EC 1.1.1.300) (Androgen-regulated short-chain dehydrogenase/reductase 1) (HCV core-binding protein HCBP12) (Prostate short-chain dehydrogenase/reductase 1) (Retinal reductase 1) (RalR1) (Short chain dehydrogenase/reductase family 7C member 1)	20.997	21.1667	20.8046	15.7252	15.9154	15.5061	5.39456	4.55e-05	0.00135469	Up
Q8TEK3	Histone-lysine N-methyltransferase, H3 lysine-79 specific (EC 2.1.1.360) (DOT1-like protein) (Histone H3-K79 methyltransferase) (H3-K79-HMTase) (Lysine N-methyltransferase 4)	24.8672	25.3097	26.3456	23.3763	23.7349	24.0653	2.2748	0.00895719	0.0503148	Up
Q8TEM1	Nuclear pore membrane glycoprotein 210 (Nuclear pore protein gp210) (Nuclear envelope pore membrane protein POM 210) (POM210) (Nucleoporin Nup210) (Pore membrane protein of 210 kDa)	21.7968	21.1071	19.7375	15.7252	15.9154	15.5061	5.85131	0.000193651	0.00361354	Up
Q8TF68	Zinc finger protein 384 (CAG repeat protein 1) (CAS-interacting zinc finger protein) (Nuclear matrix transcription factor 4) (Nuclear matrix protein 4) (Trinucleotide repeat-containing gene 1 protein)	18.8958	18.0132	18.5209	15.7252	15.9154	15.5061	3.05523	6.04e-05	0.0016065	Up
Q8WVN8	Ubiquitin-conjugating enzyme E2 Q2 (EC 2.3.2.23) (E2 ubiquitin-conjugating enzyme Q2) (Ubiquitin carrier protein Q2) (Ubiquitin-protein ligase Q2)	21.3532	21.0617	20.696	15.7252	15.9154	15.5061	5.54046	5.01e-06	0.000677714	Up
Q8WXD9	Caskin-1 (CASK-interacting protein 1)	19.321	19.6677	19.5047	15.7252	15.9154	15.5061	3.89779	0.000132316	0.00284705	Up
Q92613	Protein Jade-3 (Jade family PHD finger protein 3) (PHD finger protein 16)	20.172	20.5022	19.7431	15.7252	15.9154	15.5061	4.67656	8.88e-06	0.000677714	Up
Q92766	Ras-responsive element-binding protein 1 (RREB-1) (Finger protein in nuclear bodies) (Raf-responsive zinc finger protein LZ321) (Zinc finger motif enhancer-binding protein 1) (Zep-1)	20.8614	21.1431	21.3787	15.7252	15.9154	15.5061	5.58456	9.88e-06	0.000677714	Up
Q92797	Symplekin	21.1875	18.4678	20.9012	15.7252	15.9154	15.5061	5.37649	5.83e-06	0.000677714	Up
Q92804	TATA-binding protein-associated factor 2N (68 kDa TATA-binding protein-associated factor) (TAF(II)68) (TAFII68) (RNA-binding protein 56)	22.0611	22.628	21.1137	15.7252	15.9154	15.5061	6.72345	3.31e-05	0.00115292	Up
Q92834	X-linked retinitis pigmentosa GTPase regulator	19.385	18.696	19.8493	15.7252	15.9154	15.5061	3.97894	5.63e-05	0.00152152	Up
Q93100	Phosphorylase b kinase regulatory subunit beta (Phosphorylase kinase subunit beta)	21.0034	20.2547	18.6101	15.7252	15.9154	15.5061	5.03822	0.000481217	0.00610905	Up
Q969G3	SWI/SNF-related matrix-associated actin-dependent regulator of chromatin subfamily E member 1 (BRG1-associated factor 57) (BAF57)	21.2968	20.1667	21.9226	15.7252	15.9154	15.5061	5.99842	9.59e-05	0.00229053	Up
Q969R5	Lethal(3)malignant brain tumor-like protein 2 (H-l(3)mbt-like protein 2) (L(3)mbt-like protein 2)	19.2891	19.6758	19.9805	15.7252	15.9154	15.5061	4.16333	1.42e-05	0.000737164	Up
Q969S3	Cytoplasmic 60S subunit biogenesis factor ZNF622 (Zinc finger protein 622) (Zinc finger-like protein 9)	18.1174	16.1542	18.9194	15.7252	15.9154	15.5061	2.93649	0.00300066	0.0238471	Up
Q96BM9	ADP-ribosylation factor-like protein 8A (ADP-ribosylation factor-like protein 10B) (Novel small G protein indispensable for equal chromosome segregation 2)	19.3309	19.7692	18.6984	15.7252	15.9154	15.5061	3.90749	4.39e-05	0.00133052	Up
Q96EL2	Small ribosomal subunit protein uS3m (28S ribosomal protein S24, mitochondrial) (MRP-S24) (S24mt) (bMRP-47) (bMRP47)	18.396	21.6394	19.9882	15.7252	15.9154	15.5061	5.3734	0.00805295	0.0472204	Up
Q96H20	Vacuolar-sorting protein SNF8 (ELL-associated protein of 30 kDa) (ESCRT-II complex subunit VPS22) (hVps22)	21.7155	21.1895	20.353	15.7252	15.9154	15.5061	5.82458	3.17e-05	0.00115292	Up
Q96JS3	PiggyBac transposable element-derived protein 1 (Cerebral protein 4)	19.578	26.4583	27.4521	23.3445	23.5767	23.0676	3.79126	0.00266734	0.0220598	Up
Q96LD8	Sentrin-specific protease 8 (EC 3.4.22.-) (Deneddylase-1) (NEDD8-specific protease 1) (Protease, cysteine 2) (Sentrin/SUMO-specific protease SENP8)	22.7279	23.5637	21.147	15.7252	15.9154	15.5061	7.56948	0.000284762	0.00445341	Up
Q96N77	Zinc finger protein 641	19.6315	19.7503	19.502	15.7252	15.9154	15.5061	3.99514	0.000287656	0.00445341	Up
Q96PU8	KH domain-containing RNA-binding protein QKI (Protein quaking) (Hqk) (HqkI)	20.6923	20.4607	20.8919	15.7252	15.9154	15.5061	5.10978	2.74e-05	0.00109994	Up
Q96PY5	Formin-like protein 2 (Formin homology 2 domain-containing protein 2)	21.8395	21.4587	21.807	15.7252	15.9154	15.5061	6.11308	0.000337619	0.00487551	Up
Q96PY6	Serine/threonine-protein kinase Nek1 (EC 2.7.11.1) (Never in mitosis A-related kinase 1) (NimA-related protein kinase 1) (Renal carcinoma antigen NY-REN-55)	21.0139	20.9073	21.1131	15.7252	15.9154	15.5061	5.36442	0.000201069	0.00363616	Up
Q96QE3	ATPase family AAA domain-containing protein 5 (Chromosome fragility-associated gene 1 protein)	20.7885	21.1289	22.1538	15.7252	15.9154	15.5061	6.09656	0.00129174	0.0121023	Up
Q96SK2	Transmembrane protein 209	20.2767	19.3173	20.8478	15.7252	15.9154	15.5061	4.94183	9.74e-05	0.00229053	Up
Q96T17	MAP7 domain-containing protein 2	19.561	19.2245	19.5494	15.7252	15.9154	15.5061	3.8415	0.000935696	0.00955551	Up
Q96T51	RUN and FYVE domain-containing protein 1 (FYVE-finger protein EIP1) (La-binding protein 1) (Rab4-interacting protein) (Zinc finger FYVE domain-containing protein 12)	17.2047	21.0873	22.0375	15.7252	15.9154	15.5061	6.0052	0.000974083	0.00985338	Up
Q96TA2	ATP-dependent zinc metalloprotease YME1L1 (EC 3.4.24.-) (ATP-dependent metalloprotease FtsH1) (Meg-4) (Presenilin-associated metalloprotease) (PAMP) (YME1-like protein 1)	19.1447	19.7301	21.0192	15.7252	15.9154	15.5061	4.87387	0.00493824	0.0324824	Up
Q99720	Sigma non-opioid intracellular receptor 1 (Aging-associated gene 8 protein) (SR31747-binding protein) (SR-BP) (Sigma 1-type opioid receptor) (SIG-1R) (Sigma1-receptor) (Sigma1R) (hSigmaR1)	18.8994	19.3742	19.7309	15.7252	15.9154	15.5061	3.89644	2.03e-05	0.000921861	Up
Q99856	AT-rich interactive domain-containing protein 3A (ARID domain-containing protein 3A) (B-cell regulator of IgH transcription) (Bright) (Dead ringer-like protein 1) (E2F-binding protein 1)	20.139	17.9468	20.9718	15.7252	15.9154	15.5061	4.97858	0.000861543	0.00903908	Up
Q99880	Histone H2B type 1-L (Histone H2B.c) (H2B/c)	21.2008	20.6947	20.9699	15.7252	15.9154	15.5061	5.40824	1.2e-05	0.000677714	Up
Q9BSH4	Translational activator of cytochrome c oxidase 1 (Coiled-coil domain-containing protein 44) (Translational activator of mitochondrially-encoded cytochrome c oxidase I)	21.7142	21.6748	21.7525	15.7252	15.9154	15.5061	6.02417	0.0003344	0.00487551	Up
Q9BTX1	Nucleoporin NDC1 (hNDC1) (Transmembrane protein 48)	19.8296	19.5989	19.3241	15.7252	15.9154	15.5061	4.03712	3.29e-05	0.00115292	Up
Q9BVG9	Phosphatidylserine synthase 2 (PSS-2) (PtdSer synthase 2) (EC 2.7.8.29) (Serine-exchange enzyme II)	20.8452	20.8311	20.8592	15.7252	15.9154	15.5061	5.13895	0.000519692	0.00644586	Up
Q9BWF3	RNA-binding protein 4 (Lark homolog) (hLark) (RNA-binding motif protein 4) (RNA-binding motif protein 4a)	20.2968	19.0044	20.9673	15.7252	15.9154	15.5061	5.02821	0.000256782	0.00418279	Up
Q9BWH2	FUN14 domain-containing protein 2 (Cervical cancer proto-oncogene 3 protein) (HCC-3) (Hepatitis C virus core-binding protein 6)	20.8181	21.2604	20.1771	15.7252	15.9154	15.5061	5.39736	1.35e-05	0.000714152	Up
Q9C073	Protein FAM117A (C/EBP-induced protein)	21.6847	20.7755	22.238	15.7252	15.9154	15.5061	6.33797	3.39e-05	0.00116469	Up
Q9H0P0	Cytosolic 5'-nucleotidase 3A (EC 3.1.3.5) (7-methylguanosine phosphate-specific 5'-nucleotidase) (7-methylguanosine nucleotidase) (EC 3.1.3.91) (Cytosolic 5'-nucleotidase 3) (Cytosolic 5'-nucleotidase III) (cN-III) (Pyrimidine 5'-nucleotidase 1) (P5'N-1) (P5N-1) (PN-I) (Uridine 5'-monophosphate hydrolase 1) (p36)	18.8975	18.9861	19.0696	15.7252	15.9154	15.5061	3.32615	0.000745749	0.00816145	Up
Q9H116	GDNF-inducible zinc finger protein 1 (Zinc finger and BTB domain-containing protein 23) (Zinc finger protein 336)	18.8512	14.6958	19.8101	15.7252	15.9154	15.5061	3.77488	0.0032525	0.0248738	Up
Q9H267	Vacuolar protein sorting-associated protein 33B (hVPS33B)	20.0877	20.5855	19.3212	15.7252	15.9154	15.5061	4.70399	4.67e-05	0.00135469	Up
Q9H2F5	Enhancer of polycomb homolog 1	18.3655	18.8688	17.5859	15.7252	15.9154	15.5061	2.9854	0.00025304	0.00418279	Up
Q9H4L7	SWI/SNF-related matrix-associated actin-dependent regulator of chromatin subfamily A containing DEAD/H box 1 (EC 3.6.4.12) (ATP-dependent helicase 1) (hHEL1)	19.548	18.908	20.5933	15.7252	15.9154	15.5061	4.52924	0.00288139	0.0231514	Up
Q9H6R7	WD repeat and coiled-coil-containing protein	19.9026	19.6052	19.7615	15.7252	15.9154	15.5061	4.13997	0.000173876	0.00344319	Up
Q9H7S9	Zinc finger protein 703 (Zinc finger elbow-related proline domain protein 1)	21.0784	20.2761	21.591	15.7252	15.9154	15.5061	5.70455	2.85e-05	0.00109994	Up
Q9HB58	Sp110 nuclear body protein (Interferon-induced protein 41/75) (Speckled 110 kDa) (Transcriptional coactivator Sp110)	20.5402	21.1343	21.5538	15.7252	15.9154	15.5061	5.69839	8.2e-06	0.000677714	Up
Q9HCN4	GPN-loop GTPase 1 (EC 3.6.5.-) (MBD2-interacting protein) (MBDin) (RNAPII-associated protein 4) (XPA-binding protein 1)	21.3283	21.3087	21.2888	15.7252	15.9154	15.5061	5.6062	0.000428762	0.00579057	Up
Q9HCU5	Prolactin regulatory element-binding protein (Mammalian guanine nucleotide exchange factor mSec12)	20.9985	20.6186	21.2482	15.7252	15.9154	15.5061	5.44941	8.5e-06	0.000677714	Up
Q9NP66	High mobility group protein 20A (HMG box-containing protein 20A) (HMG domain-containing protein 1) (HMG domain-containing protein HMGX1)	20.2661	21.6771	21.6297	15.7252	15.9154	15.5061	5.94572	0.000319274	0.00474057	Up
Q9NP92	Large ribosomal subunit protein mL65 (39S ribosomal protein S30, mitochondrial) (MRP-S30) (S30mt) (Large ribosomal subunit protein mS30) (Programmed cell death protein 9)	25.0823	24.824	23.612	15.7252	15.9154	15.5061	9.28059	1.07e-06	0.000677714	Up
Q9NPA8	Transcription and mRNA export factor ENY2 (Enhancer of yellow 2 transcription factor homolog)	20.8476	18.5844	20.1206	15.7252	15.9154	15.5061	4.8897	0.00044603	0.00592916	Up
Q9NPG3	Ubinuclein-1 (HIRA-binding protein) (Protein VT4) (Ubiquitously expressed nuclear protein)	19.1604	20.4718	21.1472	15.7252	15.9154	15.5061	5.2065	0.000241504	0.0041431	Up
Q9NR31	GTP-binding protein SAR1a (COPII-associated small GTPase)	19.9094	18.7168	19.433	15.7252	15.9154	15.5061	4.03497	6.21e-05	0.00162606	Up
Q9NRA8	Eukaryotic translation initiation factor 4E transporter (4E-T) (eIF4E transporter) (Eukaryotic translation initiation factor 4E nuclear import factor 1)	20.0299	17.9414	20.8495	15.7252	15.9154	15.5061	4.8607	0.0008497	0.00895182	Up
Q9NRY4	Rho GTPase-activating protein 35 (Glucocorticoid receptor DNA-binding factor 1) (Glucocorticoid receptor repression factor 1) (GRF-1) (Rho GAP p190A) (p190-A)	18.6493	22.049	21.0655	15.7252	15.9154	15.5061	6.00555	0.00112999	0.0110812	Up
Q9NSC2	Sal-like protein 1 (Spalt-like transcription factor 1) (Zinc finger protein 794) (Zinc finger protein SALL1) (Zinc finger protein Spalt-1) (HSal1) (Sal-1)	20.6235	19.9088	19.1057	15.7252	15.9154	15.5061	4.66971	0.00046336	0.0060024	Up
Q9NSD4	Zinc finger protein 275	20.5181	19.3781	21.1469	15.7252	15.9154	15.5061	5.22169	0.000152965	0.00313208	Up
Q9NSI2	Ribosome biogenesis protein SLX9 homolog	20.6221	20.3944	20.8187	15.7252	15.9154	15.5061	5.03761	3.05e-05	0.00114725	Up
Q9NUQ6	SPATS2-like protein (DNA polymerase-transactivated protein 6) (Stress granule and nucleolar protein) (SGNP)	23.1421	22.2879	19.9089	19.8094	20.1752	19.3181	3.0898	0.00131602	0.0122845	Up
Q9NUQ9	CYFIP-related Rac1 interactor B (L1)	20.8502	20.7746	20.6949	15.7252	15.9154	15.5061	5.1094	0.000321148	0.00474066	Up
Q9NYL2	Mitogen-activated protein kinase kinase kinase 20 (EC 2.7.11.25) (Human cervical cancer suppressor gene 4 protein) (HCCS-4) (Leucine zipper- and sterile alpha motif-containing kinase) (MLK-like mitogen-activated protein triple kinase) (Mitogen-activated protein kinase kinase kinase MLT) (Mixed lineage kinase 7) (Mixed lineage kinase-related kinase) (MLK-related kinase) (MRK) (Sterile alpha motif-…	21.3234	16.7283	20.9045	15.7252	15.9154	15.5061	5.46816	9.55e-06	0.000677714	Up
Q9NZM3	Intersectin-2 (SH3 domain-containing protein 1B) (SH3P18) (SH3P18-like WASP-associated protein)	20.4821	24.3465	24.4699	20.4859	20.2891	20.0611	4.15002	0.000287002	0.00445341	Up
Q9NZW5	Protein PALS2 (MAGUK p55 subfamily member 6) (Membrane protein, palmitoylated 6) (Veli-associated MAGUK 1) (VAM-1)	20.3883	18.7075	21.1437	15.7252	15.9154	15.5061	5.17628	0.000468231	0.00601459	Up
Q9UBF2	Coatomer subunit gamma-2 (Gamma-2-coat protein) (Gamma-2-COP)	20.2243	17.2136	21.1319	15.7252	15.9154	15.5061	5.11375	0.00119796	0.0113918	Up
Q9UFC0	Leucine-rich repeat and WD repeat-containing protein 1 (Centromere protein 33) (CENP-33) (Origin recognition complex-associated protein) (ORC-associated protein) (ORCA)	20.7302	19.4563	21.396	15.7252	15.9154	15.5061	5.45844	0.00019168	0.00361354	Up
Q9UGU0	Transcription factor 20 (TCF-20) (Nuclear factor SPBP) (Protein AR1) (Stromelysin-1 PDGF-responsive element-binding protein) (SPRE-binding protein)	15.6434	20.9575	21.9393	18.0942	18.4007	18.6533	3.22927	0.00337475	0.0253585	Up
Q9UHJ3	Scm-like with four MBT domains protein 1 (hSFMBT) (Renal ubiquitous protein 1)	22.0418	21.6464	22.3518	15.7252	15.9154	15.5061	6.53285	2.41e-06	0.000677714	Up
Q9UJ14	Glutathione hydrolase 7 (EC 3.4.19.13) (Gamma-glutamyltransferase 7) (GGT 7) (EC 2.3.2.2) (Gamma-glutamyltransferase-like 3) (Gamma-glutamyltransferase-like 5) (Gamma-glutamyltranspeptidase 7) [Cleaved into: Glutathione hydrolase 7 heavy chain; Glutathione hydrolase 7 light chain]	20.6341	21.2895	21.7385	15.7252	15.9154	15.5061	5.87322	1.07e-05	0.000677714	Up
Q9UJX5	Anaphase-promoting complex subunit 4 (APC4) (Cyclosome subunit 4)	26.2193	22.4325	24.1983	15.7252	15.9154	15.5061	9.83007	0.00375728	0.0273191	Up
Q9UK33	Zinc finger protein 580 (LDL-induced EC protein)	21.1348	20.574	21.5376	15.7252	15.9154	15.5061	5.68776	6.78e-06	0.000677714	Up
Q9UKA4	A-kinase anchor protein 11 (AKAP-11) (A-kinase anchor protein 220 kDa) (AKAP 220) (hAKAP220) (Protein kinase A-anchoring protein 11) (PRKA11)	20.9237	20.6409	20.289	15.7252	15.9154	15.5061	5.11383	7.26e-06	0.000677714	Up
Q9UKS6	Protein kinase C and casein kinase substrate in neurons protein 3 (SH3 domain-containing protein 6511)	20.1883	19.1605	19.764	15.7252	15.9154	15.5061	4.33127	2.51e-05	0.00107883	Up
Q9UKZ1	CCR4-NOT transcription complex subunit 11	19.839	19.4899	20.769	15.7252	15.9154	15.5061	4.74343	0.00161513	0.0142792	Up
Q9ULD9	Zinc finger protein 608 (Renal carcinoma antigen NY-REN-36)	19.6123	18.9115	19.0891	15.7252	15.9154	15.5061	3.72232	0.000146125	0.00304275	Up
Q9ULH1	Arf-GAP with SH3 domain, ANK repeat and PH domain-containing protein 1 (130 kDa phosphatidylinositol 4,5-bisphosphate-dependent ARF1 GTPase-activating protein) (ADP-ribosylation factor-directed GTPase-activating protein 1) (ARF GTPase-activating protein 1) (Development and differentiation-enhancing factor 1) (DEF-1) (Differentiation-enhancing factor 1) (PIP2-dependent ARF1 GAP)	23.096	24.3607	23.9637	15.7252	15.9154	15.5061	8.51276	1.3e-06	0.000677714	Up
Q9ULJ8	Neurabin-1 (Neurabin-I) (Neural tissue-specific F-actin-binding protein I) (Protein phosphatase 1 regulatory subunit 9A)	22.6278	23.4433	20.5695	15.7252	15.9154	15.5061	7.45588	0.000259386	0.00418279	Up
Q9UPN7	Serine/threonine-protein phosphatase 6 regulatory subunit 1 (SAPS domain family member 1)	22.6621	23.621	18.5067	15.7252	15.9154	15.5061	7.58579	0.000562042	0.00679536	Up
Q9UPS8	Ankyrin repeat domain-containing protein 26	19.2111	19.8622	17.9923	15.7252	15.9154	15.5061	3.92959	0.000456658	0.0060024	Up
Q9UQV4	Lysosome-associated membrane glycoprotein 3 (LAMP-3) (Lysosomal-associated membrane protein 3) (DC-lysosome-associated membrane glycoprotein) (DC LAMP) (Protein TSC403) (CD antigen CD208)	19.5725	19.0153	19.9734	15.7252	15.9154	15.5061	4.12419	2.34e-05	0.00102623	Up
Q9Y221	60S ribosome subunit biogenesis protein NIP7 homolog (KD93) (Nucleolar pre-rRNA processing protein NIP7)	18.9262	18.426	19.2969	15.7252	15.9154	15.5061	3.45779	3.59e-05	0.00121422	Up
Q9Y2I7	1-phosphatidylinositol 3-phosphate 5-kinase (Phosphatidylinositol 3-phosphate 5-kinase) (EC 2.7.1.150) (FYVE finger-containing phosphoinositide kinase) (PIKfyve) (Phosphatidylinositol 3-phosphate 5-kinase type III) (PIPkin-III) (Type III PIP kinase) (Serine-protein kinase PIKFYVE) (EC 2.7.11.1)	20.1042	19.3343	20.6036	15.7252	15.9154	15.5061	4.72154	4.7e-05	0.00135469	Up
Q9Y2S6	Translation machinery-associated protein 7 (Coiled-coil domain-containing protein 72)	19.3722	19.5539	19.1643	15.7252	15.9154	15.5061	3.77776	9.98e-05	0.00230599	Up
Q9Y320	Thioredoxin-related transmembrane protein 2 (Cell proliferation-inducing gene 26 protein) (Thioredoxin domain-containing protein 14)	19.1086	19.1778	19.0359	15.7252	15.9154	15.5061	3.4391	0.000815464	0.00869943	Up
Q9Y3D0	Cytosolic iron-sulfur assembly component 2B (MSS19-interacting protein of 18 kDa) (Mitotic spindle-associated MMXD complex subunit MIP18) (Protein FAM96B)	19.3846	19.0486	19.6569	15.7252	15.9154	15.5061	3.85054	2.31e-05	0.00102623	Up
Q9Y3Q8	TSC22 domain family protein 4 (TSC22-related-inducible leucine zipper protein 2)	20.6712	19.2375	19.8509	15.7252	15.9154	15.5061	4.68222	0.000944156	0.00958885	Up
Q9Y3S1	Serine/threonine-protein kinase WNK2 (EC 2.7.11.1) (Antigen NY-CO-43) (Protein kinase lysine-deficient 2) (Protein kinase with no lysine 2) (Serologically defined colon cancer antigen 43)	19.5195	19.238	19.7549	15.7252	15.9154	15.5061	3.9608	3.26e-05	0.00115292	Up
Q9Y570	Protein phosphatase methylesterase 1 (PME-1) (EC 3.1.1.89)	19.7537	19.3999	18.9301	15.7252	15.9154	15.5061	3.92014	1.95e-05	0.000918007	Up
Q9Y5L4	Mitochondrial import inner membrane translocase subunit Tim13	23.348	20.4667	22.5316	15.7252	15.9154	15.5061	7.36029	0.000270283	0.00429235	Up
Q9Y5N6	Origin recognition complex subunit 6	20.7303	21.0397	20.336	15.7252	15.9154	15.5061	5.22098	5.8e-06	0.000677714	Up
Q9Y5W3	Krueppel-like factor 2 (Lung krueppel-like factor)	24.2573	25.2519	17.1956	20.8937	20.8657	20.9213	4.02676	0.00661029	0.0408359	Up
Q9Y613	FH1/FH2 domain-containing protein 1 (Formin homolog overexpressed in spleen 1) (FHOS) (Formin homology 2 domain-containing protein 1)	20.7191	17.3826	19.8553	15.7252	15.9154	15.5061	4.71561	0.00118277	0.0113132	Up
S4R3E2	DnaJ heat shock protein family (Hsp40) member C12	19.8256	21.649	22.4293	15.7252	15.9154	15.5061	6.4536	0.00030185	0.00456189	Up

## Sheet: Overlaps
Accession	Protein names
A0A1B0GVL4	Family with sequence similarity 193 member A
Q86WJ1	Chromodomain-helicase-DNA-binding protein 1-like (EC 3.6.4.-) (Amplified in liver cancer protein 1)
Q9Y320	Thioredoxin-related transmembrane protein 2 (Cell proliferation-inducing gene 26 protein) (Thioredoxin domain-containing protein 14)
P38935	DNA-binding protein SMUBP-2 (EC 3.6.4.12) (EC 3.6.4.13) (ATP-dependent helicase IGHMBP2) (Glial factor 1) (GF-1) (Immunoglobulin mu-binding protein 2)
Q92804	TATA-binding protein-associated factor 2N (68 kDa TATA-binding protein-associated factor) (TAF(II)68) (TAFII68) (RNA-binding protein 56)
P17706	Tyrosine-protein phosphatase non-receptor type 2 (EC 3.1.3.48) (T-cell protein-tyrosine phosphatase) (TCPTP)
Q9UKA4	A-kinase anchor protein 11 (AKAP-11) (A-kinase anchor protein 220 kDa) (AKAP 220) (hAKAP220) (Protein kinase A-anchoring protein 11) (PRKA11)
Q9Y613	FH1/FH2 domain-containing protein 1 (Formin homolog overexpressed in spleen 1) (FHOS) (Formin homology 2 domain-containing protein 1)
Q6ICH7	Aspartate beta-hydroxylase domain-containing protein 2 (EC 1.14.11.-)
Q9H0P0	Cytosolic 5'-nucleotidase 3A (EC 3.1.3.5) (7-methylguanosine phosphate-specific 5'-nucleotidase) (7-methylguanosine nucleotidase) (EC 3.1.3.91) (Cytosolic 5'-nucleotidase 3) (Cytosolic 5'-nucleotidase III) (cN-III) (Pyrimidine 5'-nucleotidase 1) (P5'N-1) (P5N-1) (PN-I) (Uridine 5'-monophosphate hydrolase 1) (p36)
Q13976	cGMP-dependent protein kinase 1 (cGK 1) (cGK1) (EC 2.7.11.12) (cGMP-dependent protein kinase I) (cGKI)
A0A7P0T871	Acyl-CoA dehydrogenase family member 9
Q13546	Receptor-interacting serine/threonine-protein kinase 1 (EC 2.7.11.1) (Cell death protein RIP) (Receptor-interacting protein 1) (RIP-1)
O60293	Zinc finger C3H1 domain-containing protein (Coiled-coil domain-containing protein 131) (Proline/serine-rich coiled-coil protein 2)
Q15648	Mediator of RNA polymerase II transcription subunit 1 (Activator-recruited cofactor 205 kDa component) (ARC205) (Mediator complex subunit 1) (Peroxisome proliferator-activated receptor-binding protein) (PBP) (PPAR-binding protein) (Thyroid hormone receptor-associated protein complex 220 kDa component) (Trap220) (Thyroid receptor-interacting protein 2) (TR-interacting protein 2) (TRIP-2) (Vitamin …
Q9NUQ6	SPATS2-like protein (DNA polymerase-transactivated protein 6) (Stress granule and nucleolar protein) (SGNP)
P41240	Tyrosine-protein kinase CSK (EC 2.7.10.2) (C-Src kinase) (Protein-tyrosine kinase CYL)
Q70UQ0	Inhibitor of nuclear factor kappa-B kinase-interacting protein (I kappa-B kinase-interacting protein) (IKBKB-interacting protein) (IKK-interacting protein)
Q99856	AT-rich interactive domain-containing protein 3A (ARID domain-containing protein 3A) (B-cell regulator of IgH transcription) (Bright) (Dead ringer-like protein 1) (E2F-binding protein 1)
Q9HCU5	Prolactin regulatory element-binding protein (Mammalian guanine nucleotide exchange factor mSec12)
Q9H116	GDNF-inducible zinc finger protein 1 (Zinc finger and BTB domain-containing protein 23) (Zinc finger protein 336)
A7KAX9	Rho GTPase-activating protein 32 (Brain-specific Rho GTPase-activating protein) (GAB-associated Cdc42/Rac GTPase-activating protein) (GC-GAP) (GTPase regulator interacting with TrkA) (Rho-type GTPase-activating protein 32) (Rho/Cdc42/Rac GTPase-activating protein RICS) (RhoGAP involved in the beta-catenin-N-cadherin and NMDA receptor signaling) (p200RhoGAP) (p250GAP)
P14672	Solute carrier family 2, facilitated glucose transporter member 4 (Glucose transporter type 4, insulin-responsive) (GLUT-4)
O94874	E3 UFM1-protein ligase 1 (EC 2.3.2.-) (E3 UFM1-protein transferase 1) (Multiple alpha-helix protein located at ER) (Novel LZAP-binding protein) (Regulator of C53/LZAP and DDRGK1)
H7C1E4	Adaptor related protein complex 1 subunit sigma 1
P38117	Electron transfer flavoprotein subunit beta (Beta-ETF)
Q9ULJ8	Neurabin-1 (Neurabin-I) (Neural tissue-specific F-actin-binding protein I) (Protein phosphatase 1 regulatory subunit 9A)
Q96T17	MAP7 domain-containing protein 2
Q9NR31	GTP-binding protein SAR1a (COPII-associated small GTPase)
Q9NPG3	Ubinuclein-1 (HIRA-binding protein) (Protein VT4) (Ubiquitously expressed nuclear protein)
P20226	TATA-box-binding protein (TATA sequence-binding protein) (TATA-binding factor) (TATA-box factor) (Transcription initiation factor TFIID TBP subunit)
Q68DK7	Male-specific lethal 1 homolog (MSL-1) (Male-specific lethal 1-like 1) (MSL1-like 1) (Male-specific lethal-1 homolog 1)
Q14680	Maternal embryonic leucine zipper kinase (hMELK) (EC 2.7.11.1) (Protein kinase Eg3) (pEg3 kinase) (Protein kinase PK38) (hPK38) (Tyrosine-protein kinase MELK) (EC 2.7.10.2)
Q96TA2	ATP-dependent zinc metalloprotease YME1L1 (EC 3.4.24.-) (ATP-dependent metalloprotease FtsH1) (Meg-4) (Presenilin-associated metalloprotease) (PAMP) (YME1-like protein 1)
Q9UKZ1	CCR4-NOT transcription complex subunit 11
P41208	Centrin-2 (Caltractin isoform 1)
Q16864	V-type proton ATPase subunit F (V-ATPase subunit F) (V-ATPase 14 kDa subunit) (Vacuolar proton pump subunit F)
Q9NSC2	Sal-like protein 1 (Spalt-like transcription factor 1) (Zinc finger protein 794) (Zinc finger protein SALL1) (Zinc finger protein Spalt-1) (HSal1) (Sal-1)
H0YGG4	Translation initiation factor eIF-2B subunit alpha (eIF-2B GDP-GTP exchange factor subunit alpha)
Q92797	Symplekin
Q9NPA8	Transcription and mRNA export factor ENY2 (Enhancer of yellow 2 transcription factor homolog)
A0A499FI48	Protein disulfide-isomerase (EC 5.3.4.1)
Q9H267	Vacuolar protein sorting-associated protein 33B (hVPS33B)
Q5VT06	Centrosome-associated protein 350 (Cep350) (Centrosome-associated protein of 350 kDa)
Q92766	Ras-responsive element-binding protein 1 (RREB-1) (Finger protein in nuclear bodies) (Raf-responsive zinc finger protein LZ321) (Zinc finger motif enhancer-binding protein 1) (Zep-1)
Q99880	Histone H2B type 1-L (Histone H2B.c) (H2B/c)
Q14527	Helicase-like transcription factor (EC 2.3.2.27) (EC 3.6.4.-) (DNA-binding protein/plasminogen activator inhibitor 1 regulator) (HIP116) (RING finger protein 80) (RING-type E3 ubiquitin transferase HLTF) (SWI/SNF-related matrix-associated actin-dependent regulator of chromatin subfamily A member 3) (Sucrose nonfermenting protein 2-like 3)
Q15058	Kinesin-like protein KIF14
Q5T1J5	Putative coiled-coil-helix-coiled-coil-helix domain-containing protein CHCHD2P9, mitochondrial (Coiled-coil-helix-coiled-coil-helix domain-containing 2 pseudogene 9)
Q8WXD9	Caskin-1 (CASK-interacting protein 1)
P00558	Phosphoglycerate kinase 1 (EC 2.7.2.3) (Cell migration-inducing gene 10 protein) (Primer recognition protein 2) (PRP 2)
O94964	Microtubule cross-linking factor 2 (SOGA family member 1) (Suppressor of glucose by autophagy) (Suppressor of glucose, autophagy-associated protein 1) [Cleaved into: N-terminal form; C-terminal 80 kDa form (80-kDa SOGA fragment)]
Q8NEF9	Serum response factor-binding protein 1 (SRF-dependent transcription regulation-associated protein) (p49/STRAP)
Q04323	UBX domain-containing protein 1 (SAPK substrate protein 1) (UBA/UBX 33.3 kDa protein)
P15954	Cytochrome c oxidase subunit 7C, mitochondrial (Cytochrome c oxidase polypeptide VIIc)
Q8N3U4	Cohesin subunit SA-2 (SCC3 homolog 2) (Stromal antigen 2)
Q9UK33	Zinc finger protein 580 (LDL-induced EC protein)
E5RJF8	Centrin 3
A0A7I2V327	NADH dehydrogenase [ubiquinone] 1 alpha subcomplex subunit 10, mitochondrial
Q86TB9	Protein PAT1 homolog 1 (PAT1-like protein 1) (Protein PAT1 homolog b) (Pat1b) (hPat1b)
Q9NSD4	Zinc finger protein 275
P01111	GTPase NRas (EC 3.6.5.2) (Transforming protein N-Ras)
P31277	Homeobox protein Hox-D11 (Homeobox protein Hox-4F)
O60645	Exocyst complex component 3 (Exocyst complex component Sec6)
O14561	Acyl carrier protein, mitochondrial (ACP) (CI-SDAP) (NADH-ubiquinone oxidoreductase 9.6 kDa subunit)
Q12802	A-kinase anchor protein 13 (AKAP-13) (AKAP-Lbc) (Breast cancer nuclear receptor-binding auxiliary protein) (Guanine nucleotide exchange factor Lbc) (Human thyroid-anchoring protein 31) (Lymphoid blast crisis oncogene) (LBC oncogene) (Non-oncogenic Rho GTPase-specific GTP exchange factor) (Protein kinase A-anchoring protein 13) (PRKA13) (p47)
P00374	Dihydrofolate reductase (EC 1.5.1.3)
P52741	Zinc finger protein 134
Q9BVG9	Phosphatidylserine synthase 2 (PSS-2) (PtdSer synthase 2) (EC 2.7.8.29) (Serine-exchange enzyme II)
B7Z2R2	Cytochrome b-c1 complex subunit 7 (Complex III subunit VII) (Ubiquinol-cytochrome c reductase complex 14 kDa protein)
Q9HB58	Sp110 nuclear body protein (Interferon-induced protein 41/75) (Speckled 110 kDa) (Transcriptional coactivator Sp110)
Q969G3	SWI/SNF-related matrix-associated actin-dependent regulator of chromatin subfamily E member 1 (BRG1-associated factor 57) (BAF57)
Q6PID6	Tetratricopeptide repeat protein 33 (TPR repeat protein 33) (Osmosis-responsive factor)
Q96QE3	ATPase family AAA domain-containing protein 5 (Chromosome fragility-associated gene 1 protein)
Q15032	R3H domain-containing protein 1
Q9NRA8	Eukaryotic translation initiation factor 4E transporter (4E-T) (eIF4E transporter) (Eukaryotic translation initiation factor 4E nuclear import factor 1)
Q8WVN8	Ubiquitin-conjugating enzyme E2 Q2 (EC 2.3.2.23) (E2 ubiquitin-conjugating enzyme Q2) (Ubiquitin carrier protein Q2) (Ubiquitin-protein ligase Q2)
Q9BSH4	Translational activator of cytochrome c oxidase 1 (Coiled-coil domain-containing protein 44) (Translational activator of mitochondrially-encoded cytochrome c oxidase I)
Q14643	Inositol 1,4,5-trisphosphate receptor type 1 (IP3 receptor isoform 1) (IP3R 1) (InsP3R1) (Type 1 inositol 1,4,5-trisphosphate receptor) (Type 1 InsP3 receptor)
Q9NRY4	Rho GTPase-activating protein 35 (Glucocorticoid receptor DNA-binding factor 1) (Glucocorticoid receptor repression factor 1) (GRF-1) (Rho GAP p190A) (p190-A)
P49770	Translation initiation factor eIF2B subunit beta (S20I15) (S20III15) (eIF2B GDP-GTP exchange factor subunit beta)
Q96H20	Vacuolar-sorting protein SNF8 (ELL-associated protein of 30 kDa) (ESCRT-II complex subunit VPS22) (hVps22)
P30419	Glycylpeptide N-tetradecanoyltransferase 1 (EC 2.3.1.97) (Myristoyl-CoA:protein N-myristoyltransferase 1) (HsNMT1) (NMT 1) (Type I N-myristoyltransferase) (Peptide N-myristoyltransferase 1) (Protein-lysine myristoyltransferase NMT1) (EC 2.3.1.-)
P36507	Dual specificity mitogen-activated protein kinase kinase 2 (MAP kinase kinase 2) (MAPKK 2) (EC 2.7.12.2) (ERK activator kinase 2) (MAPK/ERK kinase 2) (MEK 2)
Q9H2F5	Enhancer of polycomb homolog 1
Q9NSI2	Ribosome biogenesis protein SLX9 homolog
P46734	Dual specificity mitogen-activated protein kinase kinase 3 (MAP kinase kinase 3) (MAPKK 3) (EC 2.7.12.2) (MAPK/ERK kinase 3) (MEK 3) (Stress-activated protein kinase kinase 2) (SAPK kinase 2) (SAPKK-2) (SAPKK2)
Q01433	AMP deaminase 2 (EC 3.5.4.6) (AMP deaminase isoform L)
A0A1B0GUL7	deleted
Q6VMQ6	Activating transcription factor 7-interacting protein 1 (ATF-interacting protein) (ATF-IP) (ATF7-interacting protein) (ATFa-associated modulator) (hAM) (MBD1-containing chromatin-associated factor 1) (P621)
