# Supplementary material for: Proximity-Based Phospho-Interactome (Prob-PhI) Characterization Reveals Distinct Signaling Activities of MEK1 and MEK2
Source: Anal Chem. 2026 Jan 29;98(5):3688–98. doi: 10.1021/acs.analchem.5c05557 (PMC12903061; doi:10.1021/acs.analchem.5c05557)
Supplement: Supplementary file 4 [file ac5c05557_si_005.xlsx]

## Sheet: MEK1_phosphopeptides
Name	Sequence	Accession	Symbol	MEK1.1	MEK1.2	MEK1.3	BASU.1	BASU.2	BASU.3
[K].KPSKYPLCSADAAVSTTPPGSPPPPPPLPEPPVLK.[V]_Q9BTC0_2xPhospho_[S1260_T/S]	[K].KPSKYPLCSADAAVSTTPPGSPPPPPPLPEPPVLK.[V]	Q9BTC0	DIDO1	27.896	27.9097	27.8822	14.4305	14.4442	14.4167
[R].YLVDGTKPNAGSEEISSEDDELVEEKK.[Q]_Q9NY61_2xPhospho_[S/T]	[R].YLVDGTKPNAGSEEISSEDDELVEEKK.[Q]	Q9NY61	AATF	27.1626	27.1763	27.1488	14.4305	14.4442	14.4167
[R].VLKEPVNLEGDDTSLIHGKIPSEMPSPNFGK.[N]_Q9H2J7_1xPhospho_[S687]	[R].VLKEPVNLEGDDTSLIHGKIPSEMPSPNFGK.[N]	Q9H2J7	SLC6A15	26.6926	26.7063	26.6788	14.4305	14.4442	14.4167
[K].AGPTLTDENGDDLGLPPSPGDTSYYQDQVDDFHEAR.[S]_Q9NQZ2_1xPhospho_[S/T/Y]	[K].AGPTLTDENGDDLGLPPSPGDTSYYQDQVDDFHEAR.[S]	Q9NQZ2	UTP3	26.5738	26.5874	26.56	14.4305	14.4442	14.4167
[R].SVSHGSNHTQKPDEQR.[S]_Q9Y520_1xPhospho_[S]	[R].SVSHGSNHTQKPDEQR.[S]	Q9Y520	PRRC2C	26.5628	26.5765	26.549	14.4305	14.4442	14.4167
[R].SRSKSPFR.[K]_Q14498_2xPhospho_[S127_S129]	[R].SRSKSPFR.[K]	Q14498	RBM39	26.486	26.4997	26.4722	14.4305	14.4442	14.4167
[R].ERRSDSEEER.[W]_Q8WUQ7_2xPhospho_[S57_S59]	[R].ERRSDSEEER.[W]	Q8WUQ7	CACTIN	25.6532	25.6668	25.6394	14.4305	14.4442	14.4167
[K].STSPSAAGGQQK.[T]_Q2TB10_1xPhospho_[S462]	[K].STSPSAAGGQQK.[T]	Q2TB10	ZNF800	25.4762	25.4898	25.4623	14.4305	14.4442	14.4167
[R].EFITGDVEPTDAESEWHSENEEEEKLAGDMK.[S]_Q99733_1xPhospho_[S/T]	[R].EFITGDVEPTDAESEWHSENEEEEKLAGDMK.[S]	Q99733	NAP1L4	25.3797	25.3934	25.3659	14.4305	14.4442	14.4167
[R].RSSLLNAK.[K]_E9PCH4_1xPhospho_[S1144]	[R].RSSLLNAK.[K]	E9PCH4	E9PCH4	25.2017	25.2154	25.1879	14.4305	14.4442	14.4167
[K].VQIPVSRPDPEPVSDNEEDSYDEEIHDPR.[S]_G5E9E7_1xPhospho_[Y/S]	[K].VQIPVSRPDPEPVSDNEEDSYDEEIHDPR.[S]	G5E9E7	TJP1	25.1923	25.206	25.1785	14.4305	14.4442	14.4167
[R].RRETPSPRPMR.[H]_Q9UQ35_2xPhospho_[T2738_S2740]	[R].RRETPSPRPMR.[H]	Q9UQ35	SRRM2	25.0244	25.038	25.0106	14.4305	14.4442	14.4167
[K].EAATQEDPEQLPELEAHGVSESEGEERPVAEEEILLR.[E]_Q9BVJ6_2xPhospho_[S405_S407]	[K].EAATQEDPEQLPELEAHGVSESEGEERPVAEEEILLR.[E]	Q9BVJ6	UTP14A	24.8463	24.86	24.8325	14.4305	14.4442	14.4167
[K].LKTEKEPDATPPSPR.[T]_R4GMW8_1xPhospho_[S795]	[K].LKTEKEPDATPPSPR.[T]	R4GMW8	BIVM-ERCC5	24.8251	24.8388	24.8113	14.4305	14.4442	14.4167
[R].QLPALDGSLMGPESPPAQEEEAPVSPHKKPAPQKR.[R]_A0A494C108_1xPhospho_[S]	[R].QLPALDGSLMGPESPPAQEEEAPVSPHKKPAPQKR.[R]	A0A494C108	KRI1	24.6883	24.702	24.6745	14.4305	14.4442	14.4167
[R].KEESDEEETASK.[A]_Q9BY89_1xPhospho_[S1701]	[R].KEESDEEETASK.[A]	Q9BY89	KIAA1671	24.6078	24.6215	24.594	14.4305	14.4442	14.4167
[R].DDSPVSHR.[A]_Q14004_1xPhospho_[S325]	[R].DDSPVSHR.[A]	Q14004	CDK13	24.5826	24.5963	24.5688	14.4305	14.4442	14.4167
[R].RGSVSSVSPKPPSSFK.[M]_Q9NZJ0_1xPhospho_[S]	[R].RGSVSSVSPKPPSSFK.[M]	Q9NZJ0	DTL	24.4633	24.477	24.4495	14.4305	14.4442	14.4167
[R].DQHHLGSPSRLSVGEQPDVTHDPYEFLQSPEPAASAK.[T]_Q9H8M2_1xPhospho_[S/Y/T]	[R].DQHHLGSPSRLSVGEQPDVTHDPYEFLQSPEPAASAK.[T]	Q9H8M2	BRD9	24.4203	24.434	24.4065	14.4305	14.4442	14.4167
[R].AAKPGPAEAPSPTASPSGDASPPATAPYDPR.[V]_Q9UPT8_3xPhospho_[S1104_S1108_S1110]	[R].AAKPGPAEAPSPTASPSGDASPPATAPYDPR.[V]	Q9UPT8	ZC3H4	24.4149	24.4286	24.4011	14.4305	14.4442	14.4167
[R].AGQDMGLEHGFEKPLDSAMSAEEDTDVR.[G]_Q99549_1xPhospho_[S319]	[R].AGQDMGLEHGFEKPLDSAMSAEEDTDVR.[G]	Q99549	MPHOSPH8	24.3879	24.4016	24.3741	14.4305	14.4442	14.4167
[K].ALQHTESPSETNKPHSK.[S]_A0A6Q8PGG9_1xPhospho_[S/T]	[K].ALQHTESPSETNKPHSK.[S]	A0A6Q8PGG9	TRIP12	24.3721	24.3858	24.3583	14.4305	14.4442	14.4167
[R].GSPSPASVSSGRKSPHSK.[S]_P10398_1xPhospho_[S]	[R].GSPSPASVSSGRKSPHSK.[S]	P10398	ARAF	24.3385	24.3522	24.3247	14.4305	14.4442	14.4167
[K].KPATPAEDDEDDDIDLFGSDNEEEDKEAAQLR.[E]_E9PRY8_1xPhospho_[S578]	[K].KPATPAEDDEDDDIDLFGSDNEEEDKEAAQLR.[E]	E9PRY8	EEF1D	24.3151	24.3288	24.3013	14.4305	14.4442	14.4167
[K].EAATQEDPEQLPELEAHGVSESEGEERPVAEEEILLR.[E]_Q9BVJ6_1xPhospho_[S]	[K].EAATQEDPEQLPELEAHGVSESEGEERPVAEEEILLR.[E]	Q9BVJ6	UTP14A	24.3111	24.3248	24.2973	14.4305	14.4442	14.4167
[-].MDPQRSPLLEVK.[G]_Q9BW19_1xAcetyl_[N-Term]_1xPhospho_[S6]	[-].MDPQRSPLLEVK.[G]	Q9BW19	KIFC1	24.2914	24.3051	24.2776	14.4305	14.4442	14.4167
[R].TMIISPERLDPFADGGKTPDPK.[M]_O75533_1xPhospho_[S129]	[R].TMIISPERLDPFADGGKTPDPK.[M]	O75533	SF3B1	24.2629	24.2766	24.2491	14.4305	14.4442	14.4167
[R].NVSAEQKDENK.[E]_A0A7I2V409_1xPhospho_[S686]	[R].NVSAEQKDENK.[E]	A0A7I2V409	MARK3	24.2379	24.2516	24.2241	14.4305	14.4442	14.4167
[K].MQASIEKGGSLPKVEAK.[F]_P06748_1xPhospho_[S]	[K].MQASIEKGGSLPKVEAK.[F]	P06748	NPM1	24.2138	24.2274	24.1999	14.4305	14.4442	14.4167
[R].FKPHPSNMMSKLSSEDEEEDEAEDDQSEASGK.[K]_Q8NEJ9_1xPhospho_[S]	[R].FKPHPSNMMSKLSSEDEEEDEAEDDQSEASGK.[K]	Q8NEJ9	NGDN	24.2021	24.2158	24.1883	14.4305	14.4442	14.4167
[R].RSNSPDKFK.[R]_Q16204_1xPhospho_[S419]	[R].RSNSPDKFK.[R]	Q16204	CCDC6	24.188	24.2017	24.1742	14.4305	14.4442	14.4167
[K].KVVTSPR.[K]_Q96QE3_1xPhospho_[S1214]	[K].KVVTSPR.[K]	Q96QE3	ATAD5	24.1391	24.1528	24.1253	14.4305	14.4442	14.4167
[K].VEMGTSSQNDVDMSWIPQETLNQINK.[A]_A0A3B3IRT8_1xPhospho_[T/S]	[K].VEMGTSSQNDVDMSWIPQETLNQINK.[A]	A0A3B3IRT8	SSR1	24.1044	24.1181	24.0906	14.4305	14.4442	14.4167
[K].MSSPLADAK.[R]_P49790_1xPhospho_[S320]	[K].MSSPLADAK.[R]	P49790	NUP153	24.0856	24.0993	24.0718	14.4305	14.4442	14.4167
[K].VHSLAGQKSESPSKDFGPTLGLK.[K]_Q8TEW8_1xPhospho_[S730]	[K].VHSLAGQKSESPSKDFGPTLGLK.[K]	Q8TEW8	PARD3B	24.0585	24.0722	24.0447	14.4305	14.4442	14.4167
[R].GDSRSPSHKR.[R]_Q9UQ35_2xPhospho_[S2727_S2729]	[R].GDSRSPSHKR.[R]	Q9UQ35	SRRM2	24.0522	24.0658	24.0383	14.4305	14.4442	14.4167
[K].RKTSSDDESEEDEDDLLQR.[T]_Q9Y5J1_1xPhospho_[S/T]	[K].RKTSSDDESEEDEDDLLQR.[T]	Q9Y5J1	UTP18	24.0505	24.0642	24.0367	14.4305	14.4442	14.4167
[K].RWSIVSSPER.[E]_Q12923_1xPhospho_[S1082]	[K].RWSIVSSPER.[E]	Q12923	PTPN13	24.0284	24.0421	24.0146	14.4305	14.4442	14.4167
[R].KAQAVSEEEEEEEGK.[S]_Q9GZR7_1xPhospho_[S82]	[R].KAQAVSEEEEEEEGK.[S]	Q9GZR7	DDX24	24.0009	24.0146	23.9871	14.4305	14.4442	14.4167
[K].SVPTFTVIPEGPRSPSPLMVVDNEEEPMEGVPLEQYR.[A]_Q9C086_2xPhospho_[T/S]	[K].SVPTFTVIPEGPRSPSPLMVVDNEEEPMEGVPLEQYR.[A]	Q9C086	INO80B	23.9055	23.9192	23.8917	14.4305	14.4442	14.4167
[R].RHSEVETDSK.[K]_Q9NX58_1xPhospho_[S276]	[R].RHSEVETDSK.[K]	Q9NX58	LYAR	23.8857	23.8993	23.8719	14.4305	14.4442	14.4167
[K].LGGAVPFAPPEVSPEQAK.[T]_A0A096LP25_1xPhospho_[S901]	[K].LGGAVPFAPPEVSPEQAK.[T]	A0A096LP25	AAK1	23.8516	23.8653	23.8378	14.4305	14.4442	14.4167
[R].GSSSSSPEHSASSDSTK.[A]_Q9P275_1xPhospho_[S]	[R].GSSSSSPEHSASSDSTK.[A]	Q9P275	USP36	23.8391	23.8528	23.8253	14.4305	14.4442	14.4167
[R].SQEADVQDWEFR.[K]_Q9C0C2_1xPhospho_[S836]	[R].SQEADVQDWEFR.[K]	Q9C0C2	TNKS1BP1	23.8063	23.82	23.7925	14.4305	14.4442	14.4167
[K].GSGSPTHSLSQK.[S]_I3L156_1xPhospho_[S]	[K].GSGSPTHSLSQK.[S]	I3L156	PIMREG	23.7392	23.7529	23.7254	14.4305	14.4442	14.4167
[K].GGLVSDAYGEDDFSR.[L]_J3QQJ0_1xPhospho_[S26]	[K].GGLVSDAYGEDDFSR.[L]	J3QQJ0	SAP30BP	23.7265	23.7401	23.7127	14.4305	14.4442	14.4167
[R].LNVLEKSSPGHR.[A]_E9PRY8_1xPhospho_[S]	[R].LNVLEKSSPGHR.[A]	E9PRY8	EEF1D	23.7241	23.7378	23.7103	14.4305	14.4442	14.4167
[K].KSPIINESR.[S]_Q13523_1xPhospho_[S277]	[K].KSPIINESR.[S]	Q13523	PRPF4B	23.697	23.7107	23.6832	14.4305	14.4442	14.4167
[R].FKPHPSNMMSKLSSEDEEEDEAEDDQSEASGKK.[S]_Q8NEJ9_3xPhospho_[S142_S143_S156]	[R].FKPHPSNMMSKLSSEDEEEDEAEDDQSEASGKK.[S]	Q8NEJ9	NGDN	23.6652	23.6789	23.6514	14.4305	14.4442	14.4167
[R].SSSPEAMDPPPPKAPPFPK.[A]_Q9UK33_1xPhospho_[S]	[R].SSSPEAMDPPPPKAPPFPK.[A]	Q9UK33	ZNF580	23.6559	23.6696	23.6421	14.4305	14.4442	14.4167
[R].SSQPSPTAVPASDSPPTKQEVKK.[A]_Q3KQU3_1xPhospho_[T/S]	[R].SSQPSPTAVPASDSPPTKQEVKK.[A]	Q3KQU3	MAP7D1	23.6456	23.6592	23.6318	14.4305	14.4442	14.4167
[R].LQDISELLATGAGLSESEAEPDGDHNITELPQAVAGR.[G]_A0A0B4J1V8_1xPhospho_[S/T]	[R].LQDISELLATGAGLSESEAEPDGDHNITELPQAVAGR.[G]	A0A0B4J1V8	PPAN-P2RY11	23.6439	23.6575	23.6301	14.4305	14.4442	14.4167
[K].SVASLNRSPERR.[K]_Q12923_1xPhospho_[S1033]	[K].SVASLNRSPERR.[K]	Q12923	PTPN13	23.6225	23.6362	23.6087	14.4305	14.4442	14.4167
[R].VQDLSAGGQGSLTDSGPERRPEGPGAQAPSSPR.[V]_P40222_1xPhospho_[S]	[R].VQDLSAGGQGSLTDSGPERRPEGPGAQAPSSPR.[V]	P40222	TXLNA	23.5526	23.5663	23.5388	14.4305	14.4442	14.4167
[R].SSPQLDPLRKSPTMEQAVQTASAHLPAPAAVGR.[R]_Q8ND56_2xPhospho_[S183_S]	[R].SSPQLDPLRKSPTMEQAVQTASAHLPAPAAVGR.[R]	Q8ND56	LSM14A	23.5459	23.5596	23.5321	14.4305	14.4442	14.4167
[K].ESLPPAAEPSPVSK.[E]_Q9NWT1_1xPhospho_[S320]	[K].ESLPPAAEPSPVSK.[E]	Q9NWT1	PAK1IP1	23.5139	23.5276	23.5001	14.4305	14.4442	14.4167
[K].FFEHHPIPQEEASLAETALTSGSSPSAPASDSIGPQILTSPSPSK.[S]_H7C560_1xPhospho_[S]	[K].FFEHHPIPQEEASLAETALTSGSSPSAPASDSIGPQILTSPSPSK.[S]	H7C560	BRAF	23.4414	23.455	23.4276	14.4305	14.4442	14.4167
[K].QPEKEEEEEAGESVEDIFSEVVGR.[K]_Q8TDD1_1xPhospho_[S644]	[K].QPEKEEEEEAGESVEDIFSEVVGR.[K]	Q8TDD1	DDX54	23.411	23.4247	23.3972	14.4305	14.4442	14.4167
[K].VVEAVNSDSDSEFGIPK.[K]_Q02880_2xPhospho_[S1524_S]	[K].VVEAVNSDSDSEFGIPK.[K]	Q02880	TOP2B	23.4048	23.4184	23.391	14.4305	14.4442	14.4167
[K].VYEHTSRFSPK.[K]_P46100_1xPhospho_[S316]	[K].VYEHTSRFSPK.[K]	P46100	ATRX	23.3989	23.4126	23.3851	14.4305	14.4442	14.4167
[K].VNFPENGFLSPDKLSLLEK.[L]_P31689_1xPhospho_[S335]	[K].VNFPENGFLSPDKLSLLEK.[L]	P31689	DNAJA1	23.3658	23.3794	23.352	14.4305	14.4442	14.4167
[R].SVAVSDEEEVEEEAER.[R]_Q9Y6X9_1xPhospho_[S743]	[R].SVAVSDEEEVEEEAER.[R]	Q9Y6X9	MORC2	23.3315	23.3452	23.3177	14.4305	14.4442	14.4167
[K].DANIMSPGSSLPSLHVR.[K]_P25054_1xPhospho_[S744]	[K].DANIMSPGSSLPSLHVR.[K]	P25054	APC	23.3008	23.3144	23.287	14.4305	14.4442	14.4167
[K].KLEQSKEADIDSSDESDIEEDIDQPSAHK.[T]_Q9P2I0_3xPhospho_[S419_S420_S423]	[K].KLEQSKEADIDSSDESDIEEDIDQPSAHK.[T]	Q9P2I0	CPSF2	23.2968	23.3105	23.283	14.4305	14.4442	14.4167
[R].RKSHEAEVLK.[Q]_P16949_1xPhospho_[S63]	[R].RKSHEAEVLK.[Q]	P16949	STMN1	23.2544	23.2681	23.2406	14.4305	14.4442	14.4167
[R].RGHHDDSDEEASPEK.[T]_Q5VT06_1xPhospho_[S1648]	[R].RGHHDDSDEEASPEK.[T]	Q5VT06	CEP350	23.2525	23.2662	23.2387	14.4305	14.4442	14.4167
[R].GSPPRPPPPPPLLGTVSSPSSSPTHLWTGEVSAAPPPAR.[V]_Q6P1L5_2xPhospho_[S/T]	[R].GSPPRPPPPPPLLGTVSSPSSSPTHLWTGEVSAAPPPAR.[V]	Q6P1L5	FAM117B	23.2238	23.2375	23.21	14.4305	14.4442	14.4167
[R].SPVPAQIAITVPK.[T]_A0A0U1RQK7_1xPhospho_[S684]	[R].SPVPAQIAITVPK.[T]	A0A0U1RQK7	EIF4G3	23.2105	23.2242	23.1967	14.4305	14.4442	14.4167
[R].ARTDEVPAGGSRSEAEDEDDEDYVPYVPLR.[Q]_Q9UJV9_1xPhospho_[Y/S]	[R].ARTDEVPAGGSRSEAEDEDDEDYVPYVPLR.[Q]	Q9UJV9	DDX41	23.1975	23.2112	23.1837	14.4305	14.4442	14.4167
[K].ISMPDLDLHLKSPK.[A]_Q09666_1xPhospho_[S2397]	[K].ISMPDLDLHLKSPK.[A]	Q09666	AHNAK	23.1559	23.1696	23.1421	14.4305	14.4442	14.4167
[R].GLDSGAETEEEKDTWEEKK.[Q]_E9PGC8_2xPhospho_[S850_T854]	[R].GLDSGAETEEEKDTWEEKK.[Q]	E9PGC8	MAP1A	23.1241	23.1377	23.1102	14.4305	14.4442	14.4167
[R].SLSTSGESLYHVLGLDK.[N]_Q9H3Z4_1xPhospho_[S]	[R].SLSTSGESLYHVLGLDK.[N]	Q9H3Z4	DNAJC5	23.1228	23.1365	23.109	14.4305	14.4442	14.4167
[K].YEYDPDISPPR.[K]_Q9BRD0_1xPhospho_[S325]	[K].YEYDPDISPPR.[K]	Q9BRD0	BUD13	23.1118	23.1255	23.098	14.4305	14.4442	14.4167
[K].HIKEEPLSEEEPCTSTAIASPEK.[K]_Q9Y2X3_2xPhospho_[S514_S/T]	[K].HIKEEPLSEEEPCTSTAIASPEK.[K]	Q9Y2X3	NOP58	23.1092	23.1229	23.0954	14.4305	14.4442	14.4167
[K].IKIEHAPSPSSGGTLKNDK.[A]_Q14004_1xPhospho_[S525]	[K].IKIEHAPSPSSGGTLKNDK.[A]	Q14004	CDK13	23.0984	23.112	23.0846	14.4305	14.4442	14.4167
[R].ADDFPVRDDPSDVTDEDEGPAEPPPPPKLPLPAFR.[L]_Q3YEC7_2xPhospho_[S596_T599]	[R].ADDFPVRDDPSDVTDEDEGPAEPPPPPKLPLPAFR.[L]	Q3YEC7	RABL6	23.0944	23.108	23.0805	14.4305	14.4442	14.4167
[R].SRSPNRFDAHDPR.[Y]_Q96T58_1xPhospho_[S]	[R].SRSPNRFDAHDPR.[Y]	Q96T58	SPEN	23.0582	23.0719	23.0444	14.4305	14.4442	14.4167
[R].KEESDEEETASKAER.[T]_Q9BY89_1xPhospho_[S1701]	[R].KEESDEEETASKAER.[T]	Q9BY89	KIAA1671	23.0211	23.0348	23.0073	14.4305	14.4442	14.4167
[K].KQITTSPITVR.[K]_O95835_1xPhospho_[S/T]	[K].KQITTSPITVR.[K]	O95835	LATS1	22.9942	23.0079	22.9804	14.4305	14.4442	14.4167
[R].RTPTMPQEEAAACPPHILPPEK.[R]_Q9NYV4_1xPhospho_[T1244]	[R].RTPTMPQEEAAACPPHILPPEK.[R]	Q9NYV4	CDK12	22.962	22.9757	22.9482	14.4305	14.4442	14.4167
[R].GPKPEPPGSGSPAPPRR.[R]_Q9UKJ3_1xPhospho_[S]	[R].GPKPEPPGSGSPAPPRR.[R]	Q9UKJ3	GPATCH8	22.9169	22.9306	22.9031	14.4305	14.4442	14.4167
[R].HWVAPGGPYSAETPGVPSPIAALK.[N]_Q8IU81_1xPhospho_[S421]	[R].HWVAPGGPYSAETPGVPSPIAALK.[N]	Q8IU81	IRF2BP1	22.9105	22.9242	22.8967	14.4305	14.4442	14.4167
[R].SRSRTPLLPR.[K]_Q9UQ35_2xPhospho_[S2032_T/S]	[R].SRSRTPLLPR.[K]	Q9UQ35	SRRM2	22.8977	22.9113	22.8838	14.4305	14.4442	14.4167
[R].EFITGDVEPTDAESEWHSENEEEEK.[L]_Q99733_1xPhospho_[S125]	[R].EFITGDVEPTDAESEWHSENEEEEK.[L]	Q99733	NAP1L4	22.8974	22.9111	22.8836	14.4305	14.4442	14.4167
[R].STGVSFWTQDSDENEQEQQSDTEEGSNKK.[E]_O14974_1xPhospho_[T/S]	[R].STGVSFWTQDSDENEQEQQSDTEEGSNKK.[E]	O14974	PPP1R12A	22.8743	22.888	22.8605	14.4305	14.4442	14.4167
[R].SLVHRLSDGDMTSALR.[G]_Q8WXE1_1xPhospho_[S518]	[R].SLVHRLSDGDMTSALR.[G]	Q8WXE1	ATRIP	22.8639	22.8776	22.8501	14.4305	14.4442	14.4167
[K].IDLPEVQIEHDPELEKESPGLK.[N]_Q14966_1xPhospho_[S1100]	[K].IDLPEVQIEHDPELEKESPGLK.[N]	Q14966	ZNF638	22.8397	22.8534	22.8259	14.4305	14.4442	14.4167
[R].SSEPVQHEESIRKPSPEPR.[A]_A0A2R8YDH4_1xPhospho_[S1095]	[R].SSEPVQHEESIRKPSPEPR.[A]	A0A2R8YDH4	A0A2R8YDH4	22.8336	22.8473	22.8198	14.4305	14.4442	14.4167
[K].RAVVVSPKEENK.[A]_O75909_1xPhospho_[S340]	[K].RAVVVSPKEENK.[A]	O75909	CCNK	22.8236	22.8373	22.8098	14.4305	14.4442	14.4167
[K].VAPVINNGSPTILGK.[R]_Q13330_1xPhospho_[S576]	[K].VAPVINNGSPTILGK.[R]	Q13330	MTA1	22.8139	22.8276	22.8001	14.4305	14.4442	14.4167
[K].FQSPQIQATISPPLQPK.[T]_A0A087WYN9_1xPhospho_[S200]	[K].FQSPQIQATISPPLQPK.[T]	A0A087WYN9	A0A087WYN9	22.8055	22.8191	22.7917	14.4305	14.4442	14.4167
[R].AQPFGFIDSDTDAEEERIPATPVVIPMK.[K]_Q14676_1xPhospho_[T/S]	[R].AQPFGFIDSDTDAEEERIPATPVVIPMK.[K]	Q14676	MDC1	22.7779	22.7916	22.7641	14.4305	14.4442	14.4167
[R].SRSFDYNYR.[R]_O75494_2xPhospho_[S131_S133]	[R].SRSFDYNYR.[R]	O75494	SRSF10	22.7134	22.727	22.6996	14.4305	14.4442	14.4167
[K].SSSPAPEFLASSPPDNKSPDEATAADQESEDDLSASR.[T]_C9JME2_1xPhospho_[T/S]	[K].SSSPAPEFLASSPPDNKSPDEATAADQESEDDLSASR.[T]	C9JME2	FARP1	22.7008	22.7144	22.687	14.4305	14.4442	14.4167
[R].SSSPATEQSWMENDFDELREEGFRR.[S]_Q9UN81_1xPhospho_[S/T]	[R].SSSPATEQSWMENDFDELREEGFRR.[S]	Q9UN81	Q9UN81	22.6668	22.6805	22.653	14.4305	14.4442	14.4167
[K].KVLSDSEDEEKDADVPGTSTR.[K]_Q8WWQ0_2xPhospho_[S1281_S1283]	[K].KVLSDSEDEEKDADVPGTSTR.[K]	Q8WWQ0	PHIP	22.6664	22.6801	22.6526	14.4305	14.4442	14.4167
[K].DDDFERISELGAGNGGVVTK.[V]_P36507_1xPhospho_[S76]	[K].DDDFERISELGAGNGGVVTK.[V]	P36507	MAP2K2	22.6611	22.6748	22.6473	14.4305	14.4442	14.4167
[R].RQSSSYDDPWKITDEQR.[Q]_Q96D71_1xPhospho_[S/Y]	[R].RQSSSYDDPWKITDEQR.[Q]	Q96D71	REPS1	22.6431	22.6567	22.6293	14.4305	14.4442	14.4167
[R].SISKDSLASNIVNLTPQNQPHPTATK.[S]_Q5T5Y3_1xPhospho_[S500]	[R].SISKDSLASNIVNLTPQNQPHPTATK.[S]	Q5T5Y3	CAMSAP1	22.6383	22.652	22.6245	14.4305	14.4442	14.4167
[K].KPSLVSDLPWEGAAPQSPSFSGSEDSGSPKHQNSTK.[D]_Q13425_1xPhospho_[S]	[K].KPSLVSDLPWEGAAPQSPSFSGSEDSGSPKHQNSTK.[D]	Q13425	SNTB2	22.6119	22.6256	22.5981	14.4305	14.4442	14.4167
[R].YSHSGSSSPDTK.[V]_Q9UQ35_1xPhospho_[S]	[R].YSHSGSSSPDTK.[V]	Q9UQ35	SRRM2	22.602	22.6156	22.5881	14.4305	14.4442	14.4167
[R].NHLLQFALESPAKSPASSSSK.[N]_Q9NS91_1xPhospho_[S99]	[R].NHLLQFALESPAKSPASSSSK.[N]	Q9NS91	RAD18	22.5867	22.6004	22.5729	14.4305	14.4442	14.4167
[K].HVMSDSSLDLPTVSGQHPPAADIEDLK.[Y]_Q9UMZ2_1xPhospho_[S852]	[K].HVMSDSSLDLPTVSGQHPPAADIEDLK.[Y]	Q9UMZ2	SYNRG	22.5775	22.5912	22.5637	14.4305	14.4442	14.4167
[K].DGVLTLANNVTPAKDVPPLSETEATPVPIKDMEIAQTQK.[G]_E7EVA0_1xPhospho_[T588]	[K].DGVLTLANNVTPAKDVPPLSETEATPVPIKDMEIAQTQK.[G]	E7EVA0	MAP4	22.564	22.5777	22.5502	14.4305	14.4442	14.4167
[R].YLVDGTKPNAGSEEISSEDDELVEEKK.[Q]_Q9NY61_1xPhospho_[S/T]	[R].YLVDGTKPNAGSEEISSEDDELVEEKK.[Q]	Q9NY61	AATF	22.5365	22.5502	22.5227	14.4305	14.4442	14.4167
[K].VKASPITNDGEDEFVPSDGLDKDEYTFSPGK.[S]_Q02880_1xPhospho_[S1400]	[K].VKASPITNDGEDEFVPSDGLDKDEYTFSPGK.[S]	Q02880	TOP2B	22.523	22.5367	22.5092	14.4305	14.4442	14.4167
[R].SSDPGPDIGVVEESPEKGDEISLR.[R]_Q7Z2Z1_1xPhospho_[S1001]	[R].SSDPGPDIGVVEESPEKGDEISLR.[R]	Q7Z2Z1	TICRR	22.5176	22.5313	22.5038	14.4305	14.4442	14.4167
[R].SRSPATAKR.[G]_Q9UQ35_2xPhospho_[S484_S486]	[R].SRSPATAKR.[G]	Q9UQ35	SRRM2	22.5102	22.5239	22.4964	14.4305	14.4442	14.4167
[R].YLVDGTKPNAGSEEISSEDDELVEEK.[K]_Q9NY61_3xPhospho_[S320_S321_S/T]	[R].YLVDGTKPNAGSEEISSEDDELVEEK.[K]	Q9NY61	AATF	22.5048	22.5185	22.491	14.4305	14.4442	14.4167
[R].ESSPLYSPTFSDSTSAVK.[E]_P46821_2xPhospho_[S1793_S]	[R].ESSPLYSPTFSDSTSAVK.[E]	P46821	MAP1B	22.4963	22.51	22.4825	14.4305	14.4442	14.4167
[R].SFADIGKKHSDPHLLER.[N]_C9JRP1_1xPhospho_[S242]	[R].SFADIGKKHSDPHLLER.[N]	C9JRP1	SLC4A7	22.4499	22.4636	22.4361	14.4305	14.4442	14.4167
[K].AGKYVDEENSDGETSNHR.[L]_A0A494C108_1xPhospho_[S142]	[K].AGKYVDEENSDGETSNHR.[L]	A0A494C108	KRI1	22.4488	22.4625	22.435	14.4305	14.4442	14.4167
[K].DLLHPSPEEEKR.[K]_P42677_1xPhospho_[S11]	[K].DLLHPSPEEEKR.[K]	P42677	RPS27	22.4438	22.4575	22.43	14.4305	14.4442	14.4167
[R].AGQDMGLEHGFEKPLDSAMSAEEDTDVR.[G]_Q99549_2xPhospho_[S316_S319]	[R].AGQDMGLEHGFEKPLDSAMSAEEDTDVR.[G]	Q99549	MPHOSPH8	22.4142	22.4279	22.4004	14.4305	14.4442	14.4167
[K].GGPEGVAAQAVASAASAGPADAEMEEIFDDASPGKQK.[E]_O60264_1xPhospho_[S66]	[K].GGPEGVAAQAVASAASAGPADAEMEEIFDDASPGKQK.[E]	O60264	SMARCA5	22.4024	22.416	22.3886	14.4305	14.4442	14.4167
[R].LGGAAQGPLPEASKGDLPSDSGFSDPESEAK.[R]_Q8TEK3_2xPhospho_[S1032_S]	[R].LGGAAQGPLPEASKGDLPSDSGFSDPESEAK.[R]	Q8TEK3	DOT1L	22.3865	22.4002	22.3727	14.4305	14.4442	14.4167
[K].NRPDYVSEEEEDDEDFETAVK.[K]_P49792_1xPhospho_[S/Y]	[K].NRPDYVSEEEEDDEDFETAVK.[K]	P49792	RANBP2	22.3351	22.3488	22.3213	14.4305	14.4442	14.4167
[R].EGSTQQLQTTSPK.[V]_Q5T8P6_1xPhospho_[S616]	[R].EGSTQQLQTTSPK.[V]	Q5T8P6	RBM26	22.3204	22.3341	22.3066	14.4305	14.4442	14.4167
[R].EEATSPGAKDMPLSSDGNPK.[V]_Q9UGU0_1xPhospho_[T/S]	[R].EEATSPGAKDMPLSSDGNPK.[V]	Q9UGU0	TCF20	22.3164	22.3301	22.3026	14.4305	14.4442	14.4167
[R].ENVSDLTLGPGNSPITR.[M]_Q6DCA0_1xPhospho_[S74]	[R].ENVSDLTLGPGNSPITR.[M]	Q6DCA0	AMMECR1L	22.2957	22.3094	22.2819	14.4305	14.4442	14.4167
[K].ESYTEEIVSEAESHVSGISR.[I]_Q5QJE6_1xPhospho_[S/Y]	[K].ESYTEEIVSEAESHVSGISR.[I]	Q5QJE6	DNTTIP2	22.2838	22.2975	22.27	14.4305	14.4442	14.4167
[K].REPGSGTESDTSPDFHNQENEPSQEDPEDLDGSVQGVKPQK.[A]_Q9HAF1_3xPhospho_[S122_S125_S]	[K].REPGSGTESDTSPDFHNQENEPSQEDPEDLDGSVQGVKPQK.[A]	Q9HAF1	MEAF6	22.2623	22.2759	22.2484	14.4305	14.4442	14.4167
[K].TVLGPDTAEPATAEAAVAPPDAGLPLPGLPAEGSPPPK.[T]_Q92667_1xPhospho_[S429]	[K].TVLGPDTAEPATAEAAVAPPDAGLPLPGLPAEGSPPPK.[T]	Q92667	AKAP1	22.2611	22.2748	22.2473	14.4305	14.4442	14.4167
[R].QHYQKETESAPGSPR.[A]_Q6PKG0_1xPhospho_[S]	[R].QHYQKETESAPGSPR.[A]	Q6PKG0	LARP1	22.25	22.2637	22.2362	14.4305	14.4442	14.4167
[R].RAASAATAAPTATPAAQESGTIPK.[K]_O00116_1xPhospho_[S65]	[R].RAASAATAAPTATPAAQESGTIPK.[K]	O00116	AGPS	22.245	22.2587	22.2312	14.4305	14.4442	14.4167
[R].TSMGGTQQQFVEGVR.[M]_A0A2R8Y5A3_1xPhospho_[S/T]	[R].TSMGGTQQQFVEGVR.[M]	A0A2R8Y5A3	CTNNB1	22.2295	22.2431	22.2157	14.4305	14.4442	14.4167
[R].EGHGSSSFDRELEREK.[E]_Q5VTL8_1xPhospho_[S290]	[R].EGHGSSSFDRELEREK.[E]	Q5VTL8	PRPF38B	22.2167	22.2304	22.2029	14.4305	14.4442	14.4167
[R].MEEESQSQGRDLTLEENQVK.[K]_Q14683_1xPhospho_[S]	[R].MEEESQSQGRDLTLEENQVK.[K]	Q14683	SMC1A	22.1932	22.2069	22.1794	14.4305	14.4442	14.4167
[K].NLNNSNLFSPVNR.[D]_P52948_1xPhospho_[S612]	[K].NLNNSNLFSPVNR.[D]	P52948	NUP98	22.1895	22.2031	22.1756	14.4305	14.4442	14.4167
[R].HFSTLKDDDLVEFSDLESEDDERPR.[S]_Q9HCK8_2xPhospho_[S1420_S1424]	[R].HFSTLKDDDLVEFSDLESEDDERPR.[S]	Q9HCK8	CHD8	22.1312	22.1449	22.1174	14.4305	14.4442	14.4167
[R].KSLSDSESDDSK.[S]_Q13185_2xPhospho_[S95_S97]	[R].KSLSDSESDDSK.[S]	Q13185	CBX3	22.1258	22.1395	22.112	14.4305	14.4442	14.4167
[K].LSSQISAGEEKWNSVSPASAGK.[R]_Q86UE4_1xPhospho_[S]	[K].LSSQISAGEEKWNSVSPASAGK.[R]	Q86UE4	MTDH	22.1198	22.1335	22.106	14.4305	14.4442	14.4167
[R].RQLHLEGASLELSDDDTESK.[T]_P35580_1xPhospho_[S1956]	[R].RQLHLEGASLELSDDDTESK.[T]	P35580	MYH10	22.1133	22.127	22.0995	14.4305	14.4442	14.4167
[R].SIGSAVDQGNESIVAK.[T]_Q9H0H5_1xPhospho_[S203]	[R].SIGSAVDQGNESIVAK.[T]	Q9H0H5	RACGAP1	22.1077	22.1213	22.0938	14.4305	14.4442	14.4167
[R].HGLLLPASPVR.[M]_Q96E09_1xPhospho_[S76]	[R].HGLLLPASPVR.[M]	Q96E09	PABIR1	22.105	22.1187	22.0912	14.4305	14.4442	14.4167
[K].INPDNYGMDLNSDDSTDDEAHPR.[K]_Q9NQS7_1xPhospho_[S/T]	[K].INPDNYGMDLNSDDSTDDEAHPR.[K]	Q9NQS7	INCENP	22.0596	22.0733	22.0458	14.4305	14.4442	14.4167
[R].LRSPSNDSAHR.[S]_A0A7I2V4I5_2xPhospho_[S1208_S1210]	[R].LRSPSNDSAHR.[S]	A0A7I2V4I5	ZC3H13	22.0096	22.0232	21.9958	14.4305	14.4442	14.4167
[R].ASSPTKTSPTTPEASATNSPCTSKPATPAPSEKGEGIR.[T]_Q12873_1xPhospho_[S1532]	[R].ASSPTKTSPTTPEASATNSPCTSKPATPAPSEKGEGIR.[T]	Q12873	CHD3	22	22.0137	21.9862	14.4305	14.4442	14.4167
[R].VRNMSPDEIKIPPEPPGR.[C]_J3QQJ0_1xPhospho_[S130]	[R].VRNMSPDEIKIPPEPPGR.[C]	J3QQJ0	SAP30BP	21.9993	22.013	21.9855	14.4305	14.4442	14.4167
[R].TEAGAETRSPGKAEAESDALPDDTVIESEALPSDIAAEAR.[A]_Q9GZR7_1xPhospho_[S/T]	[R].TEAGAETRSPGKAEAESDALPDDTVIESEALPSDIAAEAR.[A]	Q9GZR7	DDX24	21.9966	22.0103	21.9828	14.4305	14.4442	14.4167
[R].SLSPLGGR.[D]_Q14004_1xPhospho_[S317]	[R].SLSPLGGR.[D]	Q14004	CDK13	21.9934	22.0071	21.9796	14.4305	14.4442	14.4167
[K].HERGSPSHSKSPAYTPQNLDSESESGSSIAEK.[S]_Q15648_2xPhospho_[S1447_S1449]	[K].HERGSPSHSKSPAYTPQNLDSESESGSSIAEK.[S]	Q15648	MED1	21.9891	22.0028	21.9753	14.4305	14.4442	14.4167
[K].KQFSLENVQEGEILHDAK.[T]_O75113_1xPhospho_[S300]	[K].KQFSLENVQEGEILHDAK.[T]	O75113	N4BP1	21.972	21.9857	21.9582	14.4305	14.4442	14.4167
[R].SQSLSSTDSSVHAPSEITVAHGSGLGK.[G]_Q9Y2H2_1xPhospho_[S907]	[R].SQSLSSTDSSVHAPSEITVAHGSGLGK.[G]	Q9Y2H2	INPP5F	21.9636	21.9773	21.9498	14.4305	14.4442	14.4167
[K].MPSGTEQQTEGTSVTFSPLKSPPQLER.[E]_Q5H9F3_1xPhospho_[T/S]	[K].MPSGTEQQTEGTSVTFSPLKSPPQLER.[E]	Q5H9F3	BCORL1	21.9562	21.9699	21.9424	14.4305	14.4442	14.4167
[R].SLTGKLEPVSPPSPPHTDPELELVPPR.[L]_C9J0Q5_2xPhospho_[S149_S152]	[R].SLTGKLEPVSPPSPPHTDPELELVPPR.[L]	C9J0Q5	NCOR2	21.9555	21.9691	21.9416	14.4305	14.4442	14.4167
[R].GLPPSMER.[G]_P38159_1xPhospho_[S352]	[R].GLPPSMER.[G]	P38159	RBMX	21.942	21.9557	21.9282	14.4305	14.4442	14.4167
[K].DLKIESDVQEPTEPEDDLDIMLGNKK.[K]_P20042_1xPhospho_[S105]	[K].DLKIESDVQEPTEPEDDLDIMLGNKK.[K]	P20042	EIF2S2	21.9253	21.9389	21.9115	14.4305	14.4442	14.4167
[R].GSPPLPAGPVPSQDITLSSEEEAEVAAPTK.[G]_Q3YEC7_2xPhospho_[S/T]	[R].GSPPLPAGPVPSQDITLSSEEEAEVAAPTK.[G]	Q3YEC7	RABL6	21.9109	21.9245	21.897	14.4305	14.4442	14.4167
[R].HGSSDISSPR.[R]_Q9BRD0_1xPhospho_[S240]	[R].HGSSDISSPR.[R]	Q9BRD0	BUD13	21.9062	21.9198	21.8924	14.4305	14.4442	14.4167
[K].AGKLSPLKVQPK.[K]_P48200_1xPhospho_[S157]	[K].AGKLSPLKVQPK.[K]	P48200	IREB2	21.8946	21.9083	21.8808	14.4305	14.4442	14.4167
[K].LLQTTNNSPMNSKPQQIK.[M]_O00178_1xPhospho_[T/S]	[K].LLQTTNNSPMNSKPQQIK.[M]	O00178	GTPBP1	21.8929	21.9066	21.8791	14.4305	14.4442	14.4167
[K].DLKIESDVQEPTEPEDDLDIMLGNK.[K]_P20042_1xPhospho_[S105]	[K].DLKIESDVQEPTEPEDDLDIMLGNK.[K]	P20042	EIF2S2	21.8413	21.855	21.8275	14.4305	14.4442	14.4167
[R].AKSPTPDGSER.[I]_J3QR07_1xPhospho_[S146]	[R].AKSPTPDGSER.[I]	J3QR07	YTHDC1	21.8253	21.839	21.8115	14.4305	14.4442	14.4167
[K].SKLNSSVLVPYGAESSEDSDEESKGLGK.[E]_Q9H9J4_3xPhospho_[S611_S612_S615]	[K].SKLNSSVLVPYGAESSEDSDEESKGLGK.[E]	Q9H9J4	USP42	21.8006	21.8143	21.7868	14.4305	14.4442	14.4167
[K].ANGQENGHVKSNGDLSPK.[G]_P49006_1xPhospho_[S36]	[K].ANGQENGHVKSNGDLSPK.[G]	P49006	MARCKSL1	21.6947	21.7084	21.6809	14.4305	14.4442	14.4167
[K].LLEENETEAVTVPTPSPTPVR.[S]_Q9UHR4_1xPhospho_[S414]	[K].LLEENETEAVTVPTPSPTPVR.[S]	Q9UHR4	BAIAP2L1	21.6653	21.6789	21.6514	14.4305	14.4442	14.4167
[K].ESEDKPEIEDVGSDEEEEK.[K]_P07900_1xPhospho_[S263]	[K].ESEDKPEIEDVGSDEEEEK.[K]	P07900	HSP90AA1	21.6482	21.6619	21.6344	14.4305	14.4442	14.4167
[R].SPVPSAFSDQSR.[C]_Q9UQ35_1xPhospho_[S2449]	[R].SPVPSAFSDQSR.[C]	Q9UQ35	SRRM2	21.6443	21.658	21.6305	14.4305	14.4442	14.4167
[K].EATPSPISESHSDETIPSDSGIGTDNNSTSDR.[A]_A0A7I2V4H9_1xPhospho_[S/T]	[K].EATPSPISESHSDETIPSDSGIGTDNNSTSDR.[A]	A0A7I2V4H9	ASH1L	21.6316	21.6452	21.6178	14.4305	14.4442	14.4167
[K].QVFGHLEFLSGEKK.[N]_Q1ED39_1xPhospho_[S111]	[K].QVFGHLEFLSGEKK.[N]	Q1ED39	KNOP1	21.61	21.6237	21.5962	14.4305	14.4442	14.4167
[R].IPASQTSVPFDHLGK.[-]_P49674_1xPhospho_[T/S]	[R].IPASQTSVPFDHLGK.[-]	P49674	TPTEP2-CSNK1E	21.5948	21.6085	21.581	14.4305	14.4442	14.4167
[K].AASPSPQSVR.[R]_A9Z1X7_3xPhospho_[S747_S749_S752]	[K].AASPSPQSVR.[R]	A9Z1X7	SRRM1	21.5929	21.6066	21.5791	14.4305	14.4442	14.4167
[R].SSSHLDPAGTHSTLQGSGTTTPEHPSVIDPLMEQDEGPSTPPAK.[Q]_Q8TDM6_2xPhospho_[T/S]	[R].SSSHLDPAGTHSTLQGSGTTTPEHPSVIDPLMEQDEGPSTPPAK.[Q]	Q8TDM6	DLG5	21.5863	21.6	21.5725	14.4305	14.4442	14.4167
[K].KEEPSQNDISPK.[T]_Q9NR30_1xPhospho_[S89]	[K].KEEPSQNDISPK.[T]	Q9NR30	DDX21	21.5805	21.5942	21.5667	14.4305	14.4442	14.4167
[R].SPGSPVGEGTGSPPKWQIGEQEFEALMR.[M]_P35611_1xPhospho_[S]	[R].SPGSPVGEGTGSPPKWQIGEQEFEALMR.[M]	P35611	ADD1	21.5677	21.5814	21.5539	14.4305	14.4442	14.4167
[R].SPGPPALKHPATK.[D]_Q8IU81_1xPhospho_[S66]	[R].SPGPPALKHPATK.[D]	Q8IU81	IRF2BP1	21.5548	21.5685	21.541	14.4305	14.4442	14.4167
[R].LQQQHSEQPPLQPSPVMTR.[R]_J3KN66_1xPhospho_[S143]	[R].LQQQHSEQPPLQPSPVMTR.[R]	J3KN66	TOR1AIP1	21.5497	21.5634	21.5359	14.4305	14.4442	14.4167
[K].IPENLGLNFISGDISDTQASNELSR.[I]_Q96L73_1xPhospho_[S/T]	[K].IPENLGLNFISGDISDTQASNELSR.[I]	Q96L73	NSD1	21.5497	21.5634	21.5359	14.4305	14.4442	14.4167
[R].HAASYSSDSENQGSYSGVIPPPPGR.[G]_Q96D71_1xPhospho_[Y/S]	[R].HAASYSSDSENQGSYSGVIPPPPGR.[G]	Q96D71	REPS1	21.5453	21.559	21.5315	14.4305	14.4442	14.4167
[R].SPSDSSTASTPVAEQIER.[A]_Q16643_1xPhospho_[S/T]	[R].SPSDSSTASTPVAEQIER.[A]	Q16643	DBN1	21.545	21.5587	21.5312	14.4305	14.4442	14.4167
[R].SKLPDGPTGSSEEEEEFLEIPPFNK.[Q]_Q12888_2xPhospho_[S1759_S/T]	[R].SKLPDGPTGSSEEEEEFLEIPPFNK.[Q]	Q12888	TP53BP1	21.5374	21.5511	21.5236	14.4305	14.4442	14.4167
[R].SDSPEIPFQAAAGPSDGLDASSPGNSFVGLR.[V]_Q12888_1xPhospho_[S]	[R].SDSPEIPFQAAAGPSDGLDASSPGNSFVGLR.[V]	Q12888	TP53BP1	21.5357	21.5494	21.5219	14.4305	14.4442	14.4167
[R].GTQEVAPPTPLTPTSHTANTSPRPVSGMER.[E]_H7BYT1_1xPhospho_[S/T]	[R].GTQEVAPPTPLTPTSHTANTSPRPVSGMER.[E]	H7BYT1	CSNK1D	21.5289	21.5426	21.5151	14.4305	14.4442	14.4167
[K].DTEQKELDQDMVTEDEDDPGSHK.[R]_Q9NRL2_1xPhospho_[T731]	[K].DTEQKELDQDMVTEDEDDPGSHK.[R]	Q9NRL2	BAZ1A	21.5173	21.531	21.5035	14.4305	14.4442	14.4167
[R].QSTKRSPQQTVPYVVPLSPK.[L]_Q9UQR0_2xPhospho_[S511_S/T]	[R].QSTKRSPQQTVPYVVPLSPK.[L]	Q9UQR0	SCML2	21.5095	21.5232	21.4957	14.4305	14.4442	14.4167
[R].TDSTSDGRPAWMR.[T]_A0A7P0T9C4_1xPhospho_[S/T]	[R].TDSTSDGRPAWMR.[T]	A0A7P0T9C4	DYNC1H1	21.5044	21.5181	21.4906	14.4305	14.4442	14.4167
[R].NGILASPQSAPGNLDNSK.[S]_C9JRP1_1xPhospho_[S258]	[R].NGILASPQSAPGNLDNSK.[S]	C9JRP1	SLC4A7	21.5003	21.514	21.4865	14.4305	14.4442	14.4167
[R].GDEASEEGQNGSSPK.[S]_P35611_1xPhospho_[S]	[R].GDEASEEGQNGSSPK.[S]	P35611	ADD1	21.4957	21.5094	21.4819	14.4305	14.4442	14.4167
[K].GISEDSHLESLQDVGQSAAPTFMISPETVTGTGK.[K]_E7EVA0_1xPhospho_[T/S]	[K].GISEDSHLESLQDVGQSAAPTFMISPETVTGTGK.[K]	E7EVA0	MAP4	21.4893	21.5029	21.4754	14.4305	14.4442	14.4167
[K].MTSTPETLLEEIEAK.[N]_Q9BZI7_1xPhospho_[S/T]	[K].MTSTPETLLEEIEAK.[N]	Q9BZI7	UPF3B	21.4811	21.4948	21.4673	14.4305	14.4442	14.4167
[K].EQISDIDDAVR.[K]_P53999_1xPhospho_[S118]	[K].EQISDIDDAVR.[K]	P53999	SUB1	21.4621	21.4758	21.4483	14.4305	14.4442	14.4167
[K].ADTEGKSPSHSSSNRPFTPPTSTGGSK.[S]_Q15648_1xPhospho_[S]	[K].ADTEGKSPSHSSSNRPFTPPTSTGGSK.[S]	Q15648	MED1	21.4599	21.4735	21.446	14.4305	14.4442	14.4167
[R].VRRPIPGSDQTTTMSGGEGEPGEGEGDGEDVSSDSAPDSAPGPAPK.[R]_Q06587_1xPhospho_[T/S]	[R].VRRPIPGSDQTTTMSGGEGEPGEGEGDGEDVSSDSAPDSAPGPAPK.[R]	Q06587	RING1	21.4497	21.4634	21.4359	14.4305	14.4442	14.4167
[R].SRSESDSEKVQPLPISTIIR.[G]_Q9HCI7_2xPhospho_[S347_S]	[R].SRSESDSEKVQPLPISTIIR.[G]	Q9HCI7	MSL2	21.4401	21.4538	21.4263	14.4305	14.4442	14.4167
[R].LGSVDSFER.[S]_O60343_1xPhospho_[S588]	[R].LGSVDSFER.[S]	O60343	TBC1D4	21.4284	21.442	21.4145	14.4305	14.4442	14.4167
[R].AESSSGGGTVPSSAGILEQGPSPGDGSPPKPK.[D]_Q68EM7_1xPhospho_[S575]	[R].AESSSGGGTVPSSAGILEQGPSPGDGSPPKPK.[D]	Q68EM7	ARHGAP17	21.4186	21.4322	21.4048	14.4305	14.4442	14.4167
[K].GAAEEEQQDSGSEPRGDEDDIPLGPQSNVSLLDQHQHLK.[E]_Q9UJV9_2xPhospho_[S68_S]	[K].GAAEEEQQDSGSEPRGDEDDIPLGPQSNVSLLDQHQHLK.[E]	Q9UJV9	DDX41	21.4115	21.4252	21.3977	14.4305	14.4442	14.4167
[R].SSSLGSNR.[S]_A0A7I2V4I5_1xPhospho_[S1191]	[R].SSSLGSNR.[S]	A0A7I2V4I5	ZC3H13	21.3861	21.3997	21.3723	14.4305	14.4442	14.4167
[R].RIHAESLLLDSPAVAK.[S]_Q9H4L5_1xPhospho_[S410]	[R].RIHAESLLLDSPAVAK.[S]	Q9H4L5	OSBPL3	21.3811	21.3948	21.3673	14.4305	14.4442	14.4167
[R].ETDEAAFEPDYNESDSESNVSVK.[E]_Q7Z6E9_1xPhospho_[S/T]	[R].ETDEAAFEPDYNESDSESNVSVK.[E]	Q7Z6E9	RBBP6	21.3702	21.3839	21.3564	14.4305	14.4442	14.4167
[K].REDSAPPSSVAR.[S]_Q9BZE4_1xPhospho_[S558]	[K].REDSAPPSSVAR.[S]	Q9BZE4	GTPBP4	21.3483	21.362	21.3345	14.4305	14.4442	14.4167
[R].KLPFTAGANGEQKDSDTEK.[Q]_Q6UB99_1xPhospho_[S73]	[R].KLPFTAGANGEQKDSDTEK.[Q]	Q6UB99	ANKRD11	21.3471	21.3608	21.3333	14.4305	14.4442	14.4167
[R].GLRDSHSSEEDEASSQTDLSQTISK.[K]_J3KN66_2xPhospho_[S]	[R].GLRDSHSSEEDEASSQTDLSQTISK.[K]	J3KN66	TOR1AIP1	21.323	21.3367	21.3092	14.4305	14.4442	14.4167
[R].NSPVTKTPPRDLPTIPGVTSPSSDEPPMEASQSHLR.[N]_Q13541_1xPhospho_[T]	[R].NSPVTKTPPRDLPTIPGVTSPSSDEPPMEASQSHLR.[N]	Q13541	EIF4EBP1	21.3	21.3137	21.2862	14.4305	14.4442	14.4167
[R].SHILEDDENSVDISMLK.[T]_O75717_1xPhospho_[S383]	[R].SHILEDDENSVDISMLK.[T]	O75717	WDHD1	21.2887	21.3024	21.2749	14.4305	14.4442	14.4167
[R].KFSLDELAGPGAEGPSNLK.[S]_O76064_1xPhospho_[S157]	[R].KFSLDELAGPGAEGPSNLK.[S]	O76064	RNF8	21.2881	21.3018	21.2743	14.4305	14.4442	14.4167
[R].GLLAQGLRPESPPPAGPLLNGAPAGESPQPK.[A]_Q96TA1_1xPhospho_[S665]	[R].GLLAQGLRPESPPPAGPLLNGAPAGESPQPK.[A]	Q96TA1	NIBAN2	21.2797	21.2934	21.2659	14.4305	14.4442	14.4167
[R].SKSKITVTSEVPFSK.[R-]_P35268_1xPhospho_[S]	[R].SKSKITVTSEVPFSK.[R-]	P35268	RPL22	21.2508	21.2645	21.237	14.4305	14.4442	14.4167
[K].SESPSKDFGPTLGLKK.[S]_Q8TEW8_1xPhospho_[S]	[K].SESPSKDFGPTLGLKK.[S]	Q8TEW8	PARD3B	21.2478	21.2615	21.234	14.4305	14.4442	14.4167
[R].RSSLPLDHGSPAQENPESEKSSPAVSR.[S]_Q5VZ89_1xPhospho_[S]	[R].RSSLPLDHGSPAQENPESEKSSPAVSR.[S]	Q5VZ89	DENND4C	21.2364	21.25	21.2226	14.4305	14.4442	14.4167
[R].FIIGSVSEDNSEDEISNLVK.[L]_Q13085_2xPhospho_[S25_S]	[R].FIIGSVSEDNSEDEISNLVK.[L]	Q13085	ACACA	21.2169	21.2306	21.2031	14.4305	14.4442	14.4167
[K].VERADGYEPPVQESV.[-]_P61247_1xPhospho_[S263]	[K].VERADGYEPPVQESV.[-]	P61247	RPS3A	21.192	21.2057	21.1782	14.4305	14.4442	14.4167
[K].KRSNSEVEDVGPTSHNR.[K]_Q13206_1xPhospho_[S]	[K].KRSNSEVEDVGPTSHNR.[K]	Q13206	DDX10	21.1791	21.1928	21.1653	14.4305	14.4442	14.4167
[R].TVSEPSLSGLLQIK.[K-]_E7EQS8_1xPhospho_[S120]	[R].TVSEPSLSGLLQIK.[K-]	E7EQS8	TET2	21.1731	21.1868	21.1593	14.4305	14.4442	14.4167
[R].HSSTGDSADAGPPAAGSAR.[G]_Q6ZU35_1xPhospho_[S874]	[R].HSSTGDSADAGPPAAGSAR.[G]	Q6ZU35	CRACD	21.4095	21.4214	21.3974	14.4305	14.4442	14.4167
[K].KGDGTQNSANPSPSGGDSALSGELSASLPGLLSDKR.[D]_Q96L73_1xPhospho_[S]	[K].KGDGTQNSANPSPSGGDSALSGELSASLPGLLSDKR.[D]	Q96L73	NSD1	21.1706	21.1843	21.1568	14.4305	14.4442	14.4167
[K].METEADAPSPAPSLGER.[L]_Q12873_1xPhospho_[S1601]	[K].METEADAPSPAPSLGER.[L]	Q12873	CHD3	21.1692	21.1829	21.1554	14.4305	14.4442	14.4167
[K].AKPVGSPLFK.[F]_Q92576_1xPhospho_[S283]	[K].AKPVGSPLFK.[F]	Q92576	PHF3	21.167	21.1807	21.1532	14.4305	14.4442	14.4167
[K].ESSEEEYDSGVEEEGWPR.[Q]_O76031_1xPhospho_[S617]	[K].ESSEEEYDSGVEEEGWPR.[Q]	O76031	CLPX	21.1577	21.1714	21.1439	14.4305	14.4442	14.4167
[K].QAEVANQETKEDLPAENGETKTEESPASDEAGEK.[E]_P05114_2xPhospho_[S89_S/T]	[K].QAEVANQETKEDLPAENGETKTEESPASDEAGEK.[E]	P05114	HMGN1	21.1513	21.165	21.1375	14.4305	14.4442	14.4167
[R].GPEEEEIGSPEPMAAPASASQKLSPLQK.[L]_Q14807_2xPhospho_[S412_S421]	[R].GPEEEEIGSPEPMAAPASASQKLSPLQK.[L]	Q14807	KIF22	21.1374	21.1511	21.1236	14.4305	14.4442	14.4167
[K].AQAVSEEEEEEEGKSSSPKK.[K]_Q9GZR7_1xPhospho_[S]	[K].AQAVSEEEEEEEGKSSSPKK.[K]	Q9GZR7	DDX24	21.1355	21.1492	21.1217	14.4305	14.4442	14.4167
[K].LLRQSPPLPGREEEPGLGDSGIQSTPGSGHAPR.[T]_Q9C0B5_1xPhospho_[S554]	[K].LLRQSPPLPGREEEPGLGDSGIQSTPGSGHAPR.[T]	Q9C0B5	ZDHHC5	21.1328	21.1465	21.119	14.4305	14.4442	14.4167
[R].RKPVLPALTINPTIAEGPSPTSEGASEANLVDLQKK.[L]_P36507_1xPhospho_[S/T]	[R].RKPVLPALTINPTIAEGPSPTSEGASEANLVDLQKK.[L]	P36507	MAP2K2	21.122	21.1357	21.1082	14.4305	14.4442	14.4167
[R].LQQQAALSPTTAPAVSSVSKQETIMR.[H]_Q8WXI9_1xPhospho_[S/T]	[R].LQQQAALSPTTAPAVSSVSKQETIMR.[H]	Q8WXI9	GATAD2B	21.0798	21.0934	21.0659	14.4305	14.4442	14.4167
[R].SSQPSPTAVPASDSPPTKQEVKK.[A]_Q3KQU3_2xPhospho_[T118_S125]	[R].SSQPSPTAVPASDSPPTKQEVKK.[A]	Q3KQU3	MAP7D1	21.0695	21.0832	21.0557	14.4305	14.4442	14.4167
[K].RVNNGNTAPEDSSPAKK.[T]_Q9UGN5_1xPhospho_[S]	[K].RVNNGNTAPEDSSPAKK.[T]	Q9UGN5	PARP2	21.0582	21.0719	21.0444	14.4305	14.4442	14.4167
[R].TPPEPRPSPEGDPSPPPPPMSALVPDTPPDTPPAMK.[N]_Q3KQU3_1xPhospho_[S34]	[R].TPPEPRPSPEGDPSPPPPPMSALVPDTPPDTPPAMK.[N]	Q3KQU3	MAP7D1	21.0577	21.0714	21.0439	14.4305	14.4442	14.4167
[K].KGDGTQNSANPSPSGGDSALSGELSASLPGLLSDKR.[D]_Q96L73_2xPhospho_[S975_S979]	[K].KGDGTQNSANPSPSGGDSALSGELSASLPGLLSDKR.[D]	Q96L73	NSD1	21.052	21.0656	21.0382	14.4305	14.4442	14.4167
[K].QDDSGSSSEESDSDGEAPAAVTSAQVIKPPLIFVDPNR.[S]_Q13428_1xPhospho_[S/T]	[K].QDDSGSSSEESDSDGEAPAAVTSAQVIKPPLIFVDPNR.[S]	Q13428	TCOF1	21.05	21.0637	21.0362	14.4305	14.4442	14.4167
[K].DMSPLSETEMALGKDVTPPPETEVVLIK.[N]_E7EVA0_2xPhospho_[S524_S527]	[K].DMSPLSETEMALGKDVTPPPETEVVLIK.[N]	E7EVA0	MAP4	21.0308	21.0445	21.017	14.4305	14.4442	14.4167
[K].GIPLATGDTSPEPELLPGAPLPPPKEVINGNIK.[T]_K7ER90_1xPhospho_[S/T]	[K].GIPLATGDTSPEPELLPGAPLPPPKEVINGNIK.[T]	K7ER90	EIF3G	21.0105	21.0241	20.9967	14.4305	14.4442	14.4167
[K].SEDDSAKFDSNEEDSASVFSPSFGLK.[Q]_Q02880_1xPhospho_[S]	[K].SEDDSAKFDSNEEDSASVFSPSFGLK.[Q]	Q02880	TOP2B	21.0091	21.0228	20.9953	14.4305	14.4442	14.4167
[K].VSQVRDVIGFNMAGLDYLKR.[E]_Q9UNX4_1xPhospho_[S889]	[K].VSQVRDVIGFNMAGLDYLKR.[E]	Q9UNX4	WDR3	21.0025	21.0161	20.9886	14.4305	14.4442	14.4167
[K].EQPPAETPTDAAVLTSPPAPAPPVTPSKPMAGTTDREEATR.[L]_Q3KQU3_1xPhospho_[T/S]	[K].EQPPAETPTDAAVLTSPPAPAPPVTPSKPMAGTTDREEATR.[L]	Q3KQU3	MAP7D1	21.002	21.0157	20.9882	14.4305	14.4442	14.4167
[K].IKQSSQDNELK.[S]_Q13427_1xPhospho_[S]	[K].IKQSSQDNELK.[S]	Q13427	PPIG	20.997	21.0106	20.9831	14.4305	14.4442	14.4167
[K].SLESINSR.[L]_P62888_1xPhospho_[S10]	[K].SLESINSR.[L]	P62888	RPL30	20.9612	20.9749	20.9474	14.4305	14.4442	14.4167
[K].AQETEAAPSQAPADEPEPESAAAQSQENQDTRPK.[V]_Q9UNF1_1xPhospho_[S]	[K].AQETEAAPSQAPADEPEPESAAAQSQENQDTRPK.[V]	Q9UNF1	MAGED2	20.9577	20.9713	20.9439	14.4305	14.4442	14.4167
[K].KGSDSDTDASNLETPR.[S]_P0CG40_2xPhospho_[S424_S426]	[K].KGSDSDTDASNLETPR.[S]	P0CG40	SP9	20.9545	20.9681	20.9407	14.4305	14.4442	14.4167
[R].SRSIDRGLER.[R]_Q5VTL8_2xPhospho_[S318_S320]	[R].SRSIDRGLER.[R]	Q5VTL8	PRPF38B	20.9497	20.9634	20.9359	14.4305	14.4442	14.4167
[R].QREESETRSESSDFEVVPK.[R]_Q9Y520_1xPhospho_[T/S]	[R].QREESETRSESSDFEVVPK.[R]	Q9Y520	PRRC2C	20.9343	20.948	20.9205	14.4305	14.4442	14.4167
[R].APPGAPGPGPGSGAPGSQEEEEEPGLVEGDPGDGAIEDPELEAIK.[A]_Q86U42_1xPhospho_[S]	[R].APPGAPGPGPGSGAPGSQEEEEEPGLVEGDPGDGAIEDPELEAIK.[A]	Q86U42	PABPN1	20.9239	20.9376	20.9101	14.4305	14.4442	14.4167
[K].QTELFAHFIQPAAQKTPTSPLK.[M]_O60264_2xPhospho_[T113_T115]	[K].QTELFAHFIQPAAQKTPTSPLK.[M]	O60264	SMARCA5	20.9228	20.9364	20.909	14.4305	14.4442	14.4167
[R].VPSSDEEVVEEPQSR.[R]_Q9C0C2_2xPhospho_[S1620_S1621]	[R].VPSSDEEVVEEPQSR.[R]	Q9C0C2	TNKS1BP1	20.9217	20.9354	20.9079	14.4305	14.4442	14.4167
[K].GTMDDISQEEGSSQGEDSVSGSQR.[I]_Q14683_1xPhospho_[S/T]	[K].GTMDDISQEEGSSQGEDSVSGSQR.[I]	Q14683	SMC1A	20.9021	20.9158	20.8883	14.4305	14.4442	14.4167
[R].NPYLLSEEEDDDVDGDVNVEK.[N]_O60524_1xPhospho_[S417]	[R].NPYLLSEEEDDDVDGDVNVEK.[N]	O60524	NEMF	20.8835	20.8971	20.8696	14.4305	14.4442	14.4167
[R].GGSGSHNWGTVKDELTESPKYIQK.[Q]_Q8NC51_1xPhospho_[S234]	[R].GGSGSHNWGTVKDELTESPKYIQK.[Q]	Q8NC51	SERBP1	20.881	20.8947	20.8672	14.4305	14.4442	14.4167
[R].AGNWPGSPQVSGPSPAAR.[M]_O60244_1xPhospho_[S1112]	[R].AGNWPGSPQVSGPSPAAR.[M]	O60244	MED14	20.8669	20.8806	20.8531	14.4305	14.4442	14.4167
[R].TGSESSQTGTSTTSSR.[SN]_E7EX17_1xPhospho_[S/T]	[R].TGSESSQTGTSTTSSR.[SN]	E7EX17	EIF4B	20.8573	20.871	20.8435	14.4305	14.4442	14.4167
[K].EGSSEKEEGEQEEGETEAEAEGEEAEAK.[E]_P07197_2xPhospho_[S559_S/T]	[K].EGSSEKEEGEQEEGETEAEAEGEEAEAK.[E]	P07197	NEFM	20.843	20.8567	20.8292	14.4305	14.4442	14.4167
[R].SPPREQVIEDNMVPQGMPEQETTVGAIQDHTESSVHN.[-]_Q5VUA4_1xPhospho_[S2243]	[R].SPPREQVIEDNMVPQGMPEQETTVGAIQDHTESSVHN.[-]	Q5VUA4	ZNF318	20.8255	20.8392	20.8117	14.4305	14.4442	14.4167
[K].DRPVSQPSLVGSKEEPPPAR.[S]_Q9H4A3_1xPhospho_[S167]	[K].DRPVSQPSLVGSKEEPPPAR.[S]	Q9H4A3	WNK1	20.7746	20.7883	20.7608	14.4305	14.4442	14.4167
[R].DGLTNAGELESDSGSDK.[A]_R4GMX3_1xPhospho_[S394]	[R].DGLTNAGELESDSGSDK.[A]	R4GMX3	COMMD3-BMI1	20.765	20.7787	20.7512	14.4305	14.4442	14.4167
[R].LVDVSPDRGSPPSRVPQALNFSPEESDSTFSK.[S]_Q9NYZ3_2xPhospho_[S575_S580]	[R].LVDVSPDRGSPPSRVPQALNFSPEESDSTFSK.[S]	Q9NYZ3	GTSE1	20.7649	20.7786	20.7511	14.4305	14.4442	14.4167
[K].AFEEDIETPPTR.[N]_Q9P2D1_1xPhospho_[T2551]	[K].AFEEDIETPPTR.[N]	Q9P2D1	CHD7	20.7535	20.7672	20.7397	14.4305	14.4442	14.4167
[R].IDISPSTFRK.[H]_Q9Y2W1_1xPhospho_[S682]	[R].IDISPSTFRK.[H]	Q9Y2W1	THRAP3	20.7374	20.7511	20.7236	14.4305	14.4442	14.4167
[K].EDLPAENGETKTEESPASDEAGEK.[E]_P05114_2xPhospho_[S89_T/S]	[K].EDLPAENGETKTEESPASDEAGEK.[E]	P05114	HMGN1	20.7258	20.7395	20.712	14.4305	14.4442	14.4167
[K].NTADHDESPPRTPTGNAPSSESDIDISSPNVSHDESIAK.[D]_O95251_3xPhospho_[S124_S135_S136]	[K].NTADHDESPPRTPTGNAPSSESDIDISSPNVSHDESIAK.[D]	O95251	KAT7	20.718	20.7317	20.7042	14.4305	14.4442	14.4167
[K].SPSESFIGR.[E]_F8WBA3_1xPhospho_[S245]	[K].SPSESFIGR.[E]	F8WBA3	PRKD1	20.7057	20.7193	20.6918	14.4305	14.4442	14.4167
[R].QTRSSGSETEQVVDFSDRETK.[N]_O95251_3xPhospho_[S99_S100_S102]	[R].QTRSSGSETEQVVDFSDRETK.[N]	O95251	KAT7	20.6611	20.6748	20.6473	14.4305	14.4442	14.4167
[K].ELYPEEFETDSDQQDITNGKK.[T]_Q6ZUT1_1xPhospho_[T/S/Y]	[K].ELYPEEFETDSDQQDITNGKK.[T]	Q6ZUT1	NKAPD1	20.6449	20.6586	20.6311	14.4305	14.4442	14.4167
[R].KAMGISIPSPVMENNFVDLTEDTEEPK.[K]_Q9NPI1_1xPhospho_[S621]	[R].KAMGISIPSPVMENNFVDLTEDTEEPK.[K]	Q9NPI1	BRD7	20.6448	20.6585	20.631	14.4305	14.4442	14.4167
[K].TSNRYSPESQAQSVHHQRPGSRVSPENLVDK.[S]_O75376_2xPhospho_[S/T]	[K].TSNRYSPESQAQSVHHQRPGSRVSPENLVDK.[S]	O75376	NCOR1	20.644	20.6577	20.6302	14.4305	14.4442	14.4167
[R].TASGSSVTSLDGTR.[S]_Q92597_1xPhospho_[S330]	[R].TASGSSVTSLDGTR.[S]	Q92597	NDRG1	20.5917	20.6054	20.5779	14.4305	14.4442	14.4167
[R].TPENLITEIR.[S]_Q7Z4H7_1xPhospho_[T584]	[R].TPENLITEIR.[S]	Q7Z4H7	HAUS6	20.5894	20.603	20.5756	14.4305	14.4442	14.4167
[R].QPDAKDGDSYDPYDFSDTEEEMPQVHTPK.[T]_A0A499FHX9_1xPhospho_[Y/S/T]	[R].QPDAKDGDSYDPYDFSDTEEEMPQVHTPK.[T]	A0A499FHX9	MCM3	20.586	20.5997	20.5722	14.4305	14.4442	14.4167
[R].SVNEDDNPPSPIGGDMMDSLISQLQPPPQQQPFPK.[Q]_O60244_1xPhospho_[S]	[R].SVNEDDNPPSPIGGDMMDSLISQLQPPPQQQPFPK.[Q]	O60244	MED14	20.5671	20.5808	20.5533	14.4305	14.4442	14.4167
[K].FALKVDSPDVKR.[C]_Q7Z4V5_1xPhospho_[S490]	[K].FALKVDSPDVKR.[C]	Q7Z4V5	HDGFL2	20.5593	20.573	20.5455	14.4305	14.4442	14.4167
[K].STSPASEKADPGAVK.[D]_Q9ULU4_1xPhospho_[S/T]	[K].STSPASEKADPGAVK.[D]	Q9ULU4	ZMYND8	20.5429	20.5566	20.5291	14.4305	14.4442	14.4167
[R].MAPTPIPTRSPSDSSTASTPVAEQIER.[A]_Q16643_1xPhospho_[T/S]	[R].MAPTPIPTRSPSDSSTASTPVAEQIER.[A]	Q16643	DBN1	20.5421	20.5558	20.5283	14.4305	14.4442	14.4167
[R].RRSGEQITSSPVSPK.[S]_A0A087WZV0_1xPhospho_[S1021]	[R].RRSGEQITSSPVSPK.[S]	A0A087WZV0	PPIP5K2	20.5163	20.53	20.5025	14.4305	14.4442	14.4167
[K].VEEEQEADEEDVSEEEAESKEGTNK.[D]_Q9H3N1_1xPhospho_[S247]	[K].VEEEQEADEEDVSEEEAESKEGTNK.[D]	Q9H3N1	TMX1	20.4895	20.5032	20.4757	14.4305	14.4442	14.4167
[R].FFNSSGSSDASIGDPSQSDDPDDPDDPDFPGSPVRR.[R]_Q8TF76_1xPhospho_[S]	[R].FFNSSGSSDASIGDPSQSDDPDDPDDPDFPGSPVRR.[R]	Q8TF76	HASPIN	20.479	20.4926	20.4652	14.4305	14.4442	14.4167
[R].SSSVGSSSSYPISPAVSR.[T]_Q15149_2xPhospho_[S4386_S]	[R].SSSVGSSSSYPISPAVSR.[T]	Q15149	PLEC	20.4655	20.4791	20.4517	14.4305	14.4442	14.4167
[R].SSSPATEQSWMENDFDELREEGFR.[R]_Q9UN81_1xPhospho_[S]	[R].SSSPATEQSWMENDFDELREEGFR.[R]	Q9UN81	Q9UN81	20.4594	20.4731	20.4456	14.4305	14.4442	14.4167
[R].HKLTVSDGESGEEK.[K]_P46100_2xPhospho_[S1348_S1352]	[R].HKLTVSDGESGEEK.[K]	P46100	ATRX	20.4353	20.449	20.4215	14.4305	14.4442	14.4167
[R].HRDTHPGSPGSPGPALRPLPAR.[E]_Q8N0Y2_1xPhospho_[S232]	[R].HRDTHPGSPGSPGPALRPLPAR.[E]	Q8N0Y2	ZNF444	20.4258	20.4395	20.412	14.4305	14.4442	14.4167
[R].EEQTDTSDGESVTHHIR.[R]_P36915_2xPhospho_[S/T]	[R].EEQTDTSDGESVTHHIR.[R]	P36915	GNL1	20.4107	20.4244	20.3969	14.4305	14.4442	14.4167
[R].NSATFKSFEDR.[V]_O43399_1xPhospho_[S166]	[R].NSATFKSFEDR.[V]	O43399	TPD52L2	20.3532	20.3669	20.3394	14.4305	14.4442	14.4167
[K].GRKDDDSDDESQSSHTGK.[K]_O94874_1xPhospho_[S458]	[K].GRKDDDSDDESQSSHTGK.[K]	O94874	UFL1	20.3476	20.3612	20.3337	14.4305	14.4442	14.4167
[R].VPSSDEEVVEEPQSR.[R]_Q9C0C2_1xPhospho_[S1620]	[R].VPSSDEEVVEEPQSR.[R]	Q9C0C2	TNKS1BP1	20.342	20.3557	20.3282	14.4305	14.4442	14.4167
[K].DSGNWDTSGSELSEGELEKR.[R]_A0A7N4I394_1xPhospho_[S/T]	[K].DSGNWDTSGSELSEGELEKR.[R]	A0A7N4I394	PRPF40A	20.3078	20.3214	20.294	14.4305	14.4442	14.4167
[K].TTSPLEEEEREIK.[S]_Q9UKV3_1xPhospho_[S/T]	[K].TTSPLEEEEREIK.[S]	Q9UKV3	ACIN1	20.2721	20.2858	20.2583	14.4305	14.4442	14.4167
[K].KPDSPPKVLEPENKQEK.[T]_Q96T23_1xPhospho_[S748]	[K].KPDSPPKVLEPENKQEK.[T]	Q96T23	RSF1	20.2586	20.2723	20.2448	14.4305	14.4442	14.4167
[K].LEKGESASPANEEITEEQNGTANGFSEINSK.[E]_Q15022_1xPhospho_[S]	[K].LEKGESASPANEEITEEQNGTANGFSEINSK.[E]	Q15022	SUZ12	20.2537	20.2673	20.2398	14.4305	14.4442	14.4167
[R].KSSGTGTEPVAK.[L]_Q6ULP2_1xPhospho_[S518]	[R].KSSGTGTEPVAK.[L]	Q6ULP2	AFTPH	20.2465	20.2602	20.2327	14.4305	14.4442	14.4167
[R].KGAAEEEQQDSGSEPRGDEDDIPLGPQSNVSLLDQHQHLK.[E]_Q9UJV9_2xPhospho_[S68_S]	[R].KGAAEEEQQDSGSEPRGDEDDIPLGPQSNVSLLDQHQHLK.[E]	Q9UJV9	DDX41	20.2395	20.2532	20.2257	14.4305	14.4442	14.4167
[K].NQWQLSADDLKK.[L]_P09543_1xPhospho_[S170]	[K].NQWQLSADDLKK.[L]	P09543	CNP	20.2371	20.2508	20.2233	14.4305	14.4442	14.4167
[R].SFSADGFEMLQNPVKDSK.[E]_Q9HCM1_1xPhospho_[S1708]	[R].SFSADGFEMLQNPVKDSK.[E]	Q9HCM1	RESF1	20.2269	20.2406	20.2131	14.4305	14.4442	14.4167
[R].KGEESEGFLNPELLETSR.[K]_Q7Z6E9_1xPhospho_[S945]	[R].KGEESEGFLNPELLETSR.[K]	Q7Z6E9	RBBP6	20.2187	20.2324	20.2049	14.4305	14.4442	14.4167
[R].QDGSQEAPEAPLSSELEPFHPKPK.[I]_Q14676_1xPhospho_[S1086]	[R].QDGSQEAPEAPLSSELEPFHPKPK.[I]	Q14676	MDC1	20.1965	20.2102	20.1827	14.4305	14.4442	14.4167
[R].GNDPLTSSPGR.[S]_P49736_1xPhospho_[S27]	[R].GNDPLTSSPGR.[S]	P49736	MCM2	20.172	20.1857	20.1582	14.4305	14.4442	14.4167
[K].KESKEEETSIDVAGKPNEVTK.[A]_P53985_3xPhospho_[S461_T466_S467]	[K].KESKEEETSIDVAGKPNEVTK.[A]	P53985	SLC16A1	20.1705	20.1842	20.1567	14.4305	14.4442	14.4167
[R].EEDEPEERSGDETPGSEVPGDKAAEEQGDDQDSEK.[S]_Q1KMD3_1xPhospho_[T/S]	[R].EEDEPEERSGDETPGSEVPGDKAAEEQGDDQDSEK.[S]	Q1KMD3	HNRNPUL2	20.1672	20.1809	20.1534	14.4305	14.4442	14.4167
[K].SFDHLISDTKAPK.[R]_P21359_1xPhospho_[S2543]	[K].SFDHLISDTKAPK.[R]	P21359	NF1	20.1672	20.1808	20.1534	14.4305	14.4442	14.4167
[K].TSAVSSPLLDQQR.[NS]_A0A7I2V4I5_1xPhospho_[S]	[K].TSAVSSPLLDQQR.[NS]	A0A7I2V4I5	ZC3H13	20.1354	20.1491	20.1216	14.4305	14.4442	14.4167
[R].SKSPGHHR.[S]_Q8NAV1_2xPhospho_[S279_S281]	[R].SKSPGHHR.[S]	Q8NAV1	PRPF38A	20.1279	20.1416	20.1141	14.4305	14.4442	14.4167
[R].KSNLDEEVNVIPPHTPVR.[T]_P06400_1xPhospho_[T373]	[R].KSNLDEEVNVIPPHTPVR.[T]	P06400	RB1	20.1162	20.1298	20.1024	14.4305	14.4442	14.4167
[R].QHEAPSNRPLNELLTPQGPSPR.[T]_P10398_1xPhospho_[S186]	[R].QHEAPSNRPLNELLTPQGPSPR.[T]	P10398	ARAF	20.1086	20.1222	20.0947	14.4305	14.4442	14.4167
[K].ILSSMGNDDKSSIAGSEDAEPLAPPIKPIKPVTR.[N]_Q03164_3xPhospho_[S1114_S]	[K].ILSSMGNDDKSSIAGSEDAEPLAPPIKPIKPVTR.[N]	Q03164	KMT2A	20.1029	20.1166	20.0891	14.4305	14.4442	14.4167
[K].VVEAVNSDSDSEFGIPKK.[T]_Q02880_2xPhospho_[S1524_S]	[K].VVEAVNSDSDSEFGIPKK.[T]	Q02880	TOP2B	20.1026	20.1163	20.0888	14.4305	14.4442	14.4167
[K].KDSNELSDSAGEEDSADLKR.[A]_Q9Y6X9_1xPhospho_[S]	[K].KDSNELSDSAGEEDSADLKR.[A]	Q9Y6X9	MORC2	20.0942	20.1078	20.0803	14.4305	14.4442	14.4167
[R].SVQEGENPDDGVRGSPPEDYR.[L]_P42696_1xPhospho_[S28]	[R].SVQEGENPDDGVRGSPPEDYR.[L]	P42696	RBM34	20.0928	20.1065	20.079	14.4305	14.4442	14.4167
[R].MAPALSGANLTSPRVPLSAYER.[V]_Q9UQ35_1xPhospho_[T/S]	[R].MAPALSGANLTSPRVPLSAYER.[V]	Q9UQ35	SRRM2	20.0643	20.078	20.0505	14.4305	14.4442	14.4167
[K].ASVVDPSTESSPAPQEGSEQPASPASPLSSR.[Q]_Q66K14_1xPhospho_[S435]	[K].ASVVDPSTESSPAPQEGSEQPASPASPLSSR.[Q]	Q66K14	TBC1D9B	20.0466	20.0603	20.0328	14.4305	14.4442	14.4167
[K].LKQLEMENSPLLSPR.[S]_Q9HCM4_1xPhospho_[S517]	[K].LKQLEMENSPLLSPR.[S]	Q9HCM4	EPB41L5	20.0251	20.0388	20.0113	14.4305	14.4442	14.4167
[R].SEDESETEDEEEKSQEDQEQKR.[K]_A0A499FHX9_1xPhospho_[S/T]	[R].SEDESETEDEEEKSQEDQEQKR.[K]	A0A499FHX9	MCM3	20.0058	20.0195	19.992	14.4305	14.4442	14.4167
[K].KDYPSNTTSSTSNSGNETSGSSTIGETSKK.[K]_Q86U06_1xPhospho_[T/S]	[K].KDYPSNTTSSTSNSGNETSGSSTIGETSKK.[K]	Q86U06	RBM23	19.9804	19.994	19.9665	14.4305	14.4442	14.4167
[R].SLTPPPSSTESK.[A]_Q9UGU0_1xPhospho_[T1671]	[R].SLTPPPSSTESK.[A]	Q9UGU0	TCF20	19.9758	19.9895	19.962	14.4305	14.4442	14.4167
[R].IISVTPVKNIDPVKNK.[E]_Q29RF7_1xPhospho_[T/S]	[R].IISVTPVKNIDPVKNK.[E]	Q29RF7	PDS5A	19.9712	19.9848	19.9573	14.4305	14.4442	14.4167
[R].AKAGPTLTDENGDDLGLPPSPGDTSYYQDQVDDFHEAR.[S]_Q9NQZ2_1xPhospho_[T]	[R].AKAGPTLTDENGDDLGLPPSPGDTSYYQDQVDDFHEAR.[S]	Q9NQZ2	UTP3	19.8513	19.865	19.8375	14.4305	14.4442	14.4167
[K].VEENPDADSDFDAKSSADDEIEETR.[V]_Q9H0G5_3xPhospho_[S248_S254_S255]	[K].VEENPDADSDFDAKSSADDEIEETR.[V]	Q9H0G5	NSRP1	19.85	19.8636	19.8362	14.4305	14.4442	14.4167
[R].KQPPVSPGTALVGSQKEPSEVPTPK.[R]_P17096_1xPhospho_[T/S]	[R].KQPPVSPGTALVGSQKEPSEVPTPK.[R]	P17096	HMGA1	19.8436	19.8573	19.8298	14.4305	14.4442	14.4167
[R].LAIQGPEDSPSRQSR.[R]_Q15773_1xPhospho_[S238]	[R].LAIQGPEDSPSRQSR.[R]	Q15773	MLF2	19.8424	19.856	19.8286	14.4305	14.4442	14.4167
[R].GVGSGPHPPDTQQPSPSK.[A]_Q68CZ2_1xPhospho_[S660]	[R].GVGSGPHPPDTQQPSPSK.[A]	Q68CZ2	TNS3	19.8384	19.8521	19.8246	14.4305	14.4442	14.4167
[K].TLRLNQPGTPTR.[T]_P36507_1xPhospho_[T394]	[K].TLRLNQPGTPTR.[T]	P36507	MAP2K2	19.8253	19.839	19.8115	14.4305	14.4442	14.4167
[K].TRSQEQEVLER.[G]_Q9UKV3_1xPhospho_[S/T]	[K].TRSQEQEVLER.[G]	Q9UKV3	ACIN1	19.8109	19.8246	19.7971	14.4305	14.4442	14.4167
[R].EYGSTSSIDKQGTSGESFFDLLK.[G]_O43166_1xPhospho_[Y/S/T]	[R].EYGSTSSIDKQGTSGESFFDLLK.[G]	O43166	SIPA1L1	19.7849	19.7986	19.7711	14.4305	14.4442	14.4167
[R].RQSIPEEFKGSTVVELMK.[K]_Q9Y3R0_1xPhospho_[S43]	[R].RQSIPEEFKGSTVVELMK.[K]	Q9Y3R0	GRIP1	19.7595	19.7732	19.7457	14.4305	14.4442	14.4167
[K].ASSFSGISVLTR.[G]_Q15032_1xPhospho_[S]	[K].ASSFSGISVLTR.[G]	Q15032	R3HDM1	19.75	19.7637	19.7362	14.4305	14.4442	14.4167
[R].SPDKPGGSPSASR.[R]_Q9Y3T9_1xPhospho_[S56]	[R].SPDKPGGSPSASR.[R]	Q9Y3T9	NOC2L	19.7042	19.7179	19.6904	14.4305	14.4442	14.4167
[R].SREHPHSRSPSPEPR.[G]_A0A2R8YDH4_3xPhospho_[S421_S423_S425]	[R].SREHPHSRSPSPEPR.[G]	A0A2R8YDH4	A0A2R8YDH4	19.6593	19.673	19.6455	14.4305	14.4442	14.4167
[R].RKGEESEGFLNPELLETSR.[K]_Q7Z6E9_1xPhospho_[S945]	[R].RKGEESEGFLNPELLETSR.[K]	Q7Z6E9	RBBP6	19.6249	19.6386	19.6111	14.4305	14.4442	14.4167
[R].RGSLPDTQPSQGPSTPK.[G]_Q86Y91_1xPhospho_[S662]	[R].RGSLPDTQPSQGPSTPK.[G]	Q86Y91	KIF18B	19.591	19.6047	19.5772	14.4305	14.4442	14.4167
[K].KSPLAMSHASGVKTSPDPR.[Q]_Q1ED39_1xPhospho_[T/S]	[K].KSPLAMSHASGVKTSPDPR.[Q]	Q1ED39	KNOP1	19.5688	19.5825	19.555	14.4305	14.4442	14.4167
[R].HSPEEDFRQSPQEHFR.[R]_Q8IXT5_1xPhospho_[S718]	[R].HSPEEDFRQSPQEHFR.[R]	Q8IXT5	RBM12B	19.5276	19.5412	19.5138	14.4305	14.4442	14.4167
[K].TKSHDDGNIDLESDSFLK.[F]_P18583_1xPhospho_[S/T]	[K].TKSHDDGNIDLESDSFLK.[F]	P18583	SON	19.5245	19.5382	19.5107	14.4305	14.4442	14.4167
[K].VIIKQEPGEAPHVPATGAASQSPLPQYVTVK.[G]_Q9ULM3_1xPhospho_[T/S]	[K].VIIKQEPGEAPHVPATGAASQSPLPQYVTVK.[G]	Q9ULM3	YEATS2	19.4681	19.4817	19.4543	14.4305	14.4442	14.4167
[R].ESEKQQDSQPEEVMDVLEMVENVK.[H]_Q9H307_1xPhospho_[S]	[R].ESEKQQDSQPEEVMDVLEMVENVK.[H]	Q9H307	PNN	19.4544	19.4681	19.4406	14.4305	14.4442	14.4167
[R].GLGPPSPPAPPR.[G]_Q13425_1xPhospho_[S95]	[R].GLGPPSPPAPPR.[G]	Q13425	SNTB2	19.4084	19.4221	19.3946	14.4305	14.4442	14.4167
[R].ATHGSNSLPSSAR.[L]_Q8TDM6_1xPhospho_[S1254]	[R].ATHGSNSLPSSAR.[L]	Q8TDM6	DLG5	19.3829	19.3966	19.3691	14.4305	14.4442	14.4167
[R].NNVGERDDDVPADMVAEESGPGAQNSPYQLR.[R]_Q86XK2_1xPhospho_[S]	[R].NNVGERDDDVPADMVAEESGPGAQNSPYQLR.[R]	Q86XK2	FBXO11	19.379	19.3927	19.3652	14.4305	14.4442	14.4167
[R].AHFNAMFQPSSPTRRPGFSPTSHR.[L]_Q8WUA4_2xPhospho_[S893_S901]	[R].AHFNAMFQPSSPTRRPGFSPTSHR.[L]	Q8WUA4	GTF3C2	19.3195	19.3332	19.3057	14.4305	14.4442	14.4167
[R].RVHNNSPDTSR.[R]_Q9BRD0_1xPhospho_[S248]	[R].RVHNNSPDTSR.[R]	Q9BRD0	BUD13	19.311	19.3247	19.2972	14.4305	14.4442	14.4167
[K].TAPTLSPEHWK.[A]_Q96JM3_1xPhospho_[S405]	[K].TAPTLSPEHWK.[A]	Q96JM3	CHAMP1	19.2769	19.2906	19.2631	14.4305	14.4442	14.4167
[R].REEQTDTSDGESVTHHIR.[R]_P36915_3xPhospho_[T48_T/S]	[R].REEQTDTSDGESVTHHIR.[R]	P36915	GNL1	19.2631	19.2768	19.2493	14.4305	14.4442	14.4167
[R].KNDEPSGSEISSDSHAPLHSVTNSPEVAVK.[K]_Q9HCK1_2xPhospho_[S882_S886]	[R].KNDEPSGSEISSDSHAPLHSVTNSPEVAVK.[K]	Q9HCK1	ZDBF2	19.26	19.2737	19.2462	14.4305	14.4442	14.4167
[R].TASFSESR.[A]_P53396_1xPhospho_[S455]	[R].TASFSESR.[A]	P53396	ACLY	19.2079	19.2215	19.1941	14.4305	14.4442	14.4167
[R].SASASHQADIKEAR.[R]_Q14739_1xPhospho_[S]	[R].SASASHQADIKEAR.[R]	Q14739	LBR	19.1902	19.2038	19.1764	14.4305	14.4442	14.4167
[K].AEPASPDSPKGSSETETEPPVALAPGPAPTR.[C]_A0A6E1WCP9_3xPhospho_[S/T]	[K].AEPASPDSPKGSSETETEPPVALAPGPAPTR.[C]	A0A6E1WCP9	ESRRA	19.171	19.1847	19.1572	14.4305	14.4442	14.4167
[R].RPIERSQSPVHLR.[R]_Q96T58_2xPhospho_[S725_S727]	[R].RPIERSQSPVHLR.[R]	Q96T58	SPEN	19.1619	19.1756	19.1481	14.4305	14.4442	14.4167
[R].AGSNEDPILAPSGTPPPTIPPDETFGGR.[V]_C9JFV4_1xPhospho_[T/S]	[R].AGSNEDPILAPSGTPPPTIPPDETFGGR.[V]	C9JFV4	PELP1	19.084	19.0977	19.0702	14.4305	14.4442	14.4167
[K].NKEQHLSENEPVDTNSDNNLFTDTDLK.[S]_O60934_1xPhospho_[S/T]	[K].NKEQHLSENEPVDTNSDNNLFTDTDLK.[S]	O60934	NBN	19.082	19.0957	19.0682	14.4305	14.4442	14.4167
[K].ELKPQKSVVSDLEADDVK.[G]_P11388_2xPhospho_[S1374_S1377]	[K].ELKPQKSVVSDLEADDVK.[G]	P11388	TOP2A	19.0735	19.0872	19.0597	14.4305	14.4442	14.4167
[R].HFSTLKDDDLVEFSDLESEDDERPR.[S]_Q9HCK8_1xPhospho_[S1424]	[R].HFSTLKDDDLVEFSDLESEDDERPR.[S]	Q9HCK8	CHD8	19.0625	19.0762	19.0487	14.4305	14.4442	14.4167
[R].LVDVSPDRGSPPSRVPQALNFSPEESDSTFSK.[S]_Q9NYZ3_1xPhospho_[S]	[R].LVDVSPDRGSPPSRVPQALNFSPEESDSTFSK.[S]	Q9NYZ3	GTSE1	19.0542	19.0679	19.0404	14.4305	14.4442	14.4167
[R].ALAAVPSAGSVQRVPSGAAGGK.[M]_A0A669KB89_1xPhospho_[S]	[R].ALAAVPSAGSVQRVPSGAAGGK.[M]	A0A669KB89	SCRIB	19.0246	19.0382	19.0108	14.4305	14.4442	14.4167
[K].TEMDKSPFNSPSPQDSPR.[L]_A0A286YEX4_1xPhospho_[S361]	[K].TEMDKSPFNSPSPQDSPR.[L]	A0A286YEX4	NFIC	22.5805	22.5619	22.5988	14.4305	14.4442	14.4167
[R].SDESDQQESLHK.[L]_P49770_1xPhospho_[S103]	[R].SDESDQQESLHK.[L]	P49770	EIF2B2	20.9165	20.9065	20.9263	14.4305	14.4442	14.4167
[R].ADSGPTQPPLSLSPAPETK.[R]_O15027_1xPhospho_[S2083]	[R].ADSGPTQPPLSLSPAPETK.[R]	O15027	SEC16A	18.97	18.9837	18.9562	14.4305	14.4442	14.4167
[R].ANSFVGTAQYVSPELLTEK.[S]_O15530_1xPhospho_[S241]	[R].ANSFVGTAQYVSPELLTEK.[S]	O15530	PDPK1	18.8705	18.8842	18.8567	14.4305	14.4442	14.4167
[R].TETPPPLASLNVSK.[L]_Q3MHD2_1xPhospho_[T75]	[R].TETPPPLASLNVSK.[L]	Q3MHD2	LSM12	18.7866	18.8003	18.7728	14.4305	14.4442	14.4167
[K].NSSNKPAVTTKSPAVKPAAAPK.[Q]_A0A0A0MRM9_1xPhospho_[S/T]	[K].NSSNKPAVTTKSPAVKPAAAPK.[Q]	A0A0A0MRM9	NOLC1	18.7144	18.7281	18.7006	14.4305	14.4442	14.4167
[K].VKAQTPPGPSLSGSK.[S]_Q9UQ35_1xPhospho_[T1003]	[K].VKAQTPPGPSLSGSK.[S]	Q9UQ35	SRRM2	18.5968	18.6104	18.5829	14.4305	14.4442	14.4167
[K].NPEPDSDEHTPVEDEEPK.[K]_Q8N5F7_1xPhospho_[T/S]	[K].NPEPDSDEHTPVEDEEPK.[K]	Q8N5F7	NKAP	18.5897	18.6034	18.5759	14.4305	14.4442	14.4167
[R].KKKPDYLPYAEDESVDDLAQQKPR.[S]_O43290_1xPhospho_[S321]	[R].KKKPDYLPYAEDESVDDLAQQKPR.[S]	O43290	SART1	18.5482	18.5619	18.5344	14.4305	14.4442	14.4167
[K].STQLLQAAAAEASLNK.[S]_A0A096LP25_1xPhospho_[T/S]	[K].STQLLQAAAAEASLNK.[S]	A0A096LP25	AAK1	18.5385	18.5522	18.5247	14.4305	14.4442	14.4167
[R].RHSMENMELMK.[L]_A0A6Q8PF02_1xPhospho_[S425]	[R].RHSMENMELMK.[L]	A0A6Q8PF02	GPSM2	18.3775	18.3912	18.3637	14.4305	14.4442	14.4167
[R].RKEASSSEEPR.[N]_P30414_1xPhospho_[S243]	[R].RKEASSSEEPR.[N]	P30414	NKTR	18.3134	18.3271	18.2996	14.4305	14.4442	14.4167
[R].TSSDSALHTSVMNPSPQDTYPGPTPPSILPSRR.[G]_Q53ET0_1xPhospho_[S/T]	[R].TSSDSALHTSVMNPSPQDTYPGPTPPSILPSRR.[G]	Q53ET0	CRTC2	18.3007	18.3144	18.2869	14.4305	14.4442	14.4167
[K].HASPDKWNDKPK.[N]_Q96JM3_1xPhospho_[S87]	[K].HASPDKWNDKPK.[N]	Q96JM3	CHAMP1	18.1408	18.1545	18.127	14.4305	14.4442	14.4167
[R].DSALAEAPEGLSPAPPARSEEPCEQPLLVHPSGDHAR.[D]_Q9H9J4_1xPhospho_[S]	[R].DSALAEAPEGLSPAPPARSEEPCEQPLLVHPSGDHAR.[D]	Q9H9J4	USP42	18.0161	18.0298	18.0023	14.4305	14.4442	14.4167
[R].GASDSGKEHNGVR.[G]_Q5H9F3_1xPhospho_[S1167]	[R].GASDSGKEHNGVR.[G]	Q5H9F3	BCORL1	18.0072	18.0209	17.9934	14.4305	14.4442	14.4167
[R].NLGSINTELQDVQR.[I]_O75396_1xPhospho_[S137]	[R].NLGSINTELQDVQR.[I]	O75396	SEC22B	17.9071	17.9208	17.8933	14.4305	14.4442	14.4167
[K].ISSLLEEQFQQGK.[L]_P62241_1xPhospho_[S]	[K].ISSLLEEQFQQGK.[L]	P62241	RPS8	17.904	17.9177	17.8902	14.4305	14.4442	14.4167
[R].GRDSPYQSRGSPHYFSPFRPY.[-]_Q13242_2xPhospho_[S204_S208]	[R].GRDSPYQSRGSPHYFSPFRPY.[-]	Q13242	SRSF9	17.8097	17.8234	17.7959	14.4305	14.4442	14.4167
[K].QKALAEEASEEELPSDVDLNDPYFAEEVK.[Q]_Q9H501_2xPhospho_[S657_S663]	[K].QKALAEEASEEELPSDVDLNDPYFAEEVK.[Q]	Q9H501	ESF1	17.7625	17.7762	17.7487	14.4305	14.4442	14.4167
[R].TGYGGGFNERENVEYIEREESDGEYDEFGR.[K]_O95218_1xPhospho_[Y/S]	[R].TGYGGGFNERENVEYIEREESDGEYDEFGR.[K]	O95218	ZRANB2	17.7436	17.7573	17.7298	14.4305	14.4442	14.4167
[K].IPPMLSPVHVQDSTDLAPPSPEPPMLAPVAK.[S]_Q5VWG9_1xPhospho_[S243]	[K].IPPMLSPVHVQDSTDLAPPSPEPPMLAPVAK.[S]	Q5VWG9	TAF3	17.6407	17.6544	17.6269	14.4305	14.4442	14.4167
[K].SVVSDLEADDVKGSVPLSSSPPATHFPDETEITNPVPK.[K]_P11388_1xPhospho_[S/T]	[K].SVVSDLEADDVKGSVPLSSSPPATHFPDETEITNPVPK.[K]	P11388	TOP2A	17.6094	17.623	17.5955	14.4305	14.4442	14.4167
[K].NKELYEINPPEISEEIIGSPIPEPR.[Q]_Q86YS7_1xPhospho_[S643]	[K].NKELYEINPPEISEEIIGSPIPEPR.[Q]	Q86YS7	C2CD5	17.5641	17.5778	17.5503	14.4305	14.4442	14.4167
[K].KPPAPDPFARSSPR.[T]_O75116_1xPhospho_[S]	[K].KPPAPDPFARSSPR.[T]	O75116	ROCK2	17.5462	17.5599	17.5324	14.4305	14.4442	14.4167
[R].HGSVSADEAAR.[T]_Q9NWW5_1xPhospho_[S31]	[R].HGSVSADEAAR.[T]	Q9NWW5	CLN6	17.3277	17.3414	17.3139	14.4305	14.4442	14.4167
[R].QASPETSASPDGSQNLVYETELLR.[T]_Q14789_1xPhospho_[S3010]	[R].QASPETSASPDGSQNLVYETELLR.[T]	Q14789	GOLGB1	17.2987	17.3124	17.2849	14.4305	14.4442	14.4167
[R].RGEDMMHPLKVSLEDLYNGK.[T]_O60884_1xPhospho_[S123]	[R].RGEDMMHPLKVSLEDLYNGK.[T]	O60884	DNAJA2	17.295	17.3087	17.2812	14.4305	14.4442	14.4167
[R].SLAALDALNTDDENDEEEYEAWK.[V]_P55081_1xPhospho_[T267]	[R].SLAALDALNTDDENDEEEYEAWK.[V]	P55081	MFAP1	17.2898	17.3035	17.276	14.4305	14.4442	14.4167
[R].SLVQANPEVAMDSIIHMTQHISPTQR.[A]_Q13085_1xPhospho_[S2327]	[R].SLVQANPEVAMDSIIHMTQHISPTQR.[A]	Q13085	ACACA	17.1378	17.1515	17.124	14.4305	14.4442	14.4167
[K].GLQVDLQSDGAAAEDIVASEQSLGQK.[L]_A0A3B3IT92_1xPhospho_[S131]	[K].GLQVDLQSDGAAAEDIVASEQSLGQK.[L]	A0A3B3IT92	MCM4	17.021	17.0347	17.0072	14.4305	14.4442	14.4167
[K].AVSPSSSEKR.[S]_Q76FK4_1xPhospho_[S660]	[K].AVSPSSSEKR.[S]	Q76FK4	NOL8	16.805	16.8187	16.7912	14.4305	14.4442	14.4167
[R].TVSLGAGAKDELHIVEAEAMNYEGSPIKVTLATLK.[M]_P06748_1xPhospho_[Y/S]	[R].TVSLGAGAKDELHIVEAEAMNYEGSPIKVTLATLK.[M]	P06748	NPM1	16.6269	16.6406	16.6131	14.4305	14.4442	14.4167
[K].SKQSETVDQNSDSDEMLAILK.[E]_P46100_2xPhospho_[S/T]	[K].SKQSETVDQNSDSDEMLAILK.[E]	P46100	ATRX	16.571	16.5847	16.5572	14.4305	14.4442	14.4167
[R].SQAPLESSLDSLGDVFLDSGR.[K]_Q14980_1xPhospho_[S1789]	[R].SQAPLESSLDSLGDVFLDSGR.[K]	Q14980	NUMA1	16.56	16.5737	16.5462	14.4305	14.4442	14.4167
[K].RSRPTSEGSDIESTEPQK.[Q]_Q4G0J3_1xPhospho_[S254]	[K].RSRPTSEGSDIESTEPQK.[Q]	Q4G0J3	LARP7	21.8275	21.7987	21.8558	14.4305	14.4442	14.4167
[K].AAPEASSPPASPLQHLLPGK.[A]_Q96TA1_1xPhospho_[S]	[K].AAPEASSPPASPLQHLLPGK.[A]	Q96TA1	NIBAN2	20.2456	20.2507	20.2406	14.4305	14.4442	14.4167
[R].SPSDSSTASTPVAEQIER.[A]_Q16643_2xPhospho_[T343_T346]	[R].SPSDSSTASTPVAEQIER.[A]	Q16643	DBN1	21.4971	21.495	21.4961	14.4305	14.4442	14.4167
[R].SRTGSESSQTGTSTTSSR.[SN]_E7EX17_2xPhospho_[T/S]	[R].SRTGSESSQTGTSTTSSR.[SN]	E7EX17	EIF4B	21.0352	21.0734	20.9959	14.4305	14.4442	14.4167
[K].EKAGGEGGSEEEGSDKGAK.[G]_P07197_1xPhospho_[S]	[K].EKAGGEGGSEEEGSDKGAK.[G]	P07197	NEFM	23.612	23.6581	23.5643	14.4305	14.4442	14.4167
[K].EKSATRPSPSPERSSTGPEPPAPTPLLAER.[H]_Q9UQ35_3xPhospho_[S/T]	[K].EKSATRPSPSPERSSTGPEPPAPTPLLAER.[H]	Q9UQ35	SRRM2	21.274	21.2282	21.3185	14.4305	14.4442	14.4167
[K].KPTPIQLNPAPDGSAVNGTSSAETNLEALQK.[K]_Q02750_1xPhospho_[S/T]	[K].KPTPIQLNPAPDGSAVNGTSSAETNLEALQK.[K]	Q02750	MAP2K1	19.2676	19.2255	19.3086	14.4305	14.4442	14.4167
[R].NISSDDSEDGLDDSNPLLPQSGDPLIQVK.[E]_Q9ULG1_1xPhospho_[S]	[R].NISSDDSEDGLDDSNPLLPQSGDPLIQVK.[E]	Q9ULG1	INO80	18.1686	18.1273	18.2088	14.4305	14.4442	14.4167
[R].RQTEPVSPVLKR.[I]_Q8IYH5_1xPhospho_[S113]	[R].RQTEPVSPVLKR.[I]	Q8IYH5	ZZZ3	21.7994	21.7445	21.6875	14.4305	14.4442	14.4167
[R].ASQGLLSSIENSESDSSEAKEEGSRK.[K]_Q5UIP0_2xPhospho_[S]	[R].ASQGLLSSIENSESDSSEAKEEGSRK.[K]	Q5UIP0	RIF1	21.0178	20.9094	20.9647	14.4305	14.4442	14.4167
[K].KPYRIESDEEEDFENVGK.[V]_Q96T23_1xPhospho_[Y/S]	[K].KPYRIESDEEEDFENVGK.[V]	Q96T23	RSF1	21.0095	20.9518	21.0649	14.4305	14.4442	14.4167
[K].AEAPSSPDVAPAGKEDSPSASGR.[V]_Q9P1Y6_2xPhospho_[S1360_S1371]	[K].AEAPSSPDVAPAGKEDSPSASGR.[V]	Q9P1Y6	PHRF1	20.5417	20.5973	20.484	14.4305	14.4442	14.4167
[K].RISSKSPGHMVILDQTK.[G]_Q9NWH9_2xPhospho_[S551_S553]	[K].RISSKSPGHMVILDQTK.[G]	Q9NWH9	SLTM	21.9512	22.0363	21.8608	14.4305	14.4442	14.4167
[R].EQPEMEDANSEKSINEENGEVSEDQSQNK.[H]_Q13523_1xPhospho_[S]	[R].EQPEMEDANSEKSINEENGEVSEDQSQNK.[H]	Q13523	PRPF4B	19.8546	19.9346	20.0104	14.4305	14.4442	14.4167
[K].NLATSADTPPSTVPGTGK.[S]_Q96Q15_2xPhospho_[T3569_T3573]	[K].NLATSADTPPSTVPGTGK.[S]	Q96Q15	SMG1	19.8869	19.9825	19.7845	14.4305	14.4442	14.4167
[K].ALQKSPGPQR.[E]_H7C560_1xPhospho_[S419]	[K].ALQKSPGPQR.[E]	H7C560	BRAF	26.6593	26.8227	26.475	24.425	24.5552	24.2819
[R].AIGSTSKPQESPKGKR.[K]_P18887_1xPhospho_[S241]	[R].AIGSTSKPQESPKGKR.[K]	P18887	XRCC1	22.9433	23.0517	22.826	19.6704	19.63	19.7097
[R].YMNSDTTSPELR.[E]_Q96ST3_1xPhospho_[S1112]	[R].YMNSDTTSPELR.[E]	Q96ST3	SIN3A	20.4799	20.6156	20.7396	14.4305	14.4442	14.4167
[K].TGVTSTSDSEEEGDDQEGEK.[K]_O75475_1xPhospho_[S/T]	[K].TGVTSTSDSEEEGDDQEGEK.[K]	O75475	PSIP1	20.7218	20.8636	20.9927	14.4305	14.4442	14.4167
[K].ANASNSPEGNKTK.[G]_Q2TB10_1xPhospho_[S647]	[K].ANASNSPEGNKTK.[G]	Q2TB10	ZNF800	22.8361	22.4814	22.6696	14.4305	14.4442	14.4167
[K].AQSNGSGNGSDSEMDTSSLER.[G]_Q9NRY4_1xPhospho_[S]	[K].AQSNGSGNGSDSEMDTSSLER.[G]	Q9NRY4	ARHGAP35	20.3494	20.4806	20.205	14.4305	14.4442	14.4167
[K].VVPSFLPVDQGGSLVGR.[N]_Q14126_1xPhospho_[S680]	[K].VVPSFLPVDQGGSLVGR.[N]	Q14126	DSG2	17.7567	17.8411	17.667	14.4305	14.4442	14.4167
[R].GSPSPASVSSGRK.[S]_P10398_1xPhospho_[S]	[R].GSPSPASVSSGRK.[S]	P10398	ARAF	24.4968	24.2146	24.7327	14.4305	14.4442	14.4167
[R].VSPAHSPPENGLDK.[A]_H0YL70_2xPhospho_[S273_S277]	[R].VSPAHSPPENGLDK.[A]	H0YL70	TLE3	20.2127	20.0401	20.3668	14.4305	14.4442	14.4167
[K].HDDGTQSDSENAGAHRR.[C]_Q5SW79_1xPhospho_[T/S]	[K].HDDGTQSDSENAGAHRR.[C]	Q5SW79	CEP170	23.783	23.5403	23.2484	14.4305	14.4442	14.4167
[R].SPIIHSPK.[R]_O94913_1xPhospho_[S494]	[R].SPIIHSPK.[R]	O94913	PCF11	20.2015	20.0167	20.3654	14.4305	14.4442	14.4167
[K].IYRSQSPHYFR.[S]_Q9UKJ3_2xPhospho_[S1035_Y/S]	[K].IYRSQSPHYFR.[S]	Q9UKJ3	GPATCH8	19.4341	19.5809	19.2706	14.4305	14.4442	14.4167
[K].GSGREEEKGVVTNGLDLSPADEK.[K]_P07197_1xPhospho_[S837]	[K].GSGREEEKGVVTNGLDLSPADEK.[K]	P07197	NEFM	20.0651	20.2555	20.4236	14.4305	14.4442	14.4167
[K].RVALSDDETKETENMR.[K]_Q15054_1xPhospho_[S307]	[K].RVALSDDETKETENMR.[K]	Q15054	POLD3	21.4387	21.2034	21.6409	14.4305	14.4442	14.4167
[R].QQSTPQAANSPPNLGAK.[I]_Q9Y4C1_1xPhospho_[S325]	[R].QQSTPQAANSPPNLGAK.[I]	Q9Y4C1	KDM3A	21.5656	21.3148	21.7792	14.4305	14.4442	14.4167
[K].STVKPKPQLSHSSRLSSDLTR.[E]_Q7Z6E9_1xPhospho_[S]	[K].STVKPKPQLSHSSRLSSDLTR.[E]	Q7Z6E9	RBBP6	24.3684	24.6565	24.0082	14.4305	14.4442	14.4167
[K].KLPPPPGSPLGHSPTASPPPTAR.[K]_A0A669KBH9_1xPhospho_[S561]	[K].KLPPPPGSPLGHSPTASPPPTAR.[K]	A0A669KBH9	WIZ	22.462	22.7156	22.1541	14.4305	14.4442	14.4167
[K].SHSAPSEVGFSDAR.[H]_Q86V48_1xPhospho_[S905]	[K].SHSAPSEVGFSDAR.[H]	Q86V48	LUZP1	21.39	21.7238	21.2389	14.4305	14.4442	14.4167
[K].KAASTDLGAGETVVGK.[V]_Q15032_1xPhospho_[S/T]	[K].KAASTDLGAGETVVGK.[V]	Q15032	R3HDM1	20.3633	20.6431	20.8064	14.4305	14.4442	14.4167
[K].KVPLPGPGSPEVKR.[A]_Q8WXD9_1xPhospho_[S1257]	[K].KVPLPGPGSPEVKR.[A]	Q8WXD9	CASKIN1	21.3561	21.0584	21.6027	14.4305	14.4442	14.4167
[K].LKMSPGR.[S]_Q9UGU0_1xPhospho_[S1019]	[K].LKMSPGR.[S]	Q9UGU0	TCF20	20.3793	20.606	20.1101	14.4305	14.4442	14.4167
[R].ATSPESTSR.[S]_Q8N3X1_1xPhospho_[S464]	[R].ATSPESTSR.[S]	Q8N3X1	FNBP4	21.7717	21.7678	21.2273	14.4305	14.4442	14.4167
[R].ERDQRPSSPIRHQGR.[N]_A0A7I2V4I5_1xPhospho_[S]	[R].ERDQRPSSPIRHQGR.[N]	A0A7I2V4I5	ZC3H13	22.9828	23.3096	22.5597	14.4305	14.4442	14.4167
[K].EANLQQNEEKNHSDSSTSESEVSSVSPLKNK.[H]_Q9NY27_1xPhospho_[S226]	[K].EANLQQNEEKNHSDSSTSESEVSSVSPLKNK.[H]	Q9NY27	PPP4R2	20.8715	20.3101	20.618	14.4305	14.4442	14.4167
[K].AQASPSEENKANK.[N]_Q5T2D3_1xPhospho_[S326]	[K].AQASPSEENKANK.[N]	Q5T2D3	OTUD3	24.0051	23.6492	23.1758	14.4305	14.4442	14.4167
[R].GPPASSPAPAPKFSPVTPK.[F]_Q15942_1xPhospho_[S267]	[R].GPPASSPAPAPKFSPVTPK.[F]	Q15942	ZYX	21.3004	21.0315	20.7007	14.4305	14.4442	14.4167
[R].QQFYHSVQDLSGGSR.[Q]_P10398_1xPhospho_[S/Y]	[R].QQFYHSVQDLSGGSR.[Q]	P10398	ARAF	22.3903	22.7084	21.9815	14.4305	14.4442	14.4167
[K].KGDSSAEELK.[L]_P26373_1xPhospho_[S]	[K].KGDSSAEELK.[L]	P26373	RPL13	21.073	21.372	20.6953	14.4305	14.4442	14.4167
[R].RASQEANLLTLAQK.[A]_A0A1C7CYX1_1xPhospho_[S461]	[R].RASQEANLLTLAQK.[A]	A0A1C7CYX1	MIDEAS	19.5867	19.8299	19.2939	14.4305	14.4442	14.4167
[K].SSSPLPTVQLHPQSPTAGKK.[H]_O60245_2xPhospho_[S1000_S1011]	[K].SSSPLPTVQLHPQSPTAGKK.[H]	O60245	PCDH7	19.6376	19.3298	19.8912	14.4305	14.4442	14.4167
[R].GSPPRPPPPPPLLGTVSSPSSSPTHLWTGEVSAAPPPAR.[V]_Q6P1L5_1xPhospho_[S136]	[R].GSPPRPPPPPPLLGTVSSPSSSPTHLWTGEVSAAPPPAR.[V]	Q6P1L5	FAM117B	20.4072	20.6975	20.0433	14.4305	14.4442	14.4167
[K].LYINHTPPPLSKSKER.[E]_Q8NI27_1xPhospho_[S1450]	[K].LYINHTPPPLSKSKER.[E]	Q8NI27	THOC2	22.2505	21.4137	21.8919	14.4305	14.4442	14.4167
[R].VTSSMSSPSMQPK.[K]_A0A2R8Y7R9_1xPhospho_[S]	[R].VTSSMSSPSMQPK.[K]	A0A2R8Y7R9	PPFIA1	19.976	19.621	20.2606	14.4305	14.4442	14.4167
[R].SPSPAPAPAPAAAAGPPTRK.[K]_Q9H7N4_1xPhospho_[S]	[R].SPSPAPAPAPAAAAGPPTRK.[K]	Q9H7N4	SCAF1	21.728	21.3698	20.8924	14.4305	14.4442	14.4167
[R].LLEDSDSEDEAAPSPLQPALRPNPTAILDEAPKPK.[R]_Q9BW85_2xPhospho_[S/T]	[R].LLEDSDSEDEAAPSPLQPALRPNPTAILDEAPKPK.[R]	Q9BW85	YJU2	18.1142	18.3237	17.8691	14.4305	14.4442	14.4167
[R].MYPPRSPK.[S]_Q8WWM7_1xPhospho_[S449]	[R].MYPPRSPK.[S]	Q8WWM7	ATXN2L	26.2745	25.6773	24.6399	20.8118	20.2146	19.1773
[R].RTSNERPGSGQGQGR.[D]_Q8TAD8_2xPhospho_[S159_S/T]	[R].RTSNERPGSGQGQGR.[D]	Q8TAD8	SNIP1	23.9782	23.5203	22.8457	14.4305	14.4442	14.4167
[K].QITTSPITVRK.[N]_O95835_1xPhospho_[T/S]	[K].QITTSPITVRK.[N]	O95835	LATS1	20.5033	21.4384	21.0453	14.4305	14.4442	14.4167
[R].KSLSDSESDDSK.[S]_Q13185_1xPhospho_[S95]	[R].KSLSDSESDDSK.[S]	Q13185	CBX3	22.5334	21.8499	22.9952	14.4305	14.4442	14.4167
[K].SADGSAPAGEGEGVTLQR.[N]_Q01650_1xPhospho_[S]	[K].SADGSAPAGEGEGVTLQR.[N]	Q01650	SLC7A5	20.5655	21.5417	21.1841	14.4305	14.4442	14.4167
[K].RPRSPGSNSKVPEIEVTVEGPNNNNPQTSAVR.[T]_A0A494C1K3_1xPhospho_[S]	[K].RPRSPGSNSKVPEIEVTVEGPNNNNPQTSAVR.[T]	A0A494C1K3	GTF2I	21.1004	20.1794	20.7122	14.4305	14.4442	14.4167
[K].LLSPSNEK.[L]_Q14694_1xPhospho_[S547]	[K].LLSPSNEK.[L]	Q14694	USP10	23.174	22.6903	21.9571	14.4305	14.4442	14.4167
[R].TASGGRTEQGMSR.[S]_Q7L7X3_1xPhospho_[S/T]	[R].TASGGRTEQGMSR.[S]	Q7L7X3	TAOK1	23.8091	24.3486	22.9375	14.4305	14.4442	14.4167
[R].KEYEQELSDDLHVER.[Y]_Q7Z7F7_1xPhospho_[S111]	[R].KEYEQELSDDLHVER.[Y]	Q7Z7F7	MRPL55	21.9505	21.508	20.8666	14.4305	14.4442	14.4167
[K].NIISPPWDFR.[E]_Q13042_1xPhospho_[S560]	[K].NIISPPWDFR.[E]	Q13042	CDC16	19.7333	20.0907	19.257	14.4305	14.4442	14.4167
[R].HKLTVSDGESGEEKK.[T]_P46100_2xPhospho_[S1348_S1352]	[R].HKLTVSDGESGEEKK.[T]	P46100	ATRX	21.1008	20.098	20.6848	14.4305	14.4442	14.4167
[K].VTGTEGSSSTLVDYTSTSSTGGSPVRK.[S]_Q7Z6E9_2xPhospho_[S1273_S1277]	[K].VTGTEGSSSTLVDYTSTSSTGGSPVRK.[S]	Q7Z6E9	RBBP6	21.1868	20.1423	20.7571	14.4305	14.4442	14.4167
[R].ETDKSPTSTEPR.[Q]_Q6IQ19_1xPhospho_[S145]	[R].ETDKSPTSTEPR.[Q]	Q6IQ19	CCSAP	21.5387	22.0082	20.8381	14.4305	14.4442	14.4167
[R].RLSYNTASNK.[T]_P49207_1xPhospho_[S12]	[R].RLSYNTASNK.[T]	P49207	RPL34	22.2604	21.035	21.7741	14.4305	14.4442	14.4167
[-].MEEGGRDKAPVQPQQSPAAAPGGTDEKPSGK.[E]_Q13200_1xAcetyl_[N-Term]_1xPhospho_[S16]	[-].MEEGGRDKAPVQPQQSPAAAPGGTDEKPSGK.[E]	Q13200	PSMD2	21.046	21.812	22.3097	14.4305	14.4442	14.4167
[R].RPSQGPPAR.[S]_Q9C0C2_1xPhospho_[S1545]	[R].RPSQGPPAR.[S]	Q9C0C2	TNKS1BP1	21.9119	21.1338	22.4145	14.4305	14.4442	14.4167
[R].ERSGGEQAQDWDALPPK.[R]_Q92979_1xPhospho_[S14]	[R].ERSGGEQAQDWDALPPK.[R]	Q92979	EMG1	21.9757	20.818	21.0532	14.4305	14.4442	14.4167
[K].KTSATVGPK.[A]_P16104_1xPhospho_[S122]	[K].KTSATVGPK.[A]	P16104	H2AX	23.9356	23.2574	24.3951	17.823	18.999	19.6381
[R].RSTQGVTLTDLQEAEK.[T]_O14974_1xPhospho_[T696]	[R].RSTQGVTLTDLQEAEK.[T]	O14974	PPP1R12A	22.2264	22.7584	21.3744	14.4305	14.4442	14.4167
[R].RHDSVENSDSHVEK.[K]_Q9H9J4_1xPhospho_[S1166]	[R].RHDSVENSDSHVEK.[K]	Q9H9J4	USP42	22.5319	23.1235	24.1272	14.4305	14.4442	14.4167
[K].GVHIHQAGGSPPASSTSSSSLTNDVAKQPVSR.[D]_Q8N122_1xPhospho_[S877]	[K].GVHIHQAGGSPPASSTSSSSLTNDVAKQPVSR.[D]	Q8N122	RPTOR	20.1199	21.2908	20.821	14.4305	14.4442	14.4167
[R].NTSAEKELSSPISPK.[S]_E9PGC8_1xPhospho_[S2260]	[R].NTSAEKELSSPISPK.[S]	E9PGC8	MAP1A	20.4178	19.7496	20.8727	14.4305	14.4442	14.4167
[K].WAHDKFSGEEGEIEDDESGTENR.[E]_Q9Y2W1_2xPhospho_[S928_S939]	[K].WAHDKFSGEEGEIEDDESGTENR.[E]	Q9Y2W1	THRAP3	21.4296	20.9384	20.1879	14.4305	14.4442	14.4167
[R].QHYQKETESAPGSPR.[A]_Q6PKG0_2xPhospho_[S521_S/T]	[R].QHYQKETESAPGSPR.[A]	Q6PKG0	LARP1	20.951	20.4803	19.7772	14.4305	14.4442	14.4167
[R].SSLGSLQTPEAVTTR.[K]_Q7Z2W4_1xPhospho_[S]	[R].SSLGSLQTPEAVTTR.[K]	Q7Z2W4	ZC3HAV1	19.9889	20.76	21.2598	14.4305	14.4442	14.4167
[R].GSGKKPESAAGSQSPALPPR.[L]_Q02297_1xPhospho_[S32]	[R].GSGKKPESAAGSQSPALPPR.[L]	Q02297	NRG1	20.0615	21.3712	20.8601	14.4305	14.4442	14.4167
[R].ASPEPPGPESSSR.[W]_Q9C0C2_1xPhospho_[S672]	[R].ASPEPPGPESSSR.[W]	Q9C0C2	TNKS1BP1	21.6673	22.7261	23.3613	14.4305	14.4442	14.4167
[R].VVPGQFDDADSSDSENRDLK.[T]_Q9BRS2_2xPhospho_[S21_S22]	[R].VVPGQFDDADSSDSENRDLK.[T]	Q9BRS2	RIOK1	21.3857	20.8755	20.0317	14.4305	14.4442	14.4167
[R].RKPMLPALTINPTIAEGPSPTSEGASEANLVDLQK.[K]_A0A1B0GUL7_2xPhospho_[T/S]	[R].RKPMLPALTINPTIAEGPSPTSEGASEANLVDLQK.[K]	A0A1B0GUL7	A0A1B0GUL7	20.7609	19.5164	20.2689	14.4305	14.4442	14.4167
[R].RPSASSPNNNTAAK.[G]_O75151_1xPhospho_[S]	[R].RPSASSPNNNTAAK.[G]	O75151	PHF2	24.7198	22.7713	23.209	14.4305	14.4442	14.4167
[R].DLDKPRRSPTLR.[Y]_Q8NAV1_1xPhospho_[S226]	[R].DLDKPRRSPTLR.[Y]	Q8NAV1	PRPF38A	26.2164	24.1383	24.2529	14.4305	14.4442	14.4167
[K].KKPTPIQLNPAPDGSAVNGTSSAETNLEALQK.[K]_Q02750_1xPhospho_[T/S]	[K].KKPTPIQLNPAPDGSAVNGTSSAETNLEALQK.[K]	Q02750	MAP2K1	28.9438	29.7351	28.7036	21.09	18.3914	22.4169
[K].SSPVKVGEKR.[K]_P49916_1xPhospho_[S]	[K].SSPVKVGEKR.[K]	P49916	LIG3	22.3457	22.9651	21.237	14.4305	14.4442	14.4167
[K].SLSPGVSR.[D]_Q9UKV3_1xPhospho_[S657]	[K].SLSPGVSR.[D]	Q9UKV3	ACIN1	21.3888	20.429	21.9601	14.4305	14.4442	14.4167
[K].GISPVVSEHRK.[Q]_Q99700_1xPhospho_[S784]	[K].GISPVVSEHRK.[Q]	Q99700	ATXN2	20.8925	22.4745	22.2541	14.4305	14.4442	14.4167
[K].HIKEEPLSEEEPCTSTAIASPEKK.[K]_Q9Y2X3_2xPhospho_[S514_T/S]	[K].HIKEEPLSEEEPCTSTAIASPEKK.[K]	Q9Y2X3	NOP58	21.1501	21.7147	20.2097	14.4305	14.4442	14.4167
[R].ENSPSSQSAGLSSINK.[E]_H3BSS6_1xPhospho_[S]	[R].ENSPSSQSAGLSSINK.[E]	H3BSS6	ZNF106	19.2105	19.9695	20.4643	14.4305	14.4442	14.4167
[R].QVAGDAPVEQATAETASPVHREEHGR.[G]_Q92766_1xPhospho_[T/S]	[R].QVAGDAPVEQATAETASPVHREEHGR.[G]	Q92766	RREB1	19.4476	20.7712	20.2561	14.4305	14.4442	14.4167
[K].SMSAPVIFDR.[S]_O60749_1xPhospho_[S119]	[K].SMSAPVIFDR.[S]	O60749	SNX2	18.2601	18.6363	17.7499	14.4305	14.4442	14.4167
[R].VADPDHDHTGFLTEYVATR.[W]_P28482_1xPhospho_[Y187]	[R].VADPDHDHTGFLTEYVATR.[W]	P28482	MAPK1	21.8362	22.4481	20.7523	14.4305	14.4442	14.4167
[K].SESPFRETEPLVSPHQDK.[L]_Q9BYW2_1xPhospho_[S/T]	[K].SESPFRETEPLVSPHQDK.[L]	Q9BYW2	SETD2	20.7085	20.1908	19.3755	14.4305	14.4442	14.4167
[K].GQEEGGGWDVEEDLELPPELDISPGAAGGAEDGFFVPPTK.[G]_P53621_1xPhospho_[S895]	[K].GQEEGGGWDVEEDLELPPELDISPGAAGGAEDGFFVPPTK.[G]	P53621	COPA	16.9094	17.174	16.5851	14.4305	14.4442	14.4167
[R].VVGKPAQLGTQRSQEADVQDWEFR.[K]_Q9C0C2_1xPhospho_[T/S]	[R].VVGKPAQLGTQRSQEADVQDWEFR.[K]	Q9C0C2	TNKS1BP1	20.671	22.3723	21.4906	14.4305	14.4442	14.4167
[K].TQMAEVLPSPR.[G]_P11388_1xPhospho_[S1213]	[K].TQMAEVLPSPR.[G]	P11388	TOP2A	19.7689	20.6817	21.2363	14.4305	14.4442	14.4167
[R].RPAGGRPSPSAMGK.[R]_Q92615_1xPhospho_[S718]	[R].RPAGGRPSPSAMGK.[R]	Q92615	LARP4B	21.6805	20.3213	20.3723	14.4305	14.4442	14.4167
[R].TLEEVVMAEEEDEGTDRPGSPA.[-]_A6NKF1_1xPhospho_[S402]	[R].TLEEVVMAEEEDEGTDRPGSPA.[-]	A6NKF1	A6NKF1	16.9192	16.587	17.189	14.4305	14.4442	14.4167
[K].GGEKTPVSGSLKSPVPR.[S]_Q8NI27_1xPhospho_[S1393]	[K].GGEKTPVSGSLKSPVPR.[S]	Q8NI27	THOC2	22.3109	20.5676	21.688	14.4305	14.4442	14.4167
[R].SPSFGEDYYGPSR.[S]_P49761_1xPhospho_[S]	[R].SPSFGEDYYGPSR.[S]	P49761	CLK3	21.2963	19.7486	20.7051	14.4305	14.4442	14.4167
[K].TSAAACAVTDLSDDSDFDEKAK.[L]_Q9NQZ2_1xPhospho_[S368]	[K].TSAAACAVTDLSDDSDFDEKAK.[L]	Q9NQZ2	UTP3	20.428	19.8971	19.0482	14.4305	14.4442	14.4167
[R].GRPPAEKLSPNPPKLTK.[Q]_P51531_1xPhospho_[S1377]	[R].GRPPAEKLSPNPPKLTK.[Q]	P51531	SMARCA2	22.2743	20.4693	21.6374	14.4305	14.4442	14.4167
[R].KRSISESSR.[S]_Q9H307_1xPhospho_[S690]	[R].KRSISESSR.[S]	Q9H307	PNN	18.9775	19.447	18.277	14.4305	14.4442	14.4167
[K].LKSLNDLDQANEEQETEFLK.[L]_Q96AA8_1xPhospho_[S376]	[K].LKSLNDLDQANEEQETEFLK.[L]	Q96AA8	JAKMIP2	20.4778	21.0529	19.5071	14.4305	14.4442	14.4167
[K].VIETPENDFK.[H]_Q9H0G5_1xPhospho_[T275]	[K].VIETPENDFK.[H]	Q9H0G5	NSRP1	19.6455	20.1737	21.2074	14.4305	14.4442	14.4167
[R].APSPTSSAGEEGTKKPEPLSPASYHQPEGVAR.[I]_O94964_1xPhospho_[S1303]	[R].APSPTSSAGEEGTKKPEPLSPASYHQPEGVAR.[I]	O94964	SOGA1	20.9613	19.4117	20.3852	14.4305	14.4442	14.4167
[R].LLLERPSPIR.[D]_Q96T37_1xPhospho_[S700]	[R].LLLERPSPIR.[D]	Q96T37	RBM15	20.4695	22.2353	22.0834	14.4305	14.4442	14.4167
[K].AVGMPSPVSPK.[L]_Q9UHB7_1xPhospho_[S1058]	[K].AVGMPSPVSPK.[L]	Q9UHB7	AFF4	20.2904	20.6961	19.1875	14.4305	14.4442	14.4167
[R].KDSQNSSQHSVSSHR.[S]_Q96QZ7_1xPhospho_[S]	[R].KDSQNSSQHSVSSHR.[S]	Q96QZ7	MAGI1	23.1622	21.2258	21.4432	14.4305	14.4442	14.4167
[K].VASSPVMVSNPATR.[M]_P51610_1xPhospho_[S598]	[K].VASSPVMVSNPATR.[M]	P51610	HCFC1	21.5699	22.1132	20.2199	14.4305	14.4442	14.4167
[K].ETRISFVEEDVHPK.[W]_Q8WYP5_1xPhospho_[S/T]	[K].ETRISFVEEDVHPK.[W]	Q8WYP5	AHCTF1	20.5641	19.4888	21.1734	14.4305	14.4442	14.4167
[K].FYETKEESYSPSKDR.[N]_Q96T23_1xPhospho_[Y/S]	[K].FYETKEESYSPSKDR.[N]	Q96T23	RSF1	24.1532	21.7231	23.3987	14.4305	14.4442	14.4167
[R].QNSSDSISSLNSITSHSSIGSSK.[D]_Q8NEY1_1xPhospho_[S]	[R].QNSSDSISSLNSITSHSSIGSSK.[D]	Q8NEY1	NAV1	21.9056	20.1274	20.5528	14.4305	14.4442	14.4167
[K].SKPIPIMPASPQKGHAVNLLDVPVPVAR.[K]_O00429_1xPhospho_[S616]	[K].SKPIPIMPASPQKGHAVNLLDVPVPVAR.[K]	O00429	DNM1L	20.5608	21.1748	19.4699	14.4305	14.4442	14.4167
[R].NGILAIEGTGSDVDDDMSGDEKQDNESNVDPR.[D]_Q93008_1xPhospho_[S/T]	[R].NGILAIEGTGSDVDDDMSGDEKQDNESNVDPR.[D]	Q93008	USP9X	19.0359	19.5456	18.2407	14.4305	14.4442	14.4167
[R].RPDSPTRPTLR.[G]_Q7RTP6_1xPhospho_[S1649]	[R].RPDSPTRPTLR.[G]	Q7RTP6	MICAL3	25.4221	25.5415	22.9037	14.4305	14.4442	14.4167
[K].SPPREGSQGELTPANSQSR.[M]_A8K070_1xPhospho_[S509]	[K].SPPREGSQGELTPANSQSR.[M]	A8K070	GPS1	22.3584	20.785	20.4763	14.4305	14.4442	14.4167
[K].TPGDFSYAYQKPEETTRSPDEEDYDYESYEK.[T]_P46821_1xPhospho_[S/T/Y]	[K].TPGDFSYAYQKPEETTRSPDEEDYDYESYEK.[T]	P46821	MAP1B	19.5033	20.0615	18.5808	14.4305	14.4442	14.4167
[R].ANASPQKPLDLK.[Q]_C9J0Q5_1xPhospho_[S938]	[R].ANASPQKPLDLK.[Q]	C9J0Q5	NCOR2	19.3988	20.5407	21.1701	14.4305	14.4442	14.4167
[R].RKIDTHPSPSHSSTVK.[VD]_Q8NI27_1xPhospho_[S1417]	[R].RKIDTHPSPSHSSTVK.[VD]	Q8NI27	THOC2	21.2789	20.3456	19.4685	14.4305	14.4442	14.4167
[K].NMTVEQLLTGSPTSPTVEPEKPTR.[E]_Q9C0C9_1xPhospho_[S839]	[K].NMTVEQLLTGSPTSPTVEPEKPTR.[E]	Q9C0C9	UBE2O	26.522	27.3933	23.9718	14.4305	14.4442	14.4167
[R].SSSPEAMDPPPPK.[A]_Q9UK33_1xPhospho_[S]	[R].SSSPEAMDPPPPK.[A]	Q9UK33	ZNF580	21.5364	19.6585	21.0732	14.4305	14.4442	14.4167
[K].KEKPELSEPSHLNGPSSDPEAAFLSR.[D]_Q9H4A3_1xPhospho_[S]	[K].KEKPELSEPSHLNGPSSDPEAAFLSR.[D]	Q9H4A3	WNK1	22.0397	22.766	20.5069	14.4305	14.4442	14.4167
[R].GRPSQEPPLAPPHR.[R]_Q5VWQ0_1xPhospho_[S104]	[R].GRPSQEPPLAPPHR.[R]	Q5VWQ0	RSBN1	22.0108	21.3115	19.9013	14.4305	14.4442	14.4167
[K].KAASPSPQSVR.[R]_A9Z1X7_3xPhospho_[S747_S749_S752]	[K].KAASPSPQSVR.[R]	A9Z1X7	SRRM1	21.2239	19.3065	20.5628	14.4305	14.4442	14.4167
[R].TSISQYITGSLLEATTSLGAR.[S]_Q9P212_1xPhospho_[Y465]	[R].TSISQYITGSLLEATTSLGAR.[S]	Q9P212	PLCE1	24.1231	21.9777	24.9501	14.4305	14.4442	14.4167
[R].LGAGGGSPEKSPSAQELK.[E]_Q9UNE7_2xPhospho_[S19_S23]	[R].LGAGGGSPEKSPSAQELK.[E]	Q9UNE7	STUB1	21.4006	19.368	20.7161	14.4305	14.4442	14.4167
[R].EGAKDIDISSPEFK.[I]_Q09666_1xPhospho_[S]	[R].EGAKDIDISSPEFK.[I]	Q09666	AHNAK	22.8195	22.4981	22.6677	21.9518	21.6305	21.8001
[R].STEPELIQVK.[S]_Q15758_1xPhospho_[T/S]	[R].STEPELIQVK.[S]	Q15758	SLC1A5	21.7497	21.4621	21.6131	21.7173	21.2964	20.6995
[R].KQSGSPTLDTAPNGR.[Y]_Q9H2J7_1xPhospho_[S]	[R].KQSGSPTLDTAPNGR.[Y]	Q9H2J7	SLC6A15	21.2645	21.4008	21.1138	21.5428	21.6792	21.3921
[R].TKSPKPAESPQSATK.[Q]_Q5VUA4_1xPhospho_[S/T]	[R].TKSPKPAESPQSATK.[Q]	Q5VUA4	ZNF318	21.9213	22.0859	21.7355	24.3273	24.4919	24.1415
[R].NPQMPQYSSPQPGSALSPR.[Q]_O14497_1xPhospho_[S]	[R].NPQMPQYSSPQPGSALSPR.[Q]	O14497	ARID1A	20.8777	21.02	20.7198	20.7833	21.4285	21.8727
[K].AGLESGAEPGDGDSDTTK.[K]_O60832_2xPhospho_[S485_S494]	[K].AGLESGAEPGDGDSDTTK.[K]	O60832	DKC1	21.8316	21.9383	21.7163	23.0378	22.3828	21.15
[K].SGTPPRQGSITSPQANEQSVTPQR.[R]_Q9UQ35_2xPhospho_[T/S]	[K].SGTPPRQGSITSPQANEQSVTPQR.[R]	Q9UQ35	SRRM2	20.2979	20.517	20.249	20.9741	21.1931	20.9251
[R].SQSPHYFR.[S]_Q9UKJ3_2xPhospho_[S1033_S1035]	[R].SQSPHYFR.[S]	Q9UKJ3	GPATCH8	20.3469	20.4808	20.6033	24.2829	22.7431	22.9118
[K].MALPPQEDATASPPR.[Q]_Q9UQ35_1xPhospho_[S/T]	[K].MALPPQEDATASPPR.[Q]	Q9UQ35	SRRM2	20.4821	20.1692	20.3341	22.8587	22.5458	22.7107
[R].DYDEEEQGYDSEKEK.[K]_Q05519_1xPhospho_[S434]	[R].DYDEEEQGYDSEKEK.[K]	Q05519	SRSF11	20.3891	20.0783	20.2421	21.8253	21.6525	22.849
[R].AAAAGLGHPASPGGSEDGPPGSEEEDAAR.[E]_Q99856_2xPhospho_[S81_S]	[R].AAAAGLGHPASPGGSEDGPPGSEEEDAAR.[E]	Q99856	ARID3A	19.9189	20.1727	20.0514	22.2707	22.0605	22.4542
[R].KVTGTEGSSSTLVDYTSTSSTGGSPVRK.[S]_Q7Z6E9_2xPhospho_[S1273_S1277]	[R].KVTGTEGSSSTLVDYTSTSSTGGSPVRK.[S]	Q7Z6E9	RBBP6	22.174	21.7772	21.9892	22.5803	22.1835	22.3955
[K].KAQEAEAQSEDDDEDTEEEQGEEKEK.[G]_Q5C9Z4_1xPhospho_[T/S]	[K].KAQEAEAQSEDDDEDTEEEQGEEKEK.[G]	Q5C9Z4	NOM1	23.4286	23.2307	23.0014	22.0716	21.8737	21.6443
[K].GGNLPPVSPNDSGAK.[I]_Q9UK61_1xPhospho_[S1103]	[K].GGNLPPVSPNDSGAK.[I]	Q9UK61	TASOR	20.4404	20.246	20.2378	23.6711	23.4766	23.4685
[K].IEKIGEGTYGVVYK.[G]_A0A024QZP7_1xPhospho_[Y/T]	[K].IEKIGEGTYGVVYK.[G]	A0A024QZP7	CDK1	20.5286	20.7471	20.642	20.9367	21.1552	21.0501
[K].EADDDEEVDDNIPEMPSPK.[K]_A0A7I2V490_1xPhospho_[S714]	[K].EADDDEEVDDNIPEMPSPK.[K]	A0A7I2V490	DNMT1	19.703	19.5526	19.3846	24.2852	21.2358	23.5448
[R].KAGSLDLNFTSPSR.[Q]_Q8TEJ3_1xPhospho_[S797]	[R].KAGSLDLNFTSPSR.[Q]	Q8TEJ3	SH3RF3	20.6199	20.4226	20.7934	21.9975	20.8241	20.6641
[K].SSSHLSPSEEVR.[C]_A0A2R8YH03_1xPhospho_[S1387]	[K].SSSHLSPSEEVR.[C]	A0A2R8YH03	TASOR2	22.2626	22.1222	22.0797	24.0073	23.867	23.8245
[K].KALEISPR.[S]_Q8IY92_1xPhospho_[S1185]	[K].KALEISPR.[S]	Q8IY92	SLX4	20.0624	19.726	19.8295	20.8917	20.5553	20.6588
[K].STTPPPAEPVSLPQEPPK.[AM]_Q9UN86_1xPhospho_[T/S]	[K].STTPPPAEPVSLPQEPPK.[AM]	Q9UN86	G3BP2	20.8136	20.8014	21.1407	20.6836	20.6715	21.0108
[R].TLTRTSQETADVK.[A]_Q8N1F7_1xPhospho_[T/S]	[R].TLTRTSQETADVK.[A]	Q8N1F7	NUP93	19.1537	19.2857	19.0083	21.2408	21.7501	20.4465
[R].SGRSPTGNTPPVIDSVSEK.[A]_P25054_1xPhospho_[S]	[R].SGRSPTGNTPPVIDSVSEK.[A]	P25054	APC	20.3859	20.0239	20.2163	21.7966	21.4345	21.6269
[R].KALVVPEPEPDSDSNQER.[K]_Q5VTR2_1xPhospho_[S]	[R].KALVVPEPEPDSDSNQER.[K]	Q5VTR2	RNF20	20.4396	20.2682	20.0737	20.3237	20.1523	19.9578
[R].LHSSNPNLSTLDFGEEKNYSDGSETSSEFSK.[M]_Q9H4L5_1xPhospho_[S]	[R].LHSSNPNLSTLDFGEEKNYSDGSETSSEFSK.[M]	Q9H4L5	OSBPL3	19.7601	19.9884	19.8788	21.4105	21.6388	21.5292
[R].DRAPKPPTDGSTSPTSTPSEDQEALGK.[K]_Q8NHM5_1xPhospho_[S/T]	[R].DRAPKPPTDGSTSPTSTPSEDQEALGK.[K]	Q8NHM5	KDM2B	20.681	20.8819	20.7904	22.2068	22.4077	22.3162
[R].KRSSSEDAESLAPR.[S]_Q4G0J3_1xPhospho_[S]	[R].KRSSSEDAESLAPR.[S]	Q4G0J3	LARP7	20.7943	20.9933	20.8972	20.5111	21.3383	18.3644
[R].GHSAQIAKPIRPGQHPAASPTHPSAIR.[G]_P33176_1xPhospho_[S/T]	[R].GHSAQIAKPIRPGQHPAASPTHPSAIR.[G]	P33176	KIF5B	19.0351	19.1896	18.8619	21.1981	19.8541	20.5068
[R].SKSLKEGLTVQER.[L]_A0A494BZV2_1xPhospho_[S2403]	[R].SKSLKEGLTVQER.[L]	A0A494BZV2	MPRIP	22.6287	22.6394	23.0223	22.2424	22.2532	22.636
[K].RKSEQEFSFDTPADR.[S]_Q99590_1xPhospho_[S1127]	[K].RKSEQEFSFDTPADR.[S]	Q99590	SCAF11	18.8853	18.7662	18.6363	21.2035	21.0843	20.9544
[R].SSPSARPPDVPGQQPQAAKSPSPVQGK.[K]_Q96JP5_2xPhospho_[S101_S103]	[R].SSPSARPPDVPGQQPQAAKSPSPVQGK.[K]	Q96JP5	ZFP91	22.8117	22.6037	22.3605	21.9767	21.7687	21.5255
[R].SASWGSTDQLKEIAK.[L]_Q6P1L5_1xPhospho_[S]	[R].SASWGSTDQLKEIAK.[L]	Q6P1L5	FAM117B	23.5204	23.9965	23.778	23.1772	23.6533	23.4348
[R].SGSSPEVKDKPR.[A]_Q9UQ35_3xPhospho_[S1598_S1600_S1601]	[R].SGSSPEVKDKPR.[A]	Q9UQ35	SRRM2	21.7414	21.5072	21.9429	21.8654	21.6311	22.0668
[R].RKPMLPALTINPTIAEGPSPTSEGASEANLVDLQKK.[L]_A0A1B0GUL7_1xPhospho_[T/S]	[R].RKPMLPALTINPTIAEGPSPTSEGASEANLVDLQKK.[L]	A0A1B0GUL7	A0A1B0GUL7	21.5839	21.6746	21.7599	23.8953	23.9859	24.0713
[R].KFLESYATDNEKMTSTPETLLEEIEAK.[N]_Q9BZI7_1xPhospho_[T169]	[R].KFLESYATDNEKMTSTPETLLEEIEAK.[N]	Q9BZI7	UPF3B	22.1036	22.0214	21.9342	20.5363	20.4541	20.3669
[K].GYSSPEPDIQDSSGSEAQSVKPSTR.[R]_Q9BZF1_2xPhospho_[S]	[K].GYSSPEPDIQDSSGSEAQSVKPSTR.[R]	Q9BZF1	OSBPL8	20.5901	20.1816	20.4003	22.3603	21.7474	20.6602
[K].EDTDHEEKASNEDVTK.[A]_O75475_1xPhospho_[S129]	[K].EDTDHEEKASNEDVTK.[A]	O75475	PSIP1	21.5465	21.7932	22.0038	21.4934	21.7402	21.9508
[R].SEDESETEDEEEKSQEDQEQK.[R]_A0A499FHX9_2xPhospho_[S/T]	[R].SEDESETEDEEEKSQEDQEQK.[R]	A0A499FHX9	MCM3	19.6703	19.8586	19.7675	21.0818	20.7982	20.4449
[K].IVSGSPISTPSPSPLPR.[T]_Q9ULM3_1xPhospho_[S]	[K].IVSGSPISTPSPSPLPR.[T]	Q9ULM3	YEATS2	20.9078	20.4676	20.7045	23.3954	22.9552	23.192
[R].SPTKSSLDYR.[R]_Q96PK6_1xPhospho_[S/T]	[R].SPTKSSLDYR.[R]	Q96PK6	RBM14-RBM4	20.7395	20.6557	20.5668	21.8058	21.8245	21.7868
[K].KVVEAVNSDSDSEFGIPK.[K]_Q02880_1xPhospho_[S]	[K].KVVEAVNSDSDSEFGIPK.[K]	Q02880	TOP2B	20.7881	20.6201	20.7066	21.381	20.9142	20.2198
[R].REEQTDTSDGESVTHHIR.[R]_P36915_2xPhospho_[T48_S/T]	[R].REEQTDTSDGESVTHHIR.[R]	P36915	GNL1	20.0795	20.1683	20.252	21.5918	21.6807	21.7644
[K].AAIPPPVYEEQDRPRSPTGPSNSFLANMGGTVAHK.[I]_Q96I25_1xPhospho_[Y/T/S]	[K].AAIPPPVYEEQDRPRSPTGPSNSFLANMGGTVAHK.[I]	Q96I25	RBM17	20.5738	20.7817	20.3309	22.6473	20.5456	21.9494
[K].QSETVDQNSDSDEMLAILK.[E]_P46100_1xPhospho_[T724]	[K].QSETVDQNSDSDEMLAILK.[E]	P46100	ATRX	18.4191	18.6257	18.8063	20.9713	21.1779	21.3585
[R].RVSRTPEPK.[K]_A9Z1X7_2xPhospho_[S734_T736]	[R].RVSRTPEPK.[K]	A9Z1X7	SRRM1	29.5198	29.4689	29.5689	23.8668	30.3646	28.286
[R].ERALSPGLEESGLGLLAR.[F]_H9KVB4_1xPhospho_[S1857]	[R].ERALSPGLEESGLGLLAR.[F]	H9KVB4	TNRC18	21.8243	21.6009	21.3364	22.8054	22.582	22.3175
[K].LGNSGASPSSAGK.[-]_Q8IWI9_1xPhospho_[S]	[K].LGNSGASPSSAGK.[-]	Q8IWI9	MGA	17.599	17.7569	17.4217	22.6316	22.7895	22.4543
[K].VPDSPATKYPIYPLTPK.[K]_O60673_1xPhospho_[S/Y/T]	[K].VPDSPATKYPIYPLTPK.[K]	O60673	REV3L	23.4464	23.2037	22.9119	23.6229	23.3803	23.0885
[K].KPDGVKESTESSNTTIEDEDVK.[A]_Q13557_1xPhospho_[T/S]	[K].KPDGVKESTESSNTTIEDEDVK.[A]	Q13557	CAMK2D	22.3212	22.2521	22.3872	22.6587	22.5895	22.7247
[KR].NSPTFKSFEEKVENLK.[SG]_H0YC42_1xPhospho_[T/S]	[KR].NSPTFKSFEEKVENLK.[SG]	H0YC42	H0YC42	22.7202	22.7859	22.8487	23.2541	23.3198	23.3826
[R].TRSTVAESVSQQILR.[Q]_Q86WX3_1xPhospho_[T/S]	[R].TRSTVAESVSQQILR.[Q]	Q86WX3	RPS19BP1	22.2065	21.9677	21.6813	21.2678	21.0289	20.7425
[K].NAAAPAASSGSGTSTPLIPSPKPEPEKTSPKPEYPAEKPK.[Q]_E7EVZ1_2xPhospho_[T/S]	[K].NAAAPAASSGSGTSTPLIPSPKPEPEKTSPKPEYPAEKPK.[Q]	E7EVZ1	ZFHX4	20.0214	20.239	19.7651	19.9759	20.1935	19.7196
[R].ELEKPIQSKPQSPVIQAAAVSPK.[F]_Q9Y6D5_1xPhospho_[S227]	[R].ELEKPIQSKPQSPVIQAAAVSPK.[F]	Q9Y6D5	ARFGEF2	19.9911	19.7229	20.2172	19.8959	19.6277	20.122
[R].IEDVTPIPSDSTR.[R]_P62263_1xPhospho_[S/T]	[R].IEDVTPIPSDSTR.[R]	P62263	RPS14	22.0355	21.9769	21.9159	23.4253	23.3667	23.3056
[K].EKGSFSDTGLGDGK.[M]_Q9Y2W1_1xPhospho_[S379]	[K].EKGSFSDTGLGDGK.[M]	Q9Y2W1	THRAP3	22.2742	21.816	21.7773	23.7324	23.2742	23.2355
[K].EVEDKESEGEEEDEDEDLSKYK.[L]_O95218_1xPhospho_[S153]	[K].EVEDKESEGEEEDEDEDLSKYK.[L]	O95218	ZRANB2	19.9053	20.1351	19.6317	21.6044	21.5799	21.555
[R].KSPHSKSPAEQR.[E]_P10398_2xPhospho_[S272_S274]	[R].KSPHSKSPAEQR.[E]	P10398	ARAF	16.3867	16.2564	16.5062	16.431	16.795	15.943
[R].LLKPGEEPSEYTDEEDTKDHNKQD.[-]_O15173_2xPhospho_[S208_T211]	[R].LLKPGEEPSEYTDEEDTKDHNKQD.[-]	O15173	PGRMC2	21.501	21.7544	21.1935	20.8997	22.1157	21.6322
[R].DLSMSEEDQMMR.[A]_Q7Z6Z7_1xPhospho_[S1368]	[R].DLSMSEEDQMMR.[A]	Q7Z6Z7	HUWE1	20.9518	21.5065	21.2556	21.6837	22.2384	21.9875
[R].RFSDQAGPAIPTSNSYSKK.[T]_E9PC69_1xPhospho_[S/T/Y]	[R].RFSDQAGPAIPTSNSYSKK.[T]	E9PC69	MARK2	21.8661	21.5491	22.1258	20.4157	20.0987	20.6755
[R].EEEKGVVTNGLDLSPADEK.[K]_P07197_1xPhospho_[S837]	[R].EEEKGVVTNGLDLSPADEK.[K]	P07197	NEFM	21.7268	21.1573	21.4699	22.8024	21.973	19.8085
[-].MEEPQSDPSVEPPLSQETFSDLWK.[L]_P04637_1xAcetyl_[N-Term]_2xPhospho_[S9_S]	[-].MEEPQSDPSVEPPLSQETFSDLWK.[L]	P04637	TP53	19.5135	19.7452	19.2374	19.8835	19.6438	19.3563
[R].DLEPGEVPSDSDEDGEHK.[S]_Q96T58_1xPhospho_[S1380]	[R].DLEPGEVPSDSDEDGEHK.[S]	Q96T58	SPEN	20.077	19.5548	19.8394	20.6913	21.1832	21.5493
[R].DKKSPLIESTANMDNNQSQK.[T]_O14974_1xPhospho_[S/T]	[R].DKKSPLIESTANMDNNQSQK.[T]	O14974	PPP1R12A	21.7713	21.6797	21.2272	23.629	23.5374	23.0849
[R].KAPAPVTPPAPVQNK.[N]_Q03468_1xPhospho_[T303]	[R].KAPAPVTPPAPVQNK.[N]	Q03468	ERCC6	21.7703	22.3745	22.1038	21.7517	22.3559	22.0852
[K].TGKDSGNWDTSGSELSEGELEKR.[R]_A0A7N4I394_3xPhospho_[S970_S972_S975]	[K].TGKDSGNWDTSGSELSEGELEKR.[R]	A0A7N4I394	PRPF40A	20.3908	19.8425	20.1426	20.8619	20.3136	20.6136
[R].RSSQPSPTAVPASDSPPTK.[Q]_Q3KQU3_3xPhospho_[S113_S116_S123]	[R].RSSQPSPTAVPASDSPPTK.[Q]	Q3KQU3	MAP7D1	19.717	19.7432	19.6305	21.3547	20.2101	21.3407
[R].AGGASPAASSTAQPPTQHR.[L]_Q8IU81_1xPhospho_[S453]	[R].AGGASPAASSTAQPPTQHR.[L]	Q8IU81	IRF2BP1	20.1656	20.1102	20.219	20.5382	20.4828	20.5916
[R].TPSYSPTQR.[S]_Q03164_1xPhospho_[S2151]	[R].TPSYSPTQR.[S]	Q03164	KMT2A	21.1787	20.9137	20.5888	22.577	22.312	21.9871
[K].AATEALGEKSPDSATVSGYDIMK.[S]_A0A494BZV2_1xPhospho_[T/S]	[K].AATEALGEKSPDSATVSGYDIMK.[S]	A0A494BZV2	MPRIP	20.215	20.5333	20.794	21.7461	20.8064	21.3514
[R].SSSDMDLQKK.[Q]_A0A0U1RQE4_1xPhospho_[S]	[R].SSSDMDLQKK.[Q]	A0A0U1RQE4	SH3D19	22.7616	22.7244	22.7978	23.8463	22.9352	22.9681
[R].KADGEDAGAESNEEAPGEPSAGSSEEAPGEPSAGSSEEAPGER.[S]_Q8N8A6_1xPhospho_[S]	[R].KADGEDAGAESNEEAPGEPSAGSSEEAPGEPSAGSSEEAPGER.[S]	Q8N8A6	DDX51	20.7345	20.4055	21.0023	22.9597	20.998	22.2893
[R].QRSPIALPVKQEPPQIDAVK.[R]_A0A7P0Z4K1_1xPhospho_[S211]	[R].QRSPIALPVKQEPPQIDAVK.[R]	A0A7P0Z4K1	PNISR	20.7727	21.0443	20.4378	22.7278	22.1097	21.0056
[R].AFKPEETSSNSDPPSPPVLNNSHPVPR.[S]_O60293_2xPhospho_[S651_S655]	[R].AFKPEETSSNSDPPSPPVLNNSHPVPR.[S]	O60293	ZFC3H1	20.3072	20.3536	20.3984	21.4867	19.8143	20.5159
[K].VEEEQEADEEDVSEEEAESK.[E]_Q9H3N1_1xPhospho_[S247]	[K].VEEEQEADEEDVSEEEAESK.[E]	Q9H3N1	TMX1	22.0938	22.1584	22.1265	20.2295	20.2941	20.2622
[K].KVEAPETNIDKTPK.[K]_O75152_1xPhospho_[T321]	[K].KVEAPETNIDKTPK.[K]	O75152	ZC3H11A	20.584	20.5414	20.6254	23.1763	22.6102	21.6653
[R].SGNQHKAEVEAIMEQLK.[E]_Q5BJF6_1xPhospho_[S373]	[R].SGNQHKAEVEAIMEQLK.[E]	Q5BJF6	ODF2	21.8613	21.5687	21.2013	20.2728	19.9802	19.6128
[R].LGAGGGSPEKSPSAQELKEQGNR.[L]_Q9UNE7_1xPhospho_[S]	[R].LGAGGGSPEKSPSAQELKEQGNR.[L]	Q9UNE7	STUB1	19.5577	20.1678	19.8948	25.4531	25.6016	25.7362
[K].RTSLSAEDAEVTK.[A]_Q9P2D1_1xPhospho_[S/T]	[K].RTSLSAEDAEVTK.[A]	Q9P2D1	CHD7	20.4604	19.8382	20.1826	21.4924	20.8703	21.2147
[R].ARLGEASDSELADADK.[A]_Q5SW79_1xPhospho_[S1112]	[R].ARLGEASDSELADADK.[A]	Q5SW79	CEP170	20.6821	20.6091	20.6461	21.8544	21.7813	21.8183
[K].NGSLDSPGKQDTEEDEEEDEKDK.[G]_Q9Y266_1xPhospho_[S/T]	[K].NGSLDSPGKQDTEEDEEEDEKDK.[G]	Q9Y266	NUDC	20.2944	20.2562	20.217	20.7106	20.6724	20.6332
[K].ESSTSEGADQKMSSPEDDSDTKR.[L]_Q15424_2xPhospho_[S]	[K].ESSTSEGADQKMSSPEDDSDTKR.[L]	Q15424	SAFB	22.6755	21.9868	22.1518	22.7379	22.0493	22.2143
[K].SISSPSVSSETMDKPVDLSTRK.[E]_P49792_1xPhospho_[S]	[K].SISSPSVSSETMDKPVDLSTRK.[E]	P49792	RANBP2	22.9888	22.9676	22.9782	22.165	22.1438	22.1544
[R].VRGGAPDPSPGATATPGAPAQPSSPDARR.[N]_O95365_1xPhospho_[S]	[R].VRGGAPDPSPGATATPGAPAQPSSPDARR.[N]	O95365	ZBTB7A	21.9379	21.2411	21.6311	23.2366	22.5398	22.9299
[K].GAAEEEQQDSGSEPR.[G]_Q9UJV9_1xPhospho_[S]	[K].GAAEEEQQDSGSEPR.[G]	Q9UJV9	DDX41	20.9459	21.3295	21.6323	21.3055	21.6891	21.9919
[R].TTSSSDLTTSSSSSGPR.[V]_Q5QP82_1xPhospho_[S/T]	[R].TTSSSDLTTSSSSSGPR.[V]	Q5QP82	DCAF10	23.3664	22.6145	22.9601	24.6657	23.9138	24.2594
[R].SLTRSPPAIR.[R]_Q9UQ35_1xPhospho_[S/T]	[R].SLTRSPPAIR.[R]	Q9UQ35	SRRM2	18.9888	18.9425	19.0337	22.2396	22.1933	22.2844
[R].TGGPAYGPSSDVSTASETESEK.[R]_P51116_1xPhospho_[S453]	[R].TGGPAYGPSSDVSTASETESEK.[R]	P51116	FXR2	22.3784	22.0616	21.6549	22.578	22.2611	21.8545
[K].LVEQANSPK.[H]_O95391_1xPhospho_[S215]	[K].LVEQANSPK.[H]	O95391	SLU7	21.8285	21.1204	21.5175	21.986	21.2779	21.675
[K].STIGVMVTASHNPEEDNGVK.[L]_H0Y987_1xPhospho_[T/S]	[K].STIGVMVTASHNPEEDNGVK.[L]	H0Y987	PGM3	19.7698	19.7342	19.8046	19.9786	20.2295	20.4431
[R].KRSVSHGSNHTQKPDEQR.[S]_Q9Y520_1xPhospho_[S]	[R].KRSVSHGSNHTQKPDEQR.[S]	Q9Y520	PRRC2C	22.7074	22.3812	21.9591	22.4684	22.1422	21.7201
[R].IKTEPSSPLSDPSDIIR.[V]_Q9ULJ3_2xPhospho_[S434_S435]	[R].IKTEPSSPLSDPSDIIR.[V]	Q9ULJ3	ZBTB21	16.9671	16.7001	17.1923	20.4576	20.1906	20.6828
[R].SSDEDAAGEPK.[A]_Q9BUI4_1xPhospho_[S]	[R].SSDEDAAGEPK.[A]	Q9BUI4	POLR3C	21.8197	21.8245	21.8149	15.7407	21.7026	22.691
[K].RDFIATLEAEAFDDVVGETVGK.[T]_E7EVA0_1xPhospho_[T28]	[K].RDFIATLEAEAFDDVVGETVGK.[T]	E7EVA0	MAP4	18.4805	18.5233	18.5648	17.9894	18.0322	18.0738
[R].GSDIDNPTLTVMDISPPSRSPR.[A]_Q9Y2U5_1xPhospho_[S]	[R].GSDIDNPTLTVMDISPPSRSPR.[A]	Q9Y2U5	MAP3K2	21.7506	21.4288	21.0141	20.5274	20.2057	19.7909
[K].EAPAEGEAAEPGSPTAAEGEAASAASSTSSPK.[A]_P29966_1xPhospho_[T/S]	[K].EAPAEGEAAEPGSPTAAEGEAASAASSTSSPK.[A]	P29966	MARCKS	21.1128	21.1015	21.1239	21.8998	21.2827	22.3306
[R].LDSDQQHNLQEHSTTSV.[-]_Q5VWQ0_1xPhospho_[S801]	[R].LDSDQQHNLQEHSTTSV.[-]	Q5VWQ0	RSBN1	20.7184	21.4501	21.0863	22.4374	22.8592	22.1385
[K].TLPSTDVAQPPSDSDAVGPR.[S]_Q8N554_1xPhospho_[S312]	[K].TLPSTDVAQPPSDSDAVGPR.[S]	Q8N554	ZNF276	21.0664	21.0495	21.058	20.7476	20.7307	20.7391
[K].VPDEEENEESDNEKETEK.[S]_P11388_1xPhospho_[S1106]	[K].VPDEEENEESDNEKETEK.[S]	P11388	TOP2A	20.1137	20.1351	20.1562	21.6293	21.6507	21.6718
[K].YSPTSPTYSPTSPK.[YG]_A0A6Q8PGB0_1xPhospho_[S/T]_1xPhospho_[S/T]	[K].YSPTSPTYSPTSPK.[YG]	A0A6Q8PGB0	A0A6Q8PGB0	20.9852	21.5374	20.8332	22.1137	22.666	21.9617
[R].DASPSKEER.[K]_Q9BUQ8_1xPhospho_[S14]	[R].DASPSKEER.[K]	Q9BUQ8	DDX23	26.3115	25.9142	25.3641	24.081	22.7783	24.7542
[R].SPHQLLSPSSFSPSATPSQK.[Y]_Q14181_1xPhospho_[S]	[R].SPHQLLSPSSFSPSATPSQK.[Y]	Q14181	POLA2	20.3115	19.6158	20.0052	19.8812	22.1268	22.9661
[R].YMAENPTAGVVQEEEEDNLEYDSDGNPIAPTKK.[I]_Q86XP3_1xPhospho_[T/Y/S]	[R].YMAENPTAGVVQEEEEDNLEYDSDGNPIAPTKK.[I]	Q86XP3	DDX42	19.9387	19.2536	19.6364	21.2279	20.5429	20.9257
[K].SAGNIPLSPLAR.[T]_O15021_1xPhospho_[S1370]	[K].SAGNIPLSPLAR.[T]	O15021	MAST4	21.3465	21.0165	20.5879	22.2897	22.827	23.2176
[R].RVTQHESDNENEIQIQNK.[L]_Q5VZL5_1xPhospho_[S/T]	[R].RVTQHESDNENEIQIQNK.[L]	Q5VZL5	ZMYM4	22.9401	22.1082	22.5833	24.3969	23.565	24.0401
[K].RRTSTPVIMEGVQEETDTR.[D]_Q8NFC6_1xPhospho_[T/S]	[K].RRTSTPVIMEGVQEETDTR.[D]	Q8NFC6	BOD1L1	20.513	19.7733	20.1901	23.0917	21.8576	21.1223
[K].HNMSGGEFQGKR.[E]_Q15648_1xPhospho_[S1347]	[K].HNMSGGEFQGKR.[E]	Q15648	MED1	22.4539	22.2872	21.6411	24.6453	24.4786	23.8325
[R].SSIHNFMTHPEFR.[I]_P20020_1xPhospho_[S]	[R].SSIHNFMTHPEFR.[I]	P20020	ATP2B1	18.9964	19.0123	18.9803	19.9054	20.5006	18.8744
[R].SEDGYHSDGDYGEHDYR.[H]_P52756_1xPhospho_[S/Y]	[R].SEDGYHSDGDYGEHDYR.[H]	P52756	RBM5	18.8756	19.4282	19.5376	22.1977	22.7503	22.8596
[R].HKQSPGHQDSDSDLSPPR.[N]_Q9BRD0_3xPhospho_[S364_S370_S372]	[R].HKQSPGHQDSDSDLSPPR.[N]	Q9BRD0	BUD13	21.5135	21.0392	21.8699	21.7922	21.7221	21.6483
[R].QNSPAGNKENIKPNETSPSFSKAENK.[G]_Q99700_1xPhospho_[T/S]	[R].QNSPAGNKENIKPNETSPSFSKAENK.[G]	Q99700	ATXN2	22.1065	21.6106	22.4748	23.543	21.8012	21.3822
[R].FALLQVDSGSGSDSEPGKGK.[G]_Q5VSY0_2xPhospho_[S25_S]	[R].FALLQVDSGSGSDSEPGKGK.[G]	Q5VSY0	GKAP1	22.5035	23.0294	23.414	23.4721	23.998	24.3826
[R].FTIDSDAVSASSPEKESQQPPGGGDTDR.[W]_Q13009_1xPhospho_[S]	[R].FTIDSDAVSASSPEKESQQPPGGGDTDR.[W]	Q13009	TIAM1	20.6051	20.2705	19.8342	21.6436	21.309	20.8727
[K].GHDDDLTPLEGSLEEMKEAVGLK.[S]_Q8NEM0_1xPhospho_[S548]	[K].GHDDDLTPLEGSLEEMKEAVGLK.[S]	Q8NEM0	MCPH1	21.9673	22.4834	22.8627	22.8999	23.416	23.7953
[K].AGVVNGTGAPGQSPGAGR.[A]_Q13330_1xPhospho_[S386]	[K].AGVVNGTGAPGQSPGAGR.[A]	Q13330	MTA1	21.7042	20.8566	21.3418	23.2314	22.3838	22.869
[R].TSSLTQFPPSQSEER.[S]_Q9H6Z4_1xPhospho_[S/T]	[R].TSSLTQFPPSQSEER.[S]	Q9H6Z4	RANBP3	18.8428	19.2595	19.5824	20.3769	20.7936	21.1165
[K].TAQSPAMVGSPIR.[S]_Q5VWG9_2xPhospho_[S291_S297]	[K].TAQSPAMVGSPIR.[S]	Q5VWG9	TAF3	22.5271	21.8477	22.759	22.5938	24.3601	23.1328
[R].GPVSGTEPEPVYSMEAADYR.[E]_Q14247_1xPhospho_[S/Y]	[R].GPVSGTEPEPVYSMEAADYR.[E]	Q14247	CTTN	21.7811	21.4051	20.8952	23.0294	22.6533	22.1434
[K].SPQLSLSPRPASPK.[A]_A0A669KBH9_1xPhospho_[S299]	[K].SPQLSLSPRPASPK.[A]	A0A669KBH9	WIZ	21.0037	20.5908	20.159	23.5744	23.1615	22.7297
[K].AKTSPVKSNTPAAHLEIKPDELAK.[K]_Q9NUQ6_1xPhospho_[S/T]	[K].AKTSPVKSNTPAAHLEIKPDELAK.[K]	Q9NUQ6	SPATS2L	22.6965	21.7519	22.3001	20.0564	23.4893	21.1468
[K].AVKRPNEDSDEDEEKGAVVPPVHDIYR.[A]_E9PLP8_1xPhospho_[S723]	[K].AVKRPNEDSDEDEEKGAVVPPVHDIYR.[A]	E9PLP8	CSTF3	19.4663	20.277	19.9279	20.0236	21.6001	21.2574
[K].KVAGAATPK.[K]_P16402_1xPhospho_[T147]	[K].KVAGAATPK.[K]	P16402	H1-3	21.9438	22.3369	21.4015	22.422	22.8152	21.8798
[K].EKLPGKMSPK.[H]_Q5CZA5_1xPhospho_[S155]	[K].EKLPGKMSPK.[H]	Q5CZA5	ZNF805	22.7573	22.3545	21.7938	22.1832	21.7804	21.2197
[K].KFPTTATKISPK.[E]_O14974_1xPhospho_[S/T]	[K].KFPTTATKISPK.[E]	O14974	PPP1R12A	22.7013	22.2975	21.7348	23.7613	23.3575	22.7948
[K].HSADGIPPTVLRSPVGLSSDGISSSSSSSR.[K]_O60583_1xPhospho_[S/T]	[K].HSADGIPPTVLRSPVGLSSDGISSSSSSSR.[K]	O60583	CCNT2	22.2449	22.6509	21.6779	23.0008	20.0413	23.2709
[K].LSSEDEEEDEAEDDQSEASGK.[K]_Q8NEJ9_1xPhospho_[S]	[K].LSSEDEEEDEAEDDQSEASGK.[K]	Q8NEJ9	NGDN	20.9261	20.5557	20.0559	24.7232	20.5112	21.2032
[R].LSSAHSMSDLSGSHMSSEK.[L]_Q7L804_1xPhospho_[S]	[R].LSSAHSMSDLSGSHMSSEK.[L]	Q7L804	RAB11FIP2	21.2173	20.8402	20.3281	23.1493	22.7721	22.2601
[K].SFSKEELMSSDLEETAGSTSIPKR.[K]_O00567_1xPhospho_[S]	[K].SFSKEELMSSDLEETAGSTSIPKR.[K]	O00567	NOP56	21.3526	21.7447	20.8124	22.636	20.3162	18.7276
[R].EKLQSFDSPER.[K]_P78332_1xPhospho_[S1025]	[R].EKLQSFDSPER.[K]	P78332	RBM6	18.8399	18.3355	19.0804	21.7877	21.2833	22.0282
[K].AAATPESQEPQAK.[G]_P49006_1xPhospho_[T148]	[K].AAATPESQEPQAK.[G]	P49006	MARCKSL1	22.3006	21.3729	22.1201	23.5854	22.6577	23.4048
[R].GNIETTSEDGQVFSPK.[K]_A0A7I2V4I5_1xPhospho_[S]	[R].GNIETTSEDGQVFSPK.[K]	A0A7I2V4I5	ZC3H13	22.7009	21.6976	22.2143	24.4879	23.4847	24.0013
[K].ISYIPDEEVSSPSPPQR.[A]_F8W930_1xPhospho_[S]	[K].ISYIPDEEVSSPSPPQR.[A]	F8W930	IGF2BP2	20.3813	21.233	20.5346	21.479	22.3307	21.6323
[R].SPSLNLLQNK.[S]_O43353_1xPhospho_[S531]	[R].SPSLNLLQNK.[S]	O43353	RIPK2	19.6018	19.3783	20.1967	23.3818	20.365	22.5498
[K].EEPVSSGPEEAVGK.[S]_O00567_1xPhospho_[S570]	[K].EEPVSSGPEEAVGK.[S]	O00567	NOP56	21.4713	20.7868	21.7164	22.2277	21.5431	22.4728
[R].IMEETSGMEEEEEEESIAAVPGR.[R]_Q9UIF9_1xPhospho_[S/T]	[R].IMEETSGMEEEEEEESIAAVPGR.[R]	Q9UIF9	BAZ2A	18.98	18.6452	18.2083	21.3205	20.9856	20.5487
[K].IDYLLPGPGPAHSPQPSKR.[A]_Q8TDM6_1xPhospho_[S1000]	[K].IDYLLPGPGPAHSPQPSKR.[A]	Q8TDM6	DLG5	22.071	21.0798	21.6589	22.0972	20.4588	19.6496
[K].TPKDSPGIPPSANAHQLFR.[G]_P51812_1xPhospho_[T/S]	[K].TPKDSPGIPPSANAHQLFR.[G]	P51812	RPS6KA3	20.5555	21.511	21.1109	25.0228	21.1698	25.972
[R].ALEEGDGSVSGSSPR.[S]_Q8N3X1_1xPhospho_[S]	[R].ALEEGDGSVSGSSPR.[S]	Q8N3X1	FNBP4	21.1424	20.9021	20.2349	22.2699	22.0296	21.3624
[R].HLKSPVRGQDSEQPQAQLQPEAQLHAPAQPQPQLQLQLQSHK.[G]_Q9UIF9_1xPhospho_[S1207]	[R].HLKSPVRGQDSEQPQAQLQPEAQLHAPAQPQPQLQLQLQSHK.[G]	Q9UIF9	BAZ2A	21.8097	22.4406	22.8782	21.99	22.621	23.0585
[R].GSPSPASVSSGR.[K]_P10398_1xPhospho_[S257]	[R].GSPSPASVSSGR.[K]	P10398	ARAF	23.973	23.8309	24.1023	20.5757	22.404	21.7619
[R].FLLGPPQGGSPR.[G]_Q8IY92_1xPhospho_[S1044]	[R].FLLGPPQGGSPR.[G]	Q8IY92	SLX4	21.1517	20.7533	20.2011	22.0201	21.6217	21.0695
[R].RGPSASSVAVMTSSTSDHHLDAAAAR.[Q]_Q9NZQ3_1xPhospho_[S/T]	[R].RGPSASSVAVMTSSTSDHHLDAAAAR.[Q]	Q9NZQ3	NCKIPSD	22.0866	21.0751	21.4569	22.6675	21.656	22.0377
[K].TAQSPAMVGSPIRSPK.[T]_Q5VWG9_1xPhospho_[S297]	[K].TAQSPAMVGSPIRSPK.[T]	Q5VWG9	TAF3	22.3682	21.934	21.3099	21.8728	21.0726	19.1213
[R].QPLSEASNQQPLSGGEEK.[S]_Q9NQW6_1xPhospho_[S54]	[R].QPLSEASNQQPLSGGEEK.[S]	Q9NQW6	ANLN	19.885	20.4352	20.8325	23.3313	22.1643	22.7428
[R].ISYQRDSDENLTDAEGK.[V]_Q69YH5_1xPhospho_[S/Y]	[R].ISYQRDSDENLTDAEGK.[V]	Q69YH5	CDCA2	21.8684	20.8333	21.4418	22.4131	21.378	21.9864
[K].YQEDSDPERSDYEEQQLQKEEEAR.[K]_Q6P6C2_1xPhospho_[S/Y]	[K].YQEDSDPERSDYEEQQLQKEEEAR.[K]	Q6P6C2	ALKBH5	22.5153	21.508	22.4236	22.5174	21.5101	22.4257
[R].SQPPGEDSDTDVDDDSRPPGRPAEVHLER.[A]_Q14676_1xPhospho_[S/T]	[R].SQPPGEDSDTDVDDDSRPPGRPAEVHLER.[A]	Q14676	MDC1	20.1102	20.6985	21.1152	21.6782	20.8692	22.1934
[K].ELDQDMVTEDEDDPGSHK.[R]_Q9NRL2_1xPhospho_[T731]	[K].ELDQDMVTEDEDDPGSHK.[R]	Q9NRL2	BAZ1A	20.5456	20.1438	19.5849	22.0878	20.2343	21.5767
[R].NISSDDSEDGLDDSNPLLPQSGDPLIQVK.[E]_Q9ULG1_2xPhospho_[S]	[R].NISSDDSEDGLDDSNPLLPQSGDPLIQVK.[E]	Q9ULG1	INO80	17.443	17.1371	16.7484	21.3714	21.0655	20.6768
[K].AEDGATPSPSNETPK.[K]_P29966_1xPhospho_[S/T]	[K].AEDGATPSPSNETPK.[K]	P29966	MARCKS	21.339	20.5946	21.6191	21.6202	20.8758	21.9002
[K].AGGEGGSEEEGSDK.[G]_P07197_1xPhospho_[S783]	[K].AGGEGGSEEEGSDK.[G]	P07197	NEFM	21.9581	21.2753	22.4197	22.4405	21.9455	22.8084
[K].GVEPSPSPIKPGDIKR.[G]_Q92890_1xPhospho_[S247]	[K].GVEPSPSPIKPGDIKR.[G]	Q92890	UFD1	23.352	22.131	23.0173	24.3603	23.1394	24.0256
[R].TISPPTLGTLR.[S]_Q9UQ84_1xPhospho_[S598]	[R].TISPPTLGTLR.[S]	Q9UQ84	EXO1	18.832	18.5946	17.9965	21.4354	21.1981	20.6
[K].IVEPEVVGESDSEVEGDAWR.[M]_P55081_2xPhospho_[S116_S118]	[K].IVEPEVVGESDSEVEGDAWR.[M]	P55081	MFAP1	16.2979	16.3116	16.2841	14.4305	14.4442	14.4167
[R].RGTSLMEDDEEPIVEDVMMSSEGR.[I]_Q8N3U4_1xPhospho_[T/S]	[R].RGTSLMEDDEEPIVEDVMMSSEGR.[I]	Q8N3U4	STAG2	16.2511	16.2648	16.2373	14.4305	14.4442	14.4167
[K].GDQVLNFSDAEDLIDDSK.[L]_Q96EZ8_1xPhospho_[S282]	[K].GDQVLNFSDAEDLIDDSK.[L]	Q96EZ8	MCRS1	16.2342	16.2479	16.2204	14.4305	14.4442	14.4167
[R].TKKPTTPPAQK.[R]_Q9NTW7_1xPhospho_[T137]	[R].TKKPTTPPAQK.[R]	Q9NTW7	ZFP64	23.9256	24.4722	23.035	21.9588	22.5054	21.0682
[R].GNLLHFPSSQGEEEKEKLEGDHTIR.[Q]_Q12888_1xPhospho_[S]	[R].GNLLHFPSSQGEEEKEKLEGDHTIR.[Q]	Q12888	TP53BP1	20.261	19.2237	19.8336	23.6423	21.1532	20.1632
[K].NGSPNKQPSSEPEWTPEPR.[S]_Q5JSZ5_1xPhospho_[S907]	[K].NGSPNKQPSSEPEWTPEPR.[S]	Q5JSZ5	PRRC2B	22.1568	21.6706	20.9317	22.4276	21.9414	21.2026
[R].QRGSETDTDSEIHESASDKDSLSK.[G]_Q9Y520_1xPhospho_[S/T]	[R].QRGSETDTDSEIHESASDKDSLSK.[G]	Q9Y520	PRRC2C	22.7425	21.6358	21.6363	21.7029	20.5962	20.5967
[K].SFNYSPNSSTSEVSSTSASK.[A]_Q5VT52_1xPhospho_[S/Y]	[K].SFNYSPNSSTSEVSSTSASK.[A]	Q5VT52	RPRD2	21.2219	20.2754	20.1958	23.7854	22.8389	22.7593
[K].ELSNSPLR.[E]_Q9UQ35_1xPhospho_[S1320]	[K].ELSNSPLR.[E]	Q9UQ35	SRRM2	20.3014	19.8661	19.2396	20.4693	20.0339	19.4074
[R].KITPPSSPHSLTSTLVSLGHEEALEMAGSK.[N]_Q9BY89_2xPhospho_[T/S]	[R].KITPPSSPHSLTSTLVSLGHEEALEMAGSK.[N]	Q9BY89	KIAA1671	19.7953	20.4733	20.9327	18.6027	19.2807	19.7401
[R].LVREDENDASDDEDDDEKR.[R]_Q9Y5B6_1xPhospho_[S262]	[R].LVREDENDASDDEDDDEKR.[R]	Q9Y5B6	PAXBP1	20.2914	21.0648	21.477	23.9644	23.9417	24.1092
[K].KIGSTENISNTKEPSEK.[L]_Q7Z6E9_1xPhospho_[T/S]	[K].KIGSTENISNTKEPSEK.[L]	Q7Z6E9	RBBP6	22.5588	21.3477	22.4581	23.3657	22.1546	23.265
[K].QEGPATQVDSAVGTLPATSPQSTSVQAK.[G]_E7ETY2_1xPhospho_[S1110]	[K].QEGPATQVDSAVGTLPATSPQSTSVQAK.[G]	E7ETY2	TCOF1	22.7304	21.3948	22.2119	22.9585	21.6229	22.44
[R].RDSPLQGSGQQNSQAGQR.[N]_E7EN19_1xPhospho_[S608]	[R].RDSPLQGSGQQNSQAGQR.[N]	E7EN19	MAP4K4	20.6503	21.9033	21.4087	21.6789	22.9319	22.4373
[R].RKASPEPEGEAAGK.[M]_Q8IU81_1xPhospho_[S384]	[R].RKASPEPEGEAAGK.[M]	Q8IU81	IRF2BP1	19.4974	20.4822	19.5583	21.795	22.7798	21.8558
[R].KPVTVSPTTPTSPTEGEAS.[-]_Q9Y6G9_2xPhospho_[T/S]	[R].KPVTVSPTTPTSPTEGEAS.[-]	Q9Y6G9	DYNC1LI1	19.9688	20.4194	19.3098	22.5472	22.9978	21.8882
[R].RKGSGSEQEGEDEEGGER.[K]_Q6PD62_2xPhospho_[S941_S943]	[R].RKGSGSEQEGEDEEGGER.[K]	Q6PD62	CTR9	15.7203	15.7339	15.7065	14.4305	14.4442	14.4167
[K].TPPRDLPTIPGVTSPSSDEPPMEASQSHLR.[N]_Q13541_1xPhospho_[S/T]	[K].TPPRDLPTIPGVTSPSSDEPPMEASQSHLR.[N]	Q13541	EIF4EBP1	20.1641	19.0658	19.7171	20.3415	20.055	19.6972
[R].KPVLPALTINPTIAEGPSPTSEGASEANLVDLQK.[K]_P36507_2xPhospho_[S/T]	[R].KPVLPALTINPTIAEGPSPTSEGASEANLVDLQK.[K]	P36507	MAP2K2	15.6757	15.6894	15.6619	14.4305	14.4442	14.4167
[K].ESDTKNEVNGTSEDIKSEGDTQSN.[-]_O95232_1xPhospho_[S/T]	[K].ESDTKNEVNGTSEDIKSEGDTQSN.[-]	O95232	LUC7L3	21.9213	20.6055	21.1431	23.4104	22.0946	22.6322
[K].DADSQNPDAPEGK.[R]_P53621_1xPhospho_[S402]	[K].DADSQNPDAPEGK.[R]	P53621	COPA	23.0262	24.0732	24.6736	20.3545	21.4016	22.0019
[R].YPSSISSSPQKDLTQAK.[N]_Q14157_1xPhospho_[S/Y]	[R].YPSSISSSPQKDLTQAK.[N]	Q14157	UBAP2L	23.7735	23.1939	22.21	24.7096	24.1301	23.1462
[K].DYGNSPLHR.[F]_P26599_1xPhospho_[S433]	[K].DYGNSPLHR.[F]	P26599	PTBP1	20.1939	19.0768	19.4181	21.9869	20.8698	21.2112
[K].LLHSPMTK.[I]_Q9NVN8_1xPhospho_[S465]	[K].LLHSPMTK.[I]	Q9NVN8	GNL3L	21.1781	21.1521	20.0277	22.2624	22.2363	21.1119
[K].SPDEATAADQESEDDLSASR.[T]_C9JME2_1xPhospho_[S/T]	[K].SPDEATAADQESEDDLSASR.[T]	C9JME2	FARP1	20.9689	20.473	19.7111	22.753	22.257	21.4951
[K].RPNTSPDRGSR.[D]_E7ERS3_1xPhospho_[T/S]	[K].RPNTSPDRGSR.[D]	E7ERS3	ZC3H18	25.1178	25.7617	23.9247	26.1714	26.8153	24.9784
[K].SLSDNGQPGTPDPADSGGTSAK.[E]_O75691_1xPhospho_[T1741]	[K].SLSDNGQPGTPDPADSGGTSAK.[E]	O75691	UTP20	19.2969	20.5114	20.0283	21.1996	20.5813	20.4371
[R].AEEGKSPFRESSGDGMK.[M]_O15014_1xPhospho_[S758]	[R].AEEGKSPFRESSGDGMK.[M]	O15014	ZNF609	19.9503	20.4311	19.2241	21.535	22.0158	20.8087
[K].QQDSQPEEVMDVLEMVENVK.[H]_Q9H307_1xPhospho_[S381]	[K].QQDSQPEEVMDVLEMVENVK.[H]	Q9H307	PNN	15.4251	15.4388	15.4113	14.4305	14.4442	14.4167
[K].RPQTPPKIDYLLPGPGPAHSPQPSKR.[A]_Q8TDM6_2xPhospho_[T984_S1004]	[K].RPQTPPKIDYLLPGPGPAHSPQPSKR.[A]	Q8TDM6	DLG5	21.1051	20.2703	21.6304	21.6403	20.8056	22.1657
[R].SVELDLNQAHMEETPKR.[K]_Q14680_1xPhospho_[S505]	[R].SVELDLNQAHMEETPKR.[K]	Q14680	MELK	22.5346	21.9778	21.0591	23.614	22.0153	23.0256
[K].TEDDDDDDVKSTSEDYLMISLDDVGEKLEHMGNTPLK.[I]_Q9Y462_1xPhospho_[T/S/Y]	[K].TEDDDDDDVKSTSEDYLMISLDDVGEKLEHMGNTPLK.[I]	Q9Y462	ZNF711	15.3945	15.4081	15.3806	14.4305	14.4442	14.4167
[R].AIPELDAYEAEGLALDDEDVEELTASQR.[E]_P49736_1xPhospho_[S108]	[R].AIPELDAYEAEGLALDDEDVEELTASQR.[E]	P49736	MCM2	15.3872	15.4009	15.3734	14.4305	14.4442	14.4167
[R].SLTNSHLEKK.[K]_F8VX04_1xPhospho_[S/T]	[R].SLTNSHLEKK.[K]	F8VX04	SLC38A1	24.2221	23.6072	22.5137	23.9635	23.3486	22.2551
[K].KAQEAEAQSEDDDEDTEEEQGEEKEK.[G]_Q5C9Z4_2xPhospho_[S280_T287]	[K].KAQEAEAQSEDDDEDTEEEQGEEKEK.[G]	Q5C9Z4	NOM1	21.8543	20.9277	22.4139	25.1882	22.4344	23.0363
[K].DLDTSDRKEDVLSTSK.[D]_P54132_1xPhospho_[T/S]	[K].DLDTSDRKEDVLSTSK.[D]	P54132	BLM	21.9214	20.5133	21.0125	21.583	22.2619	22.7217
[R].AMEGNSSDQEQSPEDEDEGPAEEVPTQMPEQNPTHALPESPR.[L]_Q86Y91_1xPhospho_[S/T]	[R].AMEGNSSDQEQSPEDEDEGPAEEVPTQMPEQNPTHALPESPR.[L]	Q86Y91	KIF18B	22.0973	21.5443	20.6363	22.9419	22.3889	21.4809
[R].SRDPGMVRSPQNQYPAELMR.[R]_P33993_1xPhospho_[S121]	[R].SRDPGMVRSPQNQYPAELMR.[R]	P33993	MCM7	21.6947	21.1549	20.2824	21.7577	21.2179	20.3454
[R].RDSLTGSSDLYKR.[T]_Q14671_1xPhospho_[S709]	[R].RDSLTGSSDLYKR.[T]	Q14671	PUM1	20.3177	20.8319	19.5113	21.0276	21.5418	20.2213
[K].SSDTSSTSPLNSSASQEELHQDEGLVAAPIVSNSEKPIAK.[T]_Q5VUA4_1xPhospho_[S/T]	[K].SSDTSSTSPLNSSASQEELHQDEGLVAAPIVSNSEKPIAK.[T]	Q5VUA4	ZNF318	21.7089	20.8037	22.3383	21.3041	20.3989	21.9334
[R].MREDYDSVEQDGDEPGPQR.[S]_Q9Y5S9_1xPhospho_[S/Y]	[R].MREDYDSVEQDGDEPGPQR.[S]	Q9Y5S9	RBM8A	20.4418	19.2177	20.2264	23.21	21.9859	22.9946
[K].LGPQNFIDETSDIENLLKEEEDYKEENNDSK.[E]_Q14692_1xPhospho_[S/T]	[K].LGPQNFIDETSDIENLLKEEEDYKEENNDSK.[E]	Q14692	BMS1	23.9732	23.3428	22.1969	22.3631	21.7327	20.5869
[R].TPSRTAPGALTAKPPLAPKPGTTVASGVTAR.[S]_Q4KMP7_1xPhospho_[T/S]	[R].TPSRTAPGALTAKPPLAPKPGTTVASGVTAR.[S]	Q4KMP7	TBC1D10B	20.0029	18.8112	19.7596	22.5648	21.373	22.3214
[K].LNQSSPDNVTDTK.[G]_Q08AD1_1xPhospho_[S]	[K].LNQSSPDNVTDTK.[G]	Q08AD1	CAMSAP2	20.4587	21.4012	21.9665	20.9046	21.8471	22.4124
[K].AAGSPSSSDQDEKLPGQDESTAGTSEQNDILK.[V]_Q9Y520_2xPhospho_[S189_S]	[K].AAGSPSSSDQDEKLPGQDESTAGTSEQNDILK.[V]	Q9Y520	PRRC2C	21.4569	20.9067	20.0061	23.006	20.6024	21.5047
[K].QHYLSSEDEPDDNPDVLDSR.[I]_Q8NFC6_1xPhospho_[S]	[K].QHYLSSEDEPDDNPDVLDSR.[I]	Q8NFC6	BOD1L1	20.6374	19.5904	19.4032	22.4403	21.3933	21.2061
[R].AVLSDSPQLSEGK.[E]_Q7Z4H7_1xPhospho_[S552]	[R].AVLSDSPQLSEGK.[E]	Q7Z4H7	HAUS6	21.9269	20.4051	21.358	23.3273	22.6392	21.2763
[R].RVSKDDWPER.[E]_Q6W2J9_1xPhospho_[S1166]	[R].RVSKDDWPER.[E]	Q6W2J9	BCOR	23.6342	21.8774	22.6101	23.8195	22.0627	22.7955
[R].SLSPLGGRDDSPVSHR.[A]_Q14004_1xPhospho_[S317]	[R].SLSPLGGRDDSPVSHR.[A]	Q14004	CDK13	18.3603	17.7165	18.8038	19.8056	19.1618	20.2491
[R].DVEDMELSDVEDDGSK.[I]_Q5VT52_1xPhospho_[S374]	[R].DVEDMELSDVEDDGSK.[I]	Q5VT52	RPRD2	18.6258	19.0819	17.955	21.9175	21.0459	18.4918
[R].LAEAPSPAPTPSPTPVEDLGPQTSTSPGRLSPDFAEELR.[S]_A0A669KB89_1xPhospho_[T/S]	[R].LAEAPSPAPTPSPTPVEDLGPQTSTSPGRLSPDFAEELR.[S]	A0A669KB89	SCRIB	19.9245	18.6728	19.4287	21.0044	19.7528	20.5086
[K].VKTPEMIIQKPK.[I]_Q09666_1xPhospho_[T490]	[K].VKTPEMIIQKPK.[I]	Q09666	AHNAK	23.9965	22.1343	23.1438	24.5964	22.7343	23.7438
[K].VKNDDSSKEIPGSEGELMPHR.[T]_Q96L73_1xPhospho_[S1498]	[K].VKNDDSSKEIPGSEGELMPHR.[T]	Q96L73	NSD1	22.779	22.1712	21.1002	23.3702	20.3145	20.8921
[R].DQHHLGSPSRLSVGEQPDVTHDPYEFLQSPEPAASAK.[T]_Q9H8M2_3xPhospho_[S568_S571_S588]	[R].DQHHLGSPSRLSVGEQPDVTHDPYEFLQSPEPAASAK.[T]	Q9H8M2	BRD9	20.2149	19.7024	18.9001	21.513	21.0004	20.1981
[R].HGLQLGAQSPGRGTTLAR.[G]_Q8N1G0_1xPhospho_[S1057]	[R].HGLQLGAQSPGRGTTLAR.[G]	Q8N1G0	ZNF687	24.3208	23.661	22.4096	24.963	24.3031	23.0517
[K].KTAHNSEADLEESFNEHELEPSSPKSK.[K]_Q8IWS0_1xPhospho_[S155]	[K].KTAHNSEADLEESFNEHELEPSSPKSK.[K]	Q8IWS0	PHF6	19.897	18.6198	19.3953	21.6753	20.3981	21.1736
[R].ALPTSKPEGSLHSSPVGPSSSK.[G]_Q9UPT8_1xPhospho_[S]	[R].ALPTSKPEGSLHSSPVGPSSSK.[G]	Q9UPT8	ZC3H4	21.7273	21.5097	20.2411	24.4153	24.1977	22.9291
[R].ASVSPMDEPVPDSESPIEK.[V]_P46821_2xPhospho_[S1378_S1387]	[R].ASVSPMDEPVPDSESPIEK.[V]	P46821	MAP1B	21.0059	20.4538	19.5479	22.5198	22.0484	21.3434
[K].YTFDFSEEEDDDADDDDDDNNDLEELK.[V]_Q02880_1xPhospho_[S/T/Y]	[K].YTFDFSEEEDDDADDDDDDNNDLEELK.[V]	Q02880	TOP2B	17.0363	18.0592	17.6366	18.7355	19.7584	19.3358
[K].KGQSEEIQK.[K]_P83731_1xPhospho_[S64]	[K].KGQSEEIQK.[K]	P83731	RPL24	20.9169	22.6566	22.0345	18.7596	22.6578	23.1817
[K].RSSPAAFINPPIGTVTPALK.[L]_F6VRR5_1xPhospho_[S]	[K].RSSPAAFINPPIGTVTPALK.[L]	F6VRR5	POLDIP3	19.1887	17.9744	18.7057	20.7931	19.5788	20.3101
[R].SGSSSPDSEITELKFPSINHD.[-]_P17812_1xPhospho_[S/T]	[R].SGSSSPDSEITELKFPSINHD.[-]	P17812	CTPS1	21.7551	20.3574	21.8847	20.6044	19.2067	20.734
[R].SKESVPEFPLSPPK.[K]_P16949_1xPhospho_[S38]	[R].SKESVPEFPLSPPK.[K]	P16949	STMN1	20.3283	21.4021	22.0109	23.523	24.5968	25.2056
[R].FHINWEDNTEKLEDAESSNPNLQSLLSTDALPSASK.[G]_Q9Y294_1xPhospho_[S]	[R].FHINWEDNTEKLEDAESSNPNLQSLLSTDALPSASK.[G]	Q9Y294	ASF1A	20.9971	20.4249	19.4628	18.8866	19.357	18.1839
[K].SDLRKSPVFSDEDSDLDFDISK.[L]_O00566_2xPhospho_[S163_S167]	[K].SDLRKSPVFSDEDSDLDFDISK.[L]	O00566	MPHOSPH10	19.7189	18.3895	19.2022	21.0618	20.3068	18.6284
[K].LCDFGSASHVADNDITPYLVSR.[F]_Q13523_1xPhospho_[Y849]	[K].LCDFGSASHVADNDITPYLVSR.[F]	Q13523	PRPF4B	18.2884	19.0922	19.6053	22.1194	22.9231	23.4363
[K].GPRTPSPPPPIPEDIALGK.[K]_A0A7I2V4I5_2xPhospho_[T263_S265]	[K].GPRTPSPPPPIPEDIALGK.[K]	A0A7I2V4I5	ZC3H13	21.2509	20.6647	19.6607	20.0577	17.432	23.1075
[R].KAPPPPISPTQLSDVSSPR.[S]_Q9P0K7_1xPhospho_[S/T]	[R].KAPPPPISPTQLSDVSSPR.[S]	Q9P0K7	RAI14	20.5444	19.0477	19.982	21.2679	19.7712	20.7055
[R].LQQQHSEQPPLQPSPVMTRR.[G]_J3KN66_1xPhospho_[S143]	[R].LQQQHSEQPPLQPSPVMTRR.[G]	J3KN66	TOR1AIP1	24.5133	22.35	23.804	24.6368	22.4736	23.9276
[R].RSPVSTRPLPSASQK.[A]_Q8ND56_1xPhospho_[S216]	[R].RSPVSTRPLPSASQK.[A]	Q8ND56	LSM14A	22.3863	21.748	20.5751	25.4875	24.8493	23.6763
[K].KAEENAEGGESALGPDGEPIDESSQMSDLPVK.[V]_P51531_1xPhospho_[S]	[K].KAEENAEGGESALGPDGEPIDESSQMSDLPVK.[V]	P51531	SMARCA2	20.9975	20.4131	19.4149	20.0195	18.0953	20.8157
[R].SQTPPGVATPPIPK.[I]_Q15648_2xPhospho_[T1051_T1057]	[R].SQTPPGVATPPIPK.[I]	Q15648	MED1	22.6682	20.8763	21.3348	25.4045	23.6126	24.0711
[K].GVDFESSEDDDDDPFMNTSSLR.[R]_P49959_1xPhospho_[S]	[K].GVDFESSEDDDDDPFMNTSSLR.[R]	P49959	MRE11	21.0203	19.4247	20.4327	21.2503	17.4378	22.198
[R].STVLTPMFVETQASQGTLQTR.[T]_P78527_1xPhospho_[S2612]	[R].STVLTPMFVETQASQGTLQTR.[T]	P78527	PRKDC	20.8318	19.2605	20.2503	20.0761	18.5049	19.4946
[K].KVASGVLSPPPAAPPPSSSSVPEAGGPPIKK.[Q]_Q8IXM2_1xPhospho_[S]	[K].KVASGVLSPPPAAPPPSSSSVPEAGGPPIKK.[Q]	Q8IXM2	C17orf49	23.7999	21.713	23.1048	22.2327	20.1457	21.5376
[R].KRESESESDETPPAAPQLIK.[K]_O60832_3xPhospho_[S453_S455_S/T]	[R].KRESESESDETPPAAPQLIK.[K]	O60832	DKC1	24.9735	22.6831	24.2418	24.3044	22.0139	23.5727
[K].QAAPRPAAPAAHSAHSASVSPVESR.[G]_Q12872_1xPhospho_[S893]	[K].QAAPRPAAPAAHSAHSASVSPVESR.[G]	Q12872	SFSWAP	19.7641	19.2269	18.3614	21.8318	21.2946	20.4291
[R].ENPPVEDSSDEDDKR.[N]_Q8TCJ2_2xPhospho_[S498_S499]	[R].ENPPVEDSSDEDDKR.[N]	Q8TCJ2	STT3B	21.6521	19.9404	21.2029	23.4336	21.7219	22.9844
[R].KASSDMSASAGYEEISDPDMEEKPSLPPRK.[E]_A1X283_1xPhospho_[S]	[R].KASSDMSASAGYEEISDPDMEEKPSLPPRK.[E]	A1X283	SH3PXD2B	20.3521	20.3338	18.9806	21.763	21.7447	20.3916
[K].SSSGLGSSGSLSQK.[T]_Q15648_1xPhospho_[S1251]	[K].SSSGLGSSGSLSQK.[T]	Q15648	MED1	20.1536	18.6486	19.589	22.5893	21.0843	22.0247
[R].SSGSSSSGLGTVSNSPASQR.[T]_Q9UPP1_1xPhospho_[S]	[R].SSGSSSSGLGTVSNSPASQR.[T]	Q9UPP1	PHF8	20.8948	20.3518	19.2547	22.7835	22.2404	21.1434
[K].DFYLATSPPDSFLDDHHLTRPHPER.[V]_Q13131_1xPhospho_[S356]	[K].DFYLATSPPDSFLDDHHLTRPHPER.[V]	Q13131	PRKAA1	22.2092	20.316	21.5531	19.6399	19.0195	20.0724
[K].DLFDLNSSEEDDTEGFSER.[G]_Q9Y3T9_1xPhospho_[S]	[K].DLFDLNSSEEDDTEGFSER.[G]	Q9Y3T9	NOC2L	16.3234	15.8097	16.7015	14.4305	14.4442	14.4167
[K].AKSESLELPQAAPPQIYHEK.[Q]_Q15040_1xPhospho_[S]	[K].AKSESLELPQAAPPQIYHEK.[Q]	Q15040	JOSD1	20.4182	22.3506	21.5263	19.4747	19.5974	19.3406
[R].DGSGTPSRHSLSGSSPGMK.[D]_Q9UQ35_3xPhospho_[S1458_S1460_S]	[R].DGSGTPSRHSLSGSSPGMK.[D]	Q9UQ35	SRRM2	19.7374	21.1652	21.4267	22.0052	23.433	23.6944
[K].AFGGEEVILKGSPEEK.[V]_Q5VUA4_1xPhospho_[S1420]	[K].AFGGEEVILKGSPEEK.[V]	Q5VUA4	ZNF318	20.1385	19.4918	18.6016	24.3802	23.7334	22.8432
[R].ATSPSSSVSGDFDDGHHSVSTPGPSR.[K]_Q86U86_2xPhospho_[S]	[R].ATSPSSSVSGDFDDGHHSVSTPGPSR.[K]	Q86U86	PBRM1	21.7093	19.9085	21.2323	23.208	21.4072	22.7309
[R].KSKSPIPGQGYLGTERPSSVSSVHSEGDYHR.[Q]_O75376_1xPhospho_[S]	[R].KSKSPIPGQGYLGTERPSSVSSVHSEGDYHR.[Q]	O75376	NCOR1	21.3435	21.9988	20.1093	22.992	23.6473	21.7578
[R].QLPALDGSLMGPESPPAQEEEAPVSPHKKPAPQK.[R]_A0A494C108_2xPhospho_[S634_S645]	[R].QLPALDGSLMGPESPPAQEEEAPVSPHKKPAPQK.[R]	A0A494C108	KRI1	22.1629	21.5008	20.2407	22.76	22.0979	20.8378
[R].GLVAAYSGDSDNEEELVERLESEEEKLADWK.[K]_P52756_1xPhospho_[S]	[R].GLVAAYSGDSDNEEELVERLESEEEKLADWK.[K]	P52756	RBM5	15.1997	15.6317	15.9638	21.0326	21.4646	21.7967
[R].RPAPAVSPGSWKPGPPGSPRPWK.[S]_Q96JM3_2xPhospho_[S311_S319]	[R].RPAPAVSPGSWKPGPPGSPRPWK.[S]	Q96JM3	CHAMP1	21.5604	23.697	22.0952	20.2943	22.4309	20.8291
[R].DSFDDRGPSLNPVLDYDHGSRSQESGYYDR.[M]_A8MXP9_1xPhospho_[S]	[R].DSFDDRGPSLNPVLDYDHGSRSQESGYYDR.[M]	A8MXP9	MATR3	18.2712	18.7805	17.4768	20.2736	20.7829	19.4792
[R].KALDSNSLENDDLSAPGREPGHFNPESR.[E]_Q32MZ4_1xPhospho_[S]	[R].KALDSNSLENDDLSAPGREPGHFNPESR.[E]	Q32MZ4	LRRFIP1	22.685	21.0822	20.8094	22.6107	21.0079	20.7351
[R].SQESGYYDRMDYEDDRLR.[D]_A8MXP9_1xPhospho_[S]	[R].SQESGYYDRMDYEDDRLR.[D]	A8MXP9	MATR3	19.695	20.2829	18.686	21.3383	21.9262	20.3293
[K].EVEDKESEGEEEDEDEDLSK.[Y]_O95218_1xPhospho_[S153]	[K].EVEDKESEGEEEDEDEDLSK.[Y]	O95218	ZRANB2	22.3211	20.6288	20.5871	22.8983	21.206	21.1643
[K].EKQSSEEEEKETR.[G]_Q92504_1xPhospho_[S]	[K].EKQSSEEEEKETR.[G]	Q92504	SLC39A7	23.3688	25.6384	25.9978	20.0706	22.3403	22.6997
[K].VQTTPKVEEEQDLK.[F]_Q8N3X1_1xPhospho_[T517]	[K].VQTTPKVEEEQDLK.[F]	Q8N3X1	FNBP4	20.9044	20.2827	19.1665	23.3908	22.7691	21.653
[K].VKNDDSSKEIPGSEGELMPHR.[T]_Q96L73_2xPhospho_[S1492_S1498]	[K].VKNDDSSKEIPGSEGELMPHR.[T]	Q96L73	NSD1	19.2381	18.6953	17.8148	22.1971	21.6543	20.7738
[R].SSEPVREDSSGMHHENQTYPPYSPQAQPQPIHR.[I]_G5E9E7_1xPhospho_[S/Y/T]	[R].SSEPVREDSSGMHHENQTYPPYSPQAQPQPIHR.[I]	G5E9E7	TJP1	22.8239	20.6868	22.1194	21.8568	20.6279	21.46
[K].RSRPTSEGSDIESTEPQK.[Q]_Q4G0J3_2xPhospho_[S258_S]	[K].RSRPTSEGSDIESTEPQK.[Q]	Q4G0J3	LARP7	20.6179	20.8592	22.5303	20.6072	20.8484	22.5195
[R].HASAPSHVQPSDSEK.[N]_O60343_1xPhospho_[S341]	[R].HASAPSHVQPSDSEK.[N]	O60343	TBC1D4	21.4143	20.7571	19.5158	23.5483	22.8911	21.6498
[K].DIQRPDSEHGLSPDSENFDWK.[A]_P25054_2xPhospho_[S2088_S2093]	[K].DIQRPDSEHGLSPDSENFDWK.[A]	P25054	APC	22.0471	21.3577	19.9895	22.9619	22.2113	20.5565
[R].KQSLPATSIPTPASFK.[F]_P49792_1xPhospho_[S1509]	[R].KQSLPATSIPTPASFK.[F]	P49792	RANBP2	23.5077	22.7639	21.1443	23.3446	22.6008	20.9812
[R].TPPEPRPSPEGDPSPPPPPMSALVPDTPPDTPPAMK.[N]_Q3KQU3_1xPhospho_[S/T]	[R].TPPEPRPSPEGDPSPPPPPMSALVPDTPPDTPPAMK.[N]	Q3KQU3	MAP7D1	25.2339	24.4348	22.491	24.1652	23.3661	21.4224
[K].GSSPSIRPIQGSQGSSSPVEKEVVEATDSR.[E]_Q92560_1xPhospho_[S]	[K].GSSPSIRPIQGSQGSSSPVEKEVVEATDSR.[E]	Q92560	BAP1	21.9093	20.3713	19.9956	24.0602	23.6122	22.8126
[K].DGDSYDPYDFSDTEEEMPQVHTPK.[T]_A0A499FHX9_1xPhospho_[Y/S]	[K].DGDSYDPYDFSDTEEEMPQVHTPK.[T]	A0A499FHX9	MCM3	19.7962	19.394	18.2122	22.2219	20.1477	20.5155
[K].NPEPDSDEHTPVEDEEPKK.[S]_Q8N5F7_1xPhospho_[S/T]	[K].NPEPDSDEHTPVEDEEPKK.[S]	Q8N5F7	NKAP	21.4293	20.1653	19.5117	23.1231	21.8591	21.2055
[K].KGPRTPSPPPPIPEDIALGK.[K]_A0A7I2V4I5_2xPhospho_[T263_S265]	[K].KGPRTPSPPPPIPEDIALGK.[K]	A0A7I2V4I5	ZC3H13	18.786	17.8296	19.3562	14.4305	14.4442	14.4167
[R].SRSPQRPGWSR.[S]_Q9UQ35_1xPhospho_[S536]	[R].SRSPQRPGWSR.[S]	Q9UQ35	SRRM2	21.9519	19.8497	21.2539	24.2611	23.3138	19.5136
[R].VAHEDPMYDIIRDNK.[R]_Q8TA86_1xPhospho_[Y142]	[R].VAHEDPMYDIIRDNK.[R]	Q8TA86	RP9	22.0277	23.9515	24.7476	19.4714	21.3952	22.1913
[R].GLKGAGGSPVGVEEGLVNVGTGQK.[L]_Q7Z5J4_1xPhospho_[S1374]	[R].GLKGAGGSPVGVEEGLVNVGTGQK.[L]	Q7Z5J4	RAI1	22.3049	20.113	21.5905	23.1677	20.9757	22.4532
[K].SKGDSDISDEEAAQQSK.[K]_A0A7I2V4I5_2xPhospho_[S1014_S1017]	[K].SKGDSDISDEEAAQQSK.[K]	A0A7I2V4I5	ZC3H13	22.0583	20.2475	20.1226	24.7637	22.9529	22.828
[K].GTSDSSSGNVSEGESPPDSQEDSFQGR.[Q]_S5FZ81_1xPhospho_[S]	[K].GTSDSSSGNVSEGESPPDSQEDSFQGR.[Q]	S5FZ81	PHF10	20.9325	19.5803	21.7849	21.9685	20.6163	22.821
[R].ASQGLLSSIENSESDSSEAKEEGSR.[K]_Q5UIP0_1xPhospho_[S]	[R].ASQGLLSSIENSESDSSEAKEEGSR.[K]	Q5UIP0	RIF1	23.3525	21.0627	21.2521	21.4254	19.1356	19.325
[R].QISQDVKLEPDILLR.[A]_Q01433_1xPhospho_[S168]	[R].QISQDVKLEPDILLR.[A]	Q01433	AMPD2	24.1645	23.3625	21.3993	24.8492	24.0472	22.084
[R].SGNSDSIER.[D]_Q7Z2E3_1xPhospho_[S132]	[R].SGNSDSIER.[D]	Q7Z2E3	APTX	22.1746	23.3031	20.7141	22.6417	23.7702	21.1811
[R].EMLETGPEAERLEQLESGEEELVLAEYESDEEKK.[V]_Q96FC9_1xPhospho_[S204]	[R].EMLETGPEAERLEQLESGEEELVLAEYESDEEKK.[V]	Q96FC9	DDX11	21.3538	23.315	24.1167	19.9705	21.9317	22.7334
[K].RKPSTSDDSDSNFEK.[I]_P11388_1xPhospho_[T/S]	[K].RKPSTSDDSDSNFEK.[I]	P11388	TOP2A	18.9254	20.2705	20.9543	21.3871	20.6334	21.8796
[R].SPALKSPLQSVVVR.[R]_Q9Y2W1_1xPhospho_[S253]	[R].SPALKSPLQSVVVR.[R]	Q9Y2W1	THRAP3	20.0221	18.2077	19.3831	23.2018	22.1939	22.7841
[K].VAQRSPVDSGTILREPTTK.[S]_P49454_1xPhospho_[S3054]	[K].VAQRSPVDSGTILREPTTK.[S]	P49454	CENPF	23.3162	22.5358	20.712	24.874	21.3385	23.6392
[K].REPGSGTESDTSPDFHNQENEPSQEDPEDLDGSVQGVKPQK.[A]_Q9HAF1_1xPhospho_[T/S]	[K].REPGSGTESDTSPDFHNQENEPSQEDPEDLDGSVQGVKPQK.[A]	Q9HAF1	MEAF6	24.2392	21.3714	22.9551	22.9662	20.0984	21.682
[K].VQMTSPSSTGSPMFK.[F]_P49790_1xPhospho_[S/T]	[K].VQMTSPSSTGSPMFK.[F]	P49790	NUP153	22.3003	19.9275	21.555	24.3878	24.2	21.7828
[R].ASREESWESGR.[S]_Q9NQ29_1xPhospho_[S336]	[R].ASREESWESGR.[S]	Q9NQ29	LUC7L	21.5488	24.4495	23.6308	20.0358	22.9365	22.1178
[K].NRPDYVSEEEEDDEDFETAVKK.[L]_P49792_1xPhospho_[S2668]	[K].NRPDYVSEEEEDDEDFETAVKK.[L]	P49792	RANBP2	22.4186	19.9915	21.6646	19.9495	19.0585	19.2478
[K].KVTKNEEPSEEEIDAPKPK.[K]_Q9NR30_1xPhospho_[S121]	[K].KVTKNEEPSEEEIDAPKPK.[K]	Q9NR30	DDX21	22.8571	22.0867	20.3213	22.9521	22.3152	21.1471
[R].RREEGPPPPSPDGASSDAEPEPPSGR.[T]_Q9NTJ3_2xPhospho_[S27_S]	[R].RREEGPPPPSPDGASSDAEPEPPSGR.[T]	Q9NTJ3	SMC4	22.5684	20.2695	20.7135	24.652	22.3532	22.7972
[R].KADTTTPTPTAILAPGSPASPPGSLEPK.[A]_A0A0G2JK44_1xPhospho_[S]	[R].KADTTTPTPTAILAPGSPASPPGSLEPK.[A]	A0A0G2JK44	BRD2	22.7588	22.3392	20.3099	21.0538	20.6342	18.6049
[K].ENPEEKVPEKPPTPKESPHFYR.[K]_Q9HDC5_1xPhospho_[S/T]	[K].ENPEEKVPEKPPTPKESPHFYR.[K]	Q9HDC5	JPH1	22.7694	20.2391	21.9997	23.0548	20.5245	22.2851
[R].QQFHSKPVDSDSDDDPLEAFMAEVEDQAAR.[D]_Q86XP3_1xPhospho_[S]	[R].QQFHSKPVDSDSDDDPLEAFMAEVEDQAAR.[D]	Q86XP3	DDX42	15.6404	15.1301	16.0167	16.7106	16.0306	17.1709
[R].SAPASPTHPGLMSPR.[S]_P85037_2xPhospho_[S420_S]	[R].SAPASPTHPGLMSPR.[S]	P85037	FOXK1	21.5525	19.3991	19.9965	23.5554	21.402	21.9994
[R].DQMEGSPNSSESFEHIAR.[S]_Q9Y520_1xPhospho_[S]	[R].DQMEGSPNSSESFEHIAR.[S]	Q9Y520	PRRC2C	22.7791	20.3348	22.5016	21.8451	19.4008	21.5677
[K].RPESPSEISPIKGSVR.[T]_Q7Z5K2_1xPhospho_[S]	[K].RPESPSEISPIKGSVR.[T]	Q7Z5K2	WAPL	22.9912	22.4302	20.4218	24.1465	23.5855	21.5771
[R].GQGSAKELSPAALEKR.[R]_O75683_2xPhospho_[S133_S138]	[R].GQGSAKELSPAALEKR.[R]	O75683	SURF6	22.2323	21.4782	19.8047	23.5864	22.8323	21.1587
[K].LSVQSNPSPQLR.[S]_O75152_1xPhospho_[S132]	[K].LSVQSNPSPQLR.[S]	O75152	ZC3H11A	20.7981	22.7132	20.3288	20.8318	22.7469	20.3626
[R].SISASKASPPGDLQNPKR.[A]_O00273_1xPhospho_[S315]	[R].SISASKASPPGDLQNPKR.[A]	O00273	DFFA	22.2174	20.9831	19.7672	23.3591	22.1249	20.909
[R].NLFNQELLSPSKR.[S]_Q7Z2Z1_1xPhospho_[S923]	[R].NLFNQELLSPSKR.[S]	Q7Z2Z1	TICRR	21.9936	19.6026	21.2453	23.3845	20.9935	22.6363
[R].RSSLLSLMTGK.[K]_Q6WKZ4_1xPhospho_[S]	[R].RSSLLSLMTGK.[K]	Q6WKZ4	RAB11FIP1	21.268	19.0547	20.5497	22.0763	22.26	22.423
[R].VNLEESSGVENSPAGARPK.[R]_Q8WVM8_1xPhospho_[S]	[R].VNLEESSGVENSPAGARPK.[R]	Q8WVM8	SCFD1	20.3296	23.0252	22.2323	21.5289	24.2246	23.4317
[R].SFLSEPSSPGRTK.[T]_Q69YN4_1xPhospho_[S]	[R].SFLSEPSSPGRTK.[T]	Q69YN4	VIRMA	20.4257	19.7405	18.3898	23.2803	22.5951	21.2444
[K].KFPASNISVNDATSSEEKSEAK.[G]_Q03468_1xPhospho_[S/T]	[K].KFPASNISVNDATSSEEKSEAK.[G]	Q03468	ERCC6	23.7862	20.8823	22.9671	23.9739	20.0222	22.8799
[R].TPFKDEIDEFANSPSEDKEESMEIHATGK.[H]_Q9P2D1_1xPhospho_[S]	[R].TPFKDEIDEFANSPSEDKEESMEIHATGK.[H]	Q9P2D1	CHD7	23.0889	20.3539	22.2908	24.57	19.9245	20.2501
[R].KQGGSPDEPDSK.[A]_Q9ULX6_1xPhospho_[S283]	[R].KQGGSPDEPDSK.[A]	Q9ULX6	AKAP8L	22.6583	25.3194	26.2006	18.8529	21.514	22.3952
[RC].QVSASELHTSGILGPETLR.[D]_P58107_1xPhospho_[S/T]_1xPhospho_[S/T]_1xPhospho_[S/T]_1xPhospho_[S/T]_1xPhospho_[S/T]	[RC].QVSASELHTSGILGPETLR.[D]	P58107	EPPK1	18.0046	16.7763	18.1771	21.4295	20.2012	21.6019
[R].GNSRPGTPSAEGGSTSSTLR.[A]_P35269_1xPhospho_[T389]	[R].GNSRPGTPSAEGGSTSSTLR.[A]	P35269	GTF2F1	19.7452	22.2358	21.6632	21.3513	22.5843	21.4594
[R].ERESSANNSVSPSESLR.[A]_H0YL70_1xPhospho_[S213]	[R].ERESSANNSVSPSESLR.[A]	H0YL70	TLE3	21.9193	22.7055	20.059	20.8339	21.9124	20.6116
[R].KGSDDAPYSPTAR.[V]_O75151_1xPhospho_[S/Y]	[R].KGSDDAPYSPTAR.[V]	O75151	PHF2	22.2966	23.4668	20.5874	23.4711	22.0241	21.5636
[R].AHSEKDQPPFGDSDDSVEADKSSPGIHLER.[S]_Q14676_1xPhospho_[S]	[R].AHSEKDQPPFGDSDDSVEADKSSPGIHLER.[S]	Q14676	MDC1	21.0933	20.2558	18.8372	23.1982	21.1739	22.5153
[R].MAPALSGANLTSPR.[V]_Q9UQ35_1xPhospho_[S/T]	[R].MAPALSGANLTSPR.[V]	Q9UQ35	SRRM2	19.5987	21.0654	18.8867	22.8974	24.3641	22.1853
[R].AESDPRLDVLHR.[H]_Q5VT06_1xPhospho_[S473]	[R].AESDPRLDVLHR.[H]	Q5VT06	CEP350	22.6219	21.8341	19.9641	23.6239	22.8361	20.9661
[K].TAPPASPEAR.[K]_Q96JM3_1xPhospho_[S542]	[K].TAPPASPEAR.[K]	Q96JM3	CHAMP1	23.414	20.6411	21.4544	24.1318	25.6409	25.7712
[R].SPTKAPHLQLIEGKK.[N]_O43491_1xPhospho_[T/S]	[R].SPTKAPHLQLIEGKK.[N]	O43491	EPB41L2	26.0869	22.506	25.2026	23.56	19.9791	22.6758
[K].EEATYGVWAERDSDDERPSFGGKR.[A]_Q9UBB9_1xPhospho_[S59]	[K].EEATYGVWAERDSDDERPSFGGKR.[A]	Q9UBB9	TFIP11	21.8055	20.0556	19.4856	22.0036	20.2537	19.6838
[K].LEPVSPPSPPHTDPELELVPPR.[L]_C9J0Q5_2xPhospho_[S149_S152]	[K].LEPVSPPSPPHTDPELELVPPR.[L]	C9J0Q5	NCOR2	15.9756	16.3999	15.3719	24.165	18.9456	21.2043
[K].GTEAPAVVTEEEDDDEETAPPVIAPRPDHTK.[S]_Q13177_1xPhospho_[T]	[K].GTEAPAVVTEEEDDDEETAPPVIAPRPDHTK.[S]	Q13177	PAK2	22.4908	19.8273	21.7023	14.4305	14.4442	14.4167
[R].DANSSFFDNSSSPHLLDQLK.[A]_P49454_1xPhospho_[S]	[R].DANSSFFDNSSSPHLLDQLK.[A]	P49454	CENPF	21.6427	20.8868	19.2033	22.8612	22.1054	20.4219
[K].VVNANQNASPNVPGKR.[G]_Q8IWI9_1xPhospho_[S607]	[K].VVNANQNASPNVPGKR.[G]	Q8IWI9	MGA	23.5219	20.5544	22.6955	23.3983	20.4308	22.5719
[R].KQHYLSSEDEPDDNPDVLDSR.[I]_Q8NFC6_2xPhospho_[S2779_S2780]	[R].KQHYLSSEDEPDDNPDVLDSR.[I]	Q8NFC6	BOD1L1	21.424	19.0384	20.0834	25.4348	23.0491	24.0942
[K].INPDNYGMDLNSDDSTDDEAHPR.[K]_Q9NQS7_2xPhospho_[S831_T832]	[K].INPDNYGMDLNSDDSTDDEAHPR.[K]	Q9NQS7	INCENP	20.5368	19.8275	18.3736	22.2765	16.4582	18.4571
[K].NTPSPDVTLGTNPGTEDIQFPIQK.[I]_M0R2Z9_1xPhospho_[T/S]	[K].NTPSPDVTLGTNPGTEDIQFPIQK.[I]	M0R2Z9	SUGP2	20.2923	21.026	18.7238	23.9267	22.6853	21.3079
[K].QGSPDQVSPVSEMTSTSLYQDKQEGK.[S]_P46821_2xPhospho_[S/T]	[K].QGSPDQVSPVSEMTSTSLYQDKQEGK.[S]	P46821	MAP1B	21.7672	19.2139	20.9942	22.2776	21.3555	18.1052
[K-].IDTHPSPSHSSTVK.[VD]_Q8NI27_1xPhospho_[S1417]	[K-].IDTHPSPSHSSTVK.[VD]	Q8NI27	THOC2	19.5751	22.0616	21.9339	22.899	25.3855	25.2578
[R].KPSPEPEGEVGPPK.[I]_Q7Z5L9_1xPhospho_[S360]	[R].KPSPEPEGEVGPPK.[I]	Q7Z5L9	IRF2BP2	19.2715	20.8456	21.8822	20.8931	20.6505	21.1007
[K].IKNENTEGSPQEDGVELEGLKQR.[L]_P11388_1xPhospho_[S/T]	[K].IKNENTEGSPQEDGVELEGLKQR.[L]	P11388	TOP2A	24.6741	22.5826	26.5461	22.9599	20.8683	24.8319
[R].SKKGGEFDEFVNDDTDDDLPISK.[K]_Q6PD62_1xPhospho_[T925]	[R].SKKGGEFDEFVNDDTDDDLPISK.[K]	Q6PD62	CTR9	21.7174	24.3801	25.2615	20.1344	22.7972	23.6785
[K].SPSHSSSNRPFTPPTSTGGSK.[S]_Q15648_1xPhospho_[T/S]	[K].SPSHSSSNRPFTPPTSTGGSK.[S]	Q15648	MED1	21.2836	20.5074	18.854	24.4013	23.6251	21.9717
[R].FALLQVDSGSGSDSEPGKGK.[G]_Q5VSY0_1xPhospho_[S]	[R].FALLQVDSGSGSDSEPGKGK.[G]	Q5VSY0	GKAP1	24.6423	22.0718	21.4874	24.3209	21.7505	21.1661
[R].QLSLPLTQSK.[S]_Q9C0I1_1xPhospho_[S564]	[R].QLSLPLTQSK.[S]	Q9C0I1	MTMR12	21.9446	19.8839	22.7604	21.6389	19.5782	22.4547
[K].KKDELSDYAEK.[S]_P46100_1xPhospho_[S1061]	[K].KKDELSDYAEK.[S]	P46100	ATRX	24.3264	23.4615	20.9784	25.8726	25.0077	22.5246
[R].SLEPAENVHGAGGGAFPASQTPSKPASADGHR.[G]_P12931_1xPhospho_[S17]	[R].SLEPAENVHGAGGGAFPASQTPSKPASADGHR.[G]	P12931	SRC	19.9478	18.1423	20.2586	22.8482	21.0427	23.159
[R].DVFYYSPSGKK.[F]_O95983_1xPhospho_[S37]	[R].DVFYYSPSGKK.[F]	O95983	MBD3	22.0891	21.2932	19.3712	23.1023	22.3065	20.3844
[K].GQSQTSPDHR.[S]_Q9UQ35_1xPhospho_[S1064]	[K].GQSQTSPDHR.[S]	Q9UQ35	SRRM2	19.0931	20.9241	21.7056	14.4305	14.4442	14.4167
[K].HGLAHDEMKSPREPGYK.[A]_Q9Y2W1_1xPhospho_[S698]	[K].HGLAHDEMKSPREPGYK.[A]	Q9Y2W1	THRAP3	19.2674	18.6081	17.3591	21.086	20.4268	19.1777
[R].HGSFHEDEDPIGSPR.[L]_Q96T58_2xPhospho_[S1268_S1278]	[R].HGSFHEDEDPIGSPR.[L]	Q96T58	SPEN	21.3348	20.7444	18.8442	23.9476	23.3572	21.457
[R].SPGLLDTTPIR.[G]_Q8IY92_1xPhospho_[S1469]	[R].SPGLLDTTPIR.[G]	Q8IY92	SLX4	21.3555	20.5832	18.8073	21.3069	20.8675	21.1039
[R].SQTTTERDSDTDVEEEELPVENR.[E]_Q14676_1xPhospho_[T/S]	[R].SQTTTERDSDTDVEEEELPVENR.[E]	Q14676	MDC1	22.1248	21.3213	19.3476	23.4609	22.6032	20.1902
[R].LLSPLSSAR.[L]_E9PAU2_1xPhospho_[S584]	[R].LLSPLSSAR.[L]	E9PAU2	RAVER1	19.5759	20.3428	18.0786	14.4305	14.4442	14.4167
[K].LEDAESSNPNLQSLLSTDALPSASK.[G]_Q9Y294_2xPhospho_[S]	[K].LEDAESSNPNLQSLLSTDALPSASK.[G]	Q9Y294	ASF1A	19.2144	18.5469	17.2665	20.6762	20.0088	18.7284
[K].GKSEEESAETTK.[E]_Q9NVP1_1xPhospho_[S136]	[K].GKSEEESAETTK.[E]	Q9NVP1	DDX18	23.7571	22.8941	20.4297	20.8334	20.7484	20.6581
[R].APEGDDFLSLHAESDGEGALQVDLGEPAPAPPAADSR.[W]_Q9H7N4_1xPhospho_[S]	[R].APEGDDFLSLHAESDGEGALQVDLGEPAPAPPAADSR.[W]	Q9H7N4	SCAF1	20.1361	22.486	23.3371	20.6109	22.9608	23.8119
[R].SVSGSPEPAAK.[K]_A9Z1X7_3xPhospho_[S761_S763_S765]	[R].SVSGSPEPAAK.[K]	A9Z1X7	SRRM1	23.9391	23.0704	20.5484	25.188	24.3194	21.7974
[K].DTPTSHVPSGPLSSSATSPVLLPALPR.[R]_Q9NSC2_1xPhospho_[T/S]	[K].DTPTSHVPSGPLSSSATSPVLLPALPR.[R]	Q9NSC2	SALL1	21.0358	20.399	18.5329	22.2757	21.6389	19.7727
[K].QIVGTPVNSEDSDTRQTSHLQAR.[S]_Q5QJE6_1xPhospho_[T/S]	[K].QIVGTPVNSEDSDTRQTSHLQAR.[S]	Q5QJE6	DNTTIP2	20.4442	18.0977	19.7032	23.983	21.6365	23.2419
[R].EREESEDELEEANGNNPIDIEVDQNKESK.[K]_Q9UKL0_1xPhospho_[S260]	[R].EREESEDELEEANGNNPIDIEVDQNKESK.[K]	Q9UKL0	RCOR1	21.7865	19.0242	20.9848	24.2351	22.5972	22.4408
[R].SPGSISYLPSFFTK.[L]_O75376_1xPhospho_[S2184]	[R].SPGSISYLPSFFTK.[L]	O75376	NCOR1	20.4406	19.1997	18.0896	22.267	21.026	19.9159
[R].LNNNYLMSGKNDVDDEEVHGSSDDSKQSK.[V]_Q03188_1xPhospho_[S]	[R].LNNNYLMSGKNDVDDEEVHGSSDDSKQSK.[V]	Q03188	CENPC	22.7531	19.6695	21.1356	24.1524	21.0688	22.5349
[K].IHNVGSPLK.[S]_P52701_1xPhospho_[S830]	[K].IHNVGSPLK.[S]	P52701	MSH6	24.0587	22.645	20.5283	25.0237	23.6099	21.4933
[K].SPVFSDEDSDLDFDISKLEQQSK.[V]_O00566_1xPhospho_[S]	[K].SPVFSDEDSDLDFDISKLEQQSK.[V]	O00566	MPHOSPH10	19.7279	18.1861	20.6514	20.2538	18.712	21.1773
[K].VEAPEYIPISDDPKASAK.[K]_Q1ED39_1xPhospho_[S259]	[K].VEAPEYIPISDDPKASAK.[K]	Q1ED39	KNOP1	21.9565	19.1088	21.3022	21.2982	19.8992	20.7621
[K].NLEELEEKSTTPPPAEPVSLPQEPPK.[AM]_Q9UN86_1xPhospho_[S/T]	[K].NLEELEEKSTTPPPAEPVSLPQEPPK.[AM]	Q9UN86	G3BP2	22.7936	19.6671	22.1079	20.7142	17.5877	20.0284
[K].KGDSSAEELKLATQLTGPVMPVR.[N]_P26373_1xPhospho_[S]	[K].KGDSSAEELKLATQLTGPVMPVR.[N]	P26373	RPL13	19.94	17.6848	19.2144	14.4305	14.4442	14.4167
[K].NSVQSGESDSDEEEESKEPPIKLPK.[I]_O75592_2xPhospho_[S]	[K].NSVQSGESDSDEEEESKEPPIKLPK.[I]	O75592	MYCBP2	22.7349	19.9738	20.1787	22.9042	20.1431	20.348
[R].QKEAGLSQSHDDLSNATATPSVR.[K]_O14523_1xPhospho_[S]	[R].QKEAGLSQSHDDLSNATATPSVR.[K]	O14523	C2CD2L	22.4354	19.9665	23.2988	21.6112	21.0247	22.8161
[R].SAGEEEDGPVLTDEQK.[S]_F8WCT1_2xPhospho_[S140_T151]	[R].SAGEEEDGPVLTDEQK.[S]	F8WCT1	ARL6IP4	20.9746	18.3567	20.0544	22.9056	20.2878	21.9854
[K].ISTASQVSQGTGSPVPK.[I]_Q9ULM3_1xPhospho_[T/S]	[K].ISTASQVSQGTGSPVPK.[I]	Q9ULM3	YEATS2	24.7256	24.4116	21.054	24.1172	23.8033	20.4457
[R].KVTGTEGSSSTLVDYTSTSSTGGSPVR.[K]_Q7Z6E9_1xPhospho_[S/T]	[R].KVTGTEGSSSTLVDYTSTSSTGGSPVR.[K]	Q7Z6E9	RBBP6	24.6114	29.1493	30.1179	21.9303	26.4681	27.4367
[R].WSWAGALHHSSPGHK.[T]_Q3KQU3_1xPhospho_[S]	[R].WSWAGALHHSSPGHK.[T]	Q3KQU3	MAP7D1	23.8049	20.2849	22.9255	23.5535	20.0335	22.6741
[R].SVSGSPESDELQELR.[T]_Q7Z2Z1_1xPhospho_[S]	[R].SVSGSPESDELQELR.[T]	Q7Z2Z1	TICRR	22.0063	20.8538	19.0243	21.9593	20.8069	18.9773
[R].RSSLLSLMTGKK.[D]_Q6WKZ4_1xPhospho_[S]	[R].RSSLLSLMTGKK.[D]	Q6WKZ4	RAB11FIP1	22.5328	19.3566	21.2974	14.4305	14.4442	14.4167
[R].EASPAPLAQGEPGREDLPTRLPALGEAHVSPEVATADK.[A]_Q9P1Y6_1xPhospho_[S1202]	[R].EASPAPLAQGEPGREDLPTRLPALGEAHVSPEVATADK.[A]	Q9P1Y6	PHRF1	23.6084	20.1106	22.7308	23.6236	22.8782	21.2506
[R].SKFDSDEEEEDTENVEAASSGK.[V]_A0A7P0Z4K1_1xPhospho_[S/T]	[R].SKFDSDEEEEDTENVEAASSGK.[V]	A0A7P0Z4K1	PNISR	20.8608	18.2031	19.6539	23.4566	20.799	22.2498
[R].SVVSFDKVK.[E]_Q15424_1xPhospho_[S604]	[R].SVVSFDKVK.[E]	Q15424	SAFB	22.0314	21.1961	18.9834	23.4876	22.6523	20.4396
[K].TNLSGRQSPSFK.[L]_Q6IN85_1xPhospho_[S741]	[K].TNLSGRQSPSFK.[L]	Q6IN85	PPP4R3A	23.2846	19.7945	22.4076	23.1289	20.197	24.0312
[K].KVPVQEIDDDFFPSSGEEAEAASVGEGGGGGR.[K]_Q03468_2xPhospho_[S429_S430]	[K].KVPVQEIDDDFFPSSGEEAEAASVGEGGGGGR.[K]	Q03468	ERCC6	24.4797	23.5738	20.5885	26.9983	26.0924	23.1071
[R].SGTPTQDEMMDKPTSSSVDTMSLLSK.[I]_Q5VT52_1xPhospho_[T/S]	[R].SGTPTQDEMMDKPTSSSVDTMSLLSK.[I]	Q5VT52	RPRD2	22.4648	19.8295	23.3438	20.5117	17.8764	21.3907
[K].RPDYAPMESSDEEDEEFQFIKK.[A]_P55081_2xPhospho_[S52_S53]	[K].RPDYAPMESSDEEDEEFQFIKK.[A]	P55081	MFAP1	23.3632	19.8312	22.4828	26.2512	18.719	19.8237
[R].QASDTEEDDITDNQKHKPPKVPK.[I]_Q6ZU65_2xPhospho_[S250_T252]	[R].QASDTEEDDITDNQKHKPPKVPK.[I]	Q6ZU65	UBN2	23.6241	20.8296	20.322	24.6074	21.8129	21.3053
[R].SKVGSTENIKHQPGGGR.[AV]_E7EVA0_1xPhospho_[T/S]	[R].SKVGSTENIKHQPGGGR.[AV]	E7EVA0	MAP4	22.6424	19.6463	20.1036	24.3383	21.3422	21.7996
[R].ASQGLLSSIENSESDSSEAKEEGSRK.[K]_Q5UIP0_1xPhospho_[S]	[R].ASQGLLSSIENSESDSSEAKEEGSRK.[K]	Q5UIP0	RIF1	21.6635	19.1927	19.0671	24.4067	21.9359	21.8103
[K].RSPQQTVPYVVPLSPK.[L]_Q9UQR0_1xPhospho_[S511]	[K].RSPQQTVPYVVPLSPK.[L]	Q9UQR0	SCML2	19.6502	22.2909	23.1703	20.5209	23.1616	24.0411
[R].QAPGVGAVGGGSPEREEVGAGYNSEDEYEAAAAR.[I]_Q96G74_2xPhospho_[S177_S/Y]	[R].QAPGVGAVGGGSPEREEVGAGYNSEDEYEAAAAR.[I]	Q96G74	OTUD5	22.2468	19.531	19.5324	25.0106	22.2949	22.2962
[K].VAPVINNGSPTILGKR.[S]_Q13330_1xPhospho_[S576]	[K].VAPVINNGSPTILGKR.[S]	Q13330	MTA1	22.2494	22.4198	19.2935	23.4504	23.6208	20.4945
[K].SGSLDDSFSDFQELPASSK.[T]_Q9UMZ2_1xPhospho_[S]	[K].SGSLDDSFSDFQELPASSK.[T]	Q9UMZ2	SYNRG	24.0322	20.2013	23.1302	22.5299	18.699	21.6279
[R].RPGQSFHVNSEVNSVLSPR.[S]_Q14671_1xPhospho_[S209]	[R].RPGQSFHVNSEVNSVLSPR.[S]	Q14671	PUM1	20.4737	18.2429	18.3076	21.8133	19.5825	19.6472
[K].GSSSVDEESFQYPSQQATVKK.[S]_Q9UGU5_1xPhospho_[S204]	[K].GSSSVDEESFQYPSQQATVKK.[S]	Q9UGU5	HMGXB4	20.4918	23.6125	24.5271	19.7012	22.8219	23.7365
[K].LKDLGHPVEEEDELESGDQEDEDDESEDPGKDLDHI.[-]_O60763_1xPhospho_[S]	[K].LKDLGHPVEEEDELESGDQEDEDDESEDPGKDLDHI.[-]	O60763	USO1	21.0821	20.2693	18.2308	23.1137	22.301	20.2624
[K].GSTDEMSAPGAERGPPEDRDAEPQPGSPAAESLEEPDAAAGLSSTK.[K]_Q9H9J4_1xPhospho_[S/T]	[K].GSTDEMSAPGAERGPPEDRDAEPQPGSPAAESLEEPDAAAGLSSTK.[K]	Q9H9J4	USP42	24.6091	23.6916	20.5218	24.5632	23.6457	20.4759
[R].SRSAQEPAR.[K]_P25685_1xPhospho_[S]	[R].SRSAQEPAR.[K]	P25685	DNAJB1	20.7185	18.5104	21.5533	22.4796	20.2715	23.3143
[K].TKPIVKPQTSPEYGQGINPISR.[L]_O95793_1xPhospho_[S/T]	[K].TKPIVKPQTSPEYGQGINPISR.[L]	O95793	STAU1	23.2176	20.0109	20.3007	21.614	19.4931	21.8286
[R].RTSTPVIMEGVQEETDTR.[D]_Q8NFC6_1xPhospho_[T/S]	[R].RTSTPVIMEGVQEETDTR.[D]	Q8NFC6	BOD1L1	21.9899	21.137	18.7704	25.6834	20.3231	24.7181
[R].AAAKSPDLSNQNSDQANEEWETASESSDFTSER.[R]_P48634_1xPhospho_[S]	[R].AAAKSPDLSNQNSDQANEEWETASESSDFTSER.[R]	P48634	PRRC2A	23.1301	19.5355	21.0692	22.6824	19.0878	20.6215
[R].KSSTPEEVK.[K]_E9PK25_1xPhospho_[T63]	[R].KSSTPEEVK.[K]	E9PK25	CFL1	17.6103	19.4164	20.1938	16.4828	18.2889	19.0663
[R].LLELKSPTELMK.[S]_Q5VT06_1xPhospho_[S2460]	[R].LLELKSPTELMK.[S]	Q5VT06	CEP350	21.7303	18.595	20.8858	14.4305	14.4442	14.4167
[K].KSTPLKYEVGDLIWAK.[F]_Q96L73_1xPhospho_[Y/S/T]	[K].KSTPLKYEVGDLIWAK.[F]	Q96L73	NSD1	19.2192	21.8341	22.7112	20.0248	22.6397	23.5168
[K].VEMYSGSDDDDDFNKLPK.[K]_A0A087WUT6_2xPhospho_[S137_S/Y]	[K].VEMYSGSDDDDDFNKLPK.[K]	A0A087WUT6	EIF5B	24.0143	21.3514	20.2043	25.5331	24.5709	20.2988
[R].YESQEPLAGQESPLPLATR.[E]_Q9C0C2_1xPhospho_[S601]	[R].YESQEPLAGQESPLPLATR.[E]	Q9C0C2	TNKS1BP1	21.5832	20.7412	18.472	14.4305	14.4442	14.4167
[K].NLEQILNGGESPK.[Q-]_Q13033_1xPhospho_[S229]	[K].NLEQILNGGESPK.[Q-]	Q13033	STRN3	21.6991	20.8518	18.5357	21.5473	20.7	18.3839
[K].SPAYTPQNLDSESESGSSIAEK.[S]_Q15648_2xPhospho_[S1463_S1465]	[K].SPAYTPQNLDSESESGSSIAEK.[S]	Q15648	MED1	23.7919	22.8819	19.833	24.3543	23.4442	20.3954
[-].MEVAEPSSPTEEEEEEEEHSAEPRPR.[T]_Q9NWV8_1xAcetyl_[N-Term]_2xPhospho_[S/T]	[-].MEVAEPSSPTEEEEEEEEHSAEPRPR.[T]	Q9NWV8	BABAM1	23.3784	19.7423	20.6598	24.6584	21.0222	21.9398
[R].EASPAPLAQGEPGREDLPTR.[L]_Q9P1Y6_1xPhospho_[S1202]	[R].EASPAPLAQGEPGREDLPTR.[L]	Q9P1Y6	PHRF1	25.4841	24.5409	20.846	25.2549	21.8311	24.3835
[K].QEKPAEKPAETPVATSPTATDSTSGDSSR.[S]_P54727_1xPhospho_[T/S]	[K].QEKPAEKPAETPVATSPTATDSTSGDSSR.[S]	P54727	RAD23B	21.11	18.1962	19.1323	24.3049	21.3911	22.3272
[R].HVLQTAVADSPR.[D]_Q7Z2Z1_1xPhospho_[S441]	[R].HVLQTAVADSPR.[D]	Q7Z2Z1	TICRR	24.0765	23.1551	19.9191	24.6913	23.7699	20.5339
[R].NVIPDTPPSTPLVPSR.[A]_Q9UKA4_1xPhospho_[T1100]	[R].NVIPDTPPSTPLVPSR.[A]	Q9UKA4	AKAP11	22.7765	19.0934	21.8846	21.2174	17.5343	20.3256
[R].GRSRSPQRPGWSR.[S]_Q9UQ35_2xPhospho_[S534_S536]	[R].GRSRSPQRPGWSR.[S]	Q9UQ35	SRRM2	21.9899	19.9098	18.6641	14.4305	14.4442	14.4167
[R].TPGVLLPGAGGAAGFGMTSPPPPTSPSR.[T]_Q96L91_2xPhospho_[S315_S321]	[R].TPGVLLPGAGGAAGFGMTSPPPPTSPSR.[T]	Q96L91	EP400	20.9728	17.9337	20.1384	20.2152	21.4114	22.0562
[R].RTSLGEVSKGDTMENLDGK.[Q]_Q9ULJ8_1xPhospho_[T/S]	[R].RTSLGEVSKGDTMENLDGK.[Q]	Q9ULJ8	PPP1R9A	23.5533	20.2373	20.083	21.9537	22.4777	25.9912
[K].IILDLISESPIKGR.[A]_P61978_1xPhospho_[S216]	[K].IILDLISESPIKGR.[A]	P61978	HNRNPK	21.9986	19.5194	18.8046	22.5422	20.0629	19.3482
[K].TKFASDDEHDEHDENGATGPVK.[R]_P05455_1xPhospho_[S/T]	[K].TKFASDDEHDEHDENGATGPVK.[R]	P05455	SSB	21.1366	20.2924	18.0038	24.7598	23.9156	21.627
[K].ESGVAGDPWKEETDTDLEVVLEK.[K]_Q1ED39_1xPhospho_[T]	[K].ESGVAGDPWKEETDTDLEVVLEK.[K]	Q1ED39	KNOP1	23.3231	22.4102	19.318	24.9603	24.0474	20.9552
[R].FSSELEQIELHNSIR.[D]_H0Y9X1_1xPhospho_[S126]	[R].FSSELEQIELHNSIR.[D]	H0Y9X1	TMA16	21.2158	18.0227	20.3655	20.8368	17.6437	19.9865
[K].NPEPDSDEHTPVEDEEPK.[K]_Q8N5F7_2xPhospho_[S157_T161]	[K].NPEPDSDEHTPVEDEEPK.[K]	Q8N5F7	NKAP	23.8569	19.5701	22.9261	24.2846	19.9978	23.3538
[R].GSSSSSPEHSASSDSTKAPQTPR.[S]_Q9P275_1xPhospho_[S]	[R].GSSSSSPEHSASSDSTKAPQTPR.[S]	Q9P275	USP36	17.5674	20.5791	19.3745	21.8471	24.8588	23.6543
[K].SRHHYDSDEKSETR.[E]_Q9BQ39_1xPhospho_[S41]	[K].SRHHYDSDEKSETR.[E]	Q9BQ39	DDX50	23.9914	19.6026	23.0587	24.8357	20.4469	23.903
[R].ASPATQPPPLLPPSATGPDATVGGPAPTPLLPPSATASVK.[M]_Q07666_1xPhospho_[S58]	[R].ASPATQPPPLLPPSATGPDATVGGPAPTPLLPPSATASVK.[M]	Q07666	KHDRBS1	18.8967	18.5358	16.5882	21.1272	20.7663	18.8187
[R].STSTPNVHMVSTTAPMDSNLIQLTGQSFSTDAAGSR.[G]_P10398_1xPhospho_[T/S]	[R].STSTPNVHMVSTTAPMDSNLIQLTGQSFSTDAAGSR.[G]	P10398	ARAF	23.8082	19.4492	22.8768	14.4305	14.4442	14.4167
[K].LERTPQKNVQGK.[R]_P35251_1xPhospho_[T506]	[K].LERTPQKNVQGK.[R]	P35251	RFC1	24.4782	25.2369	22.7794	19.8447	21.0863	21.7436
[R].AADEDWDSELEDDLLGEDLLSGK.[K]_Q96EV2_1xPhospho_[S41]	[R].AADEDWDSELEDDLLGEDLLSGK.[K]	Q96EV2	RBM33	16.4628	15.4256	17.06	14.4305	14.4442	14.4167
[R].TASPLPLRPDAPVEK.[S]_Q9HCK8_1xPhospho_[S/T]	[R].TASPLPLRPDAPVEK.[S]	Q9HCK8	CHD8	20.8538	17.6618	19.5817	23.1347	19.9426	21.8626
[K].SQSLVSSQRPLDRPPAVAGPRPQLSDKPSPVTSPSSSPSVR.[S]_Q96L73_3xPhospho_[S2340_S]	[K].SQSLVSSQRPLDRPPAVAGPRPQLSDKPSPVTSPSSSPSVR.[S]	Q96L73	NSD1	23.7553	19.3681	22.8226	14.4305	14.4442	14.4167
[R].QLHLEGASLELSDDDTESK.[T]_P35580_1xPhospho_[S1956]	[R].QLHLEGASLELSDDDTESK.[T]	P35580	MYH10	21.3282	20.4581	17.9198	22.5856	21.7962	19.9164
[R].WRSLQQLAEER.[S]_A0A0D9SGF6_1xPhospho_[S1217]	[R].WRSLQQLAEER.[S]	A0A0D9SGF6	SPTAN1	20.9324	19.0626	17.728	19.9219	18.6269	20.5931
[R].SQLDDHPESDDEENFIDANDDEDMEK.[F]_Q03701_1xPhospho_[S629]	[R].SQLDDHPESDDEENFIDANDDEDMEK.[F]	Q03701	CEBPZ	24.2955	19.6085	23.3505	24.6103	19.9233	23.6653
[R].RTDEDRTVMDGGLESDGPNMTENGLEDESRPQR.[R]_P51116_1xPhospho_[S566]	[R].RTDEDRTVMDGGLESDGPNMTENGLEDESRPQR.[R]	P51116	FXR2	23.1282	22.2023	18.8809	20.3946	20.7775	21.0799
[R].AGGLGAEETPPTSVSESLPTLSDSDPVPLAPGAADSDEDTEGFGVPR.[H]_Q66K74_1xPhospho_[S809]	[R].AGGLGAEETPPTSVSESLPTLSDSDPVPLAPGAADSDEDTEGFGVPR.[H]	Q66K74	MAP1S	19.8891	19.0709	16.9924	20.3421	19.5239	17.4453
[K].AGSSPAQGAQNEPPR.[L]_Q9UGU0_1xPhospho_[S]	[K].AGSSPAQGAQNEPPR.[L]	Q9UGU0	TCF20	25.1022	22.943	23.5534	24.3644	24.9842	23.4578
[R].HSSGSLTPPVTPPITPSSSFR.[S]_Q86VZ6_2xPhospho_[T109_T113]	[R].HSSGSLTPPVTPPITPSSSFR.[S]	Q86VZ6	JAZF1	20.9582	17.5874	20.0914	17.7648	17.3711	18.0739
[R].SRSPYSSR.[H]_Q14004_1xPhospho_[S413]	[R].SRSPYSSR.[H]	Q14004	CDK13	24.6994	20.0336	21.1178	14.4305	14.4442	14.4167
[K].DYLLSESEDEGDNDGERK.[H]_Q9BVJ6_2xPhospho_[S29_S31]	[K].DYLLSESEDEGDNDGERK.[H]	Q9BVJ6	UTP14A	22.1079	18.7927	18.8246	23.3442	20.0289	20.0608
[K].AQEAEAQSEDDDEDTEEEQGEEKEK.[G]_Q5C9Z4_2xPhospho_[S280_T287]	[K].AQEAEAQSEDDDEDTEEEQGEEKEK.[G]	Q5C9Z4	NOM1	27.5539	22.4245	22.0229	28.2473	23.1179	22.7163
[R].FLETDSEEEQEEVNEKK.[T]_Q76FK4_2xPhospho_[T888_S890]	[R].FLETDSEEEQEEVNEKK.[T]	Q76FK4	NOL8	24.2718	19.4213	21.2451	26.6622	21.8117	23.6355
[R].VVLGDGVQLPPGDYSTTPGGTLFSTTPGGTR.[I]_Q13541_2xPhospho_[S/T]	[R].VVLGDGVQLPPGDYSTTPGGTLFSTTPGGTR.[I]	Q13541	EIF4EBP1	19.6814	16.7428	18.8582	14.4305	14.4442	14.4167
[K].GGEFDEFVNDDTDDDLPISK.[K]_Q6PD62_1xPhospho_[T925]	[K].GGEFDEFVNDDTDDDLPISK.[K]	Q6PD62	CTR9	21.8932	17.9642	20.9849	24.6163	24.4475	24.2563
[R].KAEDSDSEPEPEDNVR.[L]_Q9H0D6_2xPhospho_[S499_S501]	[R].KAEDSDSEPEPEDNVR.[L]	Q9H0D6	XRN2	20.3638	17.1163	18.818	25.8155	22.568	24.2697
[K].QPSKEEEEEEEEEQLNQTLAEMK.[A]_Q8IY81_1xPhospho_[S356]	[K].QPSKEEEEEEEEEQLNQTLAEMK.[A]	Q8IY81	FTSJ3	22.6768	19.7431	18.635	22.3244	19.3907	18.2827
[K].RHPPLYQAGLTPPLSPPK.[S]_Q9ULL5_1xPhospho_[S1308]	[K].RHPPLYQAGLTPPLSPPK.[S]	Q9ULL5	PRR12	22.0135	18.181	21.9585	21.6858	17.8534	21.6309
[R].GSLASLDSLR.[K]_O60716_1xPhospho_[S349]	[R].GSLASLDSLR.[K]	O60716	CTNND1	21.595	17.7706	20.6934	22.3352	18.5108	21.4336
[K].ETAAGGLTLKEERSPQTLAPVGEDAMK.[T]_Q92797_1xPhospho_[S/T]	[K].ETAAGGLTLKEERSPQTLAPVGEDAMK.[T]	Q92797	SYMPK	17.9966	16.6963	19.557	22.7043	21.404	24.2647
[R].APSPSSR.[M]_Q9UQ35_1xPhospho_[S2426]	[R].APSPSSR.[M]	Q9UQ35	SRRM2	32.7879	33.7855	24.5221	24.6479	25.6455	16.3821
[K].EGHSLEMENENLVENGADSDEDDNSFLK.[Q]_Q9UHB6_1xPhospho_[S686]	[K].EGHSLEMENENLVENGADSDEDDNSFLK.[Q]	Q9UHB6	LIMA1	24.3668	19.276	23.4085	14.4305	14.4442	14.4167
[R].SSSFSDTLEESSPIAAIFDTENLEK.[I]_P15924_1xPhospho_[S/T]	[R].SSSFSDTLEESSPIAAIFDTENLEK.[I]	P15924	DSP	21.8133	20.9035	17.86	22.0622	21.1525	18.109
[R].KGEQGGPPPKASPSTAGETPSGVK.[R]_E7ERK9_1xPhospho_[S]	[R].KGEQGGPPPKASPSTAGETPSGVK.[R]	E7ERK9	EIF2B4	21.9262	18.0842	19.3884	24.2741	20.4321	21.7363
[R].SVSPPPK.[R]_Q13247_2xPhospho_[S314_S316]	[R].SVSPPPK.[R]	Q13247	SRSF6	17.3067	15.4195	16.9838	21.4918	19.6047	21.169
[K].HSQPSPEPHSPTEPPAWGSSIVK.[V]_Q5VZ89_1xPhospho_[S/T]	[K].HSQPSPEPHSPTEPPAWGSSIVK.[V]	Q5VZ89	DENND4C	21.1014	17.4455	20.2115	22.2178	18.5619	21.328
[R].QDSWEVVEGLR.[G]_Q9H4L5_1xPhospho_[S34]	[R].QDSWEVVEGLR.[G]	Q9H4L5	OSBPL3	20.7929	17.277	19.9138	21.4913	17.9754	20.6122
[R].SGLEPASSPSKGSEPRPLVPPVSGHATIAR.[T]_C9J0Q5_1xPhospho_[S]	[R].SGLEPASSPSKGSEPRPLVPPVSGHATIAR.[T]	C9J0Q5	NCOR2	21.0819	20.601	17.4385	24.6871	24.2062	21.0438
[K].LCATRRSAGIPFYIQALLASEPK.[K]_Q6YHU6_1xPhospho_[Y1167]	[K].LCATRRSAGIPFYIQALLASEPK.[K]	Q6YHU6	THADA	20.5565	18.1621	17.3429	14.4305	14.4442	14.4167
[R].SRSPTPPSSAGLGSNSAPPIPDSR.[L]_J3QK89_3xPhospho_[S]	[R].SRSPTPPSSAGLGSNSAPPIPDSR.[L]	J3QK89	CHERP	22.3764	21.4475	18.0695	14.4305	14.4442	14.4167
[R].IDEDGENTQIEDTEPMSPVLNSK.[F]_Q12888_1xPhospho_[S552]	[R].IDEDGENTQIEDTEPMSPVLNSK.[F]	Q12888	TP53BP1	23.7716	19.421	19.8547	21.3433	20.3757	22.2188
[R].FLMPEAYPSSPR.[K]_O43166_1xPhospho_[S]	[R].FLMPEAYPSSPR.[K]	O43166	SIPA1L1	23.4538	22.5036	18.6201	14.4305	14.4442	14.4167
[K].SEDEGIEKENLAILEK.[I]_Q8WVN8_1xPhospho_[S170]	[K].SEDEGIEKENLAILEK.[I]	Q8WVN8	UBE2Q2	22.4649	18.1339	21.8307	22.4991	18.1681	21.865
[R].NPYLLSEEEDDDVDGDVNVEKNETEPPK.[G]_O60524_1xPhospho_[S417]	[R].NPYLLSEEEDDDVDGDVNVEKNETEPPK.[G]	O60524	NEMF	24.1994	20.7404	19.2016	25.0298	18.6743	24.0473
[R].INHTVILDDPFDDPPDLLIPDRSPEPTR.[E]_Q8WUA2_1xPhospho_[S178]	[R].INHTVILDDPFDDPPDLLIPDRSPEPTR.[E]	Q8WUA2	PPIL4	24.5724	23.6055	19.1441	26.1779	25.211	20.7497
[K].ASTLVHKPQSDFTNDALSPK.[F]_Q96L73_1xPhospho_[S752]	[K].ASTLVHKPQSDFTNDALSPK.[F]	Q96L73	NSD1	24.1327	19.3305	20.3115	25.0635	20.2613	21.2422
[K].SSGREKPDSDDDLDIASLVTAK.[L]_Q86V48_1xPhospho_[S659]	[K].SSGREKPDSDDDLDIASLVTAK.[L]	Q86V48	LUZP1	21.4253	20.5145	17.4551	20.7147	20.3993	19.9951
[K].LLQTTNNSPMNSKPQQIK.[M]_O00178_1xPhospho_[S/T]	[K].LLQTTNNSPMNSKPQQIK.[M]	O00178	GTPBP1	24.8065	22.0275	19.0896	24.3186	22.874	20.4304
[K].GALNGQGALNSQEEEEVIVTEVGQR.[D]_Q02952_1xPhospho_[S96]	[K].GALNGQGALNSQEEEEVIVTEVGQR.[D]	Q02952	AKAP12	23.5609	18.4416	22.6018	14.4305	14.4442	14.4167
[K].SDTPLGSPLEPGQILEKNEDSSK.[V]_H0YEX2_1xPhospho_[S/T]	[K].SDTPLGSPLEPGQILEKNEDSSK.[V]	H0YEX2	TAF2	21.9028	19.5828	17.6581	22.6061	18.9455	21.7159
[R].TASETRSEGSEYEEIPK.[R]_P48634_2xPhospho_[S/T]	[R].TASETRSEGSEYEEIPK.[R]	P48634	PRRC2A	22.5644	18.0522	19.8489	23.8831	19.3709	21.1676
[R].SVASNQSEMEFSSLQDMPK.[E]_Q8N163_2xPhospho_[S678_S]	[R].SVASNQSEMEFSSLQDMPK.[E]	Q8N163	CCAR2	24.0448	18.7872	20.9038	23.0728	17.8152	19.9317
[R].QREESETRSESSDFEVVPK.[R]_Q9Y520_3xPhospho_[S1248_T/S]	[R].QREESETRSESSDFEVVPK.[R]	Q9Y520	PRRC2C	20.9599	20.055	17.085	24.5633	23.6584	20.6884
[R].NQKQPGVDSLSPVASLPK.[Q]_Q9UBW7_1xPhospho_[S]	[R].NQKQPGVDSLSPVASLPK.[Q]	Q9UBW7	ZMYM2	20.4196	21.0056	17.1283	23.6275	24.2135	20.3361
[R].EGQGGAGRTSPGGRTSPEAR.[G]_Q8TD16_2xPhospho_[T/S]	[R].EGQGGAGRTSPGGRTSPEAR.[G]	Q8TD16	BICD2	23.4512	22.8333	21.7298	22.0703	21.6412	22.4006
[R].YLVDGTKPNAGSEEISSEDDELVEEK.[K]_Q9NY61_2xPhospho_[S/Y/T]	[R].YLVDGTKPNAGSEEISSEDDELVEEK.[K]	Q9NY61	AATF	25.31	19.1998	24.3307	14.4305	14.4442	14.4167
[R].RPILQLSPPGPR.[G]_Q8N3X1_1xPhospho_[S18]	[R].RPILQLSPPGPR.[G]	Q8N3X1	FNBP4	22.3427	21.606	17.7257	23.9784	23.2417	19.3613
[R].RQSTDLPTGWEEAYTFEGAR.[Y]_Q9HAU0_1xPhospho_[T/S]	[R].RQSTDLPTGWEEAYTFEGAR.[Y]	Q9HAU0	PLEKHA5	17.9284	17.1744	15.5008	21.8501	21.0961	19.4226
[K].DGDSYDPYDFSDTEEEMPQVHTPK.[T]_A0A499FHX9_2xPhospho_[Y/S/T]	[K].DGDSYDPYDFSDTEEEMPQVHTPK.[T]	A0A499FHX9	MCM3	24.157	18.5436	23.1861	14.4305	14.4442	14.4167
[R].GRLGSPGAPQQEDAMDDKELIEYFK.[S]_H0YGG4_1xPhospho_[S7]	[R].GRLGSPGAPQQEDAMDDKELIEYFK.[S]	H0YGG4	EIF2B1	23.2645	22.3037	18.0825	14.4305	14.4442	14.4167
[R].SAVLLVDETATTPIFANRR.[S]_Q12802_1xPhospho_[S1876]	[R].SAVLLVDETATTPIFANRR.[S]	Q12802	AKAP13	15.7092	17.6113	18.4041	21.1015	23.0036	23.7964
[R].RKPVLPALTINPTIAEGPSPTSEGASEANLVDLQK.[K]_P36507_2xPhospho_[S/T]	[R].RKPVLPALTINPTIAEGPSPTSEGASEANLVDLQK.[K]	P36507	MAP2K2	22.5666	17.6622	21.614	19.9414	19.8071	19.6591
[K].NMTVEQLLTGSPTSPTVEPEKPTR.[E]_Q9C0C9_2xPhospho_[T/S]	[K].NMTVEQLLTGSPTSPTVEPEKPTR.[E]	Q9C0C9	UBE2O	19.9995	19.1164	16.4323	20.6378	19.7547	17.0706
[K].SVFGTPTLETANKNHETDGGSAHGDDDDDGPHFEPVVPLPDKIEVK.[T]_P49792_1xPhospho_[S/T]	[K].SVFGTPTLETANKNHETDGGSAHGDDDDDGPHFEPVVPLPDKIEVK.[T]	P49792	RANBP2	24.1451	18.4114	23.1719	24.5258	23.5689	19.4819
[K].EVGLLKDMSPLSETEMALGK.[D]_E7EVA0_2xPhospho_[S524_S527]	[K].EVGLLKDMSPLSETEMALGK.[D]	E7EVA0	MAP4	22.0294	17.3946	21.0864	14.4305	14.4442	14.4167
[R].YMAENPTAGVVQEEEEDNLEYDSDGNPIAPTK.[K]_Q86XP3_1xPhospho_[Y/S]	[R].YMAENPTAGVVQEEEEDNLEYDSDGNPIAPTK.[K]	Q86XP3	DDX42	22.9221	19.3919	18.2096	22.8566	19.7297	22.013
[R].ELSPDFYQPGPDYVK.[Q]_Q9HDC5_1xPhospho_[S413]	[R].ELSPDFYQPGPDYVK.[Q]	Q9HDC5	JPH1	21.5151	18.7288	17.3705	23.2275	22.4258	20.4647
[K].DPDSNPYSLLDTSEPEPPVDSEPGEPPPASAR.[R]_P51116_1xPhospho_[S/T/Y]	[K].DPDSNPYSLLDTSEPEPPVDSEPGEPPPASAR.[R]	P51116	FXR2	20.501	16.6451	19.5973	22.795	18.939	21.8913
[K].KDSNELSDSAGEEDSADLKR.[A]_Q9Y6X9_2xPhospho_[S777_S779]	[K].KDSNELSDSAGEEDSADLKR.[A]	Q9Y6X9	MORC2	21.696	20.759	17.211	24.691	23.754	20.206
[R].EFITGDVEPTDAESEWHSENEEEEKLAGDMK.[S]_Q99733_1xPhospho_[T111]	[R].EFITGDVEPTDAESEWHSENEEEEKLAGDMK.[S]	Q99733	NAP1L4	22.1615	21.2139	17.4067	22.7707	21.8232	18.0159
[K].LYSILQGDSPTKWR.[T]_O15042_1xPhospho_[S/T]	[K].LYSILQGDSPTKWR.[T]	O15042	U2SURP	25.7217	18.9944	23.7853	24.1368	17.4095	22.2004
[K].RKSNVESALSHGLK.[S]_Q76FK4_1xPhospho_[S432]	[K].RKSNVESALSHGLK.[S]	Q76FK4	NOL8	21.1638	17.4794	17.7937	22.8359	19.1515	19.4658
[K].KGAKLTPEEEEILNK.[K]_P62241_1xPhospho_[T130]	[K].KGAKLTPEEEEILNK.[K]	P62241	RPS8	21.617	20.6768	17.0542	23.8607	22.9205	19.2979
[R].RVSFADPIYQAGLADDIDRR.[C]_Q5UIP0_1xPhospho_[S2205]	[R].RVSFADPIYQAGLADDIDRR.[C]	Q5UIP0	RIF1	23.827	18.0612	21.2664	24.8884	19.1225	22.3277
[K].THTTALAGRSPSPASGR.[R]_Q9UQ35_1xPhospho_[S/T]	[K].THTTALAGRSPSPASGR.[R]	Q9UQ35	SRRM2	20.112	16.7643	21.0393	23.9574	20.6097	24.8847
[R].AGAGMITQHSSNASPINR.[I]_Q9NWH9_1xPhospho_[S1002]	[R].AGAGMITQHSSNASPINR.[I]	Q9NWH9	SLTM	19.4211	18.9784	16.0518	22.6375	22.1949	19.2683
[R].RSSPVPPVPERR.[G]_A0A494C1T9_1xPhospho_[S]	[R].RSSPVPPVPERR.[G]	A0A494C1T9	FAM83H	23.1952	18.5543	18.8175	26.1418	25.6569	24.9211
[R].RTPSEADRWLEEVSK.[S]_P49757_1xPhospho_[S/T]	[R].RTPSEADRWLEEVSK.[S]	P49757	NUMB	22.6782	21.7149	17.3973	23.5234	19.8699	22.424
[R].ASGQAFELILSPR.[S]_P16949_1xPhospho_[S25]	[R].ASGQAFELILSPR.[S]	P16949	STMN1	21.7927	16.9696	19.9862	23.1506	18.3276	21.3442
[K].NMTVEQLLTGSPTSPTVEPEKPTR.[E]_Q9C0C9_1xPhospho_[S/T]	[K].NMTVEQLLTGSPTSPTVEPEKPTR.[E]	Q9C0C9	UBE2O	22.6489	17.3789	22.0149	24.3329	19.0629	23.6989
[K].SATPEPVTDNRDVEDMELSDVEDDGSK.[I]_Q5VT52_1xPhospho_[S374]	[K].SATPEPVTDNRDVEDMELSDVEDDGSK.[I]	Q5VT52	RPRD2	20.0912	16.9354	21.7717	22.8941	19.7383	24.5746
[K].RKSLSDSESDDSK.[S]_Q13185_2xPhospho_[S93_S95]	[K].RKSLSDSESDDSK.[S]	Q13185	CBX3	17.3532	22.2982	22.6586	18.746	23.691	24.0514
[R].GGSISVQVNSIKFDSE.[-]_A0A0A0MRM9_1xPhospho_[S707]	[R].GGSISVQVNSIKFDSE.[-]	A0A0A0MRM9	NOLC1	18.3243	15.4031	17.5032	22.2325	19.3113	21.4114
[K].GDQVLNFSDAEDLIDDSKLK.[D]_Q96EZ8_1xPhospho_[S282]	[K].GDQVLNFSDAEDLIDDSKLK.[D]	Q96EZ8	MCRS1	24.9918	18.2325	22.0933	25.9308	19.1715	23.0323
[R].VKSPSKQAPGEK.[G]_Q5T4S7_1xPhospho_[S]	[R].VKSPSKQAPGEK.[G]	Q5T4S7	UBR4	19.278	16.1816	20.1911	24.2059	21.1095	25.119
[R].LKSEDGVEGDLGETQSR.[T]_Q09666_1xPhospho_[S135]	[R].LKSEDGVEGDLGETQSR.[T]	Q09666	AHNAK	23.2269	25.6428	24.7494	25.4843	25.1625	25.3468
[K].TGVLNENTVSAGKDLSTSPKPSPIPSPVLGR.[K]_Q8NDI1_3xPhospho_[S428_S432_S436]	[K].TGVLNENTVSAGKDLSTSPKPSPIPSPVLGR.[K]	Q8NDI1	EHBP1	22.2811	17.768	18.1048	23.5411	19.028	19.3648
[R].SQLDDHPESDDEENFIDANDDEDMEKFTDADKETEIVK.[K]_Q03701_1xPhospho_[S/T]	[R].SQLDDHPESDDEENFIDANDDEDMEKFTDADKETEIVK.[K]	Q03701	CEBPZ	24.9418	18.004	23.9535	27.5322	26.5332	17.0303
[K].ADVLEAHEAEAEEPEAGKSEAEDDEDEVDDLPSSR.[R]_A0A2R8Y5H9_1xPhospho_[S547]	[K].ADVLEAHEAEAEEPEAGKSEAEDDEDEVDDLPSSR.[R]	A0A2R8Y5H9	KSR1	25.2173	20.3135	18.5914	14.4305	14.4442	14.4167
[R].SETPPVPPPPPYLASYPGFPENGAPGPPISR.[F]_P48634_1xPhospho_[T/S]	[R].SETPPVPPPPPYLASYPGFPENGAPGPPISR.[F]	P48634	PRRC2A	21.192	19.0467	20.486	14.4305	14.4442	14.4167
[R].STSPSDSLPCSLAGSPAPSPAPSPAPAGL.[-]_Q9BXK1_1xPhospho_[S]	[R].STSPSDSLPCSLAGSPAPSPAPSPAPAGL.[-]	Q9BXK1	KLF16	24.0573	23.071	17.3459	22.6247	21.7128	18.6364
[K].STFAGSPERESIHILSVDEKNK.[L]_Q2TBE0_1xPhospho_[T/S]	[K].STFAGSPERESIHILSVDEKNK.[L]	Q2TBE0	CWF19L2	21.9779	16.5318	21.0106	22.4253	16.9793	21.458
[R].GSPETNHLIR.[F]_Q69YH5_1xPhospho_[S98]	[R].GSPETNHLIR.[F]	Q69YH5	CDCA2	20.3923	15.991	18.3167	24.2268	19.8255	22.1512
[K].SPTMEQAVQTASAHLPAPAAVGR.[R]_Q8ND56_1xPhospho_[S/T]	[K].SPTMEQAVQTASAHLPAPAAVGR.[R]	Q8ND56	LSM14A	23.6079	17.1171	22.6238	22.2954	22.1481	21.9841
[R].LLEDSEESSEETVSR.[A]_O60231_2xPhospho_[S106_S]	[R].LLEDSEESSEETVSR.[A]	O60231	DHX16	21.6085	20.6457	16.3511	26.2815	25.3188	21.0242
[K].ESGVAGDPWKEETDTDLEVVLEK.[K]_Q1ED39_2xPhospho_[T308_T/S]	[K].ESGVAGDPWKEETDTDLEVVLEK.[K]	Q1ED39	KNOP1	22.6491	21.6691	16.4844	23.5797	22.5997	17.415
[R].SSGDVLETFNFLENADDSDEDEENDMIEGIPEGK.[D]_Q13033_1xPhospho_[S/T]	[R].SSGDVLETFNFLENADDSDEDEENDMIEGIPEGK.[D]	Q13033	STRN3	19.716	15.3497	19.101	19.8373	15.4711	19.2224
[R].EREESEDELEEANGNNPIDIEVDQNK.[E]_Q9UKL0_1xPhospho_[S260]	[R].EREESEDELEEANGNNPIDIEVDQNK.[E]	Q9UKL0	RCOR1	23.4738	16.4633	22.485	25.603	18.5925	24.6142
[K].SPVFSDEDSDLDFDISKLEQQSK.[V]_O00566_2xPhospho_[S167_S]	[K].SPVFSDEDSDLDFDISKLEQQSK.[V]	O00566	MPHOSPH10	22.7604	21.7753	16.1681	24.3147	18.4727	15.8135
[R].SNSGRELTDEEILASVMIK.[N]_Q5JSH3_1xPhospho_[T/S]	[R].SNSGRELTDEEILASVMIK.[N]	Q5JSH3	WDR44	19.3497	15.3574	20.1271	20.4366	16.4443	21.214
[R].EVEEELATSGGQSPTGEQIPQFQQR.[Q]_H3BQK9_1xPhospho_[T/S]	[R].EVEEELATSGGQSPTGEQIPQFQQR.[Q]	H3BQK9	MACF1	25.1505	22.7253	24.3969	22.9473	19.5335	22.0767
[R].AQPFGFIDSDTDAEEERIPATPVVIPMK.[K]_Q14676_2xPhospho_[T331_S/T]	[R].AQPFGFIDSDTDAEEERIPATPVVIPMK.[K]	Q14676	MDC1	22.0128	15.8644	21.033	25.6755	24.6939	19.3872
[K].YAQGFLPEKLPQQDHTTTTDSEMEEPYLQESKEEGAPLK.[L]_Q8IXK0_1xPhospho_[T/S]	[K].YAQGFLPEKLPQQDHTTTTDSEMEEPYLQESKEEGAPLK.[L]	Q8IXK0	PHC2	24.449	23.4541	16.3179	23.995	23.0084	17.2528
[R].RSDSPEIPFQAAAGPSDGLDASSPGNSFVGLR.[V]_Q12888_1xPhospho_[S]	[R].RSDSPEIPFQAAAGPSDGLDASSPGNSFVGLR.[V]	Q12888	TP53BP1	18.2944	14.4365	17.3906	23.9236	20.0657	23.0198
[K].GFEEEHKDSDDDSSDDEQEKKPEAPK.[L]_Q13435_3xPhospho_[S431_S435_S436]	[K].GFEEEHKDSDDDSSDDEQEKKPEAPK.[L]	Q13435	SF3B2	19.8275	15.3663	16.4456	27.8841	23.4229	24.5022
[R].AHLSENELEALEKNDMEQMK.[Y]_P98175_1xPhospho_[S797]	[R].AHLSENELEALEKNDMEQMK.[Y]	P98175	RBM10	22.9346	19.8178	15.4091	22.665	21.756	22.4624
[K].ESGVAGDPWKEETDTDLEVVLEKK.[G]_Q1ED39_2xPhospho_[T308_T/S]	[K].ESGVAGDPWKEETDTDLEVVLEKK.[G]	Q1ED39	KNOP1	24.6363	15.6851	20.9032	26.1882	17.237	22.455
[R].RSQSSSQGDNPLAPGYLPPHYK.[E]_A0A494C1T9_3xPhospho_[S208_S209_S]	[R].RSQSSSQGDNPLAPGYLPPHYK.[E]	A0A494C1T9	FAM83H	21.2528	14.744	20.2686	23.4853	16.9766	22.5011
[K].EPTPSIASDISLPIATQELR.[Q]_A0A087WXU3_2xPhospho_[S/T]	[K].EPTPSIASDISLPIATQELR.[Q]	A0A087WXU3	A0A087WXU3	22.7283	14.617	21.7335	23.6885	15.5772	22.6937
[R].RKPVLPALTINPTIAEGPSPTSEGASEANLVDLQK.[K]_P36507_3xPhospho_[S/T]	[R].RKPVLPALTINPTIAEGPSPTSEGASEANLVDLQK.[K]	P36507	MAP2K2	19.8102	14.895	16.1102	21.4385	16.5232	17.7385
[K].MESEGGADDSAEEGDLLDDDDNEDRGDDQLELIKDDEK.[E]_P07910_1xPhospho_[S]	[K].MESEGGADDSAEEGDLLDDDDNEDRGDDQLELIKDDEK.[E]	P07910	HNRNPC	20.2587	14.1144	19.2789	24.8218	18.6775	23.842
[K].FEEESKEPVADEEEEDSDDDVEPITEFR.[F]_P54105_1xPhospho_[S102]	[K].FEEESKEPVADEEEEDSDDDVEPITEFR.[F]	P54105	CLNS1A	23.7204	14.3553	22.7226	27.8148	18.4497	26.817
[R].KMYSEDKPLSSESLSESEYIEEVR.[A]_Q5BKY9_3xPhospho_[S192_S194_S196]	[R].KMYSEDKPLSSESLSESEYIEEVR.[A]	Q5BKY9	FAM133B	22.898	18.0445	21.947	14.4305	14.4442	14.4167
[K].NKPLSPIKLTPTSVLDYFGTGSVQR.[S]_P35251_1xPhospho_[S/T]	[K].NKPLSPIKLTPTSVLDYFGTGSVQR.[S]	P35251	RFC1	22.7331	14.1785	21.7369	23.7661	15.2115	22.7699
[R].EISSSPTSK.[N]_Q9UQ35_1xPhospho_[S456]	[R].EISSSPTSK.[N]	Q9UQ35	SRRM2	13.7909	21.284	22.28	23.8072	23.8976	23.7107
[R].SPQQTVPYVVPLSPK.[L]_Q9UQR0_1xPhospho_[S511]	[R].SPQQTVPYVVPLSPK.[L]	Q9UQR0	SCML2	26.7365	21.0814	25.7648	18.4538	17.4771	21.0465
[R].KPSGSPDLWKLSPDQR.[K]_Q96JM3_2xPhospho_[S445_S452]	[R].KPSGSPDLWKLSPDQR.[K]	Q96JM3	CHAMP1	22.3125	21.4267	18.7118	14.4305	14.4442	14.4167
[R].KLSPTKEAFGEQPLQLTTKPDLLAWDPAR.[N]_O00257_1xPhospho_[S/T]	[R].KLSPTKEAFGEQPLQLTTKPDLLAWDPAR.[N]	O00257	CBX4	29.956	21.6238	28.9605	23.4667	16.3552	23.9026
[R].KPSDGSPDTKPSR.[L]_Q92733_1xPhospho_[S]	[R].KPSDGSPDTKPSR.[L]	Q92733	PRCC	24.527	23.6492	21.0272	21.3683	24.5725	24.5125
[R].SQTTTERDSDTDVEEEELPVENR.[E]_Q14676_2xPhospho_[T/S]	[R].SQTTTERDSDTDVEEEELPVENR.[E]	Q14676	MDC1	20.4904	13.8696	16.5246	26.3576	19.7368	22.3918
[R].HSPIAPSSPSPQVLAQK.[Y]_Q9NQS7_1xPhospho_[S306]	[R].HSPIAPSSPSPQVLAQK.[Y]	Q9NQS7	INCENP	22.4042	24.9158	24.1489	26.6676	25.7189	21.1081
[K].AVVTEPAKGEEAFQMSEVDEESGLKDSEPER.[K]_Q14966_1xPhospho_[S/T]	[K].AVVTEPAKGEEAFQMSEVDEESGLKDSEPER.[K]	Q14966	ZNF638	20.6414	19.6476	12.7841	25.3813	24.3875	17.5239
[K].DSELKTPPSVGPPSVTVVTLESAPSALEK.[T]_Q96T58_2xPhospho_[S/T]	[K].DSELKTPPSVGPPSVTVVTLESAPSALEK.[T]	Q96T58	SPEN	18.3091	17.3389	12.7233	23.0273	22.0571	17.4415
[K].RASEDTTSGSPPKK.[S]_Q9BZZ5_1xPhospho_[S464]	[K].RASEDTTSGSPPKK.[S]	Q9BZZ5	API5	25.338	24.5251	23.4975	20.3648	25.5085	23.9376
[R].AQTAPTKTSPR.[N]_A0A6Q8PGG9_1xPhospho_[S/T]	[R].AQTAPTKTSPR.[N]	A0A6Q8PGG9	TRIP12	26.5494	24.6226	24.4984	22.2146	25.6819	25.9543
[R].SQSSSQGDNPLAPGYLPPHYK.[E]_A0A494C1T9_3xPhospho_[S208_S209_S]	[R].SQSSSQGDNPLAPGYLPPHYK.[E]	A0A494C1T9	FAM83H	17.9572	16.9833	12.1822	23.0998	22.126	17.3249
[R].EKLLSGSESSSK.[K]_Q5BKY9_1xPhospho_[S82]	[R].EKLLSGSESSSK.[K]	Q5BKY9	FAM133B	26.4104	26.2421	26.561	26.37	26.5877	27.3077
[R].LGSQHSPGR.[T]_Q8IZP0_1xPhospho_[S225]	[R].LGSQHSPGR.[T]	Q8IZP0	ABI1	24.4816	24.5679	24.3899	24.2073	25.1741	19.7466
[R].LQAKESPQRK.[K]_Q15061_1xPhospho_[S77]	[R].LQAKESPQRK.[K]	Q15061	WDR43	24.1666	26.502	25.6386	21.009	27.9123	25.5253
[K].DISENKR.[A]_P11142_1xPhospho_[S254]	[K].DISENKR.[A]	P11142	HSPA8	22.8862	23.2122	22.4643	20.4983	24.7782	23.9552
[K].KTSFDQDSDVDIFPSDFPTEPPSLPR.[T]_Q02880_1xPhospho_[S/T]	[K].KTSFDQDSDVDIFPSDFPTEPPSLPR.[T]	Q02880	TOP2B	25.6215	17.2149	24.6257	26.9372	26.189	24.5465
[R].LLGLTPPEGGAGDRSEEEASSTEKPTK.[A]_Q9UGY1_3xPhospho_[S140_S/T]	[R].LLGLTPPEGGAGDRSEEEASSTEKPTK.[A]	Q9UGY1	NOL12	26.8415	25.8481	19.0705	14.4305	14.4442	14.4167
[K].RHEEQQRELEEEEENSDEDELDSHTMVK.[T]_Q13188_1xPhospho_[S316]	[K].RHEEQQRELEEEEENSDEDELDSHTMVK.[T]	Q13188	STK3	23.0423	23.1262	22.9532	22.6072	23.7018	23.2559
[K].ELGSTEDIYLASR.[K]_A0A0J9YYF7_1xPhospho_[T/S]	[K].ELGSTEDIYLASR.[K]	A0A0J9YYF7	DAAM2	23.2382	20.4992	20.4586	21.028	21.8673	21.3685
[K].ATSSSNPSSPAPDWYKDFVTDADAEVLEHSGK.[M]_P46100_2xPhospho_[S/T/Y]	[K].ATSSSNPSSPAPDWYKDFVTDADAEVLEHSGK.[M]	P46100	ATRX	15.2898	15.3035	15.276	14.4305	14.4442	14.4167
[K].KVAKSPK.[K]_P16403_1xPhospho_[S173]	[K].KVAKSPK.[K]	P16403	H1-2	22.6727	19.8213	21.3238	20.1685	20.6966	19.3267
[R].SLSMDSQVPVYSPSIDLK.[S]_Q9ULJ3_1xPhospho_[S]	[R].SLSMDSQVPVYSPSIDLK.[S]	Q9ULJ3	ZBTB21	24.2752	20.0541	23.3506	25.0731	21.3626	20.0844
[R].VAFISLSPVR.[R]_Q6ZU65_1xPhospho_[S13]	[R].VAFISLSPVR.[R]	Q6ZU65	UBN2	21.8518	21.0857	19.6546	22.6549	22.8411	18.7913
[R].INHTVILDDPFDDPPDLLIPDRSPEPTREQLDSGR.[I]_Q8WUA2_1xPhospho_[S/T]	[R].INHTVILDDPFDDPPDLLIPDRSPEPTREQLDSGR.[I]	Q8WUA2	PPIL4	23.8322	22.836	15.2678	25.6846	14.9893	21.5689
[R].KSSLVTSK.[L]_Q5T5H1_1xPhospho_[S]	[R].KSSLVTSK.[L]	Q5T5H1	ENSA	26.6266	22.8591	23.7198	23.2686	21.8843	22.5287
[R].SRTSPVSR.[R]_Q9UQ35_2xPhospho_[S1890_S1893]	[R].SRTSPVSR.[R]	Q9UQ35	SRRM2	24.8774	26.2174	26.7115	27.9762	27.7328	28.1843
[R].LSSPVLHR.[L]_Q16643_1xPhospho_[S]	[R].LSSPVLHR.[L]	Q16643	DBN1	17.7757	12.8982	14.7535	23.6989	18.8214	20.6767
[K].RETPDENGKTQR.[A]_Q5VWQ0_1xPhospho_[T236]	[K].RETPDENGKTQR.[A]	Q5VWQ0	RSBN1	23.6219	20.4317	22.7719	14.4305	14.4442	14.4167
[R].GQHHQQQQAAGGSESHPVPPTAPLTPLLHGEGASQQPR.[H]_Q7L2J0_1xPhospho_[T/S]	[R].GQHHQQQQAAGGSESHPVPPTAPLTPLLHGEGASQQPR.[H]	Q7L2J0	MEPCE	22.4752	23.3324	22.5172	24.0881	22.4595	23.2992
[R].STSVPENPK.[S]_P04150_1xPhospho_[S134]	[R].STSVPENPK.[S]	P04150	NR3C1	26.2253	23.2175	22.342	19.0834	24.3326	24.2202
[R].LVGATATSSPPPKAR.[S]_Q96QD9_1xPhospho_[S]	[R].LVGATATSSPPPKAR.[S]	Q96QD9	FYTTD1	25.5191	23.8327	23.1873	23.3405	24.6602	24.7575
[R].GRSPSPKPR.[G]_Q9UQ35_2xPhospho_[S1762_S1764]	[R].GRSPSPKPR.[G]	Q9UQ35	SRRM2	16.989	25.02	25.6368	21.5023	26.4208	24.9286
[K].EGDVLRRSEEHSPPR.[G]_Q8IXT5_2xPhospho_[S250_S254]	[K].EGDVLRRSEEHSPPR.[G]	Q8IXT5	RBM12B	23.2993	22.7143	21.7142	22.0522	21.3866	20.1136
[R].SVSKDQPGRR.[S]_Q6PK04_1xPhospho_[S217]	[R].SVSKDQPGRR.[S]	Q6PK04	CCDC137	23.2208	23.9723	22.6265	22.4101	24.6688	21.3257
[R].DTPRPDHPPHDGHSPASR.[E]_Q9C0J8_1xPhospho_[S1210]	[R].DTPRPDHPPHDGHSPASR.[E]	Q9C0J8	WDR33	25.3901	23.0106	22.562	22.0484	24.9431	24.9191
[R].SRSPYSPVLRR.[S]_Q14004_2xPhospho_[S395_S397]	[R].SRSPYSPVLRR.[S]	Q14004	CDK13	24.268	22.4142	22.1586	22.686	19.4964	24.1038
[R].FNGGHSPTHSPEK.[I]_Q9Y5K6_1xPhospho_[S/T]	[R].FNGGHSPTHSPEK.[I]	Q9Y5K6	CD2AP	23.1092	25.7613	25.3871	18.6528	26.6253	25.1815
[K].HAPTYTIPLSPVLSPTLPAEAPTAQVPPSLPR.[N]_Q9NPI6_2xPhospho_[S/T]	[K].HAPTYTIPLSPVLSPTLPAEAPTAQVPPSLPR.[N]	Q9NPI6	DCP1A	16.5594	15.6628	12.8081	24.1745	23.2778	20.4232
[R].ESNTPAPSTQGLPDSWGIIAEPR.[Q]_O14654_2xPhospho_[T/S]	[R].ESNTPAPSTQGLPDSWGIIAEPR.[Q]	O14654	IRS4	15.0301	14.5311	15.4001	16.8152	16.047	17.3139
[K].RRSTDSSSVSGSLQQETK.[Y]_Q9H8G2_1xPhospho_[S/T]	[K].RRSTDSSSVSGSLQQETK.[Y]	Q9H8G2	CAAP1	24.29	24.0153	24.0292	20.7637	24.8277	25.4775
[R].SRSPLDKDTYPPSASVVGASVGGHR.[H]_Q96T37_1xPhospho_[S/T/Y]	[R].SRSPLDKDTYPPSASVVGASVGGHR.[H]	Q96T37	RBM15	21.5903	21.2376	22.4016	23.8133	22.886	22.517
[R].KIDTHPSPSHSSTVK.[VD]_Q8NI27_1xPhospho_[S/T]	[R].KIDTHPSPSHSSTVK.[VD]	Q8NI27	THOC2	25.5291	26.0623	25.6753	27.1141	28.7677	29.2359
[K].SSTPPRQSPSR.[S]_Q9UQ35_2xPhospho_[S902_S908]	[K].SSTPPRQSPSR.[S]	Q9UQ35	SRRM2	25.156	25.2914	25.0066	24.8538	26.8306	27.2802
[R].ASEDTTSGSPPKK.[S]_Q9BZZ5_1xPhospho_[S]	[R].ASEDTTSGSPPKK.[S]	Q9BZZ5	API5	27.3555	26.5151	25.8995	24.5104	27.9161	26.6027
[R].EEGSDIEDEDMEELLNDTR.[L]_Q8NHQ9_1xPhospho_[S544]	[R].EEGSDIEDEDMEELLNDTR.[L]	Q8NHQ9	DDX55	25.7083	18.3991	24.7174	26.5032	17.4658	17.9105
[K].ETSTEALMKSSPEER.[E]_Q86YP4_1xPhospho_[S]	[K].ETSTEALMKSSPEER.[E]	Q86YP4	GATAD2A	23.2118	20.5667	22.4258	14.4305	14.4442	14.4167
[R].RPPEEDFRHSPEEDFR.[Q]_Q8IXT5_1xPhospho_[S710]	[R].RPPEEDFRHSPEEDFR.[Q]	Q8IXT5	RBM12B	23.3161	22.5425	20.759	22.046	19.7586	24.0382
[R].LSSLRASTSKSESSQK.[-]_P62753_2xPhospho_[S]	[R].LSSLRASTSKSESSQK.[-]	P62753	RPS6	26.8007	27.0402	26.5133	27.4111	26.849	26.2859
[K].KAPKSPAK.[A]_P10412_1xPhospho_[S187]	[K].KAPKSPAK.[A]	P10412	H1-4	25.3114	22.4031	24.4918	22.9209	19.6532	23.844
[K].AAMYDIISSPSKDSTK.[L]_A0A590UJS4_1xPhospho_[S]	[K].AAMYDIISSPSKDSTK.[L]	A0A590UJS4	NIPBL	22.859	22.2318	21.0973	23.7975	23.0198	21.2119
[K].GSSPGIQDTLEAEDGAFETDEAPEDR.[I]_Q9UNX4_1xPhospho_[S/T]	[K].GSSPGIQDTLEAEDGAFETDEAPEDR.[I]	Q9UNX4	WDR3	24.239	22.0024	19.4609	25.0845	20.3265	21.755
[R].GQEDSSRGSDNSSYDEALSPTSPGPLSVR.[A]_P78364_2xPhospho_[S]	[R].GQEDSSRGSDNSSYDEALSPTSPGPLSVR.[A]	P78364	PHC1	21.5341	19.5902	17.9758	21.1944	21.2786	21.3581
[K].IDASKNEEDEGHSNSSPR.[H]_Q14103_1xPhospho_[S]	[K].IDASKNEEDEGHSNSSPR.[H]	Q14103	HNRNPD	25.1172	24.8178	24.8892	26.2936	26.206	26.3761
[K].AVPPVSPELR.[K]_Q96JM3_1xPhospho_[S416]	[K].AVPPVSPELR.[K]	Q96JM3	CHAMP1	26.0007	19.6332	25.0181	23.0883	21.8518	22.5987
[K].SVSSENPTYPSAPLKPVTVPPR.[L]_A0A0U1RQE4_1xPhospho_[S]	[K].SVSSENPTYPSAPLKPVTVPPR.[L]	A0A0U1RQE4	SH3D19	22.8767	22.7073	22.5152	23.0312	19.8199	22.0713
[K].DMSPLSETEMALGK.[D]_E7EVA0_1xPhospho_[S524]	[K].DMSPLSETEMALGK.[D]	E7EVA0	MAP4	14.3019	14.8718	15.2792	21.4989	22.0687	22.4762
[R].SQSIEQESQEK.[Q]_Q5VTL8_1xPhospho_[S]	[R].SQSIEQESQEK.[Q]	Q5VTL8	PRPF38B	25.5414	22.5001	23.1636	22.9903	23.7165	23.8563
[R].DKVEENSVRSPR.[K]_Q92576_1xPhospho_[S125]	[R].DKVEENSVRSPR.[K]	Q92576	PHF3	23.787	23.2346	22.7314	21.8183	24.4066	24.7715
[R].SRSPGRPPK.[S]_Q14739_2xPhospho_[S84_S86]	[R].SRSPGRPPK.[S]	Q14739	LBR	25.6264	24.9448	25.7231	20.8403	26.3242	24.7293
[R].KADSEEERDDVSTLGSMLPAK.[A]_P78364_1xPhospho_[S/T]	[R].KADSEEERDDVSTLGSMLPAK.[A]	P78364	PHC1	25.022	22.8309	22.5086	23.95	23.8332	22.2469
[R].RPGAPSLSPAPR.[S]_Q5QP82_1xPhospho_[S63]	[R].RPGAPSLSPAPR.[S]	Q5QP82	DCAF10	21.4872	22.0877	20.4394	25.9004	25.2754	22.7563
[K].EAQSSQATPVQTSQPDSSNIVKVSPR.[E]_Q8IZH2_1xPhospho_[S1645]	[K].EAQSSQATPVQTSQPDSSNIVKVSPR.[E]	Q8IZH2	XRN1	22.8959	22.5713	22.376	21.8421	21.4671	21.5299
[K].APLKPYPVSPSDKVLIQEK.[T]_P41252_1xPhospho_[S]	[K].APLKPYPVSPSDKVLIQEK.[T]	P41252	IARS1	23.2428	20.0042	22.3881	14.4305	14.4442	14.4167
[R].KSPVFSDEDSDLDFDISKLEQQSK.[V]_O00566_2xPhospho_[S167_S]	[R].KSPVFSDEDSDLDFDISKLEQQSK.[V]	O00566	MPHOSPH10	26.9603	20.5995	25.9778	27.3125	20.7701	21.0093
[K].VGELKDDDFERISELGAGNGGVVTK.[V]_P36507_1xPhospho_[S76]	[K].VGELKDDDFERISELGAGNGGVVTK.[V]	P36507	MAP2K2	22.475	19.0476	21.6032	20.2748	19.1565	20.8971
[K].LHPDGSPDVAGEK.[G]_Q7Z2Z1_1xPhospho_[S599]	[K].LHPDGSPDVAGEK.[G]	Q7Z2Z1	TICRR	22.4574	22.1667	22.6993	23.7799	22.6257	23.3153
[K].GEAAAERPGEAAVASSPSKANGQENGHVK.[V]_P29966_1xPhospho_[S]	[K].GEAAAERPGEAAVASSPSKANGQENGHVK.[V]	P29966	MARCKS	23.9031	24.0947	23.682	23.6902	23.2179	22.5462
[R].EISSSPTSK.[N]_Q9UQ35_2xPhospho_[S455_S456]	[R].EISSSPTSK.[N]	Q9UQ35	SRRM2	23.3654	23.4682	23.2546	25.4867	24.4254	24.1667
[R].RAAAKSPDLSNQNSDQANEEWETASESSDFTSER.[R]_P48634_1xPhospho_[S/T]	[R].RAAAKSPDLSNQNSDQANEEWETASESSDFTSER.[R]	P48634	PRRC2A	23.704	20.0453	22.814	23.2893	18.8034	21.8823
[R].RRPGAQPLPPPPPSQSPEPTEPHPR.[A]_Q9UIS9_1xPhospho_[S]	[R].RRPGAQPLPPPPPSQSPEPTEPHPR.[A]	Q9UIS9	MBD1	22.7348	23.0862	22.2168	21.1862	24.5709	23.7028
[R].QRGSETGSETHESDLAPSDKEAPTPK.[E]_P48634_1xPhospho_[S/T]	[R].QRGSETGSETHESDLAPSDKEAPTPK.[E]	P48634	PRRC2A	22.7907	23.3145	21.9598	23.4991	23.0038	23.222
[R].SSDYQFPSSPFTDTLK.[G]_Q9UK61_1xPhospho_[S]	[R].SSDYQFPSSPFTDTLK.[G]	Q9UK61	TASOR	24.021	21.072	21.1245	23.8984	19.8529	22.2038
[R].GHREEEQEDLTKDMDEPSPVPNVEEVTLPK.[T]_F8VXC8_1xPhospho_[T/S]	[R].GHREEEQEDLTKDMDEPSPVPNVEEVTLPK.[T]	F8VXC8	SMARCC2	23.2014	22.1525	22.7703	23.0676	20.1435	20.4318
[R].KNTFTAWSDEESDYEIDDRDVNK.[I]_Q6PKG0_2xPhospho_[T/Y/S]	[R].KNTFTAWSDEESDYEIDDRDVNK.[I]	Q6PKG0	LARP1	23.0127	20.4956	19.1288	26.0014	25.0499	21.1309
[R].HAPEHHPGHGDRLSPGER.[R]_Q9H9J4_1xPhospho_[S1007]	[R].HAPEHHPGHGDRLSPGER.[R]	Q9H9J4	USP42	25.6839	25.7065	24.3991	25.6884	26.315	24.5559
[K].KYAQGFLPEKLPQQDHTTTTDSEMEEPYLQESK.[E]_Q8IXK0_1xPhospho_[T/S]	[K].KYAQGFLPEKLPQQDHTTTTDSEMEEPYLQESK.[E]	Q8IXK0	PHC2	23.8281	20.5335	19.4	19.5415	20.337	17.6221
[K].KYGGSVGSQPPPVAPEPGPVPSSPSQEPPTKR.[E]_Q04323_1xPhospho_[S]	[K].KYGGSVGSQPPPVAPEPGPVPSSPSQEPPTKR.[E]	Q04323	UBXN1	22.7559	22.5719	22.5944	21.9498	23.3864	21.7662
[R].ETAVPGPLGIEDISPNLSPDDKSFSR.[V]_Q12888_1xPhospho_[S1430]	[R].ETAVPGPLGIEDISPNLSPDDKSFSR.[V]	Q12888	TP53BP1	21.092	20.4999	20.8261	20.6583	20.4761	20.5701
[K].ESEKPLQTGLPTGLTENQSGGPLGVDSPSAELDKK.[A]_P78364_1xPhospho_[S]	[K].ESEKPLQTGLPTGLTENQSGGPLGVDSPSAELDKK.[A]	P78364	PHC1	24.5385	23.6238	20.5002	24.0592	21.3119	20.9956
[R].KNQSSEDILR.[D]_Q13625_1xPhospho_[S]	[R].KNQSSEDILR.[D]	Q13625	TP53BP2	25.2176	25.1165	25.234	26.4563	25.687	25.7644
[R].RRSLEPAENVHGAGGGAFPASQTPSKPASADGHR.[G]_P12931_1xPhospho_[S17]	[R].RRSLEPAENVHGAGGGAFPASQTPSKPASADGHR.[G]	P12931	SRC	24.6545	25.5141	22.2239	21.8293	21.8957	21.7596
[K].SFLVIVDGSPK.[N]_Q9H116_1xPhospho_[S613]	[K].SFLVIVDGSPK.[N]	Q9H116	GZF1	23.1098	22.0174	21.3711	22.5665	22.0326	22.3093
[K].FKAEAPLPSPK.[L]_Q09666_1xPhospho_[S5110]	[K].FKAEAPLPSPK.[L]	Q09666	AHNAK	24.9643	23.4019	23.6761	24.5923	24.0466	24.2198
[K].WSHSDSDKK.[S]_Q86X95_1xPhospho_[S353]	[K].WSHSDSDKK.[S]	Q86X95	CIR1	27.2151	25.2901	26.1655	20.457	25.3657	24.9238
[R].DKENGNNSPLPK.[Y]_Q6P1L5_1xPhospho_[S449]	[R].DKENGNNSPLPK.[Y]	Q6P1L5	FAM117B	26.3492	25.7541	25.9482	24.4242	27.0626	23.8523
[R].SEPSDHSRHSPQQPSNGSLR.[S]_G5E9E7_1xPhospho_[S]	[R].SEPSDHSRHSPQQPSNGSLR.[S]	G5E9E7	TJP1	24.1727	22.6989	22.3355	22.4348	22.8395	21.8702
[R].VDDSTGTVISDVEEDAGELSR.[E]_Q9Y2D8_1xPhospho_[S/T]	[R].VDDSTGTVISDVEEDAGELSR.[E]	Q9Y2D8	SSX2IP	22.5892	14.9821	21.5966	23.7966	15.7393	24.346
[R].RASQGLLSSIENSESDSSEAKEEGSR.[K]_Q5UIP0_1xPhospho_[S]	[R].RASQGLLSSIENSESDSSEAKEEGSR.[K]	Q5UIP0	RIF1	22.7271	21.148	19.8811	21.4353	21.3558	21.6626
[K].VGELKDDDFEKISELGAGNGGVVFK.[V]_Q02750_1xPhospho_[S72]	[K].VGELKDDDFEKISELGAGNGGVVFK.[V]	Q02750	MAP2K1	21.9777	21.0115	16.5762	19.7047	18.929	16.7227
[R].TNSAEVTPPVLSVMGEATPVSIEPR.[I]_A0A1C7CYX1_1xPhospho_[S/T]	[R].TNSAEVTPPVLSVMGEATPVSIEPR.[I]	A0A1C7CYX1	MIDEAS	21.8747	20.9178	16.8325	21.6296	17.5364	17.3798
[K].ESTSSKSPPR.[K]_A0A494C1K3_1xPhospho_[S984]	[K].ESTSSKSPPR.[K]	A0A494C1K3	GTF2I	26.2281	26.2833	26.1444	25.6113	27.2819	25.3797
[K].LAAPSVSHVSPR.[K]_Q8WXE1_1xPhospho_[S224]	[K].LAAPSVSHVSPR.[K]	Q8WXE1	ATRIP	21.9456	20.5485	21.4099	21.1858	21.1221	21.2467
[R].NVSESPNRK.[N]_Q13427_2xPhospho_[S413_S415]	[R].NVSESPNRK.[N]	Q13427	PPIG	25.1695	24.485	25.0373	25.5887	25.2372	25.8711
[R].HDTPDSSPR.[R]_Q9BRD0_1xPhospho_[S]	[R].HDTPDSSPR.[R]	Q9BRD0	BUD13	27.6762	25.704	26.5318	26.027	26.8306	24.0534
[R].ENFSPERFLPLNIR.[N]_Q7Z6E9_1xPhospho_[S861]	[R].ENFSPERFLPLNIR.[N]	Q7Z6E9	RBBP6	23.1699	21.0613	22.4707	25.2864	21.4689	21.191
[R].SRASPVSR.[R]_Q9UQ35_2xPhospho_[S1913_S1916]	[R].SRASPVSR.[R]	Q9UQ35	SRRM2	20.5064	25.8846	26.2328	26.7767	27.3308	25.8654
[R].RTSEEDTPK.[K]_A0A1B0GW41_1xPhospho_[S/T]	[R].RTSEEDTPK.[K]	A0A1B0GW41	ING5	28.92	27.6305	28.383	22.3159	28.4439	28.157
[R].KTSAVSSPLLDQQR.[NS]_A0A7I2V4I5_1xPhospho_[S/T]	[R].KTSAVSSPLLDQQR.[NS]	A0A7I2V4I5	ZC3H13	27.2546	20.1064	21.9154	23.4504	23.9818	22.5097
[K].NRHSPDHPGMGSSQASSSSSLR.[-]_A0JLT2_1xPhospho_[S]	[K].NRHSPDHPGMGSSQASSSSSLR.[-]	A0JLT2	MED19	25.1661	22.5309	21.1921	25.3496	24.2521	22.7212
[R].YQDEVFGGFVTEPQEESEEEVEEPEER.[Q]_A0A7I2V5M7_1xPhospho_[S/T/Y]	[R].YQDEVFGGFVTEPQEESEEEVEEPEER.[Q]	A0A7I2V5M7	G3BP1	26.1563	19.4998	19.3524	28.9757	22.0433	17.6461
[R].KDELSDWSLAGEDDRDSR.[H]_P51114_1xPhospho_[S420]	[R].KDELSDWSLAGEDDRDSR.[H]	P51114	FXR1	23.6963	21.5549	22.0575	24.2104	23.1172	19.8849
[R].TPAAAAAMNLASPR.[T]_Q9UQ35_1xPhospho_[S2272]	[R].TPAAAAAMNLASPR.[T]	Q9UQ35	SRRM2	22.0726	22.2328	20.9097	23.2431	22.6022	19.7919
[R].YKHTHEKPFK.[C]_P49711_1xPhospho_[T/Y]	[R].YKHTHEKPFK.[C]	P49711	CTCF	24.2228	27.374	27.3547	22.2393	27.6785	21.806
[R].IQPAGNTSPR.[A]_P49674_1xPhospho_[S/T]	[R].IQPAGNTSPR.[A]	P49674	TPTEP2-CSNK1E	25.9793	26.4763	26.2636	27.292	26.5923	26.7655
[K].TVTPASSAKTSPAK.[Q]_A0A1C7CYX9_1xPhospho_[S/T]	[K].TVTPASSAKTSPAK.[Q]	A0A1C7CYX9	DPYSL2	23.6088	24.8408	24.0192	23.7085	24.8651	24.3997
[R].SRSPGRPPK.[S]_Q14739_1xPhospho_[S86]	[R].SRSPGRPPK.[S]	Q14739	LBR	28.4752	23.4836	21.5764	27.6451	24.3955	21.5999
[R].VNNGNTAPEDSSPAKK.[T]_Q9UGN5_1xPhospho_[S]	[R].VNNGNTAPEDSSPAKK.[T]	Q9UGN5	PARP2	25.2436	26.2093	20.83	18.471	27.8428	26.845
[K].ENPEEKVPEKPPTPK.[E]_Q9HDC5_1xPhospho_[T448]	[K].ENPEEKVPEKPPTPK.[E]	Q9HDC5	JPH1	26.4792	25.9119	26.677	24.4595	26.5372	26.6676
[R].AMLDQLMGTSR.[D]_Q9Y383_1xPhospho_[T17]	[R].AMLDQLMGTSR.[D]	Q9Y383	LUC7L2	20.1429	21.0348	17.3507	14.4305	14.4442	14.4167
[R].SGSPSDNSGAEEMEVSLAKPK.[H]_P31749_1xPhospho_[S]	[R].SGSPSDNSGAEEMEVSLAKPK.[H]	P31749	AKT1	22.3827	22.0233	20.7019	22.9662	21.2683	21.7423
[R].KIQSSLSSASPSK.[A]_Q5W0B1_1xPhospho_[S719]	[R].KIQSSLSSASPSK.[A]	Q5W0B1	OBI1	23.2432	27.6472	26.979	25.2178	24.4722	24.3245
[K].SPVREPIDNLTPEER.[D]_Q14498_1xPhospho_[S136]	[K].SPVREPIDNLTPEER.[D]	Q14498	RBM39	22.5865	21.4974	22.1424	23.1	21.4946	20.3781
[R].HGLATPPLSSTLRSPSHSPEHR.[N]_Q66GS9_2xPhospho_[S]	[R].HGLATPPLSSTLRSPSHSPEHR.[N]	Q66GS9	CEP135	23.7113	21.5505	22.3712	23.6433	22.7806	21.5668
[R].FDWGPAPPTTFKPNSPDLAK.[H]_Q9HC56_1xPhospho_[S932]	[R].FDWGPAPPTTFKPNSPDLAK.[H]	Q9HC56	PCDH9	26.3876	24.172	23.386	23.241	23.9647	28.4362
[K].AGGEGGSEEEGSDKGAK.[G]_P07197_1xPhospho_[S]	[K].AGGEGGSEEEGSDKGAK.[G]	P07197	NEFM	28.3348	27.801	27.6311	25.3433	28.3154	26.9505
[R].LQQQAALSPTTAPAVSSVSK.[Q]_Q8WXI9_1xPhospho_[S/T]	[R].LQQQAALSPTTAPAVSSVSK.[Q]	Q8WXI9	GATAD2B	27.3228	25.3531	25.3301	27.1514	26.7002	27.4001
[K].SKHDSSAPDPAPDSADEVMPEAVPEVASEPGLESASHPNVDR.[T]_Q9BTC0_1xPhospho_[S]	[K].SKHDSSAPDPAPDSADEVMPEAVPEVASEPGLESASHPNVDR.[T]	Q9BTC0	DIDO1	22.7002	23.1046	22.1363	25.9296	24.088	24.8393
[K].AAPEASSPPASPLQHLLPGK.[A]_Q96TA1_2xPhospho_[S692_S]	[K].AAPEASSPPASPLQHLLPGK.[A]	Q96TA1	NIBAN2	22.4006	22.7913	21.8629	21.0149	22.0951	21.7354
[K].ELPPSPEKK.[T]_E7EVA0_1xPhospho_[S1841]	[K].ELPPSPEKK.[T]	E7EVA0	MAP4	27.1329	25.5173	25.8154	26.605	25.5893	27.0706
[R].AITGASLADIMAK.[R]_P83731_1xPhospho_[S/T]	[R].AITGASLADIMAK.[R]	P83731	RPL24	24.8456	24.0301	22.7342	24.4256	23.2832	18.5082
[R].SPASIEVVKPMEAASAILSQADAR.[Q]_Q9BVP2_1xPhospho_[S]	[R].SPASIEVVKPMEAASAILSQADAR.[Q]	Q9BVP2	GNL3	21.3098	17.3711	20.4009	22.2046	15.5543	21.2189
[R].KTSSDDESEEDEDDLLQR.[T]_Q9Y5J1_2xPhospho_[T/S]	[R].KTSSDDESEEDEDDLLQR.[T]	Q9Y5J1	UTP18	23.4418	22.6671	20.8767	28.0971	27.1226	22.2917
[R].VHRPRSPILEEKDIPPLEFPK.[S]_Q12830_1xPhospho_[S216]	[R].VHRPRSPILEEKDIPPLEFPK.[S]	Q12830	BPTF	14.404	14.4177	14.3902	14.4305	14.4442	14.4167
[K].TVIRLPSGSGAASPTGSAVDIR.[A]_Q09666_2xPhospho_[S212_S]	[K].TVIRLPSGSGAASPTGSAVDIR.[A]	Q09666	AHNAK	23.5107	22.4375	21.0327	22.0398	22.4937	20.3892
[R].TVNSTRETPPK.[S]_Q5SSJ5_1xPhospho_[T51]	[R].TVNSTRETPPK.[S]	Q5SSJ5	HP1BP3	24.3826	23.4146	24.7751	20.6323	23.8718	24.2894
[R].KASPEPPDSAEGALK.[L]_Q9H1B7_1xPhospho_[S547]	[R].KASPEPPDSAEGALK.[L]	Q9H1B7	IRF2BPL	25.31	22.8091	22.7719	24.1925	23.5663	24.3557
[R].RPEASPVQKK.[E]_Q3KQU3_1xPhospho_[S410]	[R].RPEASPVQKK.[E]	Q3KQU3	MAP7D1	26.5685	24.2514	24.2179	24.3302	25.1011	22.5627
[R].SKTPVQAAAVSIVEKPVTR.[K]_Q96T58_1xPhospho_[T/S]	[R].SKTPVQAAAVSIVEKPVTR.[K]	Q96T58	SPEN	21.4281	20.6216	18.6276	14.4305	14.4442	14.4167
[R].RHDSVENSDSHVEKK.[A]_Q9H9J4_1xPhospho_[S1166]	[R].RHDSVENSDSHVEKK.[A]	Q9H9J4	USP42	25.5469	26.4287	22.8785	21.5485	27.1566	24.4539
[R].NYQHSRSRSPHSSQSR.[N]_Q96T58_3xPhospho_[S240_S242_S244]	[R].NYQHSRSRSPHSSQSR.[N]	Q96T58	SPEN	22.1224	19.7755	21.3813	14.4305	14.4442	14.4167
[R].QSLPASPR.[A]_Q3KQU3_1xPhospho_[S446]	[R].QSLPASPR.[A]	Q3KQU3	MAP7D1	23.3745	22.5277	22.5901	25.0532	22.4765	22.9655
[R].KTSIDPSPESHEVMER.[I]_Q562F6_1xPhospho_[S/T]	[R].KTSIDPSPESHEVMER.[I]	Q562F6	SGO2	22.7087	22.3903	21.9811	25.0953	21.3516	22.9391
[K].DRDASPSKEER.[K]_Q9BUQ8_1xPhospho_[S14]	[K].DRDASPSKEER.[K]	Q9BUQ8	DDX23	27.9684	26.4788	26.7222	19.8011	28.2183	26.8448
[R].SNSEDKLNSK.[I]_Q9H2G2_1xPhospho_[S372]	[R].SNSEDKLNSK.[I]	Q9H2G2	SLK	27.1704	25.895	25.6487	21.132	25.9386	25.2798
[K].TFLDKDAQRLSPIPEEVPK.[S]_Q96T23_1xPhospho_[S604]	[K].TFLDKDAQRLSPIPEEVPK.[S]	Q96T23	RSF1	23.4092	19.5249	22.5037	25.0059	20.2575	24.0586
[R].SSYEDYADKPLEKPLK.[L]_Q9H8M2_1xPhospho_[S/Y]	[R].SSYEDYADKPLEKPLK.[L]	Q9H8M2	BRD9	23.0714	23.0639	23.0788	22.8919	23.3019	22.0294
[K].KEESPPPPK.[V]_P78332_1xPhospho_[S891]	[K].KEESPPPPK.[V]	P78332	RBM6	24.2412	24.0085	23.731	24.4677	25.1099	22.2078
[R].TLSPTPASATAPTSQGIPTSDEESTPK.[K]_Q9NQS7_2xPhospho_[S208_S214]	[R].TLSPTPASATAPTSQGIPTSDEESTPK.[K]	Q9NQS7	INCENP	23.9228	23.1192	21.1451	23.9804	23.1361	20.8473
[K].SAGIARPEEGRPVVSGTGNDITTPPNKELPPSPEKK.[T]_E7EVA0_1xPhospho_[S1841]	[K].SAGIARPEEGRPVVSGTGNDITTPPNKELPPSPEKK.[T]	E7EVA0	MAP4	23.7077	24.3882	24.0667	24.7822	24.3917	22.9239
[K].GLSFENGKGPELDSVMNSENDELNGVNQVVPK.[K]_Q96L73_1xPhospho_[S]	[K].GLSFENGKGPELDSVMNSENDELNGVNQVVPK.[K]	Q96L73	NSD1	25.2696	20.0269	24.3072	25.7701	16.0985	24.7719
[R].YLVDGTKPNAGSEEISSEDDELVEEKK.[Q]_Q9NY61_3xPhospho_[S320_S321_S/T]	[R].YLVDGTKPNAGSEEISSEDDELVEEKK.[Q]	Q9NY61	AATF	25.142	24.1483	17.3051	14.4305	14.4442	14.4167
[R].SLSYSPVER.[R]_Q9UQ35_1xPhospho_[S2692]	[R].SLSYSPVER.[R]	Q9UQ35	SRRM2	23.9308	24.0814	24.3383	24.5965	24.4274	24.9882
[R].EKEESPQPR.[R]_F5H7W8_1xPhospho_[S169]	[R].EKEESPQPR.[R]	F5H7W8	C12orf43	31.1952	29.9635	30.458	27.4732	31.3166	30.1641
[R].VISHDRDSPPPPPPPPPPPQPQPSLK.[R]_Q69YN4_1xPhospho_[S]	[R].VISHDRDSPPPPPPPPPPPQPQPSLK.[R]	Q69YN4	VIRMA	21.5206	22.1499	21.8693	20.8096	23.1454	23.1479
[R].QASPTEVVER.[L]_Q8TB72_1xPhospho_[S182]	[R].QASPTEVVER.[L]	Q8TB72	PUM2	22.173	22.6184	22.9582	23.8625	20.6074	21.8704
[K].TQTPPVSPAPQPTEERLPSSPVYEDAASFK.[A]_Q14247_3xPhospho_[T/Y/S]	[K].TQTPPVSPAPQPTEERLPSSPVYEDAASFK.[A]	Q14247	CTTN	24.9816	24.7222	23.8214	26.2828	23.8823	25.822
[K].NSKSPEEHLEEMMK.[M]_Q9UIG0_1xPhospho_[S]	[K].NSKSPEEHLEEMMK.[M]	Q9UIG0	BAZ1B	24.158	24.421	23.8359	22.1305	24.6293	25.3384
[K].TPVSGSLKSPVPR.[S]_Q8NI27_1xPhospho_[S1393]	[K].TPVSGSLKSPVPR.[S]	Q8NI27	THOC2	23.3698	20.39	22.542	25.5843	24.2365	24.2507
[R].FAEDEEKSENSSEDGDITDK.[S]_Q5C9Z4_2xPhospho_[S320_S]	[R].FAEDEEKSENSSEDGDITDK.[S]	Q5C9Z4	NOM1	21.2986	21.9596	22.4111	25.4763	24.606	22.0665
[R].AGPLTPPKPPR.[R]_Q8TDM6_1xPhospho_[T1011]	[R].AGPLTPPKPPR.[R]	Q8TDM6	DLG5	23.3262	24.1384	23.7787	23.4822	24.3748	23.9964
[R].SSPVNRPSSATNK.[A]_Q96L91_1xPhospho_[S]	[R].SSPVNRPSSATNK.[A]	Q96L91	EP400	22.4338	21.7857	22.8794	23.9515	24.146	23.7267
[K].VVNPLIGLLGEYGGDSDYEEEEEEEQTPPPQPR.[T]_P78332_1xPhospho_[Y/S]	[K].VVNPLIGLLGEYGGDSDYEEEEEEEQTPPPQPR.[T]	P78332	RBM6	14.3987	14.8443	13.7505	21.9127	20.9953	17.8279
[R].KPGPPLSPEIRSPAGSPELR.[K]_Q96JM3_2xPhospho_[S432_S436]	[R].KPGPPLSPEIRSPAGSPELR.[K]	Q96JM3	CHAMP1	25.5477	22.22	22.1748	25.3693	23.0215	25.593
[R].VDDKPSSPGDSSKK.[R]_Q9HC52_1xPhospho_[S]	[R].VDDKPSSPGDSSKK.[R]	Q9HC52	CBX8	28.752	27.4129	28.4346	26.1057	28.7015	27.0115
[K].AAIPPPVYEEQDRPRSPTGPSNSFLANMGGTVAHK.[I]_Q96I25_1xPhospho_[S/Y/T]	[K].AAIPPPVYEEQDRPRSPTGPSNSFLANMGGTVAHK.[I]	Q96I25	RBM17	24.6514	23.6635	20.6354	25.6544	25.8814	24.5659
[R].NQIHVKSPPREGSQGELTPANSQSR.[M]_A8K070_1xPhospho_[S/T]	[R].NQIHVKSPPREGSQGELTPANSQSR.[M]	A8K070	GPS1	22.5466	22.8508	22.1607	24.5907	24.9506	22.8608
[K].LMHNASDSEVDQDDVVEWK.[D]_Q9H2P0_2xPhospho_[S953_S955]	[K].LMHNASDSEVDQDDVVEWK.[D]	Q9H2P0	ADNP	23.976	21.2813	18.2515	26.9888	19.2092	22.4826
[K].LIPITGGNARSPEDQLGKHGEK.[Q]_Q9UK61_1xPhospho_[S/T]	[K].LIPITGGNARSPEDQLGKHGEK.[Q]	Q9UK61	TASOR	24.1147	24.8916	22.3117	27.5871	25.6899	23.3096
[R].QREESETRSESSDFEVVPK.[R]_Q9Y520_2xPhospho_[S/T]	[R].QREESETRSESSDFEVVPK.[R]	Q9Y520	PRRC2C	23.1854	22.997	22.731	24.7442	21.9105	23.0322
[-].MDNYADLSDTELTTLLR.[R]_P50402_1xAcetyl_[N-Term]_1xPhospho_[T/S]	[-].MDNYADLSDTELTTLLR.[R]	P50402	EMD	22.509	19.938	19.0724	22.357	16.0472	20.9246
[R].SLTSSLENIFSR.[G]_O60343_1xPhospho_[S570]	[R].SLTSSLENIFSR.[G]	O60343	TBC1D4	22.3121	19.9679	21.5715	21.1063	18.4752	20.3222
[R].GSDNSSYDEALSPTSPGPLSVR.[A]_P78364_1xPhospho_[T/S/Y]	[R].GSDNSSYDEALSPTSPGPLSVR.[A]	P78364	PHC1	22.5003	18.6971	21.6001	14.4305	14.4442	14.4167
[R].SVYATMGDHENRSPVKEPVEQPR.[V]_Q96T58_1xPhospho_[S/T]	[R].SVYATMGDHENRSPVKEPVEQPR.[V]	Q96T58	SPEN	21.5788	22.2623	22.7241	22.257	22.8419	22.5614
[R].LKSEDELRPEVDEHTQK.[T]_Q96D71_1xPhospho_[S709]	[R].LKSEDELRPEVDEHTQK.[T]	Q96D71	REPS1	24.1531	25.4184	24.8281	25.0295	25.3418	24.5158
[K].SSKASLGSLEGEAEAEASSPK.[G]_Q09666_2xPhospho_[S]	[K].SSKASLGSLEGEAEAEASSPK.[G]	Q09666	AHNAK	24.4352	20.0006	18.5782	14.4305	14.4442	14.4167
[R].QSQQPMKPISPVKDPVSPASQK.[M]_Q12888_1xPhospho_[S]	[R].QSQQPMKPISPVKDPVSPASQK.[M]	Q12888	TP53BP1	20.6605	21.0177	20.1847	23.4766	22.9108	22.3477
[K].KLEGIRPESPAQGSGSR.[H]_Q9ULE6_1xPhospho_[S406]	[K].KLEGIRPESPAQGSGSR.[H]	Q9ULE6	PALD1	25.0417	23.905	23.5967	24.5976	25.0643	20.9765
[R].NNRPAFFSPSLKR.[K]_Q6ICG6_1xPhospho_[S304]	[R].NNRPAFFSPSLKR.[K]	Q6ICG6	KIAA0930	23.1382	22.3748	20.6495	24.3764	20.5343	21.8199
[K].IWSTVPTDEEDEMEESTNRPR.[K]_Q9GZL7_1xPhospho_[T221]	[K].IWSTVPTDEEDEMEESTNRPR.[K]	Q9GZL7	WDR12	25.104	22.3258	24.3003	24.5038	20.9126	23.6188
[R].VTLLTPAGATGSGGGTSGDSSKGEDK.[Q]_Q9BZI7_1xPhospho_[S/T]	[R].VTLLTPAGATGSGGGTSGDSSKGEDK.[Q]	Q9BZI7	UPF3B	23.076	20.6983	22.8707	23.672	23.1129	22.1879
[K].TSPKPAVVETVTTAKPQQIQALMDEVTK.[Q]_P56192_1xPhospho_[S/T]	[K].TSPKPAVVETVTTAKPQQIQALMDEVTK.[Q]	P56192	MARS1	23.1165	21.799	19.6165	23.4272	19.885	23.6496
[K].KKPTPIQLNPAPDGSAVNGTSSAETNLEALQKK.[L]_Q02750_1xPhospho_[T/S]	[K].KKPTPIQLNPAPDGSAVNGTSSAETNLEALQKK.[L]	Q02750	MAP2K1	24.0799	23.5566	23.8418	23.4599	21.5022	21.7039
[K].SKDHFGLEGDEESTMLEDSVSPK.[K]_Q9Y490_1xPhospho_[S425]	[K].SKDHFGLEGDEESTMLEDSVSPK.[K]	Q9Y490	TLN1	21.4149	19.6217	19.445	14.4305	14.4442	14.4167
[R].KNTFTAWSDEESDYEIDDRDVNK.[I]_Q6PKG0_1xPhospho_[T/S/Y]	[R].KNTFTAWSDEESDYEIDDRDVNK.[I]	Q6PKG0	LARP1	22.6931	20.6243	20.1238	23.5423	19.871	20.3402
[K].RKELSQNTDESGLNDEAIAK.[Q]_P35251_1xPhospho_[S/T]	[K].RKELSQNTDESGLNDEAIAK.[Q]	P35251	RFC1	24.4686	21.8344	22.772	23.9304	23.5199	23.2262
[R].RAKSPTPDGSER.[I]_J3QR07_2xPhospho_[S146_S152]	[R].RAKSPTPDGSER.[I]	J3QR07	YTHDC1	22.8489	22.752	22.9397	24.2585	24.6271	23.7624
[R].RHQDGLPYIDDSPSSSPHLSSK.[G]_P11274_1xPhospho_[S/Y]	[R].RHQDGLPYIDDSPSSSPHLSSK.[G]	P11274	BCR	21.5637	17.9364	20.676	22.8101	18.458	17.0604
[K].AIKVEQATKPSFESGR.[R]_P38159_1xPhospho_[S88]	[K].AIKVEQATKPSFESGR.[R]	P38159	RBMX	21.507	24.1787	23.389	23.425	24.5684	22.3958
[R].SFSASQSTDREGASPVTEVR.[I]_Q9ULJ3_1xPhospho_[S411]	[R].SFSASQSTDREGASPVTEVR.[I]	Q9ULJ3	ZBTB21	23.4223	22.1832	24.0789	24.5722	23.886	24.7266
[R].NSSEASSGDFLDLK.[GV]_Q9UK76_1xPhospho_[S]	[R].NSSEASSGDFLDLK.[GV]	Q9UK76	JPT1	20.9296	18.8361	20.2333	14.4305	14.4442	14.4167
[R].KRSEGFSMDR.[K]_Q7Z4V5_1xPhospho_[S454]	[R].KRSEGFSMDR.[K]	Q7Z4V5	HDGFL2	24.1007	22.7691	20.5031	18.8062	23.3827	22.6152
[R].SLDDKPYK.[C]_P17026_1xPhospho_[S49]	[R].SLDDKPYK.[C]	P17026	ZNF22	25.8409	25.6287	26.0258	22.7379	24.0623	26.1512
[R].QLPALDGSLMGPESPPAQEEEAPVSPHK.[K]_A0A494C108_1xPhospho_[S]	[R].QLPALDGSLMGPESPPAQEEEAPVSPHK.[K]	A0A494C108	KRI1	24.8085	23.8838	20.5872	24.4322	21.0605	21.4464
[K].ARSPTDDKVK.[I]_Q13523_1xPhospho_[S/T]	[K].ARSPTDDKVK.[I]	Q13523	PRPF4B	30.9412	29.8426	30.5545	26.5253	30.7565	30.1088
[K].TSDIFGSPVTATSR.[L]_Q9H910_1xPhospho_[S97]	[K].TSDIFGSPVTATSR.[L]	Q9H910	JPT2	22.6566	22.3451	21.2902	23.0653	22.4639	20.9654
[R].LPGLGEPEVEYETLKDTSEK.[L]_Q9HCM4_1xPhospho_[T/Y]	[R].LPGLGEPEVEYETLKDTSEK.[L]	Q9HCM4	EPB41L5	22.6841	21.7897	22.3052	22.1853	19.6382	22.5166
[K].GVHIHQAGGSPPASSTSSSSLTNDVAK.[Q]_Q8N122_1xPhospho_[S877]	[K].GVHIHQAGGSPPASSTSSSSLTNDVAK.[Q]	Q8N122	RPTOR	23.2045	23.0008	23.5892	23.2449	23.5168	24.4039
[K].KGTENGVNGTLTSNVADSPR.[N]_Q15629_1xPhospho_[S365]	[K].KGTENGVNGTLTSNVADSPR.[N]	Q15629	TRAM1	21.5452	21.4008	21.6764	21.1802	21.5305	20.7166
[K].KFSFKKPFK.[L]_P49006_1xPhospho_[S93]	[K].KFSFKKPFK.[L]	P49006	MARCKSL1	21.3495	21.1464	21.5275	22.2299	21.3016	20.9743
[R].SGSSPEVKDKPR.[A]_Q9UQ35_2xPhospho_[S1600_S1601]	[R].SGSSPEVKDKPR.[A]	Q9UQ35	SRRM2	27.1411	23.2139	26.2329	24.5117	24.7989	24.1526
[R].AHSEKDQPPFGDSDDSVEADKSSPGIHLER.[S]_Q14676_3xPhospho_[S498_S]	[R].AHSEKDQPPFGDSDDSVEADKSSPGIHLER.[S]	Q14676	MDC1	23.8274	22.6324	20.9106	25.6827	22.5398	23.1698
[K].NLEQILNGGESPKQK.[G]_Q13033_1xPhospho_[S229]	[K].NLEQILNGGESPKQK.[G]	Q13033	STRN3	24.6557	24.4531	23.4304	25.0672	24.3451	24.4725
[R].STSTPNVHMVSTTLPVDSR.[M]_P04049_1xPhospho_[T/S]	[R].STSTPNVHMVSTTLPVDSR.[M]	P04049	RAF1	28.9167	28.688	28.3946	25.1409	24.7714	22.7168
[K].ESVSPEDSEK.[K]_P35251_1xPhospho_[S]	[K].ESVSPEDSEK.[K]	P35251	RFC1	23.037	23.036	23.9986	25.8418	24.3958	24.6304
[R].GGAPDPSPGATATPGAPAQPSSPDAR.[R]_O95365_1xPhospho_[S]	[R].GGAPDPSPGATATPGAPAQPSSPDAR.[R]	O95365	ZBTB7A	27.475	23.8587	24.5206	25.5658	24.7026	26.7577
[R].RGLLYDSDEEDEERPAR.[K]_P49736_1xPhospho_[S/Y]	[R].RGLLYDSDEEDEERPAR.[K]	P49736	MCM2	22.4715	23.8559	22.2564	24.139	22.1639	23.6439
[R].NDSWGSFDLR.[A]_Q7Z417_1xPhospho_[S652]	[R].NDSWGSFDLR.[A]	Q7Z417	NUFIP2	23.685	22.5523	21.5632	24.4997	23.2779	22.0113
[R].SQEELREDK.[A]_P55196_1xPhospho_[S1275]	[R].SQEELREDK.[A]	P55196	AFDN	25.3002	25.3673	24.211	24.3665	25.5998	25.9464
[K].HDGTSNSPSKKYEVADVGIEVK.[V]_Q2TB10_1xPhospho_[S/T/Y]	[K].HDGTSNSPSKKYEVADVGIEVK.[V]	Q2TB10	ZNF800	23.1443	23.1543	23.1343	26.5196	23.0375	22.8494
[K].SISSPSVSSETMDKPVDLSTRK.[E]_P49792_1xPhospho_[S2804]	[K].SISSPSVSSETMDKPVDLSTRK.[E]	P49792	RANBP2	21.4072	18.8346	19.9354	14.4305	14.4442	14.4167
[R].SQSSDTEQQSPTSGGGK.[V]_E7EX17_1xPhospho_[T/S]	[R].SQSSDTEQQSPTSGGGK.[V]	E7EX17	EIF4B	22.8484	23.1238	22.5077	24.2248	24.2438	24.2056
[R].NVSESPNRKNEK.[E]_Q13427_2xPhospho_[S413_S415]	[R].NVSESPNRKNEK.[E]	Q13427	PPIG	26.6674	26.1635	26.6378	26.78	27.2087	26.1673
[K].SSSNDSVDEETAESDTSPVLEK.[E]_Q99590_1xPhospho_[S/T]	[K].SSSNDSVDEETAESDTSPVLEK.[E]	Q99590	SCAF11	22.7549	22.0286	20.496	22.2672	22.2158	22.1625
[R].HTPLVEFEEEESDKRESE.[-]_Q96RQ3_1xPhospho_[S724]	[R].HTPLVEFEEEESDKRESE.[-]	Q96RQ3	MCCC1	24.2645	24.8386	24.6688	25.2164	24.4205	25.2248
[R].ISTASGDGR.[H]_Q5JWF2_1xPhospho_[S/T]	[R].ISTASGDGR.[H]	Q5JWF2	GNAS	20.5201	21.3431	17.961	19.3666	21.9598	21.181
[K].REPGSGTESDTSPDFHNQENEPSQEDPEDLDGSVQGVKPQK.[A]_Q9HAF1_2xPhospho_[S/T]	[K].REPGSGTESDTSPDFHNQENEPSQEDPEDLDGSVQGVKPQK.[A]	Q9HAF1	MEAF6	25.3712	23.4588	24.0628	25.9143	24.0096	24.8483
[R].RDSPPPPAR.[A]_O96013_1xPhospho_[S104]	[R].RDSPPPPAR.[A]	O96013	PAK4	24.842	21.1557	21.4037	22.7033	21.9275	23.9865
[K].VEEESTGDPFGFDSDDESLPVSSK.[N]_Q7Z5K2_1xPhospho_[S/T]	[K].VEEESTGDPFGFDSDDESLPVSSK.[N]	Q7Z5K2	WAPL	24.2241	22.456	20.0406	27.6253	23.1637	23.5326
[K].TPPSTTVGSHSPPETPVLTR.[S]_Q9ULU4_1xPhospho_[S/T]	[K].TPPSTTVGSHSPPETPVLTR.[S]	Q9ULU4	ZMYND8	23.2859	22.3771	21.9551	21.6381	23.2894	23.8587
[-].MEVEAAEARSPAPGYK.[R]_Q96K58_1xAcetyl_[N-Term]_1xPhospho_[S10]	[-].MEVEAAEARSPAPGYK.[R]	Q96K58	ZNF668	23.3024	22.2707	22.0254	22.6009	23.0457	22.5002
[R].ISPPIKEEETKGDSVEK.[N]_Q6PJT7_1xPhospho_[S409]	[R].ISPPIKEEETKGDSVEK.[N]	Q6PJT7	ZC3H14	22.2272	22.3915	23.3068	24.621	23.0015	22.6409
[R].SGSSSPDSEITELK.[F]_P17812_1xPhospho_[S]	[R].SGSSSPDSEITELK.[F]	P17812	CTPS1	21.296	22.4408	21.5246	22.0921	22.0802	21.9067
[K].KGDVEGSQSQDEGEGSGESER.[G]_Q9UQE7_1xPhospho_[S]	[K].KGDVEGSQSQDEGEGSGESER.[G]	Q9UQE7	SMC3	24.1369	23.7945	24.2505	22.2918	23.2007	23.336
[K].MDRTPEKDK.[I]_Q7Z6E9_1xPhospho_[T1194]	[K].MDRTPEKDK.[I]	Q7Z6E9	RBBP6	27.4764	26.4165	28.2143	16.5039	27.3585	27.8953
[R].RTSEEDTPKK.[K]_A0A1B0GW41_1xPhospho_[S/T]	[R].RTSEEDTPKK.[K]	A0A1B0GW41	ING5	28.0197	21.2994	22.5642	18.1588	22.068	23.0192
[K].KPGDGEVSPSTEDAPFQHSPLGK.[A]_O60318_1xPhospho_[S/T]	[K].KPGDGEVSPSTEDAPFQHSPLGK.[A]	O60318	MCM3AP	20.4781	19.3557	21.1017	21.2815	19.6743	22.0228
[K].SPYEAENSGEELDQR.[Y]_Q9NPC7_1xPhospho_[S289]	[K].SPYEAENSGEELDQR.[Y]	Q9NPC7	MYNN	24.6631	25.0493	25.0701	25.5407	23.6258	24.8801
[K].RKPSPEPEGEVGPPK.[I]_Q7Z5L9_1xPhospho_[S360]	[K].RKPSPEPEGEVGPPK.[I]	Q7Z5L9	IRF2BP2	22.0854	22.2518	21.8974	25.1486	24.4183	24.702
[R].FKPHPSNMMSKLSSEDEEEDEAEDDQSEASGK.[K]_Q8NEJ9_2xPhospho_[S]	[R].FKPHPSNMMSKLSSEDEEEDEAEDDQSEASGK.[K]	Q8NEJ9	NGDN	27.4988	23.4173	23.1773	26.9507	23.0112	23.6661
[K].TIASDSEEEAGKELSDK.[K]_Q96ST2_2xPhospho_[S438_S440]	[K].TIASDSEEEAGKELSDK.[K]	Q96ST2	IWS1	22.6283	21.6362	22.2159	24.8157	20.8683	23.0819
[K].SRSPIIHSPK.[R]_O94913_1xPhospho_[S]	[K].SRSPIIHSPK.[R]	O94913	PCF11	25.096	24.3757	23.684	24.0372	24.6532	22.9397
[R].EVLYDSEGLSGEER.[G]_Q9H7N4_2xPhospho_[S734_S738]	[R].EVLYDSEGLSGEER.[G]	Q9H7N4	SCAF1	25.5271	21.5734	22.5194	27.2891	21.9151	24.4357
[K].EVQTPQYLNPFDEPEAFVTIKDSPPQSTK.[R]_Q8NDI1_1xPhospho_[S335]	[K].EVQTPQYLNPFDEPEAFVTIKDSPPQSTK.[R]	Q8NDI1	EHBP1	22.3061	15.8583	21.3225	23.8435	16.8743	18.4319
[R].NLSGSTLYPVSNIPR.[S]_A0A669KBM4_1xPhospho_[S1178]	[R].NLSGSTLYPVSNIPR.[S]	A0A669KBM4	A0A669KBM4	22.5783	21.3762	19.03	23.0147	22.8219	24.2822
[K].EKSPSLGKK.[D]_O76021_1xPhospho_[S443]	[K].EKSPSLGKK.[D]	O76021	RSL1D1	26.9292	21.9167	22.3082	24.7075	25.1007	24.1655
[K].IKGSSPGIQDTLEAEDGAFETDEAPEDR.[I]_Q9UNX4_1xPhospho_[S/T]	[K].IKGSSPGIQDTLEAEDGAFETDEAPEDR.[I]	Q9UNX4	WDR3	24.1719	20.9665	20.6271	24.1473	21.5904	20.9211
[K].VGSLPLEKGSPVTTTK.[A]_Q7Z2K8_1xPhospho_[S615]	[K].VGSLPLEKGSPVTTTK.[A]	Q7Z2K8	GPRIN1	21.7113	22.2083	21.291	21.4072	21.2699	21.3401
[R].LGGPEGPGSPLLAT.[-]_Q9C086_1xPhospho_[S351]	[R].LGGPEGPGSPLLAT.[-]	Q9C086	INO80B	20.0224	22.5841	21.2514	22.8423	23.7212	20.2071
[K].LRSPRGSPDGSLQTGKPSAPK.[K]_C9JFV4_2xPhospho_[S527_S531]	[K].LRSPRGSPDGSLQTGKPSAPK.[K]	C9JFV4	PELP1	23.9892	25.3266	26.288	26.3752	25.8231	26.4498
[R].TDSQSVRHSPIAPSSPSPQVLAQK.[Y]_Q9NQS7_3xPhospho_[S306_S311_S312]	[R].TDSQSVRHSPIAPSSPSPQVLAQK.[Y]	Q9NQS7	INCENP	23.7747	22.9985	21.1994	23.1242	22.4934	21.3465
[R].GAEAFGDSEEDGEDVFEVEK.[I]_Q99549_1xPhospho_[S51]	[R].GAEAFGDSEEDGEDVFEVEK.[I]	Q99549	MPHOSPH8	22.3398	21.9654	20.7094	21.76	21.9044	22.4714
[K].SFSKEELMSSDLEETAGSTSIPKR.[K]_O00567_2xPhospho_[S]	[K].SFSKEELMSSDLEETAGSTSIPKR.[K]	O00567	NOP56	22.1798	19.8799	21.4465	21.7064	21.5357	21.6236
[R].QQPPLGPSSSLLSLPGLK.[S]_Q4KMP7_1xPhospho_[S]	[R].QQPPLGPSSSLLSLPGLK.[S]	Q4KMP7	TBC1D10B	22.9879	21.1357	18.7714	22.0496	21.0031	21.5395
[K].SEVQQPVHPKPLSPDSR.[A]_Q9UHB6_1xPhospho_[S362]	[K].SEVQQPVHPKPLSPDSR.[A]	Q9UHB6	LIMA1	24.7333	23.0819	23.5803	23.987	26.1347	23.565
[K].NTADHDESPPRTPTGNAPSSESDIDISSPNVSHDESIAK.[D]_O95251_1xPhospho_[S124]	[K].NTADHDESPPRTPTGNAPSSESDIDISSPNVSHDESIAK.[D]	O95251	KAT7	22.9877	21.5556	21.4686	22.7616	20.791	22.0894
[K].SDPRGPSPAPASSPKR.[E]_Q9H7N4_2xPhospho_[S719_S724]	[K].SDPRGPSPAPASSPKR.[E]	Q9H7N4	SCAF1	21.4946	23.4466	23.3652	24.7088	24.4005	24.5891
[R].SKTPPPPPQTAQTK.[R]_P25054_1xPhospho_[T/S]	[R].SKTPPPPPQTAQTK.[R]	P25054	APC	24.2214	24.0531	24.3721	20.5565	23.8663	24.2612
[R].RRGNDPLTSSPGR.[S]_P49736_1xPhospho_[S/T]	[R].RRGNDPLTSSPGR.[S]	P49736	MCM2	24.8681	19.5376	21.5237	21.1752	22.4189	20.7816
[K].SHLIVTSPPR.[A]_Q9H8N7_1xPhospho_[S/T]	[K].SHLIVTSPPR.[A]	Q9H8N7	ZNF395	22.7977	21.969	21.0726	22.4076	21.4254	22.9866
[K].HSQPSPEPHSPTEPPAWGSSIVK.[V]_Q5VZ89_2xPhospho_[S968_S973]	[K].HSQPSPEPHSPTEPPAWGSSIVK.[V]	Q5VZ89	DENND4C	21.9329	21.9013	21.6558	22.8647	21.7237	23.0896
[R].KADSDSEDKGEESKPK.[K]_P83916_1xPhospho_[S]	[R].KADSDSEDKGEESKPK.[K]	P83916	CBX1	29.0931	28.0083	28.0455	27.4347	29.3011	27.8785
[K].SFGRSPSRK.[Q]_O60293_1xPhospho_[S206]	[K].SFGRSPSRK.[Q]	O60293	ZFC3H1	24.2226	24.1576	24.2849	26.283	26.2412	26.3236
[R].RAASSDQLRDNSPPPAFKPEPPK.[A]_A0A2R8YDH4_2xPhospho_[S1108_S]	[R].RAASSDQLRDNSPPPAFKPEPPK.[A]	A0A2R8YDH4	A0A2R8YDH4	25.5163	24.9354	23.5499	24.2061	23.915	23.5501
[K].GSKSPAKVSDGGSSSTDFK.[M]_Q7Z6Z7_1xPhospho_[S]	[K].GSKSPAKVSDGGSSSTDFK.[M]	Q7Z6Z7	HUWE1	21.8196	21.518	22.069	21.3145	19.5118	20.6729
[R].RLSQPESAEK.[H]_Q9UKV3_1xPhospho_[S710]	[R].RLSQPESAEK.[H]	Q9UKV3	ACIN1	24.8409	24.9712	24.6976	25.7011	26.9711	26.8783
[R].KSPPKADEK.[E]_Q13427_1xPhospho_[S290]	[R].KSPPKADEK.[E]	Q13427	PPIG	24.0106	24.3189	23.6179	24.14	24.9466	22.1455
[K].DSISAVSSEKVSPSKSPSLSPSPPSPLEK.[T]_P46821_1xPhospho_[S]	[K].DSISAVSSEKVSPSKSPSLSPSPPSPLEK.[T]	P46821	MAP1B	23.0497	22.5299	21.7093	22.1112	21.9939	21.8662
[K].SPSPSPTSPGSLRK.[Q]_O15075_1xPhospho_[S/T]	[K].SPSPSPTSPGSLRK.[Q]	O15075	DCLK1	23.276	22.6636	21.5781	23.2119	21.5064	22.3907
[R].RASHTLLPSHR.[L]_Q9UKV3_1xPhospho_[S/T]	[R].RASHTLLPSHR.[L]	Q9UKV3	ACIN1	24.828	27.2236	27.2992	25.2757	25.7673	25.1342
[R].SSGDPEQIKEDSLSEESADAR.[S]_Q9BVS4_2xPhospho_[S380_S382]	[R].SSGDPEQIKEDSLSEESADAR.[S]	Q9BVS4	RIOK2	21.7209	21.209	20.4082	23.9648	19.9809	21.2356
[K].IDENSDKEMEVEESPEKIK.[V]_Q8N3X1_2xPhospho_[S499_S508]	[K].IDENSDKEMEVEESPEKIK.[V]	Q8N3X1	FNBP4	21.0125	22.222	21.7404	23.3342	22.417	23.4007
[R].RLGGLRPESPESLTSVSR.[T]_Q9H6F5_2xPhospho_[S18_S21]	[R].RLGGLRPESPESLTSVSR.[T]	Q9H6F5	CCDC86	22.4892	22.1566	22.0717	22.0099	22.9041	23.9133
[K].VASSPVMVSNPATR.[M]_P51610_1xPhospho_[S]	[K].VASSPVMVSNPATR.[M]	P51610	HCFC1	25.2855	22.5174	22.864	25.5554	25.5522	25.5538
[K].SGSGSESEPSSR.[G]_O14641_1xPhospho_[S]	[K].SGSGSESEPSSR.[G]	O14641	DVL2	24.6476	21.8293	21.1466	23.7357	23.5991	24.2414
[R].TQLWASEPGTPPLPTSLPSQNPILK.[N]_Q9BXP5_1xPhospho_[S/T]	[R].TQLWASEPGTPPLPTSLPSQNPILK.[N]	Q9BXP5	SRRT	21.8396	18.8036	21.0056	21.1233	18.8408	20.393
[R].TDEDRTVMDGGLESDGPNMTENGLEDESRPQRR.[N]_P51116_1xPhospho_[S566]	[R].TDEDRTVMDGGLESDGPNMTENGLEDESRPQRR.[N]	P51116	FXR2	24.1591	20.6332	21.1329	14.4305	14.4442	14.4167
[R].LLSDNGINR.[L]_Q9ULD4_1xPhospho_[S900]	[R].LLSDNGINR.[L]	Q9ULD4	BRPF3	23.8359	20.485	22.9707	24.792	21.5005	22.7913
[R].GNIETTSEDGQVFSPK.[K]_A0A7I2V4I5_2xPhospho_[S986_S993]	[R].GNIETTSEDGQVFSPK.[K]	A0A7I2V4I5	ZC3H13	20.477	21.0268	19.5775	21.6509	21.2187	22.5133
[R].NATSPQVQRPSFMDYFDKQDFK.[N]_Q13188_1xPhospho_[S/T/Y]	[R].NATSPQVQRPSFMDYFDKQDFK.[N]	Q13188	STK3	25.7595	24.4349	22.5561	25.5849	22.9943	23.1358
[K].VQTTPSKPGGDR.[Y]_Q12834_1xPhospho_[T/S]	[K].VQTTPSKPGGDR.[Y]	Q12834	CDC20	25.1193	25.1258	25.1127	23.9944	25.3258	24.677
[R].GPSQATSPIR.[S]_Q7RTP6_1xPhospho_[S1156]	[R].GPSQATSPIR.[S]	Q7RTP6	MICAL3	23.617	21.6904	21.648	22.7132	22.803	23.7268
[K].SLSGSPLKVK.[N]_Q9UIG0_1xPhospho_[S349]	[K].SLSGSPLKVK.[N]	Q9UIG0	BAZ1B	20.301	23.3853	24.0337	25.0145	24.1614	21.7923
[K].QVDLESNPQNRSPESRPSVVYPSTKFPR.[K]_J3QS41_1xPhospho_[S/Y]	[K].QVDLESNPQNRSPESRPSVVYPSTKFPR.[K]	J3QS41	HELZ	23.3216	24.2954	24.0629	24.8406	24.1964	23.5981
[K].ETSVSKEDTDHEEKASNEDVTK.[A]_O75475_1xPhospho_[S/T]	[K].ETSVSKEDTDHEEKASNEDVTK.[A]	O75475	PSIP1	24.499	25.7679	25.7816	21.6239	25.6945	26.1844
[R].HGLQLGAQSPGR.[G]_Q8N1G0_1xPhospho_[S1057]	[R].HGLQLGAQSPGR.[G]	Q8N1G0	ZNF687	24.9896	24.8294	25.0774	26.4267	26.0252	25.567
[R].SNSPLPVPPSK.[A]_Q13247_1xPhospho_[S303]	[R].SNSPLPVPPSK.[A]	Q13247	SRSF6	21.33	22.3673	22.9644	21.6809	22.431	22.1042
[K].ADLIPYQDSPEGPDHSSASSGVPNPPK.[A]_Q8WUA4_1xPhospho_[Y/S]	[K].ADLIPYQDSPEGPDHSSASSGVPNPPK.[A]	Q8WUA4	GTF3C2	22.2226	21.5188	22.6286	23.2746	21.449	22.6331
[R].SSSEDAESLAPR.[S]_Q4G0J3_1xPhospho_[S]	[R].SSSEDAESLAPR.[S]	Q4G0J3	LARP7	22.8379	22.0981	22.3505	23.9746	23.3346	23.9929
[K].SATRPSPSPERSSTGPEPPAPTPLLAER.[H]_Q9UQ35_2xPhospho_[S]	[K].SATRPSPSPERSSTGPEPPAPTPLLAER.[H]	Q9UQ35	SRRM2	23.5368	24.9687	24.4235	25.4728	26.0726	23.1145
[K].SFSKEELMSSDLEETAGSTSIPK.[R]_O00567_2xPhospho_[S]	[K].SFSKEELMSSDLEETAGSTSIPK.[R]	O00567	NOP56	24.263	22.815	21.2561	25.4479	24.5257	21.2741
[K].LKFSDDEEEEEVVK.[D]_Q5JSZ5_1xPhospho_[S388]	[K].LKFSDDEEEEEVVK.[D]	Q5JSZ5	PRRC2B	24.0517	22.6639	22.7204	24.8787	23.0718	23.8895
[R].GRLPNNSSRPSTPTINVLESK.[D]_Q15910_1xPhospho_[T/S]	[R].GRLPNNSSRPSTPTINVLESK.[D]	Q15910	EZH2	21.7106	20.6809	22.1941	22.9584	22.7973	22.7462
[R].RNSLDGGGR.[S]_O43896_1xPhospho_[S1033]	[R].RNSLDGGGR.[S]	O43896	KIF1C	22.9434	20.4572	22.1804	24.71	21.6028	23.8684
[R].HIISATSLSTSPTELGSR.[N]_Q5JSZ5_1xPhospho_[S/T]	[R].HIISATSLSTSPTELGSR.[N]	Q5JSZ5	PRRC2B	24.0611	22.3542	22.4317	25.9909	20.4464	25.7126
[R].SQNHSRSPSEERGHSTR.[H]_Q9H0G5_3xPhospho_[S289_S291_S293]	[R].SQNHSRSPSEERGHSTR.[H]	Q9H0G5	NSRP1	24.9524	24.6905	24.0582	23.0471	26.467	25.7192
[K].KTESPIKLSPATPSR.[K]_Q9Y6X9_2xPhospho_[S725_S730]	[K].KTESPIKLSPATPSR.[K]	Q9Y6X9	MORC2	22.4369	22.6876	22.1331	21.938	23.6287	21.9001
[K].RMSPKPELTEEQK.[Q]_P41208_1xPhospho_[S20]	[K].RMSPKPELTEEQK.[Q]	P41208	CETN2	22.5643	22.0791	22.9267	22.5442	22.5007	23.2718
[K].TQTPPVSPAPQPTEER.[L]_Q14247_2xPhospho_[T399_S/T]	[K].TQTPPVSPAPQPTEER.[L]	Q14247	CTTN	25.3172	24.5147	25.1995	25.3639	24.3783	25.6583
[R].KSKSPTLR.[R]_Q13523_2xPhospho_[S239_S241]	[R].KSKSPTLR.[R]	Q13523	PRPF4B	28.0956	27.7638	28.8824	23.4919	28.5254	28.4925
[R].SPGAPGPLTLK.[E]_Q15942_1xPhospho_[S344]	[R].SPGAPGPLTLK.[E]	Q15942	ZYX	24.8237	25.3513	24.6504	25.9607	25.674	25.1283
[R].SNSFNNPLGNR.[A]_O95835_1xPhospho_[S]	[R].SNSFNNPLGNR.[A]	O95835	LATS1	25.3198	25.2108	23.1008	24.9687	23.8735	24.5227
[R].AAGGAPSPPPPVR.[R]_Q4KMP7_1xPhospho_[S678]	[R].AAGGAPSPPPPVR.[R]	Q4KMP7	TBC1D10B	27.7323	25.9386	26.3646	27.351	26.0765	26.822
[R].KNDMDEPPPLDYGSGEDDGK.[S]_Q12873_1xPhospho_[S/Y]	[R].KNDMDEPPPLDYGSGEDDGK.[S]	Q12873	CHD3	24.863	22.5396	23.1249	24.8461	21.2465	23.8427
[R].SMSFQGIR.[Q]_P15924_1xPhospho_[S2209]	[R].SMSFQGIR.[Q]	P15924	DSP	22.2476	20.4804	21.5001	22.0192	18.5223	21.6793
[R].RTSNERPGSGQGQGR.[D]_Q8TAD8_1xPhospho_[S/T]	[R].RTSNERPGSGQGQGR.[D]	Q8TAD8	SNIP1	30.2056	28.7708	29.9587	26.8542	29.5532	28.8127
[R].RTSFSTSDVSK.[L]_M0R0P8_1xPhospho_[S/T]	[R].RTSFSTSDVSK.[L]	M0R0P8	MYO9B	23.7062	23.4396	23.9312	25.1323	24.6322	23.54
[K].TVSPPIR.[K]_Q9UHB6_1xPhospho_[S609]	[K].TVSPPIR.[K]	Q9UHB6	LIMA1	23.3251	22.4232	21.7585	21.2919	21.137	21.4317
[R].SKSHESQLGNR.[I]_A0A2R8Y5H9_1xPhospho_[S]	[R].SKSHESQLGNR.[I]	A0A2R8Y5H9	KSR1	24.8231	27.3058	27.4583	25.077	25.8522	23.2841
[R].REGPGSEPDSQVDGGLSGASLGEK.[K]_Q5JSZ5_1xPhospho_[S1395]	[R].REGPGSEPDSQVDGGLSGASLGEK.[K]	Q5JSZ5	PRRC2B	22.1919	22.6939	21.4154	21.2039	19.9837	20.4038
[R].SLSPSHLTEDR.[Q]_A0A7I2V4I5_1xPhospho_[S]	[R].SLSPSHLTEDR.[Q]	A0A7I2V4I5	ZC3H13	23.5325	24.2727	23.7991	24.9331	26.7248	26.2877
[R].DHSNNDREVPPDLTKR.[R]_Q8NI27_1xPhospho_[S1486]	[R].DHSNNDREVPPDLTKR.[R]	Q8NI27	THOC2	20.9229	24.1471	23.3001	25.4144	24.2409	24.653
[R].QKSPLFQFAEISSSTSHSDASTK.[Q]_Q8WY36_1xPhospho_[S]	[R].QKSPLFQFAEISSSTSHSDASTK.[Q]	Q8WY36	BBX	24.9488	24.2982	23.6978	23.3347	24.9386	22.6013
[K].LSSQISDLLTRPTPALNSGGGK.[L]_Q6MZP7_3xPhospho_[S663_S664_S667]	[K].LSSQISDLLTRPTPALNSGGGK.[L]	Q6MZP7	LIN54	25.8686	26.7844	26.8352	23.1265	24.3406	25.2992
[K].EIPGSEGELMPHR.[T]_Q96L73_1xPhospho_[S1498]	[K].EIPGSEGELMPHR.[T]	Q96L73	NSD1	24.822	22.4696	23.706	23.1763	23.1429	24.1871
[K].KAENAEGQTPAIGPDGEPLDETSQMSDLPVK.[V]_A0A0A0MT49_2xPhospho_[S674_S677]	[K].KAENAEGQTPAIGPDGEPLDETSQMSDLPVK.[V]	A0A0A0MT49	A0A0A0MT49	24.2153	21.5836	19.628	25.8539	20.2641	21.1778
[K].AKGLNPDGTPALSTLGGFSPASKPSSPR.[E]_Q9UK58_2xPhospho_[S/T]	[K].AKGLNPDGTPALSTLGGFSPASKPSSPR.[E]	Q9UK58	CCNL1	24.2411	22.7904	21.698	24.8319	17.3764	21.1124
[R].IMPDSNDSPPAEREPGEVVDSLVGK.[Q]_Q9Y657_1xPhospho_[S]	[R].IMPDSNDSPPAEREPGEVVDSLVGK.[Q]	Q9Y657	SPIN1	22.9015	21.6217	20.2403	22.5689	20.5137	19.7111
[QR].SPGYEPR.[S]_Q9H5H4_1xPhospho_[S125]_1xPhospho_[S256]	[QR].SPGYEPR.[S]	Q9H5H4	ZNF768	26.9024	27.3264	27.6537	26.3072	26.1492	28.1308
[K].SFRSPSKLER.[H]_Q6IQ21_1xPhospho_[S]	[K].SFRSPSKLER.[H]	Q6IQ21	ZNF770	24.7245	24.9068	25.0853	25.6173	25.3089	25.2772
[K].RPMEEDGEEKSPSK.[K]_Q12906_1xPhospho_[S382]	[K].RPMEEDGEEKSPSK.[K]	Q12906	ILF3	21.8262	21.6289	21.9998	23.5367	24.1833	22.3338
[K].VKAPVHFVEPLSPTGVAGHR.[K]_Q5T5Y3_1xPhospho_[S/T]	[K].VKAPVHFVEPLSPTGVAGHR.[K]	Q5T5Y3	CAMSAP1	23.1027	23.5295	22.4937	24.6073	23.8605	23.0263
[R].TLSDESIYNSQR.[E]_O43166_1xPhospho_[S/T]	[R].TLSDESIYNSQR.[E]	O43166	SIPA1L1	22.0191	24.1556	23.8804	22.8963	22.4212	22.8641
[K].ILEGDNGMDSDMEEEADDGSK.[M]_Q9H8G2_1xPhospho_[S203]	[K].ILEGDNGMDSDMEEEADDGSK.[M]	Q9H8G2	CAAP1	27.1925	24.0347	24.5978	28.7748	26.8628	26.4376
[K].LDDGHLNNSLSSPVQADVYFPR.[L]_Q3ZCW2_1xPhospho_[S]	[K].LDDGHLNNSLSSPVQADVYFPR.[L]	Q3ZCW2	LGALSL	22.3114	20.5305	19.4363	23.0337	20.1913	21.4552
[R].GPPSPPAPVMHSPSRK.[M]_Q13573_2xPhospho_[S224_S232]	[R].GPPSPPAPVMHSPSRK.[M]	Q13573	SNW1	27.5646	24.8273	24.6642	28.6868	26.9165	26.7721
[K].LMHNASDSEVDQDDVVEWK.[D]_Q9H2P0_1xPhospho_[S]	[K].LMHNASDSEVDQDDVVEWK.[D]	Q9H2P0	ADNP	24.7682	24.3406	23.0505	26.0154	25.4921	24.8112
[R].VLDTSSLTQSAPASPTNK.[G]_Q8N122_2xPhospho_[S859_S863]	[R].VLDTSSLTQSAPASPTNK.[G]	Q8N122	RPTOR	21.1055	20.9686	21.2305	23.2218	22.5835	21.4104
[K].TFSSSPPKPGDIFEVELAK.[N]_Q12923_1xPhospho_[S]	[K].TFSSSPPKPGDIFEVELAK.[N]	Q12923	PTPN13	23.5407	22.3111	20.9185	23.1934	20.103	20.6929
[R].SSSPTSSLTQPIEMPTLSSSPTEERPTVGPGQQDNPLLK.[T]_Q7LBC6_2xPhospho_[S/T]	[R].SSSPTSSLTQPIEMPTLSSSPTEERPTVGPGQQDNPLLK.[T]	Q7LBC6	KDM3B	23.5243	21.5736	22.8562	26.9369	22.0386	18.777
[R].KPGPSGPSESPK.[A]_Q96JM3_1xPhospho_[S507]	[R].KPGPSGPSESPK.[A]	Q96JM3	CHAMP1	23.6053	23.5241	23.6821	25.0039	25.5431	24.1333
[R].SNMSPHGLPAR.[S]_Q13330_1xPhospho_[S449]	[R].SNMSPHGLPAR.[S]	Q13330	MTA1	24.0678	21.5569	21.3565	24.3522	23.1205	23.9688
[K].GPPQSPVFEGVYNNSR.[M]_Q8WWM7_1xPhospho_[S111]	[K].GPPQSPVFEGVYNNSR.[M]	Q8WWM7	ATXN2L	21.4753	22.288	21.4846	23.4609	19.0129	22.0551
[R].GPAGEAGASPPVRR.[V]_Q13425_1xPhospho_[S110]	[R].GPAGEAGASPPVRR.[V]	Q13425	SNTB2	24.1729	21.5606	21.9998	26.2332	21.4613	25.0433
[K].TNNNQILEVKSPIK.[Q]_P42568_1xPhospho_[S483]	[K].TNNNQILEVKSPIK.[Q]	P42568	MLLT3	21.2838	20.3382	21.8501	22.4676	22.6791	22.9477
[K].ASSPIKQSHEPVPDTSVEK.[G]_Q9ULM3_1xPhospho_[S]	[K].ASSPIKQSHEPVPDTSVEK.[G]	Q9ULM3	YEATS2	22.9931	23.3923	22.4394	26.1744	25.8198	24.7278
[R].SRTPPVTR.[R]_Q9UQ35_2xPhospho_[S1925_T1927]_2xPhospho_[S3872_T3874]_2xPhospho_[S5831_T5833]	[R].SRTPPVTR.[R]	Q9UQ35	SRRM2	25.6487	25.8646	25.3946	25.1514	26.9488	26.7825
[R].STGSATSLASQGER.[R]_Q5SW79_1xPhospho_[S/T]	[R].STGSATSLASQGER.[R]	Q5SW79	CEP170	23.5696	22.799	21.0326	23.2816	21.5371	21.344
[R].RRDSDGVDGFEAEGK.[K]_Q96KR1_1xPhospho_[S1054]	[R].RRDSDGVDGFEAEGK.[K]	Q96KR1	ZFR	22.4874	22.0309	22.7289	24.7208	21.8794	22.5594
[K].DLKIESDVQEPTEPEDDLDIMLGNKK.[K]_P20042_2xPhospho_[S105_T111]	[K].DLKIESDVQEPTEPEDDLDIMLGNKK.[K]	P20042	EIF2S2	20.5821	20.6953	20.4593	21.7672	20.937	21.2232
[R].SREKWPQTR.[S]_Q9P1Y6_1xPhospho_[S1180]	[R].SREKWPQTR.[S]	Q9P1Y6	PHRF1	22.5101	23.8405	23.3052	24.9296	24.446	24.0919
[R].SLSNSNPDISGTPTSPDDEVR.[S]_Q96N67_2xPhospho_[T/S]	[R].SLSNSNPDISGTPTSPDDEVR.[S]	Q96N67	DOCK7	21.1887	20.3313	20.3565	23.5635	20.661	21.745
[K].SPEKIEEVLSPEGSPSKSPSK.[K]_Q9UEY8_3xPhospho_[S677_S679_S]	[K].SPEKIEEVLSPEGSPSKSPSK.[K]	Q9UEY8	ADD3	23.4471	22.4397	21.9165	23.5332	23.4272	23.3128
[R].SASPDYNRTNSPSSAK.[K]_A0A6Q8PGG9_2xPhospho_[S119_S127]	[R].SASPDYNRTNSPSSAK.[K]	A0A6Q8PGG9	TRIP12	21.9963	22.1396	21.8373	23.268	22.3965	22.1564
[K].TVLPTVPESPEEEVK.[A]_O75152_1xPhospho_[S108]	[K].TVLPTVPESPEEEVK.[A]	O75152	ZC3H11A	21.9595	22.5984	20.7843	25.006	23.9438	23.8859
[K].VKPASPVAQPKEEAKTETEFPDEDEETR.[L]_Q96EV2_1xPhospho_[S/T]	[K].VKPASPVAQPKEEAKTETEFPDEDEETR.[L]	Q96EV2	RBM33	25.8094	22.8778	22.5067	23.3879	24.5236	22.9518
[R].LDRSFLEDTTPARDEK.[K]_Q3YEC7_1xPhospho_[S402]	[R].LDRSFLEDTTPARDEK.[K]	Q3YEC7	RABL6	21.1269	21.0764	21.1019	21.3486	20.1953	20.8843
[K].TLSDDLDEAAKEFQEK.[H]_Q9H0A0_1xPhospho_[S/T]	[K].TLSDDLDEAAKEFQEK.[H]	Q9H0A0	NAT10	26.5304	23.994	23.2704	27.0361	21.0023	24.516
[K].VEPADSVESSPPSITHSPQNELK.[G]_Q2TB10_1xPhospho_[T/S]	[K].VEPADSVESSPPSITHSPQNELK.[G]	Q2TB10	ZNF800	25.1723	21.7489	22.914	22.9634	22.9917	23.8038
[K].SFLVIVDGSPKNDDGHKTEQPDEEYVSSK.[L]_Q9H116_1xPhospho_[T/S]	[K].SFLVIVDGSPKNDDGHKTEQPDEEYVSSK.[L]	Q9H116	GZF1	22.537	20.9734	20.5212	22.7741	19.0958	23.6106
[-].MRKETPPPLVPPAAR.[E]_Q9BQA1_1xPhospho_[T5]	[-].MRKETPPPLVPPAAR.[E]	Q9BQA1	WDR77	22.2629	21.3828	21.8889	23.5979	21.8957	20.0935
[R].TASETRSEGSEYEEIPKR.[R]_P48634_3xPhospho_[S1092_S/T]	[R].TASETRSEGSEYEEIPKR.[R]	P48634	PRRC2A	23.7304	22.547	22.1666	25.4899	22.4222	23.3101
[K].HSSTPNSSEFSRK.[-]_Q8N9Q2_1xPhospho_[S149]	[K].HSSTPNSSEFSRK.[-]	Q8N9Q2	SREK1IP1	27.2744	23.8135	23.9845	24.5841	23.7992	26.4669
[K].EKKPGDGEVSPSTEDAPFQHSPLGK.[A]_O60318_1xPhospho_[S/T]	[K].EKKPGDGEVSPSTEDAPFQHSPLGK.[A]	O60318	MCM3AP	23.2368	21.0808	22.5289	23.2629	21.02	21.1489
[K].HIQSNLDFSPVNSASSEENVK.[Y]_E7EPP6_1xPhospho_[S]	[K].HIQSNLDFSPVNSASSEENVK.[Y]	E7EPP6	CHEK1	21.8281	21.6033	21.3369	23.4261	20.75	20.7244
[R].NVNANLLAEAGTSQDGGDAGTSHDFK.[Y]_Q96DT7_1xPhospho_[S/T]	[R].NVNANLLAEAGTSQDGGDAGTSHDFK.[Y]	Q96DT7	ZBTB10	24.0652	23.5463	23.4335	23.2233	23.4478	22.0317
[R].TLSSSSMDLSR.[R]_Q9H0B6_1xPhospho_[S610]	[R].TLSSSSMDLSR.[R]	Q9H0B6	KLC2	20.9427	21.6527	20.8849	22.4305	20.9214	22.791
[K].DLSTSPKPSPIPSPVLGR.[K]_Q8NDI1_3xPhospho_[S432_S436_T/S]	[K].DLSTSPKPSPIPSPVLGR.[K]	Q8NDI1	EHBP1	24.074	21.7845	20.3837	25.1442	21.0387	25.1113
[K].ASQEPSPKPGTEVIPAAPR.[K]_I3L1Y9_1xPhospho_[S]	[K].ASQEPSPKPGTEVIPAAPR.[K]	I3L1Y9	FLYWCH2	23.5425	22.8151	22.8646	25.1969	24.3761	23.3658
[K].LAPVPSPEPQKPAPVSPESVK.[A]_Q96JM3_2xPhospho_[S204_S214]	[K].LAPVPSPEPQKPAPVSPESVK.[A]	Q96JM3	CHAMP1	25.2617	24.4323	25.2285	27.011	26.695	26.8779
[R].DIEISTEEEKDTGDLKDSSLLK.[T]_Q4G0J3_2xPhospho_[T338_T344]	[R].DIEISTEEEKDTGDLKDSSLLK.[T]	Q4G0J3	LARP7	22.9547	21.1304	18.5851	24.7725	19.7097	21.7518
[K].IVEPEVVGESDSEVEGDAWR.[M]_P55081_1xPhospho_[S]	[K].IVEPEVVGESDSEVEGDAWR.[M]	P55081	MFAP1	23.8379	20.555	19.5551	24.1057	21.4669	22.036
[K].KLPVDSVFNKFEDEDSDDVPR.[K]_P49756_1xPhospho_[S703]	[K].KLPVDSVFNKFEDEDSDDVPR.[K]	P49756	RBM25	24.1814	23.5827	22.2213	25.1821	23.2272	24.7132
[R].TTQSMQDFPVVDSEEEAEEEFQK.[E]_Q9UBB9_1xPhospho_[S/T]	[R].TTQSMQDFPVVDSEEEAEEEFQK.[E]	Q9UBB9	TFIP11	22.8396	21.5683	20.2505	25.9648	25.1205	22.8306
[K].SRESASPTIPNLDLLEAHTK.[E]_O75151_1xPhospho_[S]	[K].SRESASPTIPNLDLLEAHTK.[E]	O75151	PHF2	21.3498	22.0687	19.8521	23.8209	20.486	20.8411
[R].STPFIVPSSPTEQEGR.[Q]_Q12888_1xPhospho_[T/S]	[R].STPFIVPSSPTEQEGR.[Q]	Q12888	TP53BP1	24.9242	22.3655	21.725	24.7366	24.4334	23.4648
[K].MSSPEDDSDTKR.[L]_Q15424_1xPhospho_[S384]	[K].MSSPEDDSDTKR.[L]	Q15424	SAFB	24.3277	24.2532	24.3987	24.5001	24.0654	24.8968
[R].HDSVENSDSHVEKK.[A]_Q9H9J4_2xPhospho_[S1166_S1170]	[R].HDSVENSDSHVEKK.[A]	Q9H9J4	USP42	25.4952	24.3401	25.2282	20.518	24.7865	24.0987
[K].FASDDEHDEHDENGATGPVKR.[A]_P05455_1xPhospho_[S366]	[K].FASDDEHDEHDENGATGPVKR.[A]	P05455	SSB	31.5489	25.7512	25.7102	27.7552	26.9119	27.081
[R].TSPSKSPFLHSGMK.[M]_O14497_1xPhospho_[S/T]	[R].TSPSKSPFLHSGMK.[M]	O14497	ARID1A	21.8739	23.1518	22.5665	23.3747	23.7916	22.7862
[R].GREDVSNFDDEFTSEAPILTPPREPR.[I]_Q16513_1xPhospho_[T958]	[R].GREDVSNFDDEFTSEAPILTPPREPR.[I]	Q16513	PKN2	25.4495	23.1367	22.0942	24.9749	21.5832	19.3055
[K].SPSSGSGGGGPKPYK.[C]_Q9ULD5_1xPhospho_[S]	[K].SPSSGSGGGGPKPYK.[C]	Q9ULD5	ZNF777	24.5526	25.0685	24.6971	24.7203	24.2886	25.0522
[K].GVESSDVHPAPTVQQMSSPKPAEER.[A]_Q5T481_1xPhospho_[S/T]	[K].GVESSDVHPAPTVQQMSSPKPAEER.[A]	Q5T481	RBM20	21.0087	22.7627	21.8261	24.8006	24.8857	23.784
[R].KPGPPLSPEIR.[S]_Q96JM3_1xPhospho_[S427]	[R].KPGPPLSPEIR.[S]	Q96JM3	CHAMP1	21.913	22.5219	22.0834	25.4026	24.6612	24.9262
[R].GERPTMQEQEDSEEGETPTDPSAAHDGIVIK.[I]_Q9ULD5_1xPhospho_[S/T]	[R].GERPTMQEQEDSEEGETPTDPSAAHDGIVIK.[I]	Q9ULD5	ZNF777	25.3818	25.3735	23.2859	25.2278	25.7186	25.6927
[R].RRSTSPDHTR.[S]_Q02040_2xPhospho_[S640_T/S]	[R].RRSTSPDHTR.[S]	Q02040	AKAP17A	26.9586	23.6102	23.3467	24.3319	24.6546	24.5022
[R].LGIAVIHGEAQDAESDLVDGRHSPPMVR.[S]_O60256_1xPhospho_[S]	[R].LGIAVIHGEAQDAESDLVDGRHSPPMVR.[S]	O60256	PRPSAP2	23.2528	18.3924	22.3017	24.4396	23.731	22.2802
[K].SKQSETVDQNSDSDEMLAILK.[E]_P46100_1xPhospho_[S]	[K].SKQSETVDQNSDSDEMLAILK.[E]	P46100	ATRX	20.0463	20.3869	19.5996	21.8353	20.622	19.2487
[K].VSSSPQKEGR.[V]_Q7Z5J4_1xPhospho_[S]	[K].VSSSPQKEGR.[V]	Q7Z5J4	RAI1	26.4765	24.805	25.01	22.5009	26.0928	24.7209
[R].VQRPKEESSEDENEVSNILR.[S]_Q01804_1xPhospho_[S]	[R].VQRPKEESSEDENEVSNILR.[S]	Q01804	OTUD4	25.4085	23.4169	22.9698	25.3181	23.8911	24.4532
[R].KSDTPLGSPLEPGQILEK.[N]_H0YEX2_2xPhospho_[S190_T/S]	[R].KSDTPLGSPLEPGQILEK.[N]	H0YEX2	TAF2	23.9159	21.7107	21.4194	23.2476	22.1655	24.12
[R].EEASDDDMEGDEAVVR.[C]_O75643_1xPhospho_[S225]	[R].EEASDDDMEGDEAVVR.[C]	O75643	SNRNP200	23.8449	21.2123	20.9401	24.5949	23.2435	24.2231
[K].KPESAAGSQSPALPPR.[L]_Q02297_1xPhospho_[S]	[K].KPESAAGSQSPALPPR.[L]	Q02297	NRG1	24.1156	22.4599	23.4411	24.1406	22.3627	23.1549
[R].YLSADSGDADDSDADLGSAVK.[Q]_Q15361_1xPhospho_[S]	[R].YLSADSGDADDSDADLGSAVK.[Q]	Q15361	TTF1	26.1471	24.775	23.5521	26.6155	24.8673	24.7568
[K].ESTSSKSPPRK.[I]_A0A494C1K3_1xPhospho_[S984]	[K].ESTSSKSPPRK.[I]	A0A494C1K3	GTF2I	25.5447	26.977	26.9826	24.3608	27.6587	23.1286
[K].RPNKQEESESPVERPLKENPPNK.[M]_H3BLV9_1xPhospho_[S]	[K].RPNKQEESESPVERPLKENPPNK.[M]	H3BLV9	SRPK1	27.5486	27.7658	27.6678	27.5964	28.0413	27.3902
[R].LNQPGTPTR.[T]_P36507_1xPhospho_[T]	[R].LNQPGTPTR.[T]	P36507	MAP2K2	24.2524	26.4128	25.8295	23.9763	24.3889	24.9666
[R].KVEGNFNPFASPQKNR.[Q]_Q9H6K1_1xPhospho_[S215]	[R].KVEGNFNPFASPQKNR.[Q]	Q9H6K1	ILRUN	24.3816	23.8368	22.3246	24.3687	23.657	21.7228
[K].SDISPLTPR.[E]_P46821_1xPhospho_[S1785]	[K].SDISPLTPR.[E]	P46821	MAP1B	21.6435	21.8209	21.9788	23.2963	22.7678	24.0193
[R].SEGSEYEEIPKR.[R]_P48634_1xPhospho_[S1092]	[R].SEGSEYEEIPKR.[R]	P48634	PRRC2A	21.8235	22.0841	22.4838	21.5158	20.7289	23.1021
[R].NTGQVVHLLLEKGQSPTSK.[E]_Q12923_1xPhospho_[S/T]	[R].NTGQVVHLLLEKGQSPTSK.[E]	Q12923	PTPN13	22.8601	23.5287	21.1524	23.2183	23.9089	22.0783
[R].TVNSTRETPPKSK.[L]_Q5SSJ5_1xPhospho_[T/S]	[R].TVNSTRETPPKSK.[L]	Q5SSJ5	HP1BP3	26.598	25.5313	25.8511	24.4135	26.1195	26.3963
[K].VEMYSGSDDDDDFNKLPK.[K]_A0A087WUT6_2xPhospho_[S137_Y/S]	[K].VEMYSGSDDDDDFNKLPK.[K]	A0A087WUT6	EIF5B	27.3859	24.0146	22.6371	28.7741	27.8379	24.307
[K].TAHNSEADLEESFNEHELEPSSPK.[S]_Q8IWS0_3xPhospho_[S138_S145_S154]	[K].TAHNSEADLEESFNEHELEPSSPK.[S]	Q8IWS0	PHF6	26.5863	24.4407	24.3003	27.6049	23.88	24.4279
[K].EPLIPASPKAEPIWELPTR.[A]_Q9Y613_1xPhospho_[S523]	[K].EPLIPASPKAEPIWELPTR.[A]	Q9Y613	FHOD1	20.7992	21.2504	19.1046	21.8999	21.4151	23.5275
[R].SVDFRDPFEKER.[Y]_Q7Z6E9_1xPhospho_[S815]	[R].SVDFRDPFEKER.[Y]	Q7Z6E9	RBBP6	22.0349	20.7513	19.6661	24.608	22.6938	22.4901
[R].VADNSFDAKR.[G]_A0A0A0MRM9_1xPhospho_[S652]	[R].VADNSFDAKR.[G]	A0A0A0MRM9	NOLC1	22.773	21.2638	21.2454	21.5606	21.7574	21.4824
[R].YSDGSIALDIFGPQK.[M]_Q12923_1xPhospho_[S/Y]	[R].YSDGSIALDIFGPQK.[M]	Q12923	PTPN13	22.092	19.3963	19.0962	22.0966	18.7403	17.1114
[K].KPTSPVKPIPQNTEYR.[T]_P25054_1xPhospho_[S/T]	[K].KPTSPVKPIPQNTEYR.[T]	P25054	APC	23.0907	24.5111	24.3614	24.365	24.7224	23.807
[K].GKSETILSPPPEKR.[G]_Q9P0M6_1xPhospho_[S/T]	[K].GKSETILSPPPEKR.[G]	Q9P0M6	MACROH2A2	25.2039	24.3563	24.4561	25.174	23.9425	25.6756
[K].LQEEGGGSDEEETGSPSEDGMQSAR.[T]_Q13610_1xPhospho_[S/T]	[K].LQEEGGGSDEEETGSPSEDGMQSAR.[T]	Q13610	PWP1	22.9564	21.4402	21.3775	24.0993	22.3291	22.39
[R].LDGLVETPTGYIESLPR.[V]_P55209_1xPhospho_[T]	[R].LDGLVETPTGYIESLPR.[V]	P55209	NAP1L1	22.1353	16.0938	21.157	23.6001	22.6071	15.9188
[R].KVFSPIR.[S]_Q03164_1xPhospho_[S742]	[R].KVFSPIR.[S]	Q03164	KMT2A	23.0417	21.7458	22.5346	23.6333	23.1755	23.9802
[R].RGSSTERPQLGSQVDLGR.[V]_Q5H9F3_1xPhospho_[S/T]	[R].RGSSTERPQLGSQVDLGR.[V]	Q5H9F3	BCORL1	26.7136	24.4865	24.8657	27.399	26.5865	26.3829
[R].RTPAPPEPGSPAPGEGPSGR.[K]_P0C1Z6_1xPhospho_[S180]	[R].RTPAPPEPGSPAPGEGPSGR.[K]	P0C1Z6	TFPT	21.0621	20.1579	22.8683	24.4808	23.7869	20.7153
[R].TDASSASSFLDSDELER.[T]_Q14498_1xPhospho_[S]	[R].TDASSASSFLDSDELER.[T]	Q14498	RBM39	24.001	21.6788	21.268	24.7942	20.7797	21.8585
[R].NVESGEEELASKLDHYK.[A]_Q96HS1_1xPhospho_[S80]	[R].NVESGEEELASKLDHYK.[A]	Q96HS1	PGAM5	27.389	25.9917	24.8439	24.9029	24.8001	24.3513
[K].SPSPVQGK.[K]_Q96JP5_1xPhospho_[S103]	[K].SPSPVQGK.[K]	Q96JP5	ZFP91	27.6549	26.9948	27.6305	24.8702	27.5038	28.0019
[K].YSLIPDEEEEKEEAKSAEFEKPDPTR.[N]_A0A087WXF8_1xPhospho_[S192]	[K].YSLIPDEEEEKEEAKSAEFEKPDPTR.[N]	A0A087WXF8	ZCCHC17	26.4735	24.3762	24.9614	25.5645	24.3554	25.3937
[R].LSQSSQDSSPVR.[N]_O95251_1xPhospho_[S]	[R].LSQSSQDSSPVR.[N]	O95251	KAT7	24.8363	24.3328	25.2088	25.7559	25.4085	26.0886
[R].MLSQDAPTVK.[E]_O60934_1xPhospho_[S397]	[R].MLSQDAPTVK.[E]	O60934	NBN	20.6283	20.9338	20.2403	21.6842	21.3321	21.674
[R].HAPEHHPGHGDRLSPGERR.[S]_Q9H9J4_1xPhospho_[S1007]	[R].HAPEHHPGHGDRLSPGERR.[S]	Q9H9J4	USP42	25.3689	27.8752	28.2107	25.4123	28.9324	26.9838
[R].HKMSPPPSGFGER.[S]_E9PAU2_1xPhospho_[S634]	[R].HKMSPPPSGFGER.[S]	E9PAU2	RAVER1	24.2827	22.9221	20.1033	25.0109	23.8804	23.993
[K].QTPMASSPRPK.[M]_Q5SSJ5_1xPhospho_[S]	[K].QTPMASSPRPK.[M]	Q5SSJ5	HP1BP3	26.511	25.5878	25.6798	25.6329	26.0265	26.2028
[R].NTEESSSPVRK.[E]_A0A7I2V4I5_1xPhospho_[S]	[R].NTEESSSPVRK.[E]	A0A7I2V4I5	ZC3H13	24.3437	24.9083	24.9169	17.227	27.1253	25.2622
[R].KPSPSESPEPWKPFPAVSPEPR.[R]_Q96JM3_3xPhospho_[S284_S286_S297]	[R].KPSPSESPEPWKPFPAVSPEPR.[R]	Q96JM3	CHAMP1	21.9577	21.1472	21.354	23.3368	21.5612	22.9113
[R].SSGSPYGGGYGSGGGSGGYGSR.[R]_P51991_1xPhospho_[S/Y]	[R].SSGSPYGGGYGSGGGSGGYGSR.[R]	P51991	HNRNPA3	22.2865	22.4363	21.3785	23.6187	24.02	22.5387
[R].REEGPPPPSPDGASSDAEPEPPSGR.[T]_Q9NTJ3_1xPhospho_[S]	[R].REEGPPPPSPDGASSDAEPEPPSGR.[T]	Q9NTJ3	SMC4	22.3733	22.0409	22.5105	22.8692	21.7478	23.0258
[K].EQYVPPRSPK.[-]_Q71RC2_1xPhospho_[S722]	[K].EQYVPPRSPK.[-]	Q71RC2	LARP4	24.2254	24.2909	24.2992	24.6922	24.6083	25.1818
[K].RASPSKPASAPASR.[S]_E7EVA0_1xPhospho_[S]	[K].RASPSKPASAPASR.[S]	E7EVA0	MAP4	27.2529	28.992	28.6795	27.5367	29.0268	29.104
[R].HGTDLWIDNMSSAVPNHSPEKK.[D]_Q8N6H7_1xPhospho_[S146]	[R].HGTDLWIDNMSSAVPNHSPEKK.[D]	Q8N6H7	ARFGAP2	24.9519	25.0598	24.7502	24.8481	23.8776	24.4402
[R].APSLTNDEVEEFR.[A]_Q13206_1xPhospho_[S539]	[R].APSLTNDEVEEFR.[A]	Q13206	DDX10	24.8575	22.3191	22.4809	22.9075	22.1771	23.7546
[R].TISNPEVVMKR.[R]_P55196_1xPhospho_[S216]	[R].TISNPEVVMKR.[R]	P55196	AFDN	21.193	21.5916	21.406	21.1969	21.5582	20.7139
[R].GGSRPSSNLSSLSNASERDQHHLGSPSR.[L]_Q9H8M2_1xPhospho_[S]	[R].GGSRPSSNLSSLSNASERDQHHLGSPSR.[L]	Q9H8M2	BRD9	21.2029	23.2799	25.2442	24.0843	25.651	25.8895
[R].YMAENPTAGVVQEEEEDNLEYDSDGNPIAPTKK.[I]_Q86XP3_1xPhospho_[S/Y]	[R].YMAENPTAGVVQEEEEDNLEYDSDGNPIAPTKK.[I]	Q86XP3	DDX42	25.5389	22.8983	20.2819	27.3315	20.6543	22.087
[K].SKSNPDFLKK.[D]_A0A494BZV2_1xPhospho_[S]	[K].SKSNPDFLKK.[D]	A0A494BZV2	MPRIP	25.8309	25.1489	24.9099	26.415	25.1004	24.6276
[K].LLTTICRLKLEK.[M]_Q30KQ8_2xPhospho_[T5_T6]	[K].LLTTICRLKLEK.[M]	Q30KQ8	Q30KQ8	23.551	24.6994	25.0165	24.6806	24.9205	24.3929
[K].QGQSQAASSSSVTSPIKMK.[I]_O60583_1xPhospho_[S/T]	[K].QGQSQAASSSSVTSPIKMK.[I]	O60583	CCNT2	22.885	22.7466	22.8175	23.7752	24.4258	22.228
[R].SIEVENDFLPVEK.[T]_Q96B97_1xPhospho_[S230]	[R].SIEVENDFLPVEK.[T]	Q96B97	SH3KBP1	23.0954	23.023	21.9979	23.7212	22.2443	22.7011
[K].APVHFVEPLSPTGVAGHR.[K]_Q5T5Y3_1xPhospho_[S1080]	[K].APVHFVEPLSPTGVAGHR.[K]	Q5T5Y3	CAMSAP1	24.0512	23.8897	23.4692	23.1194	24.5651	24.4819
[R].KPEEESPRKDDAK.[K]_P49321_1xPhospho_[S726]	[R].KPEEESPRKDDAK.[K]	P49321	NASP	22.7613	23.5493	22.344	26.2093	26.4892	25.8617
[K].ASSVGVLSPQKKSPPTTMLLPASPAK.[A]_Q9UGU5_2xPhospho_[S497_S502]	[K].ASSVGVLSPQKKSPPTTMLLPASPAK.[A]	Q9UGU5	HMGXB4	21.6279	21.3123	21.8112	22.3795	21.6164	19.2106
[R].SSDVHSSGSSDAHMDASGPSDSDMPSR.[T]_O15042_1xPhospho_[S]	[R].SSDVHSSGSSDAHMDASGPSDSDMPSR.[T]	O15042	U2SURP	24.7864	23.3771	24.0163	25.35	25.2054	25.6195
[K].SKSPSPLKNK.[L]_O94913_2xPhospho_[S370_S372]	[K].SKSPSPLKNK.[L]	O94913	PCF11	23.4139	24.3973	24.0855	23.4257	26.1785	25.8428
[K].SLAFDSEHSADEK.[E]_Q96L73_2xPhospho_[S483_S486]	[K].SLAFDSEHSADEK.[E]	Q96L73	NSD1	20.7912	21.0817	21.8252	23.3934	19.8281	22.2067
[R].DISSSLNSLADSNAR.[E]_O94776_1xPhospho_[S]	[R].DISSSLNSLADSNAR.[E]	O94776	MTA2	22.8338	22.5689	21.6543	24.454	23.5306	23.4582
[R].KSLSDSESDDSKSK.[K]_Q13185_1xPhospho_[S]	[R].KSLSDSESDDSKSK.[K]	Q13185	CBX3	24.9407	22.9372	23.2804	24.6668	25.0162	24.2047
[K].FPDRLAEDEGDSEPEAVGQSR.[G]_Q9UIG0_1xPhospho_[S1468]	[K].FPDRLAEDEGDSEPEAVGQSR.[G]	Q9UIG0	BAZ1B	26.3469	25.7605	26.0429	25.4895	25.5308	26.3022
[K].KLMFKTEGPDSD.[-]_P04637_1xPhospho_[S392]	[K].KLMFKTEGPDSD.[-]	P04637	TP53	22.3412	23.2239	19.6631	23.4474	25.2621	24.623
[R].DSPAFPDSPWRER.[V]_Q9NQS7_1xPhospho_[S275]	[R].DSPAFPDSPWRER.[V]	Q9NQS7	INCENP	22.5204	19.9663	21.6195	22.6812	21.3284	22.1579
[R].SALPVSPSISSAPVPVEIENLPQSPGTDQHDR.[K]_Q9HCM4_1xPhospho_[S]	[R].SALPVSPSISSAPVPVEIENLPQSPGTDQHDR.[K]	Q9HCM4	EPB41L5	23.4817	20.2098	22.6238	24.502	18.6156	23.5261
[R].HEEQQRELEEEEENSDEDELDSHTMVK.[T]_Q13188_1xPhospho_[S316]	[R].HEEQQRELEEEEENSDEDELDSHTMVK.[T]	Q13188	STK3	23.0907	23.6271	22.2273	21.9701	21.4578	22.3474
[R].TLNAETPKSSPLPAK.[G]_Q7L2J0_2xPhospho_[S217_T/S]	[R].TLNAETPKSSPLPAK.[G]	Q7L2J0	MEPCE	24.0399	25.1029	25.3407	26.4803	24.8093	25.6805
[R].RGSSSDEEGGPK.[A]_Q02952_1xPhospho_[S]	[R].RGSSSDEEGGPK.[A]	Q02952	AKAP12	23.5999	22.8625	23.1492	20.0464	23.106	21.9363
[R].SHSQASLAGPGPVDPSNR.[S]_Q9P2M7_1xPhospho_[S]	[R].SHSQASLAGPGPVDPSNR.[S]	Q9P2M7	CGN	24.6675	23.6402	21.9037	24.8244	23.8743	24.4262
[K].EPTPSIASDISLPIATQELR.[Q]_A0A087WXU3_1xPhospho_[S/T]	[K].EPTPSIASDISLPIATQELR.[Q]	A0A087WXU3	A0A087WXU3	22.9046	19.8402	20.4701	22.882	19.79	17.8414
[R].RKPEDVLDDDDAGSAPLK.[S]_P35613_1xPhospho_[S362]	[R].RKPEDVLDDDDAGSAPLK.[S]	P35613	BSG	24.9305	22.0596	21.3099	23.5297	24.672	24.4211
[K].VEVAHISGGE.[-]_O95625_1xPhospho_[S1050]	[K].VEVAHISGGE.[-]	O95625	ZBTB11	24.2078	25.2096	25.1656	24.8388	24.4248	25.1128
[K].SSPEQPIGQGR.[I]_Q8N201_1xPhospho_[S]	[K].SSPEQPIGQGR.[I]	Q8N201	INTS1	24.0762	24.1853	23.9582	24.847	24.632	23.8598
[R].RLSSQDVLR.[C]_A0A3F2YNX6_1xPhospho_[S1091]	[R].RLSSQDVLR.[C]	A0A3F2YNX6	KAT6A	23.8727	24.9573	23.6079	25.6988	23.7352	25.0281
[R].RKPMLPALTINPTIAEGPSPTSEGASEANLVDLQK.[K]_A0A1B0GUL7_1xPhospho_[S/T]	[R].RKPMLPALTINPTIAEGPSPTSEGASEANLVDLQK.[K]	A0A1B0GUL7	A0A1B0GUL7	21.6396	18.2296	20.7693	21.0292	21.1259	20.9256
[K].TQSASPPPKER.[S]_Q9UN81_1xPhospho_[S18]	[K].TQSASPPPKER.[S]	Q9UN81	Q9UN81	25.0914	23.959	23.8998	24.8147	25.099	24.4601
[R].SPFLKPDERAPTEMAK.[A]_Q9H7N4_1xPhospho_[S874]	[R].SPFLKPDERAPTEMAK.[A]	Q9H7N4	SCAF1	21.7224	21.3931	21.9903	22.1682	22.5026	21.9068
[K].ENPEEKVPEKPPTPKESPHFYR.[K]_Q9HDC5_2xPhospho_[T448_S452]	[K].ENPEEKVPEKPPTPKESPHFYR.[K]	Q9HDC5	JPH1	28.3387	27.3314	26.597	28.166	27.5128	27.5518
[K].YAQGFLPEKLPQQDHTTTTDSEMEEPYLQESK.[E]_Q8IXK0_1xPhospho_[T/S/Y]	[K].YAQGFLPEKLPQQDHTTTTDSEMEEPYLQESK.[E]	Q8IXK0	PHC2	26.5456	23.724	23.5703	26.4094	23.0578	24.4259
[K].EVQSPEGMISLR.[D]_Q9H6R4_1xPhospho_[S811]	[K].EVQSPEGMISLR.[D]	Q9H6R4	NOL6	22.5994	23.9638	22.5096	25.3033	21.7845	24.7131
[R].RRSAEDELAMR.[G]_Q13868_1xPhospho_[S124]	[R].RRSAEDELAMR.[G]	Q13868	EXOSC2	23.2894	22.5102	23.0189	23.4832	23.1254	23.3196
[R].SKEGHSLEMENENLVENGADSDEDDNSFLK.[Q]_Q9UHB6_1xPhospho_[S686]	[R].SKEGHSLEMENENLVENGADSDEDDNSFLK.[Q]	Q9UHB6	LIMA1	24.9589	20.7158	20.4144	25.4321	20.6635	21.3552
[R].RASISEPSDTDPEPR.[T]_Q8N1F8_1xPhospho_[S387]	[R].RASISEPSDTDPEPR.[T]	Q8N1F8	STK11IP	22.47	22.391	22.5449	23.605	22.4234	22.0144
[R].RKPVLPALTINPTIAEGPSPTSEGASEANLVDLQK.[K]_P36507_1xPhospho_[T/S]	[R].RKPVLPALTINPTIAEGPSPTSEGASEANLVDLQK.[K]	P36507	MAP2K2	21.8875	24.2284	19.694	19.9438	15.2219	22.2315
[K].KGGEFDEFVNDDTDDDLPISK.[K]_Q6PD62_1xPhospho_[T925]	[K].KGGEFDEFVNDDTDDDLPISK.[K]	Q6PD62	CTR9	24.5443	22.6904	21.6479	26.1152	22.3086	23.5156
[K].KVASVDSAVAATTPTSMATVQK.[Q]_F5H7W8_1xPhospho_[S]	[K].KVASVDSAVAATTPTSMATVQK.[Q]	F5H7W8	C12orf43	21.3921	23.7665	23.0542	21.8939	24.7571	23.6834
[K].EGSSEKEEGEQEEGETEAEAEGEEAEAKEEK.[K]_P07197_1xPhospho_[S/T]	[K].EGSSEKEEGEQEEGETEAEAEGEEAEAKEEK.[K]	P07197	NEFM	23.575	23.2028	23.4009	25.3183	23.9337	23.9485
[R].SSSPVGLAK.[W]_Q9NRA8_1xPhospho_[S951]	[R].SSSPVGLAK.[W]	Q9NRA8	EIF4ENIF1	22.83	23.5851	23.1307	24.214	23.697	24.1232
[R].ILELTPEPDRPR.[I]_Q14004_1xPhospho_[T1246]	[R].ILELTPEPDRPR.[I]	Q14004	CDK13	22.663	20.3732	21.9314	24.4802	22.2117	23.7523
[K].TLSDDLDEAAK.[E]_Q9H0A0_1xPhospho_[S934]	[K].TLSDDLDEAAK.[E]	Q9H0A0	NAT10	23.0999	22.9327	22.7436	23.0482	23.5298	23.7533
[R].SYSAGNASQLEQLSR.[A]_Q14678_1xPhospho_[S/Y]	[R].SYSAGNASQLEQLSR.[A]	Q14678	KANK1	23.2449	23.4616	23.1111	23.5787	23.3035	22.6685
[K].ETSPQVKGEEMPAGKDQEASR.[G]_Q9GZR2_1xPhospho_[T/S]	[K].ETSPQVKGEEMPAGKDQEASR.[G]	Q9GZR2	REXO4	25.0087	23.9575	23.4205	24.2545	24.108	23.7269
[R].LGSLSARSDSEATISR.[S]_Q5SW79_1xPhospho_[S]	[R].LGSLSARSDSEATISR.[S]	Q5SW79	CEP170	22.8693	24.7055	24.9158	25.7367	25.0562	23.959
[K].GFEEEHKDSDDDSSDDEQEKKPEAPK.[L]_Q13435_2xPhospho_[S435_S]	[K].GFEEEHKDSDDDSSDDEQEKKPEAPK.[L]	Q13435	SF3B2	22.1334	22.3497	21.8789	22.0053	22.0726	22.4497
[R].KRDSDAGSSTPTTSTR.[S]_A0A0A0MT49_1xPhospho_[S1451]	[R].KRDSDAGSSTPTTSTR.[S]	A0A0A0MT49	A0A0A0MT49	24.3606	24.1367	23.5587	24.4583	23.9417	24.8379
[K].NTGVSPASRPSPGTPTSPSNLTSGLK.[T]_Q5VT52_1xPhospho_[S/T]	[K].NTGVSPASRPSPGTPTSPSNLTSGLK.[T]	Q5VT52	RPRD2	22.9671	21.6219	20.6157	25.1474	24.7136	21.1033
[K].HLDGEEDGSSDQSQASGTTGGR.[R]_Q9UNF1_1xPhospho_[S]	[K].HLDGEEDGSSDQSQASGTTGGR.[R]	Q9UNF1	MAGED2	22.6431	22.573	22.71	22.3812	22.0523	23.0388
[R].ATSSSSGSLSATGR.[L]_Q03252_1xPhospho_[S/T]	[R].ATSSSSGSLSATGR.[L]	Q03252	LMNB2	25.252	25.664	24.673	24.769	25.5908	25.0044
[R].RDSITPDIATKPGQPLFLDSISPK.[K]_Q2TB10_2xPhospho_[S/T]	[R].RDSITPDIATKPGQPLFLDSISPK.[K]	Q2TB10	ZNF800	24.152	22.4587	21.9453	24.9479	24.0804	21.5698
[R].KRPEPSSDYDLSPAKQEPKPFDR.[L]_Q6W2J9_2xPhospho_[S/Y]	[R].KRPEPSSDYDLSPAKQEPKPFDR.[L]	Q6W2J9	BCOR	22.4224	21.6145	21.1908	21.3746	23.0902	23.0247
[R].FTGSFDDDPDPHRDPYGEEVDRR.[S]_O15027_1xPhospho_[S/T]	[R].FTGSFDDDPDPHRDPYGEEVDRR.[S]	O15027	SEC16A	24.4456	23.264	24.0923	25.2906	24.1352	22.6969
[K].KTAHNSEADLEESFNEHELEPSSPK.[S]_Q8IWS0_3xPhospho_[S138_S145_S154]	[K].KTAHNSEADLEESFNEHELEPSSPK.[S]	Q8IWS0	PHF6	25.5104	23.9195	23.8089	25.602	23.2288	24.0242
[K].TLSKEEETKK.[-]_A0A7I2YQG2_1xPhospho_[S209]	[K].TLSKEEETKK.[-]	A0A7I2YQG2	RPL19	27.4481	27.1933	27.6646	26.256	27.9577	27.1993
[K].SINEENGEVSEDQSQNKHSR.[H]_Q13523_1xPhospho_[S32]	[K].SINEENGEVSEDQSQNKHSR.[H]	Q13523	PRPF4B	23.4174	23.7541	22.9775	22.4423	22.2974	22.5739
[K].NDDSSKEIPGSEGELMPHR.[T]_Q96L73_1xPhospho_[S]	[K].NDDSSKEIPGSEGELMPHR.[T]	Q96L73	NSD1	25.8246	23.8453	23.7754	26.0073	25.0955	24.3513
[R].AKTQTPPVSPAPQPTEERLPSSPVYEDAASFK.[A]_Q14247_3xPhospho_[T/Y/S]	[R].AKTQTPPVSPAPQPTEERLPSSPVYEDAASFK.[A]	Q14247	CTTN	26.7846	26.7613	25.3999	27.2101	26.3022	26.1401
[K].EAGIAAESLGEMAESSGVSEEAAENPK.[S]_O96028_1xPhospho_[S369]	[K].EAGIAAESLGEMAESSGVSEEAAENPK.[S]	O96028	NSD2	19.0517	19.6384	18.0464	21.5246	14.9756	17.6833
[K].ETSVSKEDTDHEEK.[A]_O75475_1xPhospho_[T122]	[K].ETSVSKEDTDHEEK.[A]	O75475	PSIP1	26.1173	24.1211	25.4725	20.6237	24.3931	23.9012
[K].EEPVSSGPEEAVGK.[S]_O00567_2xPhospho_[S569_S570]	[K].EEPVSSGPEEAVGK.[S]	O00567	NOP56	21.7252	19.694	20.0824	22.5494	22.0329	21.2207
[R].HNGSLSPGLEAR.[D]_Q9C0C2_1xPhospho_[S1385]	[R].HNGSLSPGLEAR.[D]	Q9C0C2	TNKS1BP1	22.5537	22.9322	23.1198	23.756	23.1424	23.8671
[R].EREVDEDSEPER.[E]_Q53GS9_1xPhospho_[S82]	[R].EREVDEDSEPER.[E]	Q53GS9	USP39	22.6548	23.3581	27.6415	24.6478	23.9979	24.9899
[R].KHSSDDYYYGDISSLESSQK.[K]_Q9UGU5_1xPhospho_[S/Y]	[R].KHSSDDYYYGDISSLESSQK.[K]	Q9UGU5	HMGXB4	23.2567	24.8577	24.4382	24.5855	25.1326	24.4867
[R].ELPPAAAIGATSLVAAPHSSSSSPSKDSSR.[G]_Q14C86_1xPhospho_[S]	[R].ELPPAAAIGATSLVAAPHSSSSSPSKDSSR.[G]	Q14C86	GAPVD1	21.4446	21.3443	21.5384	21.3947	19.6659	21.2113
[K].FSFRSQEDLNEPIKR.[D]_Q7Z460_1xPhospho_[S]	[K].FSFRSQEDLNEPIKR.[D]	Q7Z460	CLASP1	20.2856	22.3345	22.3777	23.0307	23.587	22.1135
[R].SPGLVPPSPEFAPR.[S]_Q9H5H4_2xPhospho_[S90_S97]	[R].SPGLVPPSPEFAPR.[S]	Q9H5H4	ZNF768	23.2314	19.8506	18.7534	22.7036	21.9167	20.0518
[K].SPIINESR.[S]_Q13523_1xPhospho_[S277]	[K].SPIINESR.[S]	Q13523	PRPF4B	23.5775	23.7217	24.683	24.6763	24.8509	25.435
[R].VSRSPGASR.[K]_Q12872_1xPhospho_[S834]	[R].VSRSPGASR.[K]	Q12872	SFSWAP	23.1455	24.3177	24.4931	26.001	26.3898	25.4671
[R].TNTPVKEDWNVR.[I]_A0A494C1K3_1xPhospho_[T719]	[R].TNTPVKEDWNVR.[I]	A0A494C1K3	GTF2I	20.1865	23.8664	21.0824	24.29	23.6414	22.3239
[K].IEEVLSPEGSPSKSPSKK.[K]_Q9UEY8_1xPhospho_[S681]	[K].IEEVLSPEGSPSKSPSKK.[K]	Q9UEY8	ADD3	23.2719	22.3356	22.7749	23.9247	23.2665	22.6909
[R].RRSPSYSR.[H]_Q14004_1xPhospho_[S367]	[R].RRSPSYSR.[H]	Q14004	CDK13	25.8938	25.5189	26.191	26.3797	26.807	25.77
[R].KQDYQEILDSPIK.[-]_Q8TBE7_1xPhospho_[S409]	[R].KQDYQEILDSPIK.[-]	Q8TBE7	SLC35G2	22.657	21.6564	21.2417	22.9118	21.3307	19.0494
[K].KTPSKPPAQLSPSVPK.[R]_P18887_1xPhospho_[S266]	[K].KTPSKPPAQLSPSVPK.[R]	P18887	XRCC1	22.7742	21.0074	22.1459	24.4016	22.7523	23.6466
[R].ASASRPQPAPADGADPPPAEEPEARPDGEGSPGKARPGTAR.[R]_P11274_1xPhospho_[T/S]	[R].ASASRPQPAPADGADPPPAEEPEARPDGEGSPGKARPGTAR.[R]	P11274	BCR	22.6781	22.7962	22.1232	20.5036	22.2835	21.6522
[K].LSSPVKRPR.[K]_A0A7I2V490_1xPhospho_[S954]	[K].LSSPVKRPR.[K]	A0A7I2V490	DNMT1	26.3264	25.9922	25.7658	27.2553	27.5388	26.6155
[K].ISKLEVTEIVKPSPKR.[K]_Q7Z6E9_1xPhospho_[S1179]	[K].ISKLEVTEIVKPSPKR.[K]	Q7Z6E9	RBBP6	24.6628	23.1049	22.5199	26.1419	24.3983	24.988
[R].SLSTSGESLYHVLGLDKNATSDDIKK.[S]_Q9H3Z4_1xPhospho_[S/T]	[R].SLSTSGESLYHVLGLDKNATSDDIKK.[S]	Q9H3Z4	DNAJC5	21.2965	20.8203	19.5861	20.4946	17.3802	23.1721
[R].ELEEEEENSDEDELDSHTMVK.[T]_Q13188_1xPhospho_[S316]	[R].ELEEEEENSDEDELDSHTMVK.[T]	Q13188	STK3	26.3315	24.5589	23.0941	25.5474	24.0164	24.1474
[R].AASPHQVTPQADEKMPVLESSSWPASK.[G]_Q96L73_1xPhospho_[S2471]	[R].AASPHQVTPQADEKMPVLESSSWPASK.[G]	Q96L73	NSD1	21.7284	21.8877	21.5491	23.5441	22.1563	23.011
[K].EEETSIDVAGKPNEVTK.[A]_P53985_1xPhospho_[S/T]	[K].EEETSIDVAGKPNEVTK.[A]	P53985	SLC16A1	22.121	21.5307	22.5388	21.1749	21.8202	22.2645
[K].TMFAQVESDDEEAKNEPEWK.[K]_Q9NW82_1xPhospho_[S638]	[K].TMFAQVESDDEEAKNEPEWK.[K]	Q9NW82	WDR70	23.9686	24.1255	23.3497	26.1933	24.8374	23.9912
[R].EDSKWSHSDSDKK.[S]_Q86X95_1xPhospho_[S353]	[R].EDSKWSHSDSDKK.[S]	Q86X95	CIR1	26.6794	26.7535	26.6013	26.6992	27.6316	23.2494
[K].QVDLESNPQNRSPESRPSVVYPSTK.[F]_J3QS41_1xPhospho_[S]	[K].QVDLESNPQNRSPESRPSVVYPSTK.[F]	J3QS41	HELZ	23.8222	23.5115	23.8635	23.7828	22.7655	22.669
[K].ILLVDSPGMGNADDEQQEEGTSSK.[Q]_Q9UKN8_1xPhospho_[S611]	[K].ILLVDSPGMGNADDEQQEEGTSSK.[Q]	Q9UKN8	GTF3C4	23.567	22.7429	21.9309	23.7062	20.7726	22.8992
[K].EKQSSEEEEKETR.[G]_Q92504_2xPhospho_[S275_S276]	[K].EKQSSEEEEKETR.[G]	Q92504	SLC39A7	24.031	26.7529	27.0985	25.0778	27.3452	27.5948
[R].QLPALDGSLMGPESPPAQEEEAPVSPHKKPAPQK.[R]_A0A494C108_2xPhospho_[S634_S]	[R].QLPALDGSLMGPESPPAQEEEAPVSPHKKPAPQK.[R]	A0A494C108	KRI1	26.7332	23.8683	23.8647	26.3455	24.5888	24.3656
[K].REEDEPEERSGDETPGSEVPGDK.[A]_Q1KMD3_1xPhospho_[S/T]	[K].REEDEPEERSGDETPGSEVPGDK.[A]	Q1KMD3	HNRNPUL2	22.7611	23.3744	21.6725	25.6729	26.5805	22.6634
[R].SSSPGKLLGSGYGGLTGGSSR.[G]_Q7Z460_1xPhospho_[S/Y]	[R].SSSPGKLLGSGYGGLTGGSSR.[G]	Q7Z460	CLASP1	22.6332	23.0708	22.2227	23.5032	23.5652	21.3683
[K].SPAPGAPTRSPSTPAK.[S]_Q9BQG0_1xPhospho_[T/S]	[K].SPAPGAPTRSPSTPAK.[S]	Q9BQG0	MYBBP1A	21.9499	21.7453	22.1289	21.8689	20.7916	20.6206
[K].TVEDEDQDSEEEKDNDSYIK.[E]_Q9Y5T5_1xPhospho_[S415]	[K].TVEDEDQDSEEEKDNDSYIK.[E]	Q9Y5T5	USP16	26.0008	25.4263	24.8531	26.6663	25.4748	24.9925
[K].EGKHEPVQPSAHHSAEPAEAGKAETSEGSGSAPAVPEASASPK.[Q]_P51608_1xPhospho_[S]	[K].EGKHEPVQPSAHHSAEPAEAGKAETSEGSGSAPAVPEASASPK.[Q]	P51608	MECP2	24.9234	23.9874	20.4609	24.7805	23.8658	20.7427
[K].GIEGHSPGNLPK.[F]_Q96GY0_1xPhospho_[S292]	[K].GIEGHSPGNLPK.[F]	Q96GY0	ZC2HC1A	24.3505	22.4591	22.1519	22.7913	21.7886	22.7963
[K].SIGAASPRPQSLEK.[T]_Q96L73_1xPhospho_[S2369]	[K].SIGAASPRPQSLEK.[T]	Q96L73	NSD1	24.343	24.1843	24.8131	24.4241	24.9253	23.2937
[K].SYSEHDDERVNFPQR.[K]_Q9UBU9_1xPhospho_[S9]	[K].SYSEHDDERVNFPQR.[K]	Q9UBU9	NXF1	21.5994	21.1803	21.9237	22.4269	22.0155	22.7444
[K].GGRSRSSSPVTELASR.[S]_Q9UQ35_3xPhospho_[S1101_S1102_S]	[K].GGRSRSSSPVTELASR.[S]	Q9UQ35	SRRM2	20.1925	20.7531	19.2632	21.776	19.918	21.4373
[K].GLGSSPDLELLLR.[S]_Q9NQQ7_1xPhospho_[S]	[K].GLGSSPDLELLLR.[S]	Q9NQQ7	SLC35C2	19.7259	19.3375	18.7183	20.9909	19.3478	20.3916
[K].HEPVQPSAHHSAEPAEAGKAETSEGSGSAPAVPEASASPK.[Q]_P51608_1xPhospho_[S]	[K].HEPVQPSAHHSAEPAEAGKAETSEGSGSAPAVPEASASPK.[Q]	P51608	MECP2	21.8377	22.789	23.5584	24.0263	23.3953	23.5124
[R].LPSSPVYEDAASFK.[A]_Q14247_1xPhospho_[S]	[R].LPSSPVYEDAASFK.[A]	Q14247	CTTN	26.2791	25.2176	25.4843	25.7122	25.1234	25.8435
[R].VADNSFDAK.[R]_A0A0A0MRM9_1xPhospho_[S652]	[R].VADNSFDAK.[R]	A0A0A0MRM9	NOLC1	22.7953	23.1918	22.2468	23.2055	21.7257	21.8727
[K].GKLEAIITPPPAK.[K]_O75367_1xPhospho_[T129]	[K].GKLEAIITPPPAK.[K]	O75367	MACROH2A1	25.6733	24.6632	24.1699	21.7754	24.9671	21.763
[R].NVPQEESLEDSDVDADFK.[A]_O00505_1xPhospho_[S60]	[R].NVPQEESLEDSDVDADFK.[A]	O00505	KPNA3	25.2418	21.11	18.568	26.0144	22.2987	21.2138
[K].KETESEAEDNLDDLEK.[H]_A9Z1X7_2xPhospho_[T881_S883]	[K].KETESEAEDNLDDLEK.[H]	A9Z1X7	SRRM1	27.5864	26.4012	26.3832	28.8209	27.5193	27.6518
[R].ASAGTPSLSAGVSPK.[R]_Q8TEK3_1xPhospho_[S1104]	[R].ASAGTPSLSAGVSPK.[R]	Q8TEK3	DOT1L	24.1527	23.0709	22.3953	24.9068	24.6245	23.1676
[K].SKGKDSLSDDGVDLK.[T]_P07948_1xPhospho_[S]	[K].SKGKDSLSDDGVDLK.[T]	P07948	LYN	22.5764	22.4344	22.7057	22.4683	21.7124	23.2371
[R].SRTPLISR.[R]_Q9UQ35_1xPhospho_[S1878]	[R].SRTPLISR.[R]	Q9UQ35	SRRM2	22.6394	26.6867	26.7221	22.4346	24.038	20.0943
[K].ALLPLELQDDGSDSR.[K]_Q15906_1xPhospho_[S127]	[K].ALLPLELQDDGSDSR.[K]	Q15906	VPS72	22.1914	21.2948	20.2535	23.415	20.0192	20.6451
[K].AYTDFQNNHSSPKPTTLNTAGAPVVVISNK.[K]_O43167_1xPhospho_[S/T]	[K].AYTDFQNNHSSPKPTTLNTAGAPVVVISNK.[K]	O43167	ZBTB24	23.6322	20.628	22.8016	14.4305	14.4442	14.4167
[K].TQTPPVSPAPQPTEER.[L]_Q14247_1xPhospho_[T]	[K].TQTPPVSPAPQPTEER.[L]	Q14247	CTTN	22.8369	21.8584	22.7507	22.6067	23.0111	23.3266
[K].VYEDSGIPLPAESPKKGPK.[K]_Q8IXM2_1xPhospho_[S96]	[K].VYEDSGIPLPAESPKKGPK.[K]	Q8IXM2	C17orf49	26.1363	26.0555	24.9725	26.8517	26.6252	25.7354
[R].TASSSTEPSVSR.[Q]_Q9BZF3_1xPhospho_[S44]	[R].TASSSTEPSVSR.[Q]	Q9BZF3	OSBPL6	21.6832	21.6406	21.7246	23.2106	22.0233	22.0722
[K].MVIQGPSSPQGEAMVTDVLEDQKEGR.[S]_Q12888_1xPhospho_[S]	[K].MVIQGPSSPQGEAMVTDVLEDQKEGR.[S]	Q12888	TP53BP1	23.6425	21.5708	20.7195	24.6606	22.2527	23.1132
[K].QDDSPPRPIIGPALPPGFIK.[S]_Q8IXQ4_1xPhospho_[S105]	[K].QDDSPPRPIIGPALPPGFIK.[S]	Q8IXQ4	GPALPP1	22.6839	20.9918	19.8469	25.7435	24.855	22.1062
[R].EGSSSSEGRGDTDKYLK.[K]_Q9H7N4_2xPhospho_[S]	[R].EGSSSSEGRGDTDKYLK.[K]	Q9H7N4	SCAF1	22.5701	22.5808	22.6416	21.4866	22.0862	23.1032
[R].KGAGDGSDEEVDGK.[A]_P35579_1xPhospho_[S1943]	[R].KGAGDGSDEEVDGK.[A]	P35579	MYH9	25.98	26.2876	27.1301	24.9022	26.52	27.8254
[R].SPSPAPAPAPAAAAGPPTR.[K]_Q9H7N4_2xPhospho_[S498_S500]	[R].SPSPAPAPAPAAAAGPPTR.[K]	Q9H7N4	SCAF1	26.7288	24.6425	25.1239	25.7412	24.7542	25.2985
[R].LPSGSGAASPTGSAVDIR.[A]_Q09666_2xPhospho_[S212_S216]	[R].LPSGSGAASPTGSAVDIR.[A]	Q09666	AHNAK	22.3806	21.2585	20.9766	22.0259	20.414	21.4342
[R].SRSPLAIR.[R]_Q9UQ35_1xPhospho_[S2046]	[R].SRSPLAIR.[R]	Q9UQ35	SRRM2	21.6737	21.0024	22.1301	22.8286	23.4572	24.9167
[R].ARLSPVTPSESLPRPR.[R]_A0A669KB29_1xPhospho_[S215]	[R].ARLSPVTPSESLPRPR.[R]	A0A669KB29	CXXC1	23.2369	22.4386	22.8923	23.4371	23.6896	23.1308
[K].TAHNSEADLEESFNEHELEPSSPK.[S]_Q8IWS0_2xPhospho_[S/T]	[K].TAHNSEADLEESFNEHELEPSSPK.[S]	Q8IWS0	PHF6	31.5718	30.4479	30.0671	31.3035	30.0072	30.2837
[R].HHYDSDEKSETRENGVTDDLDAPK.[A]_Q9BQ39_2xPhospho_[S/Y/T]	[R].HHYDSDEKSETRENGVTDDLDAPK.[A]	Q9BQ39	DDX50	24.1024	23.5304	23.7228	24.6381	23.7431	24.5177
[R].SDSVSASER.[A]_O43719_1xPhospho_[S387]	[R].SDSVSASER.[A]	O43719	HTATSF1	22.9316	22.9638	22.8988	24.8029	24.6905	24.9071
[K].GKSPVSKSPVEEK.[A]_P07197_2xPhospho_[S670_S]	[K].GKSPVSKSPVEEK.[A]	P07197	NEFM	29.1977	29.5357	29.6449	28.073	29.9299	29.4982
[K].TSVSQNVIPSSAQK.[R]_Q03188_1xPhospho_[S]	[K].TSVSQNVIPSSAQK.[R]	Q03188	CENPC	23.2107	22.6083	21.5544	23.7861	22.531	23.2909
[R].TNSMQQLEQWIK.[I]_Q9HAU0_1xPhospho_[S410]	[R].TNSMQQLEQWIK.[I]	Q9HAU0	PLEKHA5	21.7891	20.1165	17.4523	20.0709	21.3035	20.5292
[R].LNQSPSLAPVKR.[T]_Q9H2P0_1xPhospho_[S]	[R].LNQSPSLAPVKR.[T]	Q9H2P0	ADNP	24.5599	23.8114	23.7431	26.1038	25.1414	23.9766
[R].SGSPNLPHSVSSYK.[S]_Q5T481_1xPhospho_[S]	[R].SGSPNLPHSVSSYK.[S]	Q5T481	RBM20	22.1368	23.182	21.7005	25.0631	25.1534	24.1726
[K].GKGGVTGSPEASISGSKGDLK.[S]_Q09666_1xPhospho_[S/T]	[K].GKGGVTGSPEASISGSKGDLK.[S]	Q09666	AHNAK	24.7491	25.4796	23.8414	25.3219	25.0579	23.485
[R].EAQTLDSQIQETSI.[-]_E7EVA0_1xPhospho_[S2296]	[R].EAQTLDSQIQETSI.[-]	E7EVA0	MAP4	22.1372	21.5981	20.6116	24.2509	22.0864	22.9048
[R].SRASPATHR.[R]_Q9UQ35_1xPhospho_[S1869]	[R].SRASPATHR.[R]	Q9UQ35	SRRM2	22.478	22.7476	22.1461	20.5866	23.1101	21.6972
[R].RVKSPGGPGSHVR.[Q]_O75382_1xPhospho_[S437]	[R].RVKSPGGPGSHVR.[Q]	O75382	TRIM3	22.6616	22.6351	22.5665	20.9913	23.1701	22.458
[R].QQEELPIYSSDFEDVPNK.[S]_Q9BYW2_1xPhospho_[S/Y]	[R].QQEELPIYSSDFEDVPNK.[S]	Q9BYW2	SETD2	23.5713	23.5733	23.5692	23.9417	25.4029	24.8499
[R].VQEKPDSPGGSTQIQR.[Y]_M0R0P8_1xPhospho_[S1290]	[R].VQEKPDSPGGSTQIQR.[Y]	M0R0P8	MYO9B	23.59	23.4137	23.7471	23.5473	24.048	23.9831
[R].SSPQLDPLRKSPTMEQAVQTASAHLPAPAAVGR.[R]_Q8ND56_1xPhospho_[S/T]	[R].SSPQLDPLRKSPTMEQAVQTASAHLPAPAAVGR.[R]	Q8ND56	LSM14A	21.222	19.6716	20.6458	21.2144	20.7848	20.1703
[K].QITTSPITVR.[K]_O95835_1xPhospho_[S613]	[K].QITTSPITVR.[K]	O95835	LATS1	25.6801	23.3173	24.9364	25.222	24.7582	24.0705
[R].GPKEPGFEAGPEASDDDLWTR.[R]_H9KVB4_1xPhospho_[S1989]	[R].GPKEPGFEAGPEASDDDLWTR.[R]	H9KVB4	TNRC18	27.3136	23.8736	23.3601	25.1186	23.8562	23.8258
[K].IGSDGSQEDAKEDGFGSEVIK.[V]_Q9Y462_2xPhospho_[S227_S230]	[K].IGSDGSQEDAKEDGFGSEVIK.[V]	Q9Y462	ZNF711	21.5531	20.8081	20.7454	21.9206	21.9205	21.9204
[R].SQSPVHLR.[R]_Q96T58_2xPhospho_[S725_S727]	[R].SQSPVHLR.[R]	Q96T58	SPEN	23.098	24.0834	24.0159	25.5941	25.6769	26.2263
[K].TAHNSEAADLEESFNEHELEPSSPK.[S]_A0A0D9SGE8_2xPhospho_[S/T]	[K].TAHNSEAADLEESFNEHELEPSSPK.[S]	A0A0D9SGE8	PHF6	29.1134	27.6161	26.6955	28.9174	26.8048	27.1411
[R].ETPHSPGVEDAPIAK.[V]_Q9UHB6_1xPhospho_[T/S]	[R].ETPHSPGVEDAPIAK.[V]	Q9UHB6	LIMA1	26.8991	26.5588	26.4419	27.6784	27.1894	26.8937
[R].HVDSLSQRSPK.[A]_Q9UHD8_1xPhospho_[S]	[R].HVDSLSQRSPK.[A]	Q9UHD8	SEPTIN9	26.9844	27.2373	27.0703	27.8808	28.747	28.264
[K].ALVVPEPEPDSDSNQER.[K]_Q5VTR2_1xPhospho_[S138]	[K].ALVVPEPEPDSDSNQER.[K]	Q5VTR2	RNF20	21.9242	22.1091	20.1984	24.2319	22.8311	23.1253
[K].EANANGSSPEPVKAVEAR.[S]_Q3KQU3_1xPhospho_[S]	[K].EANANGSSPEPVKAVEAR.[S]	Q3KQU3	MAP7D1	24.3998	22.6841	22.1006	25.5082	23.0713	22.9491
[R].NSLPASPAHQLSSSPR.[L]_Q8TEK3_2xPhospho_[S1001_S1007]	[R].NSLPASPAHQLSSSPR.[L]	Q8TEK3	DOT1L	20.8797	19.8572	20.7637	24.2427	21.9721	23.2513
[R].LEGTEHRQDNDTGNEEQEEEEDDEEEMEEK.[L]_Q13206_1xPhospho_[T]	[R].LEGTEHRQDNDTGNEEQEEEEDDEEEMEEK.[L]	Q13206	DDX10	23.532	20.141	22.6633	26.406	23.4364	23.1901
[R].RSEQKDPLEEPK.[A]_Q9H9J4_1xPhospho_[S1181]	[R].RSEQKDPLEEPK.[A]	Q9H9J4	USP42	24.6444	23.7215	24.4473	24.9844	24.0728	24.7991
[R].SQAQQPQKEAALSS.[-]_Q3MHD2_1xPhospho_[S]	[R].SQAQQPQKEAALSS.[-]	Q3MHD2	LSM12	22.6762	23.1691	21.9214	23.2989	24.0106	25.6086
[R].DRSPSRLDTFLK.[G]_Q66GS9_1xPhospho_[S439]	[R].DRSPSRLDTFLK.[G]	Q66GS9	CEP135	23.8352	24.8391	26.1203	26.7541	25.3476	26.0432
[R].MSPSKSPFLPSMK.[M]_A0A6Q8NVI4_1xPhospho_[S]	[R].MSPSKSPFLPSMK.[M]	A0A6Q8NVI4	A0A6Q8NVI4	22.618	23.0213	20.6972	23.5648	23.9482	19.5343
[R].TSSPRSPPSSSEIFTPAHEENVR.[F]_I3L4Q0_2xPhospho_[S39_S]	[R].TSSPRSPPSSSEIFTPAHEENVR.[F]	I3L4Q0	MCRIP1	21.6741	20.9733	19.3133	22.286	20.8367	19.6381
[R].SLDGAAAVDSADRSPRPTSAPAITQGQVAEGGVLDASAK.[K]_P11171_1xPhospho_[S/T]	[R].SLDGAAAVDSADRSPRPTSAPAITQGQVAEGGVLDASAK.[K]	P11171	EPB41	24.0259	23.9586	23.8772	24.236	23.4725	22.5682
[K].LNLAPAATTSNEPSGNNPPTHLSLDPTNAENTASQSPR.[T]_Q9UER7_1xPhospho_[S/T]	[K].LNLAPAATTSNEPSGNNPPTHLSLDPTNAENTASQSPR.[T]	Q9UER7	DAXX	26.0881	23.9192	23.9265	26.3924	23.6142	23.8407
[R].RSSRDMAGGAGPR.[S]_Q9H0B6_1xPhospho_[S]	[R].RSSRDMAGGAGPR.[S]	Q9H0B6	KLC2	20.8298	19.8752	21.3993	21.7309	21.5729	22.2817
[R].ISSKSPGHMVILDQTK.[G]_Q9NWH9_1xPhospho_[S]	[R].ISSKSPGHMVILDQTK.[G]	Q9NWH9	SLTM	22.6687	22.7019	22.6347	23.266	24.6652	24.129
[R].ENDLYVLPPLQEEEKHSSEEEDEKEWQER.[M]_R4GMW8_2xPhospho_[S611_S/Y]	[R].ENDLYVLPPLQEEEKHSSEEEDEKEWQER.[M]	R4GMW8	BIVM-ERCC5	17.6248	18.1321	16.8354	23.1968	22.3771	20.2879
[R].LHSYSSPSTK.[N]_Q96T37_1xPhospho_[S/Y]	[R].LHSYSSPSTK.[N]	Q96T37	RBM15	25.7893	24.7524	24.6754	25.1385	25.8077	26.4686
[K].IDDRDSDEEGASDRR.[G]_Q8TDD1_1xPhospho_[S]	[K].IDDRDSDEEGASDRR.[G]	Q8TDD1	DDX54	26.0062	24.5784	25.1601	20.8202	25.2719	24.9922
[R].QQDLHLESPQRQPEYSPESPR.[C]_Q9H6F5_3xPhospho_[S102_S110_S113]	[R].QQDLHLESPQRQPEYSPESPR.[C]	Q9H6F5	CCDC86	26.1447	23.7205	24.5375	26.6095	26.1472	25.4629
[R].HQDGLPYIDDSPSSSPHLSSK.[G]_P11274_2xPhospho_[S]	[R].HQDGLPYIDDSPSSSPHLSSK.[G]	P11274	BCR	21.5504	19.3251	20.83	20.1602	19.7546	20.6046
[R].GQQSAEEENFK.[K]_Q15014_1xPhospho_[S15]	[R].GQQSAEEENFK.[K]	Q15014	MORF4L2	21.8167	21.8326	21.8482	21.4299	21.0981	21.981
[K].IGSTENISNTKEPSEKLESTSSK.[V]_Q7Z6E9_1xPhospho_[S/T]	[K].IGSTENISNTKEPSEKLESTSSK.[V]	Q7Z6E9	RBBP6	24.9115	23.3632	24.2489	25.5852	24.7665	25.1152
[K].RRSPPADAIPK.[S]_P18754_1xPhospho_[S11]	[K].RRSPPADAIPK.[S]	P18754	RCC1	27.835	26.8773	27.2902	27.9845	27.0877	26.9137
[K].QEPGGSHGSETEDTGR.[S]_Q9UKJ3_1xPhospho_[S653]	[K].QEPGGSHGSETEDTGR.[S]	Q9UKJ3	GPATCH8	22.4424	22.276	22.5915	22.913	22.9745	22.8487
[R].TGSDHTNPTSPLLVKPSDLLEENKINSSVK.[F]_Q96D71_1xPhospho_[S/T]	[R].TGSDHTNPTSPLLVKPSDLLEENKINSSVK.[F]	Q96D71	REPS1	21.7227	21.6029	21.664	20.7984	20.5793	20.693
[R].EASRPPEEPSAPSPTLPAQFK.[Q]_A0A0C4DFX9_1xPhospho_[S374]	[R].EASRPPEEPSAPSPTLPAQFK.[Q]	A0A0C4DFX9	NELFA	25.8258	24.5823	24.3992	26.1436	25.4148	25.8316
[R].RSSLPLDHGSPAQENPESEK.[S]_Q5VZ89_1xPhospho_[S]	[R].RSSLPLDHGSPAQENPESEK.[S]	Q5VZ89	DENND4C	24.07	22.9825	22.308	24.0041	23.9011	22.2128
[R].AGGPSDDDNADKPK.[G]_E7EVA0_1xPhospho_[S806]	[R].AGGPSDDDNADKPK.[G]	E7EVA0	MAP4	23.862	25.1446	25.0922	20.4641	25.6512	25.7172
[R].VRFAEDEEKSENSSEDGDITDK.[S]_Q5C9Z4_2xPhospho_[S320_S]	[R].VRFAEDEEKSENSSEDGDITDK.[S]	Q5C9Z4	NOM1	23.1886	22.2818	22.9365	25.2225	21.1138	21.6372
[R].RQSIPEEFK.[G]_Q9Y3R0_1xPhospho_[S43]	[R].RQSIPEEFK.[G]	Q9Y3R0	GRIP1	22.346	22.0843	22.5658	20.4193	21.4577	22.0553
[R].SFEVEEVETPNSTPPR.[R]_Q9UHD8_1xPhospho_[S30]	[R].SFEVEEVETPNSTPPR.[R]	Q9UHD8	SEPTIN9	24.4204	21.466	21.4246	22.9573	22.771	22.8671
[R].ASPSKPASAPASR.[S]_E7EVA0_1xPhospho_[S]	[R].ASPSKPASAPASR.[S]	E7EVA0	MAP4	24.85	27.1076	26.9875	18.2178	27.1119	27.2204
[K].NLGSGSPKPR.[Q]_A0A1C7CYX9_1xPhospho_[S27]	[K].NLGSGSPKPR.[Q]	A0A1C7CYX9	DPYSL2	24.5335	24.6487	24.4083	24.8219	24.5641	25.0406
[K].KSFSKEELMSSDLEETAGSTSIPK.[R]_O00567_1xPhospho_[S/T]	[K].KSFSKEELMSSDLEETAGSTSIPK.[R]	O00567	NOP56	25.3362	24.379	23.6831	25.9346	25.4283	25.4088
[K].KKPGDASSLPDAGLSPGSQVDSK.[S]_M0R0P8_1xPhospho_[S]	[K].KKPGDASSLPDAGLSPGSQVDSK.[S]	M0R0P8	MYO9B	22.662	22.5172	22.7936	24.0408	24.0762	22.7896
[K].DTSATSQSVNGSPQAEQPSLESTSK.[E]_Q86WB0_1xPhospho_[S/T]	[K].DTSATSQSVNGSPQAEQPSLESTSK.[E]	Q86WB0	ZC3HC1	21.9155	21.7696	21.3351	20.5679	21.917	22.5693
[R].NLQPLMRSPISR.[Q]_Q7Z6E9_1xPhospho_[S360]	[R].NLQPLMRSPISR.[Q]	Q7Z6E9	RBBP6	22.8878	22.4717	22.4447	25.4764	24.8038	25.179
[R].DPSPPRKPRPSR.[V]_Q5C9Z4_1xPhospho_[S139]	[R].DPSPPRKPRPSR.[V]	Q5C9Z4	NOM1	27.0022	27.1134	27.6281	28.4148	28.1546	28.5806
[R].AGSPDVLR.[C]_Q8NDX6_1xPhospho_[S44]	[R].AGSPDVLR.[C]	Q8NDX6	ZNF740	23.3296	23.06	23.0896	23.7468	23.1952	23.6305
[K].QSWKGSKESLVPQR.[H]_O95835_1xPhospho_[S]	[K].QSWKGSKESLVPQR.[H]	O95835	LATS1	23.7387	24.5857	24.5519	25.5219	24.7597	23.3091
[R].ERSGGEQAQDWDALPPKRPR.[L]_Q92979_1xPhospho_[S14]	[R].ERSGGEQAQDWDALPPKRPR.[L]	Q92979	EMG1	26.4724	23.1103	22.5368	23.9768	21.099	21.4064
[R].HRHSPTGPPGFPR.[D]_P98175_1xPhospho_[S/T]	[R].HRHSPTGPPGFPR.[D]	P98175	RBM10	24.2391	22.6786	22.6042	26.1125	24.444	24.0104
[K].HLEAADKGHSPAQKPK.[T]_Q14966_1xPhospho_[S605]	[K].HLEAADKGHSPAQKPK.[T]	Q14966	ZNF638	25.884	26.543	26.91	26.6717	28.3255	27.7334
[K].SPGSTPTTPTSSQAPQK.[L]_P35658_2xPhospho_[S/T]	[K].SPGSTPTTPTSSQAPQK.[L]	P35658	NUP214	22.534	22.4479	22.6152	24.095	23.0196	23.2634
[R].YQPLASTASDNDFVTPEPR.[R]_Q15021_1xPhospho_[T/S]	[R].YQPLASTASDNDFVTPEPR.[R]	Q15021	NCAPD2	21.8937	21.8463	20.7602	23.2996	22.8826	21.0504
[K].LFQLGPPSPVK.[M]_O95997_1xPhospho_[S165]	[K].LFQLGPPSPVK.[M]	O95997	PTTG1	22.0076	19.0978	21.1878	14.4305	14.4442	14.4167
[K].VQIPVSRPDPEPVSDNEEDSYDEEIHDPR.[S]_G5E9E7_2xPhospho_[S/Y]	[K].VQIPVSRPDPEPVSDNEEDSYDEEIHDPR.[S]	G5E9E7	TJP1	24.8459	22.4371	21.3418	27.2272	21.4274	22.4724
[R].GLDSGAETEEEKDTWEEK.[K]_E9PGC8_1xPhospho_[S850]	[R].GLDSGAETEEEKDTWEEK.[K]	E9PGC8	MAP1A	21.5705	22.3453	21.3743	21.7504	21.1246	22.6542
[K].STTPPPAEPVSLPQEPPKPR.[V]_A0A7I2V647_1xPhospho_[T/S]	[K].STTPPPAEPVSLPQEPPKPR.[V]	A0A7I2V647	G3BP2	29.3872	27.9328	27.7129	29.2348	28.7306	29.1249
[K].AKSPVPKSPVEEAK.[S]_P07197_1xPhospho_[S685]	[K].AKSPVPKSPVEEAK.[S]	P07197	NEFM	26.6664	28.474	27.9196	27.7961	28.8519	28.1244
[K].TRDSSDIETAVVK.[H]_Q96L73_1xPhospho_[S/T]	[K].TRDSSDIETAVVK.[H]	Q96L73	NSD1	25.2999	24.2591	24.838	25.6983	23.9789	24.7109
[R].FNGGHSPTHSPEK.[I]_Q9Y5K6_2xPhospho_[S514_S/T]	[R].FNGGHSPTHSPEK.[I]	Q9Y5K6	CD2AP	24.4154	24.4098	24.421	24.3369	24.3155	24.358
[R].RASWASENGETDAEGTQMTPAK.[R]_Q12789_1xPhospho_[S/T]	[R].RASWASENGETDAEGTQMTPAK.[R]	Q12789	GTF3C1	23.4399	22.1583	21.6293	24.1028	22.257	22.5026
[R].EVRSPTKAPHLQLIEGK.[KSTI]_O43491_1xPhospho_[S/T]	[R].EVRSPTKAPHLQLIEGK.[KSTI]	O43491	EPB41L2	26.2172	25.6899	25.3158	27.6413	27.1164	26.4564
[R].GPDPSSPDKAK.[L]_H9KVB4_1xPhospho_[S1957]	[R].GPDPSSPDKAK.[L]	H9KVB4	TNRC18	21.7802	22.112	21.3484	22.8451	23.0476	22.6094
[K].NSSQSGGKPGSSPITK.[H]_Q15648_1xPhospho_[S]	[K].NSSQSGGKPGSSPITK.[H]	Q15648	MED1	26.0623	26.4076	26.339	27.2209	29.0533	29.2506
[R].HAELSGSPLK.[S]_Q9BTC8_1xPhospho_[S519]	[R].HAELSGSPLK.[S]	Q9BTC8	MTA3	23.3659	22.6193	22.4769	24.189	23.8697	24.3082
[R].RSSAGSLESNVEGSIISSPHMR.[R]_A0A3B3IRZ4_1xPhospho_[S]	[R].RSSAGSLESNVEGSIISSPHMR.[R]	A0A3B3IRZ4	IQSEC1	23.134	19.0989	20.5515	24.5334	20.674	23.6295
[K].QKIDDRDSDEEGASDR.[R]_Q8TDD1_1xPhospho_[S782]	[K].QKIDDRDSDEEGASDR.[R]	Q8TDD1	DDX54	29.5074	29.4913	29.7489	27.9533	29.896	29.8723
[R].LGGAAQGPLPEASKGDLPSDSGFSDPESEAK.[R]_Q8TEK3_1xPhospho_[S]	[R].LGGAAQGPLPEASKGDLPSDSGFSDPESEAK.[R]	Q8TEK3	DOT1L	23.2303	21.3417	21.0468	24.6157	23.6763	22.7402
[K].NHSVNEEEQEEQGEGSEDEWEQVGPR.[N]_Q14694_1xPhospho_[S]	[K].NHSVNEEEQEEQGEGSEDEWEQVGPR.[N]	Q14694	USP10	29.1712	28.1663	27.214	30.0942	28.6217	29.0376
[R].SSMSGLHLVK.[Q]_Q13085_1xPhospho_[S80]	[R].SSMSGLHLVK.[Q]	Q13085	ACACA	28.8447	28.5384	28.7672	29.072	28.3653	28.4911
[K].RSASPDDDLGSSNWEAADLGNEERK.[Q]_O00193_1xPhospho_[S]	[K].RSASPDDDLGSSNWEAADLGNEERK.[Q]	O00193	C11orf58	25.1741	23.2014	21.5326	25.3506	24.8267	25.0902
[R].QLSLEGSGLGVEDLKDNTPSGK.[S]_Q9UMZ2_1xPhospho_[S/T]	[R].QLSLEGSGLGVEDLKDNTPSGK.[S]	Q9UMZ2	SYNRG	24.6542	24.5704	22.8563	27.0178	24.3305	23.9475
[K].DGDKSPMSSLQISNEK.[N]_Q9UER7_1xPhospho_[S495]	[K].DGDKSPMSSLQISNEK.[N]	Q9UER7	DAXX	25.2775	24.4025	24.2827	25.5659	23.8739	24.7391
[K].RTPSATFQQATK.[I]_Q03164_1xPhospho_[S261]	[K].RTPSATFQQATK.[I]	Q03164	KMT2A	23.3395	23.1746	23.4875	24.1011	24.1221	22.1011
[K].VEMYSGSDDDDDFNKLPKK.[A]_A0A087WUT6_2xPhospho_[S137_S/Y]	[K].VEMYSGSDDDDDFNKLPKK.[A]	A0A087WUT6	EIF5B	25.4238	23.0619	22.5644	26.0689	22.0091	23.1202
[R].SLSYEEPR.[R]_Q8IZD4_1xPhospho_[S275]	[R].SLSYEEPR.[R]	Q8IZD4	DCP1B	25.8618	26.2298	25.7962	26.6421	25.5765	26.0099
[R].AASPHQVTPQADEKMPVLESSSWPASK.[G]_Q96L73_1xPhospho_[S/T]	[R].AASPHQVTPQADEKMPVLESSSWPASK.[G]	Q96L73	NSD1	27.7555	26.8055	26.1003	27.1581	27.4975	26.7371
[R].GPPSPPAPVMHSPSR.[K]_Q13573_1xPhospho_[S224]	[R].GPPSPPAPVMHSPSR.[K]	Q13573	SNW1	24.2886	22.3959	19.8623	25.5619	22.0628	23.2825
[K].GMDSEDDLRDEVEDAVQK.[V]_Q5T2D3_1xPhospho_[S224]	[K].GMDSEDDLRDEVEDAVQK.[V]	Q5T2D3	OTUD3	28.5746	26.6095	26.2475	28.313	24.8653	26.6149
[R].KLSQRPTVAELLAR.[K]_Q8IZ21_1xPhospho_[S/T]	[R].KLSQRPTVAELLAR.[K]	Q8IZ21	PHACTR4	22.7735	23.816	22.8082	24.13	23.6984	23.6243
[R].DLSSSEPVHAK.[K]_Q8WTT2_1xPhospho_[S115]	[R].DLSSSEPVHAK.[K]	Q8WTT2	NOC3L	23.2947	22.9402	23.5791	22.9087	24.2083	22.8652
[K].REVLYDSEGLSGEER.[G]_Q9H7N4_1xPhospho_[S]	[K].REVLYDSEGLSGEER.[G]	Q9H7N4	SCAF1	23.9156	22.6537	22.9832	22.6333	23.2174	23.632
[K].ADSPVNGLPK.[G]_Q96S94_1xPhospho_[S369]	[K].ADSPVNGLPK.[G]	Q96S94	CCNL2	23.9548	22.6959	22.9202	24.2602	22.8215	23.9709
[K].SPAKSPNPSTPR.[G]_O76021_1xPhospho_[S392]	[K].SPAKSPNPSTPR.[G]	O76021	RSL1D1	24.7531	25.5574	25.8183	23.0463	26.2739	25.4296
[K].NNTAAETEDDESDGEDRGGGTSGVR.[R]_A0A590UJS4_1xPhospho_[S2623]	[K].NNTAAETEDDESDGEDRGGGTSGVR.[R]	A0A590UJS4	NIPBL	21.5949	21.6631	21.5232	21.8986	22.7762	22.864
[K].AVIVSSPK.[A]_Q14966_1xPhospho_[S]	[K].AVIVSSPK.[A]	Q14966	ZNF638	24.1629	24.6824	23.637	26.1392	25.5342	25.7511
[R].ENVEYIEREESDGEYDEFGR.[K]_O95218_1xPhospho_[S/Y]	[R].ENVEYIEREESDGEYDEFGR.[K]	O95218	ZRANB2	25.7254	22.8116	23.2595	27.9353	25.735	25.1677
[K].LDQPVSAPPSPR.[D]_Q16204_2xPhospho_[S240_S244]	[K].LDQPVSAPPSPR.[D]	Q16204	CCDC6	21.8598	22.282	21.9114	22.5213	21.651	23.0603
[R].VVPGQFDDADSSDSENR.[D]_Q9BRS2_1xPhospho_[S]	[R].VVPGQFDDADSSDSENR.[D]	Q9BRS2	RIOK1	25.7054	24.9347	25.0409	26.5256	24.9758	26.0272
[R].SLGYHGSSYSPEGVEPVSPVSSPSLTHDK.[G]_C9J0Q5_2xPhospho_[S2044_S]	[R].SLGYHGSSYSPEGVEPVSPVSSPSLTHDK.[G]	C9J0Q5	NCOR2	20.2102	20.4439	19.9311	21.6752	20.9848	22.1462
[K].HHSGGEKPFQAQK.[Q]_Q99575_1xPhospho_[S36]	[K].HHSGGEKPFQAQK.[Q]	Q99575	POP1	25.0497	25.1441	24.9486	18.4162	25.6278	19.9591
[K].VEVSEDEPASK.[A]_O75683_1xPhospho_[S206]	[K].VEVSEDEPASK.[A]	O75683	SURF6	24.7051	23.4301	24.4484	24.3338	23.8719	24.4447
[R].ERRTPPGR.[S]_Q13427_1xPhospho_[T611]	[R].ERRTPPGR.[S]	Q13427	PPIG	26.1581	26.2567	26.0522	26.7152	27.1274	26.136
[R].KRPEPSSDYDLSPAKQEPKPFDR.[L]_Q6W2J9_1xPhospho_[S1410]	[R].KRPEPSSDYDLSPAKQEPKPFDR.[L]	Q6W2J9	BCOR	24.7078	22.6176	22.7682	24.8289	24.0208	24.1923
[K].GSEDSPPKHAGNNESHSSR.[R]_P48651_1xPhospho_[S]	[K].GSEDSPPKHAGNNESHSSR.[R]	P48651	PTDSS1	26.4124	27.3599	27.7981	25.6976	28.3512	26.9616
[R].QGSGRESPSLASR.[E]_Q8WWM7_1xPhospho_[S]	[R].QGSGRESPSLASR.[E]	Q8WWM7	ATXN2L	24.5194	24.5782	24.1983	26.4554	25.1613	22.988
[R].QQDLDGELRSEKEGR.[D]_Q99459_1xPhospho_[S253]	[R].QQDLDGELRSEKEGR.[D]	Q99459	CDC5L	27.4019	26.4264	26.3682	29.2157	26.6324	27.785
[K].IAISPLKSPNK.[A]_Q6MZP7_1xPhospho_[S]	[K].IAISPLKSPNK.[A]	Q6MZP7	LIN54	22.8483	23.4166	23.2685	26.0839	26.287	25.2845
[K].KNQTALDALHAQTVSQTAASSPQDAYR.[S]_Q8TEK3_1xPhospho_[S]	[K].KNQTALDALHAQTVSQTAASSPQDAYR.[S]	Q8TEK3	DOT1L	23.8623	23.2384	23.2685	24.7672	24.7961	23.3783
[R].NIPSPGQLDPDTR.[I]_Q9P2D1_1xPhospho_[S2559]	[R].NIPSPGQLDPDTR.[I]	Q9P2D1	CHD7	29.2814	24.4251	22.9012	23.7091	23.8366	23.5693
[R].IPASQTSVPFDHLGK.[-]_P49674_2xPhospho_[S408_S/T]	[R].IPASQTSVPFDHLGK.[-]	P49674	TPTEP2-CSNK1E	22.8878	22.3106	21.8186	24.5956	23.9189	22.6025
[R].AAESLTAIPEPASPQLLETPIHASQIQK.[V]_Q14676_1xPhospho_[S/T]	[R].AAESLTAIPEPASPQLLETPIHASQIQK.[V]	Q14676	MDC1	21.7749	22.1105	21.3369	24.5323	22.546	22.3498
[K].SVVSDLEADDVK.[G]_P11388_1xPhospho_[S1377]	[K].SVVSDLEADDVK.[G]	P11388	TOP2A	23.7262	24.208	24.3132	24.3442	23.7329	25.2393
[R].IGELGAPEVWGLSPKNPEPDSDEHTPVEDEEPKK.[S]_Q8N5F7_3xPhospho_[S149_S157_T161]	[R].IGELGAPEVWGLSPKNPEPDSDEHTPVEDEEPKK.[S]	Q8N5F7	NKAP	23.0391	21.7716	20.0557	14.4305	14.4442	14.4167
[K].EQYSDAPEEIRDAR.[H]_Q8NEJ9_1xPhospho_[S/Y]	[K].EQYSDAPEEIRDAR.[H]	Q8NEJ9	NGDN	26.3605	25.0119	26.0805	26.4874	24.458	26.4253
[K].LQSSQEPEAPPPR.[D]_Q9UNF1_1xPhospho_[S]	[K].LQSSQEPEAPPPR.[D]	Q9UNF1	MAGED2	24.9822	24.9616	25.6613	24.05	25.3694	25.5051
[K].SKFSPQKEASPAAK.[T]_Q9NS91_1xPhospho_[S]	[K].SKFSPQKEASPAAK.[T]	Q9NS91	RAD18	22.5221	23.14	21.4187	24.2021	23.6491	20.8284
[R].SRSRTSVTR.[R]_Q9UQ35_3xPhospho_[S1900_S1902_S1905]	[R].SRSRTSVTR.[R]	Q9UQ35	SRRM2	24.4183	24.2665	24.5556	25.4083	25.3864	25.4298
[K].APGPSPAKEK.[I]_Q9H9J4_1xPhospho_[S936]	[K].APGPSPAKEK.[I]	Q9H9J4	USP42	26.6636	26.6254	26.97	25.1185	27.2133	27.0606
[K].RQSPEPSPVTLGR.[R]_Q9NRL2_1xPhospho_[S1413]	[K].RQSPEPSPVTLGR.[R]	Q9NRL2	BAZ1A	23.6484	25.0157	25.3262	24.8485	25.4468	25.323
[R].EREVDEDSEPEREVR.[A]_Q53GS9_1xPhospho_[S82]	[R].EREVDEDSEPEREVR.[A]	Q53GS9	USP39	27.7087	27.4288	27.6755	28.5212	28.1817	27.8693
[R].STDSSSVSGSLQQETK.[Y]_Q9H8G2_1xPhospho_[T/S]	[R].STDSSSVSGSLQQETK.[Y]	Q9H8G2	CAAP1	26.4689	26.5232	26.7365	25.6102	26.6066	27.4842
[R].SRSLSNSNPDISGTPTSPDDEVR.[S]_Q96N67_2xPhospho_[S]	[R].SRSLSNSNPDISGTPTSPDDEVR.[S]	Q96N67	DOCK7	22.5418	22.3112	21.4689	22.7289	21.8788	22.4198
[R].SASEPSLNR.[A]_H7C560_1xPhospho_[S729]	[R].SASEPSLNR.[A]	H7C560	BRAF	28.0482	27.5874	28.0335	20.9083	22.9241	23.9283
[K].LATKSSPVK.[V]_P49916_1xPhospho_[S913]	[K].LATKSSPVK.[V]	P49916	LIG3	24.6408	24.9005	24.3239	22.86	25.6333	24.8302
[R].NYFTDKAASYTEEDENHTAK.[D]_Q14126_1xPhospho_[S/Y/T]	[R].NYFTDKAASYTEEDENHTAK.[D]	Q14126	DSG2	22.351	22.0955	21.6658	23.3359	23.0134	22.5703
[R].GDVTAEEAAGASPAK.[A]_P49006_1xPhospho_[S22]	[R].GDVTAEEAAGASPAK.[A]	P49006	MARCKSL1	22.2214	22.0892	22.3425	23.1942	22.1639	22.6898
[R].GPSPAPASSPKR.[E]_Q9H7N4_1xPhospho_[S]	[R].GPSPAPASSPKR.[E]	Q9H7N4	SCAF1	28.4188	27.6877	28.476	25.9776	28.826	29.3203
[K].KPSPQPSSPR.[Q]_O75909_1xPhospho_[S]	[K].KPSPQPSSPR.[Q]	O75909	CCNK	26.4742	23.83	25.6882	25.4728	24.9746	24.1732
[R].MAPTPIPTRSPSDSSTASTPVAEQIER.[A]_Q16643_2xPhospho_[S/T]	[R].MAPTPIPTRSPSDSSTASTPVAEQIER.[A]	Q16643	DBN1	20.9092	19.9943	20.5231	20.8273	21.1116	21.349
[R].SESGTDLREHSPSESEKEVVGADPR.[G]_Q12986_1xPhospho_[S/T]	[R].SESGTDLREHSPSESEKEVVGADPR.[G]	Q12986	NFX1	25.6526	25.9912	25.6643	25.6231	26.3337	25.4282
[K].SETSWESPK.[Q]_Q86UE4_1xPhospho_[S568]	[K].SETSWESPK.[Q]	Q86UE4	MTDH	22.6954	22.2971	22.5991	23.6525	22.269	23.1164
[R].QQDLHLESPQRQPEYSPESPR.[C]_Q9H6F5_1xPhospho_[S/Y]	[R].QQDLHLESPQRQPEYSPESPR.[C]	Q9H6F5	CCDC86	30.3771	29.299	29.5486	30.557	29.4067	29.6259
[K].ESAAPASPAPSPAPSPTPAPPQK.[E]_Q3KQU3_2xPhospho_[S]	[K].ESAAPASPAPSPAPSPTPAPPQK.[E]	Q3KQU3	MAP7D1	25.2895	22.6803	24.6234	25.4317	23.1397	24.4938
[K].ESAAPASPAPSPAPSPTPAPPQK.[E]_Q3KQU3_3xPhospho_[S544_S548_S552]	[K].ESAAPASPAPSPAPSPTPAPPQK.[E]	Q3KQU3	MAP7D1	23.7834	21.6048	22.5111	26.1572	25.4406	23.9531
[K].GSPNLTLPK.[E]_Q12923_1xPhospho_[S2032]	[K].GSPNLTLPK.[E]	Q12923	PTPN13	23.8237	22.8981	22.3536	22.3677	22.3469	23.2469
[K].FLRPSDDEELSFHSK.[G]_Q2TBE0_1xPhospho_[S372]	[K].FLRPSDDEELSFHSK.[G]	Q2TBE0	CWF19L2	23.6789	23.2896	22.8752	24.8047	24.3008	24.6391
[R].GLLPGGTQVLDGTSGFSPAPK.[L]_Q96S94_1xPhospho_[S/T]	[R].GLLPGGTQVLDGTSGFSPAPK.[L]	Q96S94	CCNL2	21.3104	21.92	20.234	24.0019	22.6327	20.4115
[R].RNSVERPAEPVAGAATPSLVEQQK.[M]_Q9BTC0_1xPhospho_[S/T]	[R].RNSVERPAEPVAGAATPSLVEQQK.[M]	Q9BTC0	DIDO1	25.0258	25.0989	24.5807	27.5886	27.2886	27.1351
[K].THMIVHSPVKPFK.[C]_Q8N1W2_1xPhospho_[S542]	[K].THMIVHSPVKPFK.[C]	Q8N1W2	ZNF710	24.2708	20.9778	22.0551	23.2554	23.0538	23.1581
[R].SPSGGAAGPLLTPSQSLDGSR.[R]_Q96CX2_1xPhospho_[S]	[R].SPSGGAAGPLLTPSQSLDGSR.[R]	Q96CX2	KCTD12	21.3533	20.8107	20.6846	22.2999	21.5615	20.4357
[K].AGEQQLSEPEDMEMEAGDTDDPPR.[I]_Q93009_1xPhospho_[S18]	[K].AGEQQLSEPEDMEMEAGDTDDPPR.[I]	Q93009	USP7	23.203	21.6492	20.2539	24.2243	21.322	23.0335
[R].RALVEFESNPEETREPGSPPSVQR.[A]_Q9H6F5_1xPhospho_[S/T]	[R].RALVEFESNPEETREPGSPPSVQR.[A]	Q9H6F5	CCDC86	29.4697	28.9418	28.749	30.1173	29.0736	29.2599
[R].EAAVSASDILQESAIHSPGTVEK.[E]_F5H7W8_2xPhospho_[S206_S]	[R].EAAVSASDILQESAIHSPGTVEK.[E]	F5H7W8	C12orf43	21.5668	17.9085	17.3065	23.2616	16.8527	18.4921
[R].SRSPPRPK.[W]_Q8WUQ7_2xPhospho_[S71_S73]	[R].SRSPPRPK.[W]	Q8WUQ7	CACTIN	27.7213	27.7526	27.8802	27.1018	28.737	27.8678
[R].HSSEDFRFPPEDFRHSPEDFR.[R]_Q8IXT5_1xPhospho_[S575]	[R].HSSEDFRFPPEDFRHSPEDFR.[R]	Q8IXT5	RBM12B	23.7347	22.2418	23.0905	22.8448	16.8874	23.3071
[R].QLSLEGSGLGVEDLK.[D]_Q9UMZ2_1xPhospho_[S752]	[R].QLSLEGSGLGVEDLK.[D]	Q9UMZ2	SYNRG	20.4378	20.7335	20.0654	21.2867	20.7338	19.8259
[R].SVVSFDKVKEPR.[K]_Q15424_2xPhospho_[S601_S604]	[R].SVVSFDKVKEPR.[K]	Q15424	SAFB	22.4275	20.0659	19.364	23.6485	21.513	22.3528
[K].VTGTEGSSSTLVDYTSTSSTGGSPVR.[K]_Q7Z6E9_1xPhospho_[S/T]	[K].VTGTEGSSSTLVDYTSTSSTGGSPVR.[K]	Q7Z6E9	RBBP6	23.4062	22.465	23.9283	24.5804	23.5708	24.4193
[K].WDEQTSNTKGDDDEESDEEAVK.[K]_O43395_1xPhospho_[S619]	[K].WDEQTSNTKGDDDEESDEEAVK.[K]	O43395	PRPF3	22.5107	22.1197	21.5817	24.9965	22.2197	23.1287
[R].RSSPPGHYYQK.[S]_Q9NX40_1xPhospho_[S]	[R].RSSPPGHYYQK.[S]	Q9NX40	OCIAD1	27.5454	28.2561	28.2244	27.746	28.8316	28.244
[K].KKIPDPDSDDVSEVDAR.[H]_A0A0A0MT49_1xPhospho_[S]	[K].KKIPDPDSDDVSEVDAR.[H]	A0A0A0MT49	A0A0A0MT49	21.7318	23.5553	22.1309	23.889	24.4648	23.9072
[R].YHGHSMSDPGVSYR.[T]_P08559_1xPhospho_[S/Y]	[R].YHGHSMSDPGVSYR.[T]	P08559	PDHA1	23.8266	23.1237	23.9307	25.1372	25.2522	24.9846
[R].SLSRSPLPSRK.[S]_Q9NYV4_2xPhospho_[S343_S]	[R].SLSRSPLPSRK.[S]	Q9NYV4	CDK12	27.9639	26.1149	26.4574	28.1977	27.4516	27.2875
[R].SRSGSQGRTDSVEK.[S]_Q5VTL8_2xPhospho_[S473_S475]	[R].SRSGSQGRTDSVEK.[S]	Q5VTL8	PRPF38B	23.7381	23.7826	22.9843	23.9678	24.3437	23.3861
[R].ELVLSSPEDLTQDFEEMKR.[E]_E9PGC8_2xPhospho_[S765_S/T]	[R].ELVLSSPEDLTQDFEEMKR.[E]	E9PGC8	MAP1A	21.5599	18.9664	20.0263	24.4355	17.1942	20.592
[K].KTAHNSEAADLEESFNEHELEPSSPK.[S]_A0A0D9SGE8_2xPhospho_[S155_S]	[K].KTAHNSEAADLEESFNEHELEPSSPK.[S]	A0A0D9SGE8	PHF6	27.2745	26.4315	25.7849	27.1246	24.7338	25.9379
[R].EVNSQEEEEEELLR.[K]_Q96RL1_1xPhospho_[S101]	[R].EVNSQEEEEEELLR.[K]	Q96RL1	UIMC1	23.3361	22.7895	22.724	24.1238	24.1107	24.0975
[K].ALSPVTSR.[T]_Q96L91_1xPhospho_[S736]	[K].ALSPVTSR.[T]	Q96L91	EP400	22.0309	22.2153	21.8194	23.9017	24.1485	23.771
[R].GPKSDDDGFEIVPIEDPAK.[H]_Q8IY81_1xPhospho_[S644]	[R].GPKSDDDGFEIVPIEDPAK.[H]	Q8IY81	FTSJ3	29.3524	28.4357	28.2215	29.6109	28.4167	28.5709
[K].ATNESEDEIPQLVPIGK.[K]_O76021_1xPhospho_[S/T]	[K].ATNESEDEIPQLVPIGK.[K]	O76021	RSL1D1	31.0133	30.5447	30.2156	30.9249	30.3492	30.6662
[R].SRSPQAFR.[G]_Q7Z6E9_1xPhospho_[S772]	[R].SRSPQAFR.[G]	Q7Z6E9	RBBP6	24.5974	26.1489	26.7057	28.0993	27.8015	28.3384
[K].RKHSPSPPPPTPTESR.[K]_Q92922_2xPhospho_[S328_S330]	[K].RKHSPSPPPPTPTESR.[K]	Q92922	SMARCC1	22.664	22.9319	22.3349	23.9224	24.4403	23.1066
[K].EYVSNDAAQSDDEEKLQSQPTDTDGGR.[L]_Q5JSH3_1xPhospho_[S/Y]	[K].EYVSNDAAQSDDEEKLQSQPTDTDGGR.[L]	Q5JSH3	WDR44	24.4313	23.8128	23.1725	25.3417	24.2671	24.2994
[K].KKPSSEERETEISLK.[D]_O75475_1xPhospho_[S/T]	[K].KKPSSEERETEISLK.[D]	O75475	PSIP1	24.7958	23.1473	23.6283	22.7897	24.5666	25.3391
[R].AWLDEDSNLSPSPLR.[D]_Q9C086_1xPhospho_[S]	[R].AWLDEDSNLSPSPLR.[D]	Q9C086	INO80B	22.7744	20.3748	19.7348	23.775	22.8804	20.0531
[R].RVSEVEEEKEPVPQPLPSDDTR.[V]_O43290_1xPhospho_[S448]	[R].RVSEVEEEKEPVPQPLPSDDTR.[V]	O43290	SART1	27.7146	26.9809	27.4704	27.922	27.7214	28.6381
[R].RPPSPDVIVLSDNEQPSSPR.[V]_Q86YP4_3xPhospho_[S100_S107_S113]	[R].RPPSPDVIVLSDNEQPSSPR.[V]	Q86YP4	GATAD2A	24.1365	23.0826	23.6261	28.3675	24.3449	25.9317
[K].EGSSEKEEGEQEEGETEAEAEGEEAEAK.[E]_P07197_1xPhospho_[S/T]	[K].EGSSEKEEGEQEEGETEAEAEGEEAEAK.[E]	P07197	NEFM	27.0827	26.042	25.4121	27.3627	26.6063	27.1813
[R].SSPSARPPDVPGQQPQAAKSPSPVQGK.[K]_Q96JP5_3xPhospho_[S85_S101_S103]	[R].SSPSARPPDVPGQQPQAAKSPSPVQGK.[K]	Q96JP5	ZFP91	23.5633	22.7652	23.6896	24.1836	23.1257	23.3921
[K].VQSLEGEKLSPKSDISPLTPR.[E]_P46821_3xPhospho_[S1782_S1785_S/T]	[K].VQSLEGEKLSPKSDISPLTPR.[E]	P46821	MAP1B	22.7319	22.2053	21.6504	21.0657	18.0909	22.4667
[K].ADRDQSPFSK.[I]_Q13427_1xPhospho_[S687]	[K].ADRDQSPFSK.[I]	Q13427	PPIG	27.2988	27.1708	27.4164	26.932	28.0746	28.0816
[R].AGDLLEDSPK.[R]_P51858_1xPhospho_[S165]	[R].AGDLLEDSPK.[R]	P51858	HDGF	21.3589	20.7597	21.2049	21.4866	20.599	22.1039
[R].DDATPVRDEPMDAESITFK.[S]_Q7Z6E9_1xPhospho_[T984]	[R].DDATPVRDEPMDAESITFK.[S]	Q7Z6E9	RBBP6	26.1433	24.0396	24.8488	26.2661	24.8557	26.3398
[R].SYSPDGKESPSDKK.[S]_A8MXP9_1xPhospho_[S/Y]	[R].SYSPDGKESPSDKK.[S]	A8MXP9	MATR3	26.041	27.428	26.0198	26.1006	28.7545	27.9412
[K].EEHGGLIRSPR.[H]_P26368_1xPhospho_[S79]	[K].EEHGGLIRSPR.[H]	P26368	U2AF2	25.235	21.6627	24.3515	21.5209	22.1512	23.3724
[R].APSPTKPLR.[R]_B5MBX0_1xPhospho_[S21]	[R].APSPTKPLR.[R]	B5MBX0	CDCA5	24.3398	22.7373	22.6204	23.0889	22.4555	22.2707
[K].KLLSPSNEK.[L]_Q14694_1xPhospho_[S547]	[K].KLLSPSNEK.[L]	Q14694	USP10	24.6148	21.9495	21.9428	24.7689	22.0847	21.3071
[R].AVPAPSPGPTHNSPELGRPPAAGVLAPDMSDKDK.[C]_A0A494C1T9_1xPhospho_[S/T]	[R].AVPAPSPGPTHNSPELGRPPAAGVLAPDMSDKDK.[C]	A0A494C1T9	FAM83H	22.7125	22.2333	21.5108	24.8085	23.8976	20.8367
[R].EVDEDSEPER.[E]_Q53GS9_1xPhospho_[S82]	[R].EVDEDSEPER.[E]	Q53GS9	USP39	24.1112	22.8929	23.4664	24.3917	22.9056	24.1505
[K].ASLGSLEGEAEAEASSPK.[G]_Q09666_2xPhospho_[S5752_S5762]	[K].ASLGSLEGEAEAEASSPK.[G]	Q09666	AHNAK	23.6794	22.8659	22.2742	23.7202	19.8212	21.9258
[K].AQAVSEEEEEEEGK.[S]_Q9GZR7_1xPhospho_[S82]	[K].AQAVSEEEEEEEGK.[S]	Q9GZR7	DDX24	23.6607	24.0853	23.9488	25.2713	24.0741	24.2449
[K].SPRSPQLSDFGLER.[Y]_Q8IX90_1xPhospho_[S]	[K].SPRSPQLSDFGLER.[Y]	Q8IX90	SKA3	24.0432	23.2936	20.0139	24.1529	23.4181	21.4543
[K].SASPQPAFHLKPDTPVSVK.[K]_Q9HC56_1xPhospho_[S]	[K].SASPQPAFHLKPDTPVSVK.[K]	Q9HC56	PCDH9	20.0731	20.904	21.4279	21.8319	22.5842	22.817
[K].AIPVSPSAVEEDEDEDGHTVVATAR.[G]_G5E9E7_1xPhospho_[S/T]	[K].AIPVSPSAVEEDEDEDGHTVVATAR.[G]	G5E9E7	TJP1	22.376	22.9837	22.2297	23.4195	23.0426	22.923
[R].NGSPTPAGSLGGGAVATAGGPGSR.[L]_Q6P1L5_1xPhospho_[S10]	[R].NGSPTPAGSLGGGAVATAGGPGSR.[L]	Q6P1L5	FAM117B	23.5789	23.4089	23.2554	23.3212	23.1888	22.7603
[K].KSPVKATAPEVK.[E]_P07197_1xPhospho_[S511]	[K].KSPVKATAPEVK.[E]	P07197	NEFM	24.0356	24.4714	23.5676	22.0298	24.9342	24.7172
[K].ESVPEFPLSPPKKK.[D]_P16949_1xPhospho_[S38]	[K].ESVPEFPLSPPKKK.[D]	P16949	STMN1	24.4405	23.9481	23.2376	24.5127	23.8536	24.9487
[R].SQDATFSPGSEQAEKSPGPIVSR.[T]_Q86WB0_2xPhospho_[S338_S344]	[R].SQDATFSPGSEQAEKSPGPIVSR.[T]	Q86WB0	ZC3HC1	20.6914	21.2059	22.4136	21.7451	22.0639	22.7694
[K].HSTPSNSSNPSGPPSPNSPHR.[S]_Q9Y5S2_1xPhospho_[S1690]	[K].HSTPSNSSNPSGPPSPNSPHR.[S]	Q9Y5S2	CDC42BPB	24.2387	23.672	23.676	24.3596	24.1354	24.4115
[K].KKPTPIQLNPAPDGSAVNGTSSAETNLEALQK.[K]_Q02750_2xPhospho_[S24_S]	[K].KKPTPIQLNPAPDGSAVNGTSSAETNLEALQK.[K]	Q02750	MAP2K1	22.0041	19.0133	17.3006	14.4305	14.4442	14.4167
[K].ETERASPIKMDLAPSK.[D]_E7EVA0_1xPhospho_[S/T]_1xPhospho_[S/T]	[K].ETERASPIKMDLAPSK.[D]	E7EVA0	MAP4	25.9698	24.3364	24.5521	26.2481	24.0231	25.8623
[R].TGGPAYGPSSDVSTASETESEKR.[E]_P51116_2xPhospho_[T/S]	[R].TGGPAYGPSSDVSTASETESEKR.[E]	P51116	FXR2	25.2325	24.107	24.8009	26.2729	23.6229	25.1941
[R].GLSAPDLR.[S]_Q9P266_1xPhospho_[S1044]	[R].GLSAPDLR.[S]	Q9P266	JCAD	24.1627	23.391	23.1823	23.9424	23.0025	23.3267
[K].AAESETPGKSPEKKPK.[I]_O76021_1xPhospho_[S/T]	[K].AAESETPGKSPEKKPK.[I]	O76021	RSL1D1	29.733	30.7526	31.0747	27.9401	31.3661	30.2894
[R].ASPIKMDLAPSK.[D]_E7EVA0_1xPhospho_[S375]_1xPhospho_[S774]	[R].ASPIKMDLAPSK.[D]	E7EVA0	MAP4	25.513	24.1937	24.2567	25.3165	24.0994	24.5008
[K].RDLSFLLDKK.[A]_O75151_1xPhospho_[S705]	[K].RDLSFLLDKK.[A]	O75151	PHF2	23.0618	24.0507	23.4942	24.6123	24.8493	24.5741
[K].DLPSPDSR.[N]_Q9UGU0_1xPhospho_[S1322]	[K].DLPSPDSR.[N]	Q9UGU0	TCF20	24.0241	23.7514	23.8841	24.9173	25.1841	25.2205
[R].QGDDEQSDWFYEK.[E]_Q9NW75_1xPhospho_[S284]	[R].QGDDEQSDWFYEK.[E]	Q9NW75	GPATCH2	23.8855	23.4447	22.9399	24.6841	23.1413	24.3957
[R].KRSSLSPGR.[G]_Q9BUQ8_2xPhospho_[S107_S109]	[R].KRSSLSPGR.[G]	Q9BUQ8	DDX23	25.5294	25.2759	25.745	26.7287	26.8939	26.542
[K].EIPSATQSPISKK.[R]_Q9BQG0_1xPhospho_[S/T]	[K].EIPSATQSPISKK.[R]	Q9BQG0	MYBBP1A	24.0959	24.4215	24.801	24.5857	25.0707	24.8254
[R].SASQSSLDKLDQELKEQQK.[E]_O60271_1xPhospho_[S]	[R].SASQSSLDKLDQELKEQQK.[E]	O60271	SPAG9	22.718	23.7509	22.2339	23.9533	21.4878	23.7031
[K].ASLGSLEGEAEAEASSPK.[G]_Q09666_1xPhospho_[S]	[K].ASLGSLEGEAEAEASSPK.[G]	Q09666	AHNAK	25.6563	25.0352	24.3804	25.6061	21.2323	24.8571
[R].QSQQPMKPISPVKDPVSPASQK.[M]_Q12888_2xPhospho_[S1094_S1101]	[R].QSQQPMKPISPVKDPVSPASQK.[M]	Q12888	TP53BP1	21.2435	21.4807	21.82	23.9765	23.611	23.0545
[R].RADLNQGIGEPQSPSRR.[V]_Q96C19_1xPhospho_[S74]	[R].RADLNQGIGEPQSPSRR.[V]	Q96C19	EFHD2	23.2511	23.1461	22.5105	24.0539	22.7319	22.0901
[K].TLSSPSNRPSGETSVPPPPAVGR.[M]_Q8WWM7_1xPhospho_[S/T]	[K].TLSSPSNRPSGETSVPPPPAVGR.[M]	Q8WWM7	ATXN2L	22.4509	23.2611	22.9121	25.2949	24.811	21.2989
[R].DEDMLYSPELAQR.[G]_Q9Y2W2_1xPhospho_[S237]	[R].DEDMLYSPELAQR.[G]	Q9Y2W2	WBP11	19.962	19.9376	19.9859	22.0711	20.5315	21.4509
[R].VLSSTSEEDEPGVVK.[F]_Q8NI08_2xPhospho_[S/T]	[R].VLSSTSEEDEPGVVK.[F]	Q8NI08	NCOA7	23.4521	21.7615	21.2634	23.5365	23.2224	22.8203
[R].NSSEKLPTELSKEEPSTK.[N]_P38432_1xPhospho_[S/T]	[R].NSSEKLPTELSKEEPSTK.[N]	P38432	COIL	24.7101	24.6459	24.2717	25.5271	24.5387	25.7411
[R].RGPNYTSGYGTNSELSNPSETESER.[K]_P51114_1xPhospho_[S/T]	[R].RGPNYTSGYGTNSELSNPSETESER.[K]	P51114	FXR1	24.3324	21.9913	22.9312	24.7271	23.6086	24.4467
[K].EAEDSDSDDNIKR.[G]_Q96ST2_2xPhospho_[S511_S513]	[K].EAEDSDSDDNIKR.[G]	Q96ST2	IWS1	17.6509	21.3238	20.4327	25.8821	22.2749	23.4471
[K].TEVALAKDMESPTKLDVTLAK.[D]_E7EVA0_1xPhospho_[T/S]	[K].TEVALAKDMESPTKLDVTLAK.[D]	E7EVA0	MAP4	22.7424	21.3954	17.8783	21.6991	21.1015	20.0628
[R].SREDSPELNPPPGIEDNR.[Q]_Q03164_1xPhospho_[S]	[R].SREDSPELNPPPGIEDNR.[Q]	Q03164	KMT2A	25.5633	24.7546	25.4737	26.0897	25.199	25.4629
[R].DTSGGIDLGEEQHPLGTPTPGR.[K]_Q9UIF8_1xPhospho_[T/S]	[R].DTSGGIDLGEEQHPLGTPTPGR.[K]	Q9UIF8	BAZ2B	23.2416	23.2744	23.5397	24.5163	23.7519	23.6739
[R].AASSDQLRDNSPPPAFKPEPPK.[A]_A0A2R8YDH4_2xPhospho_[S1108_S]	[R].AASSDQLRDNSPPPAFKPEPPK.[A]	A0A2R8YDH4	A0A2R8YDH4	24.6145	21.906	21.0406	23.4552	21.0504	22.7047
[R].KQKGSEENLDEAR.[E]_P35611_1xPhospho_[S586]	[R].KQKGSEENLDEAR.[E]	P35611	ADD1	23.4171	23.9081	23.5899	21.334	23.8958	23.7154
[R].DSDAGSSTPTTSTR.[S]_A0A0A0MT49_1xPhospho_[S/T]	[R].DSDAGSSTPTTSTR.[S]	A0A0A0MT49	A0A0A0MT49	21.4234	21.4063	21.4403	23.3846	22.2994	21.9431
[R].TPSSSPPITPPASETK.[I]_Q9NZJ0_2xPhospho_[T508_T516]	[R].TPSSSPPITPPASETK.[I]	Q9NZJ0	DTL	20.986	20.2742	21.4605	22.8896	22.2706	22.843
[R].GGPGAAPGGASPASSSSAASSPSSGR.[A]_Q9BXK1_1xPhospho_[S]	[R].GGPGAAPGGASPASSSSAASSPSSGR.[A]	Q9BXK1	KLF16	23.0463	21.9237	23.1051	24.3065	20.7631	21.8498
[R].RYSDHAGPAIPSVVAYPK.[R]_A0A7I2V409_1xPhospho_[S/Y]	[R].RYSDHAGPAIPSVVAYPK.[R]	A0A7I2V409	MARK3	23.6732	22.6927	17.4667	14.4305	14.4442	14.4167
[K].YSEWTSPAEDSSPGISLSSSR.[G]_P54132_1xPhospho_[S/Y/T]	[K].YSEWTSPAEDSSPGISLSSSR.[G]	P54132	BLM	23.231	20.0666	18.9365	22.1867	20.0292	20.9926
[R].SASPDDDLGSSNWEAADLGNEER.[K]_O00193_1xPhospho_[S]	[R].SASPDDDLGSSNWEAADLGNEER.[K]	O00193	C11orf58	27.4397	26.0728	24.9934	29.041	26.8525	28.3939
[R].GPSPAPASSPKR.[E]_Q9H7N4_2xPhospho_[S719_S724]	[R].GPSPAPASSPKR.[E]	Q9H7N4	SCAF1	27.1239	25.07	26.1517	25.3042	25.3013	26.5912
[K].GAAEEAELEDSDDEEKPVK.[Q]_Q9UBB9_1xPhospho_[S98]	[K].GAAEEAELEDSDDEEKPVK.[Q]	Q9UBB9	TFIP11	23.6172	20.5522	23.7371	24.7865	24.4088	23.8956
[R].TASETRSEGSEYEEIPKR.[R]_P48634_1xPhospho_[S/T/Y]	[R].TASETRSEGSEYEEIPKR.[R]	P48634	PRRC2A	24.5353	23.9218	23.5925	24.055	25.0545	24.1995
[K].VKVEPADSVESSPPSITHSPQNELK.[G]_Q2TB10_1xPhospho_[S/T]	[K].VKVEPADSVESSPPSITHSPQNELK.[G]	Q2TB10	ZNF800	26.6882	25.3216	25.4929	26.748	25.3539	26.3574
[K].YLSFTPPEKDGFPSGTPALNAK.[G]_Q13177_1xPhospho_[S/T/Y]	[K].YLSFTPPEKDGFPSGTPALNAK.[G]	Q13177	PAK2	23.2502	16.9221	22.2681	14.4305	14.4442	14.4167
[K].TSPLKDNPSPEPQLDDIKR.[E]_Q96JC9_1xPhospho_[S/T]	[K].TSPLKDNPSPEPQLDDIKR.[E]	Q96JC9	EAF1	24.2744	24.7916	25.1165	25.4787	25.9719	24.7451
[R].HKSDSPESDAEREK.[D]_A0A7N4I394_2xPhospho_[S922_S925]	[R].HKSDSPESDAEREK.[D]	A0A7N4I394	PRPF40A	24.4483	25.1641	25.9599	26.4907	26.2026	26.7307
[K].KPALGFYDTSEENYQALDADFR.[K]_Q99459_1xPhospho_[T/S/Y]	[K].KPALGFYDTSEENYQALDADFR.[K]	Q99459	CDC5L	26.578	22.1613	21.3439	27.7938	20.4101	22.6286
[R].IMEETSGMEEEEEEESIAAVPGRR.[G]_Q9UIF9_1xPhospho_[S1051]	[R].IMEETSGMEEEEEEESIAAVPGRR.[G]	Q9UIF9	BAZ2A	21.288	21.6235	20.8501	23.4152	20.9385	20.989
[R].MLPHAPGVQMQAIPEDAIPEESGDEDEDDPDKR.[I]_Q13547_1xPhospho_[S393]	[R].MLPHAPGVQMQAIPEDAIPEESGDEDEDDPDKR.[I]	Q13547	HDAC1	26.7703	25.4302	23.7341	28.6766	26.0065	26.0085
[R].TLDSGTSEIVKSPR.[I]_Q9H501_1xPhospho_[S198]	[R].TLDSGTSEIVKSPR.[I]	Q9H501	ESF1	24.9642	24.2341	24.4598	25.638	24.2412	24.9926
[R].STPSHGSVSSLNSTGSLSPK.[H]_Q9UBC2_1xPhospho_[S]	[R].STPSHGSVSSLNSTGSLSPK.[H]	Q9UBC2	EPS15L1	25.7836	25.5326	24.9152	26.3076	25.276	24.2313
[R].SLSRPSSLIEQEK.[Q]_Q12802_1xPhospho_[S]	[R].SLSRPSSLIEQEK.[Q]	Q12802	AKAP13	24.5267	24.0438	23.7608	24.2773	24.0367	23.0639
[K].NQATSATSEKDNDDDQSDKGTYTIELENPNSEEVEAR.[K]_Q5SW79_1xPhospho_[Y/T/S]	[K].NQATSATSEKDNDDDQSDKGTYTIELENPNSEEVEAR.[K]	Q5SW79	CEP170	23.8361	20.4778	22.9703	14.4305	14.4442	14.4167
[R].DLIDNSFNR.[Y]_Q8IY81_1xPhospho_[S688]	[R].DLIDNSFNR.[Y]	Q8IY81	FTSJ3	26.5362	25.6016	25.8292	26.68	25.0268	25.9101
[R].GQGSAKELSPAALEK.[R]_O75683_2xPhospho_[S133_S138]	[R].GQGSAKELSPAALEK.[R]	O75683	SURF6	24.4143	23.1282	23.4265	24.7434	22.2662	24.5354
[K].NALPPVLTTVNGQSPPEHSAPAK.[V]_Q6PKG0_1xPhospho_[S/T]	[K].NALPPVLTTVNGQSPPEHSAPAK.[V]	Q6PKG0	LARP1	24.5339	22.0345	21.5863	24.9931	24.2135	22.8958
[R].GLDSGAETEEEKDTWEEK.[K]_E9PGC8_2xPhospho_[S850_T854]	[R].GLDSGAETEEEKDTWEEK.[K]	E9PGC8	MAP1A	23.8827	21.5168	20.4874	24.0092	21.2738	22.7657
[K].METEADAPSPAPSLGER.[L]_Q12873_2xPhospho_[S1601_S1605]	[K].METEADAPSPAPSLGER.[L]	Q12873	CHD3	22.138	19.9413	20.7271	23.4118	21.1286	22.1857
[R].SLPSSSQLKGSPQAISR.[A]_Q8WYP5_1xPhospho_[S1160]	[R].SLPSSSQLKGSPQAISR.[A]	Q8WYP5	AHCTF1	24.1079	25.6299	25.2752	25.9378	26.1172	20.0399
[R].ELKEQYSDAPEEIRDAR.[H]_Q8NEJ9_1xPhospho_[Y/S]	[R].ELKEQYSDAPEEIRDAR.[H]	Q8NEJ9	NGDN	28.5632	25.8908	25.7206	27.8742	25.6924	25.8587
[R].AAVGQESPGGLEAGNAK.[A]_Q29RF7_1xPhospho_[S1305]	[R].AAVGQESPGGLEAGNAK.[A]	Q29RF7	PDS5A	21.0847	20.6281	20.8744	22.0422	21.241	22.6256
[R].YEPQSPGYEPR.[S]_Q9H5H4_1xPhospho_[S125]	[R].YEPQSPGYEPR.[S]	Q9H5H4	ZNF768	26.7192	26.5097	26.6813	27.0428	26.644	27.1392
[R].RISMEDLNKR.[L]_Q00537_1xPhospho_[S137]	[R].RISMEDLNKR.[L]	Q00537	CDK17	23.4862	22.1556	22.1675	23.1114	23.5708	23.7083
[K].GHYEVTGSDDETGKLQGSGVSLASKK.[S]_Q09666_1xPhospho_[T/S]	[K].GHYEVTGSDDETGKLQGSGVSLASKK.[S]	Q09666	AHNAK	21.4047	26.1546	24.7792	22.9838	25.6434	25.0575
[R].SLSESSVIMDR.[A]_H3BSS6_1xPhospho_[S]	[R].SLSESSVIMDR.[A]	H3BSS6	ZNF106	23.2465	22.4354	22.0475	24.4224	23.9458	24.3873
[K].THTTALAGRSPSPASGRR.[G]_Q9UQ35_2xPhospho_[S295_S297]	[K].THTTALAGRSPSPASGRR.[G]	Q9UQ35	SRRM2	25.9803	26.7629	26.3229	26.3529	27.9332	28.0357
[R].SSGTASSVAFTPLQGLEIVNPQAAEKK.[V]_Q8WWY3_2xPhospho_[T/S]	[R].SSGTASSVAFTPLQGLEIVNPQAAEKK.[V]	Q8WWY3	PRPF31	19.7596	20.3128	18.8509	22.2476	20.6132	18.7917
[R].SSPNVANQPPSPGGK.[S]_P55196_2xPhospho_[S1173_S1182]	[R].SSPNVANQPPSPGGK.[S]	P55196	AFDN	22.0257	20.8427	20.0757	21.1479	21.3161	21.4667
[R].SAGEAGPGGSQGR.[V]_Q5C9Z4_1xPhospho_[S6]	[R].SAGEAGPGGSQGR.[V]	Q5C9Z4	NOM1	22.9625	24.3765	25.1597	24.7555	24.5109	24.9646
[R].SPSKPLPEVTDEYKNDVK.[N]_P05455_1xPhospho_[S]	[R].SPSKPLPEVTDEYKNDVK.[N]	P05455	SSB	20.8228	21.2253	22.9729	23.4441	25.3932	22.6983
[R].GNRTDGSISGDRQPVTVADYISR.[A]_P51116_1xPhospho_[S/T]	[R].GNRTDGSISGDRQPVTVADYISR.[A]	P51116	FXR2	26.0616	25.9006	24.1125	26.6822	25.5845	25.5211
[K].EDLPAENGETKTEESPASDEAGEKEAK.[S]_P05114_2xPhospho_[S/T]	[K].EDLPAENGETKTEESPASDEAGEKEAK.[S]	P05114	HMGN1	25.0919	23.9607	24.5532	26.2658	22.5179	24.6711
[K].ASSVGVLSPQKK.[S]_Q9UGU5_1xPhospho_[S497]	[K].ASSVGVLSPQKK.[S]	Q9UGU5	HMGXB4	28.6736	27.8024	28.1244	28.3652	28.3847	28.446
[R].KESGVAGDPWKEETDTDLEVVLEK.[K]_Q1ED39_1xPhospho_[T]	[R].KESGVAGDPWKEETDTDLEVVLEK.[K]	Q1ED39	KNOP1	24.2596	22.3113	22.0289	25.6335	24.9232	23.4644
[K].MVIQGPSSPQGEAMVTDVLEDQKEGR.[S]_Q12888_1xPhospho_[S/T]	[K].MVIQGPSSPQGEAMVTDVLEDQKEGR.[S]	Q12888	TP53BP1	20.5068	20.8704	20.0194	19.9275	20.0343	20.1338
[R].LFSQGQDVSNKVK.[A]_P55196_1xPhospho_[S1799]	[R].LFSQGQDVSNKVK.[A]	P55196	AFDN	23.1792	23.2375	21.5336	20.8467	22.7197	22.1381
[K].ASMSEFLESEDGEVEQQR.[T]_Q15022_1xPhospho_[S]	[K].ASMSEFLESEDGEVEQQR.[T]	Q15022	SUZ12	24.2421	22.134	21.5281	24.6786	21.5302	22.3763
[K].IESPKLER.[T]_Q92598_1xPhospho_[S809]	[K].IESPKLER.[T]	Q92598	HSPH1	28.4544	27.8539	27.4737	28.9162	28.1162	28.3744
[R].DYDDMSPR.[R]_P61978_1xPhospho_[S284]	[R].DYDDMSPR.[R]	P61978	HNRNPK	24.0445	24.1493	23.6091	25.8949	24.0054	25.167
[K].TEELIESPKLESSEGEIIQTVDR.[Q]_Q99590_1xPhospho_[S]	[K].TEELIESPKLESSEGEIIQTVDR.[Q]	Q99590	SCAF11	23.7946	20.7517	20.1515	24.2509	21.2159	23.417
[K].WNSVSPASAGKR.[K]_Q86UE4_1xPhospho_[S]	[K].WNSVSPASAGKR.[K]	Q86UE4	MTDH	23.9626	21.957	22.7265	24.2439	22.3374	23.585
[K].ALLPLELQDDGSDSRK.[S]_Q15906_1xPhospho_[S127]	[K].ALLPLELQDDGSDSRK.[S]	Q15906	VPS72	26.3783	25.4609	25.0441	26.9714	25.513	24.5388
[K].NTADHDESPPRTPTGNAPSSESDIDISSPNVSHDESIAK.[D]_O95251_2xPhospho_[S/T]	[K].NTADHDESPPRTPTGNAPSSESDIDISSPNVSHDESIAK.[D]	O95251	KAT7	24.2	23.707	22.9522	23.6513	22.307	23.1304
[R].TDSIGEK.[L]_A0A286YFF8_1xPhospho_[S1215]	[R].TDSIGEK.[L]	A0A286YFF8	MON2	21.1534	22.4004	21.9076	21.4718	22.3691	18.609
[K].MPTQSEEEKLSPSPTTEDPR.[V]_Q9BTC8_1xPhospho_[S/T]	[K].MPTQSEEEKLSPSPTTEDPR.[V]	Q9BTC8	MTA3	24.5909	23.5635	22.5076	25.9309	24.9575	25.7807
[K].DRQSPLHGNHITISHTQATGSR.[S]_Q86VQ1_1xPhospho_[S258]	[K].DRQSPLHGNHITISHTQATGSR.[S]	Q86VQ1	GLCCI1	23.5052	23.6898	23.2934	24.9871	23.181	22.9462
[R].ITPLSLQTQGSSHETLNIVEEK.[K]_O43491_1xPhospho_[S/T]	[R].ITPLSLQTQGSSHETLNIVEEK.[K]	O43491	EPB41L2	21.9839	22.693	20.531	21.6348	22.224	20.6221
[R].SHSGPAGSFNKPAIR.[I]_Q9UJM3_1xPhospho_[S]	[R].SHSGPAGSFNKPAIR.[I]	Q9UJM3	ERRFI1	25.9488	24.8442	24.6272	25.7574	25.0042	24.0725
[K].NSDDAPWSPK.[A]_Q9UPP1_1xPhospho_[S880]	[K].NSDDAPWSPK.[A]	Q9UPP1	PHF8	23.4244	22.2802	22.168	24.6857	23.0929	23.599
[K].TAHNSEADLEESFNEHELEPSSPK.[S]_Q8IWS0_1xPhospho_[S/T]	[K].TAHNSEADLEESFNEHELEPSSPK.[S]	Q8IWS0	PHF6	33.243	33.1318	32.8344	33.4857	33.0295	33.5224
[K].FSKEEPVSSGPEEAVGK.[S]_O00567_2xPhospho_[S569_S]	[K].FSKEEPVSSGPEEAVGK.[S]	O00567	NOP56	25.6576	25.6817	25.7479	25.6206	26.5213	25.7586
[R].SKSPRDPDANWDSPSR.[V]_Q9UHB7_1xPhospho_[S]	[R].SKSPRDPDANWDSPSR.[V]	Q9UHB7	AFF4	20.7569	20.9467	23.1842	14.4305	14.4442	14.4167
[R].DRTPPLLYR.[D]_Q96T37_1xPhospho_[T568]	[R].DRTPPLLYR.[D]	Q96T37	RBM15	29.5303	25.8489	25.6262	29.3173	27.0856	26.3826
[R].VSSPLPSPSAMTDAANSQAAAK.[L]_Q8WXI9_2xPhospho_[S334_S]	[R].VSSPLPSPSAMTDAANSQAAAK.[L]	Q8WXI9	GATAD2B	21.0575	21.0654	21.0495	24.2269	23.7217	22.9376
[K].DLDRPESQSPKRPPEDFETPSGERPR.[R]_Q8WUA4_1xPhospho_[S]	[K].DLDRPESQSPKRPPEDFETPSGERPR.[R]	Q8WUA4	GTF3C2	19.7809	22.8451	20.9935	24.0305	22.6556	22.3422
[R].EKPDSDDDLDIASLVTAK.[L]_Q86V48_1xPhospho_[S659]	[R].EKPDSDDDLDIASLVTAK.[L]	Q86V48	LUZP1	26.7492	25.2395	24.3837	26.9612	23.951	24.5548
[K].SAEFEKPDPTRNPSR.[K]_A0A087WXF8_1xPhospho_[S192]	[K].SAEFEKPDPTRNPSR.[K]	A0A087WXF8	ZCCHC17	22.643	23.1403	23.8091	23.4941	23.4329	23.5529
[K].AQTPPGPSLSGSK.[S]_Q9UQ35_1xPhospho_[T1003]	[K].AQTPPGPSLSGSK.[S]	Q9UQ35	SRRM2	22.6655	23.6292	23.5807	25.2062	24.9712	24.9805
[K].GKSPVSKSPVEEK.[A]_P07197_1xPhospho_[S]	[K].GKSPVSKSPVEEK.[A]	P07197	NEFM	28.0826	28.882	28.5906	28.4285	29.7575	29.9966
[K].RIQPQPPDEDGDHSDKEDEQPQVVVLK.[K]_Q96AT1_1xPhospho_[S50]	[K].RIQPQPPDEDGDHSDKEDEQPQVVVLK.[K]	Q96AT1	KIAA1143	23.9768	22.737	22.4689	24.8358	22.9486	23.4619
[R].EHSPSESEKEVVGADPR.[G]_Q12986_1xPhospho_[S]	[R].EHSPSESEKEVVGADPR.[G]	Q12986	NFX1	25.7583	25.1997	25.8032	25.7842	25.2967	25.8102
[K].HSSTPNSSEFSRK.[-]_Q8N9Q2_2xPhospho_[S145_S149]	[K].HSSTPNSSEFSRK.[-]	Q8N9Q2	SREK1IP1	22.3877	22.7895	21.829	20.6284	22.2286	22.4634
[R].SDGSLEDGDDVHR.[A]_Q9NRX5_1xPhospho_[S364]	[R].SDGSLEDGDDVHR.[A]	Q9NRX5	SERINC1	22.1753	22.4991	21.7572	23.1416	23.5149	21.89
[K].DRVHHEPQLSDKVHNDAQSFDYDHDAFLGAEEAK.[T]_O43852_1xPhospho_[S/Y]	[K].DRVHHEPQLSDKVHNDAQSFDYDHDAFLGAEEAK.[T]	O43852	CALU	25.2245	23.2639	22.379	23.1776	22.86	22.8026
[K].QLEMENSPLLSPR.[S]_Q9HCM4_1xPhospho_[S517]	[K].QLEMENSPLLSPR.[S]	Q9HCM4	EPB41L5	25.4664	24.8425	24.7548	26.4458	24.9556	24.2828
[K].IGSDGSQEDAKEDGFGSEVIK.[V]_Q9Y462_1xPhospho_[S230]	[K].IGSDGSQEDAKEDGFGSEVIK.[V]	Q9Y462	ZNF711	24.3583	23.4224	23.8844	25.1214	23.8664	24.5424
[R].RNSSEASSGDFLDLK.[GV]_Q9UK76_1xPhospho_[S]	[R].RNSSEASSGDFLDLK.[GV]	Q9UK76	JPT1	27.3965	26.4722	26.8036	27.6663	26.5851	27.9986
[K].GKDSLSDDGVDLK.[T]_P07948_1xPhospho_[S]	[K].GKDSLSDDGVDLK.[T]	P07948	LYN	23.0609	23.6396	23.6959	27.0214	22.7481	22.8134
[R].SRSRSPGSYK.[Q]_Q86X95_3xPhospho_[S390_S392_S394]	[R].SRSRSPGSYK.[Q]	Q86X95	CIR1	27.3082	22.0558	22.8222	27.2236	23.6205	26.2463
[K].QEQGVESEPLFPILKQEPQSPSR.[S]_Q8WUQ7_1xPhospho_[S]	[K].QEQGVESEPLFPILKQEPQSPSR.[S]	Q8WUQ7	CACTIN	23.9243	20.205	18.4772	24.3162	19.8521	23.8731
[K].KSESPFRETEPLVSPHQDK.[L]_Q9BYW2_2xPhospho_[S744_S754]	[K].KSESPFRETEPLVSPHQDK.[L]	Q9BYW2	SETD2	21.1526	24.2069	24.188	23.8623	23.2074	21.9748
[K].YGLQDSDEEEEEHPSK.[T]_P52948_1xPhospho_[S888]	[K].YGLQDSDEEEEEHPSK.[T]	P52948	NUP98	24.2347	23.9417	24.3989	26.0348	25.1184	25.7929
[R].KETPPPLVPPAAR.[E]_Q9BQA1_1xPhospho_[T5]	[R].KETPPPLVPPAAR.[E]	Q9BQA1	WDR77	27.6721	26.4404	26.5212	27.069	26.9372	27.5554
[R].GRLTPSPDIIVLSDNEASSPR.[S]_Q8WXI9_2xPhospho_[S/T]	[R].GRLTPSPDIIVLSDNEASSPR.[S]	Q8WXI9	GATAD2B	25.6874	26.5906	25.0597	27.7547	25.6982	26.2367
[K].SPGVAAAVAEDGGLKK.[C]_Q9BTE7_1xPhospho_[S9]	[K].SPGVAAAVAEDGGLKK.[C]	Q9BTE7	DCUN1D5	22.2892	23.0976	21.681	22.9415	23.6509	21.4869
[R].ELDPSLVSANDSPSGMQTR.[C]_Q5UIP0_1xPhospho_[S2161]	[R].ELDPSLVSANDSPSGMQTR.[C]	Q5UIP0	RIF1	21.6783	20.8814	19.3991	23.6048	22.7266	21.3221
[K].LSSQISAGEEKWNSVSPASAGKR.[K]_Q86UE4_1xPhospho_[S]	[K].LSSQISAGEEKWNSVSPASAGKR.[K]	Q86UE4	MTDH	23.4659	24.7048	23.2006	26.1921	25.3287	22.6864
[R].KSSTSDWPTDNQDGWDGKQENEER.[L]_A0A3F2YNX6_1xPhospho_[S/T]	[R].KSSTSDWPTDNQDGWDGKQENEER.[L]	A0A3F2YNX6	KAT6A	23.9993	23.9423	23.9018	25.0139	24.3036	24.5088
[K].ASNTSTPTKGNTETSASASQTNHVK.[D]_Q14004_1xPhospho_[T/S]	[K].ASNTSTPTKGNTETSASASQTNHVK.[D]	Q14004	CDK13	24.1691	24.1496	24.9379	23.906	24.948	24.3507
[R].SLPTTVPESPNYR.[N]_Q6PKG0_2xPhospho_[S766_S774]	[R].SLPTTVPESPNYR.[N]	Q6PKG0	LARP1	24.25	24.4034	23.8839	24.0559	24.2188	24.3604
[R].VDDKPSSPGDSSK.[K]_Q9HC52_1xPhospho_[S191]	[R].VDDKPSSPGDSSK.[K]	Q9HC52	CBX8	25.8044	26.1005	26.954	23.0272	27.0529	27.4689
[R].VDLHTSGEHSELVQEENLSPGTQTPSNDK.[A]_Q9Y2X9_1xPhospho_[S/T]	[R].VDLHTSGEHSELVQEENLSPGTQTPSNDK.[A]	Q9Y2X9	ZNF281	23.4682	22.5418	23.4967	25.3226	25.006	26.0036
[R].SLDDLSAPPHHR.[S]_A6NKD9_1xPhospho_[S246]	[R].SLDDLSAPPHHR.[S]	A6NKD9	CCDC85C	25.3659	23.9782	24.3552	25.4315	24.48	24.8241
[K].AEEDEILNRSPR.[N]_A0A7P0TAE9_1xPhospho_[S617]	[K].AEEDEILNRSPR.[N]	A0A7P0TAE9	CANX	28.0973	29.5907	28.2574	28.5861	29.6569	28.3525
[R].LATNTSAPDLK.[N]_E7EVA0_1xPhospho_[S2073]	[R].LATNTSAPDLK.[N]	E7EVA0	MAP4	21.8532	22.0538	21.6202	22.7073	22.1731	22.1084
[K].KGNSPNSEPPTPK.[T]_P48634_1xPhospho_[S]	[K].KGNSPNSEPPTPK.[T]	P48634	PRRC2A	26.1179	25.1158	25.1769	25.5587	26.2823	26.178
[K].EQYSDAPEEIR.[D]_Q8NEJ9_1xPhospho_[S/Y]	[K].EQYSDAPEEIR.[D]	Q8NEJ9	NGDN	25.5173	24.8382	23.5122	24.2687	24.221	24.1715
[K].STSTPTSPGPR.[T]_Q8WWM7_1xPhospho_[S/T]	[K].STSTPTSPGPR.[T]	Q8WWM7	ATXN2L	24.2821	24.9285	23.0801	24.6744	25.2024	24.2019
[R].RSSQPSPTAVPASDSPPTKQEVK.[K]_Q3KQU3_3xPhospho_[S113_S116_S123]	[R].RSSQPSPTAVPASDSPPTKQEVK.[K]	Q3KQU3	MAP7D1	25.4033	24.5194	25.0042	26.0347	24.2773	25.4049
[R].TGGPAYGPSSDVSTASETESEKR.[E]_P51116_1xPhospho_[S/T/Y]	[R].TGGPAYGPSSDVSTASETESEKR.[E]	P51116	FXR2	27.7916	26.3981	26.4499	28.1486	26.5864	27.3945
[R].DRESRSPFLKPDER.[A]_Q9H7N4_2xPhospho_[S872_S874]	[R].DRESRSPFLKPDER.[A]	Q9H7N4	SCAF1	27.706	27.2649	27.5472	27.4766	27.2407	27.5211
[R].ILIPSDIESSK.[S]_P30414_1xPhospho_[S463]	[R].ILIPSDIESSK.[S]	P30414	NKTR	24.5193	23.2044	23.2927	25.7466	25.1195	23.9851
[R].SSGSETEQVVDFSDR.[E]_O95251_1xPhospho_[S/T]	[R].SSGSETEQVVDFSDR.[E]	O95251	KAT7	22.554	20.6066	21.6694	21.532	19.7036	22.3131
[R].GNTESKTDGDDTETVPSEQSHASGK.[L]_Q9BQ70_1xPhospho_[T/S]	[R].GNTESKTDGDDTETVPSEQSHASGK.[L]	Q9BQ70	TCF25	23.5795	23.0886	23.9451	24.5124	23.8909	24.2759
[K].DGDSYDPYDFSDTEEEMPQVHTPK.[T]_A0A499FHX9_1xPhospho_[S/Y/T]	[K].DGDSYDPYDFSDTEEEMPQVHTPK.[T]	A0A499FHX9	MCM3	24.148	20.5598	23.2632	14.4305	14.4442	14.4167
[R].KLSLSEGK.[V]_Q49A26_1xPhospho_[S130]	[R].KLSLSEGK.[V]	Q49A26	GLYR1	26.3922	26.3439	26.439	27.1362	26.8051	26.4746
[K].WAHDKFSGEEGEIEDDESGTENREEK.[D]_Q9Y2W1_2xPhospho_[S928_S939]	[K].WAHDKFSGEEGEIEDDESGTENREEK.[D]	Q9Y2W1	THRAP3	24.2457	22.3263	20.2872	26.6766	24.2766	25.2052
[K].TEIMSPLYQDEAPK.[G]_Q8IY81_1xPhospho_[S584]	[K].TEIMSPLYQDEAPK.[G]	Q8IY81	FTSJ3	24.3199	22.6801	23.5566	23.7146	22.6368	22.0913
[K].AGYSTDESSSSSLHATR.[T]_P51116_2xPhospho_[S414_S]	[K].AGYSTDESSSSSLHATR.[T]	P51116	FXR2	26.0397	25.2751	25.9556	26.9955	24.1545	26.9711
[K].WDKDDFESEEEDVK.[S]_Q7Z6E9_1xPhospho_[S1328]	[K].WDKDDFESEEEDVK.[S]	Q7Z6E9	RBBP6	29.934	28.0409	28.5293	29.7678	28.856	29.7503
[R].EPEAASSRGSPVR.[V]_Q53GS9_1xPhospho_[S46]	[R].EPEAASSRGSPVR.[V]	Q53GS9	USP39	25.7143	24.495	25.1695	24.3659	25.3667	25.8165
[K].TAQSPAMVGSPIR.[S]_Q5VWG9_1xPhospho_[S297]	[K].TAQSPAMVGSPIR.[S]	Q5VWG9	TAF3	24.6962	23.8322	24.3976	24.5322	24.3729	23.1565
[K].KTAHNSEADLEESFNEHELEPSSPK.[S]_Q8IWS0_2xPhospho_[S/T]	[K].KTAHNSEADLEESFNEHELEPSSPK.[S]	Q8IWS0	PHF6	29.8252	29.1743	28.9674	29.5128	28.6409	29.1264
[K].SPLAMSHASGVKTSPDPR.[Q]_Q1ED39_1xPhospho_[S/T]	[K].SPLAMSHASGVKTSPDPR.[Q]	Q1ED39	KNOP1	25.4642	25.302	25.6106	25.6205	25.3167	25.3999
[K].NSKYEYDPDISPPR.[K]_Q9BRD0_1xPhospho_[S325]	[K].NSKYEYDPDISPPR.[K]	Q9BRD0	BUD13	26.751	25.1458	25.4215	26.2834	25.6101	26.5203
[K].KELSPAGSISK.[N]_A0A494C0W0_1xPhospho_[S644]	[K].KELSPAGSISK.[N]	A0A494C0W0	PARN	23.4819	23.0554	23.8106	23.6666	24.321	22.4358
[R].RTGGPAYGPSSDVSTASETESEKR.[E]_P51116_3xPhospho_[S450_S453_S]	[R].RTGGPAYGPSSDVSTASETESEKR.[E]	P51116	FXR2	22.5593	21.5485	22.1517	23.1079	22.7531	22.2814
[K].VFGSLER.[G]_Q14680_1xPhospho_[S529]	[K].VFGSLER.[G]	Q14680	MELK	24.1355	24.6493	24.2009	25.3703	24.0169	24.3513
[R].RHSSDINHLVTQGRESPEGSYTDDANQEVR.[G]_Q5T0N5_2xPhospho_[S489_S501]	[R].RHSSDINHLVTQGRESPEGSYTDDANQEVR.[G]	Q5T0N5	FNBP1L	22.7447	23.0229	22.3996	22.1841	23.3184	23.7043
[K].GTNTSSPYDAGADYLR.[A]_Q8ND82_1xPhospho_[S/T]	[K].GTNTSSPYDAGADYLR.[A]	Q8ND82	ZNF280C	24.2433	24.2475	24.0837	24.2586	24.513	24.3705
[K].ILSSMGNDDKSSIAGSEDAEPLAPPIKPIKPVTR.[N]_Q03164_2xPhospho_[S]	[K].ILSSMGNDDKSSIAGSEDAEPLAPPIKPIKPVTR.[N]	Q03164	KMT2A	24.9567	22.9304	22.7141	25.7841	22.9538	23.4937
[R].ALVEFESNPEETREPGSPPSVQR.[A]_Q9H6F5_1xPhospho_[S/T]	[R].ALVEFESNPEETREPGSPPSVQR.[A]	Q9H6F5	CCDC86	31.2937	30.0611	30.2941	31.4303	30.1254	30.9008
[R].GSPTRPNPPVR.[N]_Q14195_1xPhospho_[S522]	[R].GSPTRPNPPVR.[N]	Q14195	DPYSL3	26.1894	25.0382	24.7082	26.1799	24.8534	25.1141
[K].KETESEAEDNLDDLEKHLR.[E]_A9Z1X7_2xPhospho_[T881_S883]	[K].KETESEAEDNLDDLEKHLR.[E]	A9Z1X7	SRRM1	22.7139	21.7422	17.0592	21.158	21.2553	21.3463
[R].RASAGPAPGPVVTAEGLHPSLPSPTGNSTPLGSSK.[E]_Q4KMP7_2xPhospho_[S/T]	[R].RASAGPAPGPVVTAEGLHPSLPSPTGNSTPLGSSK.[E]	Q4KMP7	TBC1D10B	24.4514	24.4619	23.5514	25.2379	24.3235	24.9773
[R].ARVSGDDFSVPSK.[N]_Q15361_1xPhospho_[S403]	[R].ARVSGDDFSVPSK.[N]	Q15361	TTF1	24.0726	24.3707	24.7578	24.8629	23.8463	25.021
[R].SGSMDPSGAHPSVR.[Q]_Q07666_1xPhospho_[S]	[R].SGSMDPSGAHPSVR.[Q]	Q07666	KHDRBS1	23.737	23.0743	22.7253	26.1914	24.2173	24.0712
[K].EGTAPSENGETKAEEAQKTESVDNEGE.[-]_Q15651_1xPhospho_[S/T]	[K].EGTAPSENGETKAEEAQKTESVDNEGE.[-]	Q15651	HMGN3	22.4357	22.4647	22.4931	24.8574	22.5076	20.5507
[R].SESPDLILHDSGVSAAR.[A]_P0CG40_1xPhospho_[S]	[R].SESPDLILHDSGVSAAR.[A]	P0CG40	SP9	24.8102	23.1718	23.3759	25.3195	23.1494	23.8486
[R].KSQVAELNDDDKDDEIVFK.[Q]_Q9BYG3_1xPhospho_[S247]	[R].KSQVAELNDDDKDDEIVFK.[Q]	Q9BYG3	NIFK	22.7143	22.2317	22.2815	23.4017	23.2163	23.0035
[R].RADDFPVRDDPSDVTDEDEGPAEPPPPPK.[L]_Q3YEC7_2xPhospho_[S596_T599]	[R].RADDFPVRDDPSDVTDEDEGPAEPPPPPK.[L]	Q3YEC7	RABL6	23.1061	21.0045	20.5559	25.443	20.9108	21.6077
[R].SRSPLLVTVVESDPRPQGQPR.[R]_A0A2R8YH03_1xPhospho_[S]	[R].SRSPLLVTVVESDPRPQGQPR.[R]	A0A2R8YH03	TASOR2	24.7201	23.204	23.1987	27.0137	25.7097	25.4287
[K].NDDSSKEIPGSEGELMPHR.[T]_Q96L73_2xPhospho_[S1492_S1498]	[K].NDDSSKEIPGSEGELMPHR.[T]	Q96L73	NSD1	22.3291	21.9558	21.7735	23.8973	20.9605	23.6961
[R].HNGSLSPGLEARDPLEAR.[E]_Q9C0C2_1xPhospho_[S]	[R].HNGSLSPGLEARDPLEAR.[E]	Q9C0C2	TNKS1BP1	22.9663	22.8105	21.9594	22.8116	22.8058	22.8173
[R].MDRTPPPPTLSPAAITVGR.[G]_Q8NDX5_2xPhospho_[T609_S/T]	[R].MDRTPPPPTLSPAAITVGR.[G]	Q8NDX5	PHC3	24.567	23.3626	22.9211	25.519	25.6814	24.3025
[R].NTSAEKELSSPISPK.[S]_E9PGC8_2xPhospho_[S2257_S2260]	[R].NTSAEKELSSPISPK.[S]	E9PGC8	MAP1A	21.1208	21.4732	20.6536	22.4761	22.7545	22.1307
[R].TADGRVSPAGGTLDDKPK.[E]_Q8WY36_1xPhospho_[S/T]	[R].TADGRVSPAGGTLDDKPK.[E]	Q8WY36	BBX	27.0664	26.8856	27.4023	28.1233	27.8421	28.0748
[K].SEGSPVLPHEPAK.[V]_Q9UKE5_1xPhospho_[S]	[K].SEGSPVLPHEPAK.[V]	Q9UKE5	TNIK	26.4889	24.4432	24.3544	25.8569	25.035	24.7366
[K].QLSVEPYSQEEAER.[A]_O00488_1xPhospho_[S/Y]	[K].QLSVEPYSQEEAER.[A]	O00488	ZNF593	21.7707	21.7299	21.8104	21.4243	19.9656	22.1347
[K].AVSFHLVHR.[S]_Q96GA3_1xPhospho_[S17]	[K].AVSFHLVHR.[S]	Q96GA3	LTV1	21.0728	22.8356	22.5487	23.3498	23.041	21.5329
[K].RPMEEDGEEKSPSKK.[K]_Q12906_1xPhospho_[S]	[K].RPMEEDGEEKSPSKK.[K]	Q12906	ILF3	21.8919	24.546	23.936	21.1123	26.2858	24.3874
[R].HPKGEEGSDDDETENGPKPK.[K]_Q6PD62_1xPhospho_[S/T]	[R].HPKGEEGSDDDETENGPKPK.[K]	Q6PD62	CTR9	23.6341	21.2117	22.8812	26.9076	21.9201	23.6669
[R].LLGLTPPEGGAGDRSEEEASSTEKPTK.[A]_Q9UGY1_1xPhospho_[S/T]	[R].LLGLTPPEGGAGDRSEEEASSTEKPTK.[A]	Q9UGY1	NOL12	30.7422	29.828	29.7937	30.9087	29.6766	30.8481
[R].SPPSSSEIFTPAHEENVR.[F]_I3L4Q0_1xPhospho_[S42]	[R].SPPSSSEIFTPAHEENVR.[F]	I3L4Q0	MCRIP1	24.4099	23.9639	24.2345	25.1441	24.3899	24.9346
[K].EKIPSHHFMPGSPTK.[T]_Q9HCI7_1xPhospho_[S/T]	[K].EKIPSHHFMPGSPTK.[T]	Q9HCI7	MSL2	25.29	23.2994	23.0443	20.2215	24.4024	21.2424
[R].THSGEKPYPCPQCGRR.[F]_Q96H86_1xPhospho_[Y343]	[R].THSGEKPYPCPQCGRR.[F]	Q96H86	ZNF764	27.1372	26.1158	25.981	26.1344	26.8882	26.7898
[R].VQAGPGSPR.[R]_Q6PK04_1xPhospho_[S19]	[R].VQAGPGSPR.[R]	Q6PK04	CCDC137	28.0882	28.4421	28.3642	27.937	29.1782	29.4004
[R].RTPGNQTPVMPSASPILHSQGK.[E]_Q9UIF8_1xPhospho_[S]	[R].RTPGNQTPVMPSASPILHSQGK.[E]	Q9UIF8	BAZ2B	21.8787	22.0649	21.6648	27.897	22.9029	28.8742
[K].SGEVAEGEARSPSHK.[K]_O00257_1xPhospho_[S]	[K].SGEVAEGEARSPSHK.[K]	O00257	CBX4	24.6868	24.7086	24.6647	18.0037	26.0608	25.9029
[K].SYTLVVAK.[D]_O43491_1xPhospho_[Y/S/T]	[K].SYTLVVAK.[D]	O43491	EPB41L2	21.963	22.6393	23.1415	22.7204	22.8345	24.3815
[R].KGSKVGDFGDAINWPTPGEIAHK.[S]_Q6PKG0_1xPhospho_[S165]	[R].KGSKVGDFGDAINWPTPGEIAHK.[S]	Q6PKG0	LARP1	23.6871	21.4838	19.2695	22.3003	20.9001	21.7349
[R].SSSSDSIHSVR.[G]_Q8WYL5_1xPhospho_[S]	[R].SSSSDSIHSVR.[G]	Q8WYL5	SSH1	23.1805	23.0257	23.3203	23.496	23.1566	23.7706
[K].TAHNSEAADLEESFNEHELEPSSPK.[S]_A0A0D9SGE8_1xPhospho_[S]	[K].TAHNSEAADLEESFNEHELEPSSPK.[S]	A0A0D9SGE8	PHF6	31.6899	31.2671	30.7358	31.6751	31.099	31.4782
[K].EIPSATQSPISK.[K]_Q9BQG0_1xPhospho_[S/T]	[K].EIPSATQSPISK.[K]	Q9BQG0	MYBBP1A	26.4245	25.8211	26.4096	26.9346	26.2385	26.3115
[K].EANANGSSPEPVK.[A]_Q3KQU3_1xPhospho_[S]	[K].EANANGSSPEPVK.[A]	Q3KQU3	MAP7D1	25.3826	25.2524	25.502	25.7532	26.9013	26.9231
[K].SDSPESDAEREK.[D]_A0A7N4I394_2xPhospho_[S922_S925]	[K].SDSPESDAEREK.[D]	A0A7N4I394	PRPF40A	21.9571	21.4738	22.3185	22.7828	22.3747	23.6999
[K].GVVTNGLDLSPADEK.[K]_P07197_1xPhospho_[S837]	[K].GVVTNGLDLSPADEK.[K]	P07197	NEFM	27.467	26.0514	26.2922	27.4278	25.991	27.157
[R].DHSPTPSVFNSDEER.[Y]_Q6UN15_2xPhospho_[S/T]	[R].DHSPTPSVFNSDEER.[Y]	Q6UN15	FIP1L1	24.0319	22.9483	23.9877	25.3797	22.9484	26.0587
[K].HGLAHDEMKSPR.[E]_Q9Y2W1_1xPhospho_[S698]	[K].HGLAHDEMKSPR.[E]	Q9Y2W1	THRAP3	19.1624	20.8164	21.5668	20.6769	21.8037	21.3476
[K].SILVSPTGPSR.[V]_Q14684_1xPhospho_[S/T]	[K].SILVSPTGPSR.[V]	Q14684	RRP1B	26.0071	24.0676	24.2605	26.375	25.9956	25.4795
[K].KVQIPVSRPDPEPVSDNEEDSYDEEIHDPR.[S]_G5E9E7_2xPhospho_[S/Y]	[K].KVQIPVSRPDPEPVSDNEEDSYDEEIHDPR.[S]	G5E9E7	TJP1	25.1144	23.9818	21.4696	27.081	23.5711	23.7966
[R].DRESRSPFLKPDER.[A]_Q9H7N4_1xPhospho_[S]	[R].DRESRSPFLKPDER.[A]	Q9H7N4	SCAF1	25.9728	28.4213	28.4724	28.4049	28.8378	28.5962
[R].QQDLHLESPQRQPEYSPESPR.[C]_Q9H6F5_2xPhospho_[S/Y]	[R].QQDLHLESPQRQPEYSPESPR.[C]	Q9H6F5	CCDC86	28.636	27.3547	28.2755	29.009	26.883	28.7786
[K].SEPHSPGIPEIFR.[T]_Q8ND82_1xPhospho_[S]	[K].SEPHSPGIPEIFR.[T]	Q8ND82	ZNF280C	24.1457	28.2082	27.9941	25.5009	24.2112	23.388
[R].EREPEAASSRGSPVR.[V]_Q53GS9_1xPhospho_[S]	[R].EREPEAASSRGSPVR.[V]	Q53GS9	USP39	28.0165	27.224	27.4323	26.8534	27.9764	27.5738
[K].ASLGSLEGEAEAEASSPKGK.[F]_Q09666_1xPhospho_[S]	[K].ASLGSLEGEAEAEASSPKGK.[F]	Q09666	AHNAK	25.1447	24.7512	23.1071	24.7044	23.9718	23.5208
[R].SGSSPEVKDKPR.[A]_Q9UQ35_1xPhospho_[S1601]	[R].SGSSPEVKDKPR.[A]	Q9UQ35	SRRM2	20.6255	22.0315	22.1491	22.6278	22.8318	23.066
[K].GADNDGSGSESGYTTPK.[K]_Q7Z417_2xPhospho_[S/T]	[K].GADNDGSGSESGYTTPK.[K]	Q7Z417	NUFIP2	22.6114	21.7951	21.634	25.0553	22.8528	23.5118
[K].SLSPPQSQSK.[L]_I3L4C2_1xPhospho_[S358]	[K].SLSPPQSQSK.[L]	I3L4C2	BAIAP2	23.3065	22.1521	22.2088	23.6108	23.2131	23.8814
[K].DMESPTKLDVTLAK.[D]_E7EVA0_1xPhospho_[S/T]	[K].DMESPTKLDVTLAK.[D]	E7EVA0	MAP4	27.3012	27.4638	27.1698	28.6145	27.6234	28.2085
[R].STTSQVTPAEEKDGHSPMSK.[G]_E9PGC8_1xPhospho_[S2902]	[R].STTSQVTPAEEKDGHSPMSK.[G]	E9PGC8	MAP1A	22.3078	22.2274	22.3839	23.922	22.8917	26.1314
[K].ISLSKSPTKTDPK.[N]_Q5BKZ1_1xPhospho_[S270]	[K].ISLSKSPTKTDPK.[N]	Q5BKZ1	ZNF326	25.2929	24.8942	24.5096	26.3203	25.718	25.8595
[K].LMFKTEGPDSD.[-]_P04637_1xPhospho_[S392]	[K].LMFKTEGPDSD.[-]	P04637	TP53	24.6272	26.0583	24.3616	26.9671	27.1119	24.9477
[K].QAEVANQETKEDLPAENGETKTEESPASDEAGEK.[E]_P05114_1xPhospho_[S/T]	[K].QAEVANQETKEDLPAENGETKTEESPASDEAGEK.[E]	P05114	HMGN1	21.8148	21.7005	21.5763	22.6781	22.0184	20.7676
[K].AGGSAALSPSKK.[R]_Q92522_1xPhospho_[S31]	[K].AGGSAALSPSKK.[R]	Q92522	H1-10	26.8445	30.5771	30.7244	22.6247	30.8099	31.1381
[K].AAGSPSSSDQDEKLPGQDESTAGTSEQNDILK.[V]_Q9Y520_1xPhospho_[S]	[K].AAGSPSSSDQDEKLPGQDESTAGTSEQNDILK.[V]	Q9Y520	PRRC2C	23.1911	22.2894	21.1365	23.7407	22.8279	23.2796
[K].VNFSEEGETEEDDQDSSHSSVTTVK.[A]_J3KN66_1xPhospho_[T/S]	[K].VNFSEEGETEEDDQDSSHSSVTTVK.[A]	J3KN66	TOR1AIP1	22.7147	22.4577	21.837	24.4431	22.0587	23.2989
[K].FSPIQEKSPK.[Q]_O43683_1xPhospho_[S661]	[K].FSPIQEKSPK.[Q]	O43683	BUB1	21.9344	22.296	21.4506	21.7689	20.3586	21.1154
[K].NENTEGSPQEDGVELEGLK.[Q]_P11388_1xPhospho_[S/T]	[K].NENTEGSPQEDGVELEGLK.[Q]	P11388	TOP2A	22.1646	20.064	21.5409	22.9475	21.0869	22.2217
[R].RPDPDSDEDEDYERERR.[K]_Q96I25_1xPhospho_[S155]	[R].RPDPDSDEDEDYERERR.[K]	Q96I25	RBM17	24.0306	24.1393	23.9131	25.0647	25.1575	24.8897
[R].QPVSEPPADQVASDMPHSPTLR.[V]_Q6W2J9_1xPhospho_[S/T]	[R].QPVSEPPADQVASDMPHSPTLR.[V]	Q6W2J9	BCOR	22.9308	21.4004	21.222	23.5527	24.5308	23.5873
[R].LLEDSEESSEETVSR.[A]_O60231_1xPhospho_[S]	[R].LLEDSEESSEETVSR.[A]	O60231	DHX16	21.6593	23.282	20.9863	21.0456	21.5871	21.639
[K].DSDYVYPSLESDEDNPIFK.[S]_O75151_1xPhospho_[S]	[K].DSDYVYPSLESDEDNPIFK.[S]	O75151	PHF2	25.7804	22.3292	22.2768	26.8954	21.8757	21.5527
[R].IPYPGRSPQDLASTSR.[A]_Q9HC52_1xPhospho_[S/Y]	[R].IPYPGRSPQDLASTSR.[A]	Q9HC52	CBX8	25.7701	24.3175	24.7966	25.1557	25.1718	24.0105
[K].HQEVQDQDPVFQGSDSSGYQSDHKKK.[K]_Q3B726_1xPhospho_[S/Y]	[K].HQEVQDQDPVFQGSDSSGYQSDHKKK.[K]	Q3B726	POLR1F	23.3003	24.071	24.0236	24.7687	24.0582	24.4968
[K].TQSLPVTEK.[V]_Q9NQW6_1xPhospho_[S485]	[K].TQSLPVTEK.[V]	Q9NQW6	ANLN	22.9695	21.9406	21.9346	24.0123	23.0403	23.5287
[R].VASPTSGVK.[R]_Q9Y4H2_1xPhospho_[S1100]	[R].VASPTSGVK.[R]	Q9Y4H2	IRS2	22.9255	22.946	22.9046	19.2129	23.2438	23.3573
[R].GSYGSDAEEEEYR.[Q]_A0A2R8YDH4_1xPhospho_[S/Y]	[R].GSYGSDAEEEEYR.[Q]	A0A2R8YDH4	A0A2R8YDH4	22.4305	22.5102	22.9273	23.3478	20.9386	22.4564
[R].ALVEFESNPEETREPGSPPSVQR.[A]_Q9H6F5_2xPhospho_[T/S]	[R].ALVEFESNPEETREPGSPPSVQR.[A]	Q9H6F5	CCDC86	23.4899	22.9528	22.0875	23.7696	23.1652	22.1054
[K].SSDQPLTVPVSPK.[F]_Q9ULW0_1xPhospho_[S738]	[K].SSDQPLTVPVSPK.[F]	Q9ULW0	TPX2	25.4812	24.2336	24.1519	26.0088	25.0136	24.7176
[K].VYEDSGIPLPAESPK.[K]_Q8IXM2_1xPhospho_[S96]	[K].VYEDSGIPLPAESPK.[K]	Q8IXM2	C17orf49	25.7758	23.5449	23.2464	25.891	20.5495	24.4934
[R].LNNNYLMSGKNDVDDEEVHGSSDDSKQSK.[V]_Q03188_2xPhospho_[S709_S]	[R].LNNNYLMSGKNDVDDEEVHGSSDDSKQSK.[V]	Q03188	CENPC	24.5963	24.1037	22.7197	24.9685	22.1747	23.8923
[R].DQGFRGDGGSTTGLSATPPASLPGSLTNVK.[A]_H7C560_1xPhospho_[T/S]	[R].DQGFRGDGGSTTGLSATPPASLPGSLTNVK.[A]	H7C560	BRAF	22.948	23.8519	23.2402	22.5806	21.6635	18.5011
[R].RDSSDDWEIPDGQITVGQR.[I]_H7C560_1xPhospho_[S]	[R].RDSSDDWEIPDGQITVGQR.[I]	H7C560	BRAF	27.1268	25.7472	25.1953	23.6471	23.2401	22.671
[R].EHSPSESEKEVVGADPR.[G]_Q12986_2xPhospho_[S150_S152]	[R].EHSPSESEKEVVGADPR.[G]	Q12986	NFX1	21.6544	21.5994	21.7074	21.8652	21.4018	22.4322
[R].RRSSPSARPPDVPGQQPQAAK.[S]_Q96JP5_1xPhospho_[S]	[R].RRSSPSARPPDVPGQQPQAAK.[S]	Q96JP5	ZFP91	28.3401	26.9381	27.2458	27.7416	26.6285	25.8601
[R].RRPSPQPSPR.[D]_Q9UQ35_1xPhospho_[S2702]	[R].RRPSPQPSPR.[D]	Q9UQ35	SRRM2	27.3576	28.8704	29.1635	28.4029	30.2015	30.2384
[K].KLNLAPAATTSNEPSGNNPPTHLSLDPTNAENTASQSPR.[T]_Q9UER7_1xPhospho_[S]	[K].KLNLAPAATTSNEPSGNNPPTHLSLDPTNAENTASQSPR.[T]	Q9UER7	DAXX	21.1288	21.5134	20.603	22.3314	19.5552	21.528
[R].NAVASVQNGPGGGPSSSSIGSASKSDESSTEETDKSR.[E]_Q8NI27_1xPhospho_[S1199]	[R].NAVASVQNGPGGGPSSSSIGSASKSDESSTEETDKSR.[E]	Q8NI27	THOC2	21.295	21.2807	21.3092	23.8057	23.8844	23.5357
[K].GAGGSPVGVEEGLVNVGTGQK.[L]_Q7Z5J4_1xPhospho_[S1374]	[K].GAGGSPVGVEEGLVNVGTGQK.[L]	Q7Z5J4	RAI1	24.371	22.9457	23.1746	24.8501	23.8663	23.6117
[R].NFQAATESVPNSGNIHNGSLEQTEEPETSSHSPSR.[H]_A0A1B0GVL4_1xPhospho_[S/T]	[R].NFQAATESVPNSGNIHNGSLEQTEEPETSSHSPSR.[H]	A0A1B0GVL4	FAM193A	24.2345	22.9127	22.6878	24.5412	23.1632	24.1654
[R].TFLEGDWTSPSK.[S]_Q8NDT2_1xPhospho_[S]	[R].TFLEGDWTSPSK.[S]	Q8NDT2	RBM15B	23.4142	23.9774	23.1114	24.9557	24.0868	24.1935
[K].TPISPLK.[T]_Q9NQW6_1xPhospho_[S323]	[K].TPISPLK.[T]	Q9NQW6	ANLN	25.3395	24.4343	24.9487	26.1157	25.1851	24.9571
[K].TQQLHPVLQKPSVFGNDSDDDDETSVSESLQR.[E]_Q9H0G5_1xPhospho_[S/T]	[K].TQQLHPVLQKPSVFGNDSDDDDETSVSESLQR.[E]	Q9H0G5	NSRP1	25.5223	23.1713	21.4052	25.9749	21.1026	21.1476
[R].GGPGAAPGGASPASSSSAASSPSSGRAPGAAPSAAAK.[S]_Q9BXK1_1xPhospho_[S]	[R].GGPGAAPGGASPASSSSAASSPSSGRAPGAAPSAAAK.[S]	Q9BXK1	KLF16	22.4155	21.3568	21.8275	22.5716	22.2438	22.417
[R].RFSEGVLQSPSQDQEK.[L]_Q9C0C2_1xPhospho_[S429]	[R].RFSEGVLQSPSQDQEK.[L]	Q9C0C2	TNKS1BP1	22.9439	23.0161	21.3826	24.7462	23.7645	20.6406
[R].YQQETSVSQLPGRPKSPLSK.[M]_Q9HCD6_1xPhospho_[S1579]	[R].YQQETSVSQLPGRPKSPLSK.[M]	Q9HCD6	TANC2	24.2821	23.4978	23.1878	24.0328	23.6932	23.2436
[R].REDSMEDRGEEDDSLAIKPPQQMSR.[K]_P21127_1xPhospho_[S]	[R].REDSMEDRGEEDDSLAIKPPQQMSR.[K]	P21127	CDK11B	26.3829	25.5453	24.7292	24.5731	26.5461	26.217
[K].VKPETPPRQSHSGSISPYPK.[V]_Q9UQ35_1xPhospho_[T/S]	[K].VKPETPPRQSHSGSISPYPK.[V]	Q9UQ35	SRRM2	25.6606	24.9624	24.6665	26.8509	26.8542	26.951
[R].DHSNNDREVPPDLTK.[R]_Q8NI27_1xPhospho_[S1486]	[R].DHSNNDREVPPDLTK.[R]	Q8NI27	THOC2	21.4323	22.3519	21.8875	22.4608	23.1622	23.0893
[R].YEPQSPGYEPRSPGYEPR.[S]_Q9H5H4_2xPhospho_[S125_S132]	[R].YEPQSPGYEPRSPGYEPR.[S]	Q9H5H4	ZNF768	23.5569	23.7986	22.2356	23.8601	23.7407	23.3034
[K].RPLDSPEAEELPAMK.[R]_Q5VWG9_1xPhospho_[S183]	[K].RPLDSPEAEELPAMK.[R]	Q5VWG9	TAF3	25.0304	22.7411	23.1905	24.3466	22.6898	23.1907
[R].QPTPPFFGR.[D]_Q96PK6_1xPhospho_[T206]	[R].QPTPPFFGR.[D]	Q96PK6	RBM14-RBM4	26.1905	26.809	26.5593	28.0105	27.982	28.0771
[K].IPGTPGAGGRLSPENNQVLTKK.[K]_Q16514_1xPhospho_[S51]	[K].IPGTPGAGGRLSPENNQVLTKK.[K]	Q16514	TAF12	22.5143	23.2556	22.932	24.4597	24.7072	21.6126
[K].RGRPPAEKLSPNPPNLTK.[K]_A0A0A0MT49_1xPhospho_[S1486]	[K].RGRPPAEKLSPNPPNLTK.[K]	A0A0A0MT49	A0A0A0MT49	21.492	21.8675	22.7422	23.5699	21.8638	22.315
[K].ELQGDGPPSSPTNDPTVK.[Y]_Q12873_1xPhospho_[S]	[K].ELQGDGPPSSPTNDPTVK.[Y]	Q12873	CHD3	25.321	24.3927	24.6972	26.2251	24.9341	25.33
[R].SGGGSGGSGGQVSLKK.[S]_Q9H7N4_1xPhospho_[S]	[R].SGGGSGGSGGQVSLKK.[S]	Q9H7N4	SCAF1	24.3064	24.1489	24.4485	21.2422	22.5991	24.2284
[R].DVTNFTVGGFAPMSPR.[I]_O00267_1xPhospho_[S666]	[R].DVTNFTVGGFAPMSPR.[I]	O00267	SUPT5H	21.2077	19.7692	20.6608	20.9319	20.0864	20.5702
[R].ADGYEPPVQESV.[-]_P61247_1xPhospho_[S263]	[R].ADGYEPPVQESV.[-]	P61247	RPS3A	23.9304	23.9743	24.017	25.4456	23.6371	24.5374
[R].EKSPVREPVDNLSPEER.[D]_Q86U06_1xPhospho_[S149]	[R].EKSPVREPVDNLSPEER.[D]	Q86U06	RBM23	26.8788	26.6421	27.1598	27.8122	27.2976	27.1163
[K].NSSPEKHILENKIDATK.[I]_E7EVA0_1xPhospho_[S]	[K].NSSPEKHILENKIDATK.[I]	E7EVA0	MAP4	24.4599	25.2972	24.1626	25.3487	25.4623	24.3057
[R].SSSTSDILEPFTVER.[A]_A0A7P0TAR5_1xPhospho_[S/T]	[R].SSSTSDILEPFTVER.[A]	A0A7P0TAR5	RALGAPA1	23.9905	24.27	22.4893	24.7113	23.9878	21.0359
[R].TRSWDSSSPVDRPEPEAASPTTR.[T]_Q86WB0_1xPhospho_[S/T]	[R].TRSWDSSSPVDRPEPEAASPTTR.[T]	Q86WB0	ZC3HC1	22.6568	23.5212	23.1031	24.2068	23.7651	24.3784
[R].ATSSTQSLAR.[L]_Q14980_1xPhospho_[S1853]	[R].ATSSTQSLAR.[L]	Q14980	NUMA1	24.9139	24.7364	25.0718	25.8479	25.564	25.5045
[R].RLSLGQGDSTEAATEERGPR.[A]_A0A494C1T9_1xPhospho_[S1204]	[R].RLSLGQGDSTEAATEERGPR.[A]	A0A494C1T9	FAM83H	25.5418	25.5733	25.1006	25.8993	25.7824	25.4829
[K].DGSSPPLLEK.[Q]_Q6W2J9_1xPhospho_[S]	[K].DGSSPPLLEK.[Q]	Q6W2J9	BCOR	25.9242	23.7854	24.0448	26.8509	26.0845	26.801
[R].ARSTPSPVLQPR.[D]_Q8TEK3_2xPhospho_[S902_T/S]	[R].ARSTPSPVLQPR.[D]	Q8TEK3	DOT1L	22.5693	22.6694	23.0527	24.2566	24.6388	24.1372
[K].SPAVATSTAAPPPPSSPLPSK.[S]_Q14157_1xPhospho_[S/T]	[K].SPAVATSTAAPPPPSSPLPSK.[S]	Q14157	UBAP2L	26.8643	26.5741	26.2879	26.5382	26.6196	26.0153
[K].EGMNPSYDEYADSDEDQHDAYLER.[M]_Q08945_1xPhospho_[S/Y]	[K].EGMNPSYDEYADSDEDQHDAYLER.[M]	Q08945	SSRP1	26.9139	25.2351	24.8146	27.8748	25.8821	23.6168
[R].TGGIGDSRPPSFHPHAGGGSQENLDNDTETDSLVSAQR.[E]_Q92997_1xPhospho_[S/T]	[R].TGGIGDSRPPSFHPHAGGGSQENLDNDTETDSLVSAQR.[E]	Q92997	DVL3	26.2842	25.2857	25.016	26.2945	24.7785	25.7978
[K].IYHLPDAESDEDEDFKEQTR.[L]_Q15019_1xPhospho_[S218]	[K].IYHLPDAESDEDEDFKEQTR.[L]	Q15019	SEPTIN2	29.1753	28.0285	27.4211	29.2756	27.8434	28.1824
[R].RHPKGEEGSDDDETENGPKPK.[K]_Q6PD62_1xPhospho_[S/T]	[R].RHPKGEEGSDDDETENGPKPK.[K]	Q6PD62	CTR9	22.8373	23.2042	23.7007	23.5233	23.0819	24.5661
[R].RPSPQPSPR.[D]_Q9UQ35_1xPhospho_[S2702]	[R].RPSPQPSPR.[D]	Q9UQ35	SRRM2	25.4393	25.8469	26.2367	25.1584	27.1854	27.21
[K].LGVSVSPSR.[A]_E7ERS3_2xPhospho_[S556_S558]	[K].LGVSVSPSR.[A]	E7ERS3	ZC3H18	21.7733	21.5556	21.9624	23.3832	22.2205	23.0652
[R].GGSREYDTGGGSSSSR.[L]_Q96T37_1xPhospho_[S109]	[R].GGSREYDTGGGSSSSR.[L]	Q96T37	RBM15	24.8361	25.6279	25.8689	24.9152	26.9401	26.9035
[K].TAADVVSPGANSVDSR.[V]_Q01804_1xPhospho_[S1006]	[K].TAADVVSPGANSVDSR.[V]	Q01804	OTUD4	20.8887	22.6507	21.3952	23.3344	21.3637	22.6622
[R].KNDMDEPPPLDYGSGEDDGKSDK.[R]_Q12873_1xPhospho_[Y/S]	[R].KNDMDEPPPLDYGSGEDDGKSDK.[R]	Q12873	CHD3	23.5991	23.1901	22.7393	24.375	23.2071	23.9934
[K].AAAAAWEEPSSGNGTAR.[A]_Q9P258_1xPhospho_[T/S]	[K].AAAAAWEEPSSGNGTAR.[A]	Q9P258	RCC2	23.1869	22.422	23.0685	23.9828	22.4458	23.7402
[K].EVPSKEEPSPVKAEVAEK.[Q]_P46821_1xPhospho_[S]	[K].EVPSKEEPSPVKAEVAEK.[Q]	P46821	MAP1B	24.8451	24.847	24.7419	25.0817	24.6024	24.6619
[R].AGDPGEMPQSPTGLGQPK.[R]_Q9UIF9_1xPhospho_[S1397]	[R].AGDPGEMPQSPTGLGQPK.[R]	Q9UIF9	BAZ2A	23.7055	22.9366	23.3636	24.8366	22.884	23.2011
[R].LSSLRASTSKSESSQK.[-]_P62753_1xPhospho_[S/T]	[R].LSSLRASTSKSESSQK.[-]	P62753	RPS6	28.0841	28.4779	27.5406	28.3349	28.4785	26.5353
[K].DGDKSPMSSLQISNEK.[N]_Q9UER7_1xPhospho_[S]	[K].DGDKSPMSSLQISNEK.[N]	Q9UER7	DAXX	28.2931	28.1475	28.2737	29.1206	28.3499	28.4643
[K].TGSGSPFAGNSPAREGEQDAASLK.[D]_Q9UPT8_2xPhospho_[S1269_S]	[K].TGSGSPFAGNSPAREGEQDAASLK.[D]	Q9UPT8	ZC3H4	20.7246	24.1801	22.068	23.8135	23.2942	24.2934
[K].YAQGFLPEKLPQQDHTTTTDSEMEEPYLQESK.[E]_Q8IXK0_2xPhospho_[T]	[K].YAQGFLPEKLPQQDHTTTTDSEMEEPYLQESK.[E]	Q8IXK0	PHC2	22.0161	20.2137	21.3798	24.7039	18.9946	23.7312
[K].TVFSPTLPAAR.[S]_Q7Z2W4_1xPhospho_[S378]	[K].TVFSPTLPAAR.[S]	Q7Z2W4	ZC3HAV1	22.0503	24.1603	23.4696	24.3637	24.2777	20.8375
[K].LLPYPTLASPASD.[-]_P0C1Z6_1xPhospho_[S252]	[K].LLPYPTLASPASD.[-]	P0C1Z6	TFPT	20.6638	20.931	19.6737	23.678	21.0566	18.9798
[K].LGILEKQPSPEEIRER.[E]_Q9Y520_1xPhospho_[S500]	[K].LGILEKQPSPEEIRER.[E]	Q9Y520	PRRC2C	23.9614	23.0941	21.4975	24.7134	23.0297	24.2202
[R].ARPSQFPEQSSSAQQNGSVSDISPVQAAK.[K]_O00139_1xPhospho_[S]	[R].ARPSQFPEQSSSAQQNGSVSDISPVQAAK.[K]	O00139	KIF2A	24.2937	22.8741	21.5375	23.9558	22.7005	23.1302
[R].KAVVLPGGTATSPK.[M]_Q8N1G0_1xPhospho_[T/S]	[R].KAVVLPGGTATSPK.[M]	Q8N1G0	ZNF687	24.6815	24.4582	24.6	25.1722	25.6557	25.0799
[R].TIAHSPTSFTESSSK.[E]_Q03164_1xPhospho_[S/T]	[R].TIAHSPTSFTESSSK.[E]	Q03164	KMT2A	24.7631	24.2408	24.4978	26.3654	25.968	25.9774
[K].DFQHLISSPLKK.[S]_Q15361_1xPhospho_[S]	[K].DFQHLISSPLKK.[S]	Q15361	TTF1	28.9376	28.6929	28.5186	28.4035	29.175	26.4054
[R].RGSLLGSMK.[L]_Q9HDC5_1xPhospho_[S216]	[R].RGSLLGSMK.[L]	Q9HDC5	JPH1	28.5123	27.6751	27.4123	29.1065	28.9008	27.195
[R].GGAEDPSKEDPLQIMGHLTSEDGDHFSDVHFDSK.[V]_Q96L73_1xPhospho_[T/S]	[R].GGAEDPSKEDPLQIMGHLTSEDGDHFSDVHFDSK.[V]	Q96L73	NSD1	21.2386	22.033	21.6898	22.3547	22.2661	15.5884
[K].DSGSDTASAIIPSTTPSVDSDDESVVKDKK.[K]_Q6WKZ4_1xPhospho_[S/T]	[K].DSGSDTASAIIPSTTPSVDSDDESVVKDKK.[K]	Q6WKZ4	RAB11FIP1	24.9552	23.5529	22.4241	25.2572	24.0457	23.6342
[K].VVDFGSATYDDEHHSTLVSTR.[H]_P49759_1xPhospho_[S/T]	[K].VVDFGSATYDDEHHSTLVSTR.[H]	P49759	CLK1	25.5157	26.3981	26.2317	25.4127	26.2714	25.2452
[K].SASTEELRNPDFQK.[T]_Q14678_1xPhospho_[S]	[K].SASTEELRNPDFQK.[T]	Q14678	KANK1	21.9891	20.4465	20.5644	21.9408	21.5845	21.1102
[R].SSTFPQTDVLSSSLEAEHR.[L]_D4PHA4_1xPhospho_[S]	[R].SSTFPQTDVLSSSLEAEHR.[L]	D4PHA4	GPBP1	24.8075	23.3159	23.4508	25.1408	25.2958	25.4357
[K].TVSSPPTSPRPGSAATVSASTSNIIPPR.[H]_O76094_2xPhospho_[S/T]	[K].TVSSPPTSPRPGSAATVSASTSNIIPPR.[H]	O76094	SRP72	26.2899	26.3846	26.1976	26.9089	26.4134	26.9352
[K].IHEKDPNSATATAPPSPLKR.[R]_Q92766_1xPhospho_[S161]	[K].IHEKDPNSATATAPPSPLKR.[R]	Q92766	RREB1	21.6374	21.8503	21.3875	22.1479	22.3371	21.9301
[K].KVDLTLLSPK.[S]_E7EVA0_1xPhospho_[S1679]	[K].KVDLTLLSPK.[S]	E7EVA0	MAP4	23.2791	23.3897	22.4457	24.189	24.4363	24.3179
[K].EKEVDGLLTSEPMGSPVSSK.[T]_Q8WWM7_1xPhospho_[S]	[K].EKEVDGLLTSEPMGSPVSSK.[T]	Q8WWM7	ATXN2L	24.5626	24.4586	23.2508	23.9677	24.4479	24.7431
[truncated: 2,060 more rows]

## Sheet: MEK2_phosphopeptides
Name	Sequence	Accession	Symbol	MEK2.1	MEK2.2	MEK2.3	BASU.1	BASU.2	BASU.3
[R].KLGPGRPLPTFPTSECTSDVEPDTR.[E]_Q8TDD1_1xPhospho_[S75]	[R].KLGPGRPLPTFPTSECTSDVEPDTR.[E]	Q8TDD1	DDX54	25.9756	25.9893	25.9618	14.4305	14.4442	14.4167
[R].AASSLNLSNGETESVK.[T]_E7EN19_1xPhospho_[S774]	[R].AASSLNLSNGETESVK.[T]	E7EN19	MAP4K4	25.6598	25.6735	25.646	14.4305	14.4442	14.4167
[K].EAATQEDPEQLPELEAHGVSESEGEERPVAEEEILLR.[E]_Q9BVJ6_2xPhospho_[S405;_S407]	[K].EAATQEDPEQLPELEAHGVSESEGEERPVAEEEILLR.[E]	Q9BVJ6	UTP14A	25.6173	25.631	25.6035	14.4305	14.4442	14.4167
[K].VEMGTSSQNDVDMSWIPQETLNQINK.[A]_A0A3B3IRT8_1xPhospho_[T/S]	[K].VEMGTSSQNDVDMSWIPQETLNQINK.[A]	A0A3B3IRT8	SSR1	25.6139	25.6275	25.6001	14.4305	14.4442	14.4167
[R].SRGPPRPRPAPAVGEAEDKENQQATSGPNQPSVR.[R]_P16989_1xPhospho_[S293]	[R].SRGPPRPRPAPAVGEAEDKENQQATSGPNQPSVR.[R]	P16989	YBX3	25.5836	25.5973	25.5698	14.4305	14.4442	14.4167
[R].LQDISELLATGAGLSESEAEPDGDHNITELPQAVAGR.[G]_A0A0B4J1V8_1xPhospho_[S/T]	[R].LQDISELLATGAGLSESEAEPDGDHNITELPQAVAGR.[G]	A0A0B4J1V8	PPAN-P2RY11	25.5347	25.5484	25.5209	14.4305	14.4442	14.4167
[R].RSNSPDKFK.[R]_Q16204_1xPhospho_[S419]	[R].RSNSPDKFK.[R]	Q16204	CCDC6	25.3887	25.4024	25.3749	14.4305	14.4442	14.4167
[K].NQATSATSEKDNDDDQSDKGTYTIELENPNSEEVEAR.[K]_Q5SW79_2xPhospho_[S/Y/T]	[K].NQATSATSEKDNDDDQSDKGTYTIELENPNSEEVEAR.[K]	Q5SW79	CEP170	24.6808	24.6945	24.667	14.4305	14.4442	14.4167
[K].STSPASEKADPGAVK.[D]_Q9ULU4_1xPhospho_[S/T]	[K].STSPASEKADPGAVK.[D]	Q9ULU4	ZMYND8	24.6744	24.6881	24.6606	14.4305	14.4442	14.4167
[K].RAVVVSPKEENK.[A]_O75909_1xPhospho_[S340]	[K].RAVVVSPKEENK.[A]	O75909	CCNK	24.6717	24.6853	24.6578	14.4305	14.4442	14.4167
[K].KESVSPEDSEK.[K]_P35251_1xPhospho_[S368]	[K].KESVSPEDSEK.[K]	P35251	RFC1	24.6631	24.6768	24.6493	14.4305	14.4442	14.4167
[K].SVASLNRSPERR.[K]_Q12923_1xPhospho_[S1033]	[K].SVASLNRSPERR.[K]	Q12923	PTPN13	24.656	24.6697	24.6422	14.4305	14.4442	14.4167
[R].QVAGDAPVEQATAETASPVHREEHGR.[G]_Q92766_1xPhospho_[T/S]	[R].QVAGDAPVEQATAETASPVHREEHGR.[G]	Q92766	RREB1	24.5403	24.5539	24.5265	14.4305	14.4442	14.4167
[K].AGPTLTDENGDDLGLPPSPGDTSYYQDQVDDFHEAR.[S]_Q9NQZ2_1xPhospho_[S/T/Y]	[K].AGPTLTDENGDDLGLPPSPGDTSYYQDQVDDFHEAR.[S]	Q9NQZ2	UTP3	24.4003	24.4139	24.3865	14.4305	14.4442	14.4167
[R].RLSYNTASNK.[T]_P49207_1xPhospho_[S12]	[R].RLSYNTASNK.[T]	P49207	RPL34	24.374	24.3877	24.3602	14.4305	14.4442	14.4167
[R].KEESDEEETASKAER.[T]_Q9BY89_1xPhospho_[S1701]	[R].KEESDEEETASKAER.[T]	Q9BY89	KIAA1671	24.1448	24.1585	24.131	14.4305	14.4442	14.4167
[K].TVLGPDTAEPATAEAAVAPPDAGLPLPGLPAEGSPPPK.[T]_Q92667_1xPhospho_[S429]	[K].TVLGPDTAEPATAEAAVAPPDAGLPLPGLPAEGSPPPK.[T]	Q92667	AKAP1	24.1236	24.1372	24.1097	14.4305	14.4442	14.4167
[K].FFEHHPIPQEEASLAETALTSGSSPSAPASDSIGPQILTSPSPSK.[S]_H7C560_1xPhospho_[S]	[K].FFEHHPIPQEEASLAETALTSGSSPSAPASDSIGPQILTSPSPSK.[S]	H7C560	BRAF	23.9843	23.998	23.9705	14.4305	14.4442	14.4167
[R].AAKPGPAEAPSPTASPSGDASPPATAPYDPR.[V]_Q9UPT8_3xPhospho_[S1104;_S1108;_S1110]	[R].AAKPGPAEAPSPTASPSGDASPPATAPYDPR.[V]	Q9UPT8	ZC3H4	23.9776	23.9913	23.9638	14.4305	14.4442	14.4167
[K].STSPSAAGGQQK.[T]_Q2TB10_1xPhospho_[S462]	[K].STSPSAAGGQQK.[T]	Q2TB10	ZNF800	23.975	23.9887	23.9612	14.4305	14.4442	14.4167
[R].KVSIVSKPVLYR.[T]_Q9NRY4_1xPhospho_[S1150]	[R].KVSIVSKPVLYR.[T]	Q9NRY4	ARHGAP35	23.958	23.9717	23.9442	14.4305	14.4442	14.4167
[R].SASWGSTDHRK.[E]_Q9C073_1xPhospho_[S145]	[R].SASWGSTDHRK.[E]	Q9C073	FAM117A	23.9194	23.9331	23.9056	14.4305	14.4442	14.4167
[K].FYETKEESYSPSKDR.[N]_Q96T23_1xPhospho_[Y/S]	[K].FYETKEESYSPSKDR.[N]	Q96T23	RSF1	23.6702	23.6839	23.6564	14.4305	14.4442	14.4167
[R].RRLSYNTASNK.[T]_P49207_1xPhospho_[S12]	[R].RRLSYNTASNK.[T]	P49207	RPL34	23.6428	23.6565	23.629	14.4305	14.4442	14.4167
[K].SVPTFTVIPEGPRSPSPLMVVDNEEEPMEGVPLEQYR.[A]_Q9C086_2xPhospho_[T/S]	[K].SVPTFTVIPEGPRSPSPLMVVDNEEEPMEGVPLEQYR.[A]	Q9C086	INO80B	23.6191	23.6328	23.6053	14.4305	14.4442	14.4167
[K].TVTPASSAKTSPAK.[Q]_A0A1C7CYX9_2xPhospho_[T/S]	[K].TVTPASSAKTSPAK.[Q]	A0A1C7CYX9	DPYSL2	23.5587	23.5724	23.5449	14.4305	14.4442	14.4167
[K].QPEKEEEEEAGESVEDIFSEVVGR.[K]_Q8TDD1_1xPhospho_[S644]	[K].QPEKEEEEEAGESVEDIFSEVVGR.[K]	Q8TDD1	DDX54	23.4718	23.4855	23.458	14.4305	14.4442	14.4167
[R].QQASKSPYNGVRK.[D]_Q9UK58_1xPhospho_[S]	[R].QQASKSPYNGVRK.[D]	Q9UK58	CCNL1	23.403	23.4167	23.3892	14.4305	14.4442	14.4167
[R].FIIGSVSEDNSEDEISNLVK.[L]_Q13085_2xPhospho_[S25;_S]	[R].FIIGSVSEDNSEDEISNLVK.[L]	Q13085	ACACA	23.3797	23.3934	23.3659	14.4305	14.4442	14.4167
[R].APPQTHLPSGASSGTGSASATHGGGSPPGTRGPGASVHDR.[N]_A0A7I2V508_1xPhospho_[S113]	[R].APPQTHLPSGASSGTGSASATHGGGSPPGTRGPGASVHDR.[N]	A0A7I2V508	BAG6	23.3306	23.3443	23.3168	14.4305	14.4442	14.4167
[R].LQDISELLATGAGLSESEAEPDGDHNITELPQAVAGR.[G]_A0A0B4J1V8_2xPhospho_[T/S]	[R].LQDISELLATGAGLSESEAEPDGDHNITELPQAVAGR.[G]	A0A0B4J1V8	PPAN-P2RY11	23.3105	23.3242	23.2967	14.4305	14.4442	14.4167
[R].SGAEEASGHRQDTEER.[A]_Q5C9Z4_1xPhospho_[S114]	[R].SGAEEASGHRQDTEER.[A]	Q5C9Z4	NOM1	23.3069	23.3206	23.2931	14.4305	14.4442	14.4167
[R].SSPQLDPLRKSPTMEQAVQTASAHLPAPAAVGR.[R]_Q8ND56_2xPhospho_[S183;_S]	[R].SSPQLDPLRKSPTMEQAVQTASAHLPAPAAVGR.[R]	Q8ND56	LSM14A	23.3052	23.3188	23.2913	14.4305	14.4442	14.4167
[R].HQASDSENEELPKPR.[I]_Q96ST2_2xPhospho_[S235;_S237];_2xPhospho_[S492;_S494]	[R].HQASDSENEELPKPR.[I]	Q96ST2	IWS1	23.3016	23.3153	23.2878	14.4305	14.4442	14.4167
[K].RGSIGENQGEEK.[G]_E7EX44_1xPhospho_[S196]	[K].RGSIGENQGEEK.[G]	E7EX44	CALD1	23.2945	23.3082	23.2807	14.4305	14.4442	14.4167
[R].VVLGDGVQLPPGDYSTTPGGTLFSTTPGGTR.[I]_Q13541_2xPhospho_[S/T]	[R].VVLGDGVQLPPGDYSTTPGGTLFSTTPGGTR.[I]	Q13541	EIF4EBP1	23.2839	23.2975	23.2701	14.4305	14.4442	14.4167
[K].AGKYVDEENSDGETSNHR.[L]_A0A494C108_1xPhospho_[S142]	[K].AGKYVDEENSDGETSNHR.[L]	A0A494C108	KRI1	23.1922	23.2059	23.1784	14.4305	14.4442	14.4167
[K].STVKPKPQLSHSSRLSSDLTR.[E]_Q7Z6E9_1xPhospho_[S]	[K].STVKPKPQLSHSSRLSSDLTR.[E]	Q7Z6E9	RBBP6	23.1857	23.1994	23.1719	14.4305	14.4442	14.4167
[K].AGSSAAGASGWTSAGSLNSVPTNSAQQGHNSPDSPVTSAAK.[G]_Q86XP3_1xPhospho_[S/T]	[K].AGSSAAGASGWTSAGSLNSVPTNSAQQGHNSPDSPVTSAAK.[G]	Q86XP3	DDX42	23.1769	23.1906	23.1631	14.4305	14.4442	14.4167
[R].YNSSSISSVLKDPDSNPYSLLDTSEPEPPVDSEPGEPPPASAR.[R]_P51116_1xPhospho_[Y/S/T]	[R].YNSSSISSVLKDPDSNPYSLLDTSEPEPPVDSEPGEPPPASAR.[R]	P51116	FXR2	23.1691	23.1827	23.1553	14.4305	14.4442	14.4167
[R].SSEPVQHEESIRKPSPEPR.[A]_A0A2R8YDH4_1xPhospho_[S1095]	[R].SSEPVQHEESIRKPSPEPR.[A]	A0A2R8YDH4	A0A2R8YDH4	23.1543	23.168	23.1405	14.4305	14.4442	14.4167
[R].RPDSPTRPTLR.[G]_Q7RTP6_1xPhospho_[S1649]	[R].RPDSPTRPTLR.[G]	Q7RTP6	MICAL3	23.1472	23.1608	23.1333	14.4305	14.4442	14.4167
[R].SRSRSTNTAVSR.[R]_Q9NWB6_3xPhospho_[S56;_S58;_S60]	[R].SRSRSTNTAVSR.[R]	Q9NWB6	ARGLU1	23.1438	23.1575	23.13	14.4305	14.4442	14.4167
[K].TKGMDSEDDLRDEVEDAVQK.[V]_Q5T2D3_1xPhospho_[S224]	[K].TKGMDSEDDLRDEVEDAVQK.[V]	Q5T2D3	OTUD3	23.1436	23.1573	23.1298	14.4305	14.4442	14.4167
[K].DLLHPSPEEEKR.[K]_P42677_1xPhospho_[S11]	[K].DLLHPSPEEEKR.[K]	P42677	RPS27	23.1332	23.1469	23.1194	14.4305	14.4442	14.4167
[K].DGVLTLANNVTPAKDVPPLSETEATPVPIKDMEIAQTQK.[G]_E7EVA0_1xPhospho_[T588]	[K].DGVLTLANNVTPAKDVPPLSETEATPVPIKDMEIAQTQK.[G]	E7EVA0	MAP4	23.0753	23.089	23.0615	14.4305	14.4442	14.4167
[K].LSGFSFKK.[N]_P29966_1xPhospho_[S170]	[K].LSGFSFKK.[N]	P29966	MARCKS	23.0009	23.0146	22.9871	14.4305	14.4442	14.4167
[R].QHYQKETESAPGSPR.[A]_Q6PKG0_2xPhospho_[S521;_S/T]	[R].QHYQKETESAPGSPR.[A]	Q6PKG0	LARP1	22.9786	22.9923	22.9648	14.4305	14.4442	14.4167
[R].SLAALDALNTDDENDEEEYEAWK.[V]_P55081_1xPhospho_[T267]	[R].SLAALDALNTDDENDEEEYEAWK.[V]	P55081	MFAP1	22.9175	22.9312	22.9037	14.4305	14.4442	14.4167
[R].DRHSPFGQR.[H]_Q9ULD9_1xPhospho_[S1453]	[R].DRHSPFGQR.[H]	Q9ULD9	ZNF608	22.8607	22.8744	22.8469	14.4305	14.4442	14.4167
[K].GISEDSHLESLQDVGQSAAPTFMISPETVTGTGK.[K]_E7EVA0_1xPhospho_[T/S]	[K].GISEDSHLESLQDVGQSAAPTFMISPETVTGTGK.[K]	E7EVA0	MAP4	22.8577	22.8713	22.8439	14.4305	14.4442	14.4167
[R].RISFSASHR.[L]_Q03393_1xPhospho_[S19]	[R].RISFSASHR.[L]	Q03393	PTS	22.8571	22.8708	22.8433	14.4305	14.4442	14.4167
[K].RPMSSPEMK.[S]_P51610_1xPhospho_[S]	[K].RPMSSPEMK.[S]	P51610	HCFC1	22.7414	22.755	22.7276	14.4305	14.4442	14.4167
[K].AKEETPKTDNTK.[S]_Q7Z6E9_1xPhospho_[T1066]	[K].AKEETPKTDNTK.[S]	Q7Z6E9	RBBP6	22.6921	22.7058	22.6783	14.4305	14.4442	14.4167
[R].GGSPYNQFDIIPGDTLGGHTGPAGDSWLPAKSPPTNK.[I]_Q9UPQ9_1xPhospho_[T/S]	[R].GGSPYNQFDIIPGDTLGGHTGPAGDSWLPAKSPPTNK.[I]	Q9UPQ9	TNRC6B	22.6662	22.6798	22.6524	14.4305	14.4442	14.4167
[R].RKADGEDAGAESNEEAPGEPSAGSSEEAPGEPSAGSSEEAPGER.[S]_Q8N8A6_1xPhospho_[S]	[R].RKADGEDAGAESNEEAPGEPSAGSSEEAPGEPSAGSSEEAPGER.[S]	Q8N8A6	DDX51	22.661	22.6747	22.6472	14.4305	14.4442	14.4167
[R].SLTPPPSSTESK.[A]_Q9UGU0_1xPhospho_[T1671]	[R].SLTPPPSSTESK.[A]	Q9UGU0	TCF20	22.6541	22.6678	22.6403	14.4305	14.4442	14.4167
[K].VEMGTSSQNDVDMSWIPQETLNQINKASPR.[R]_A0A3B3IRT8_1xPhospho_[S268]	[K].VEMGTSSQNDVDMSWIPQETLNQINKASPR.[R]	A0A3B3IRT8	SSR1	22.6463	22.66	22.6325	14.4305	14.4442	14.4167
[R].SPGSPVGEGTGSPPKWQIGEQEFEALMR.[M]_P35611_1xPhospho_[S]	[R].SPGSPVGEGTGSPPKWQIGEQEFEALMR.[M]	P35611	ADD1	22.6401	22.6538	22.6263	14.4305	14.4442	14.4167
[K].LKMSPGR.[S]_Q9UGU0_1xPhospho_[S1019]	[K].LKMSPGR.[S]	Q9UGU0	TCF20	22.602	22.6157	22.5882	14.4305	14.4442	14.4167
[R].AVFGESGGGGGSGEDEQFLGFGSDEEVR.[V]_Q03164_1xPhospho_[S153]	[R].AVFGESGGGGGSGEDEQFLGFGSDEEVR.[V]	Q03164	KMT2A	22.5905	22.6042	22.5767	14.4305	14.4442	14.4167
[R].RHDSVENSDSHVEK.[K]_Q9H9J4_1xPhospho_[S1166]	[R].RHDSVENSDSHVEK.[K]	Q9H9J4	USP42	22.5717	22.5854	22.5579	14.4305	14.4442	14.4167
[R].SRSPNRFDAHDPR.[Y]_Q96T58_1xPhospho_[S]	[R].SRSPNRFDAHDPR.[Y]	Q96T58	SPEN	22.5331	22.5467	22.5192	14.4305	14.4442	14.4167
[R].GSPSPASVSSGRKSPHSK.[S]_P10398_1xPhospho_[S]	[R].GSPSPASVSSGRKSPHSK.[S]	P10398	ARAF	22.5029	22.5166	22.4891	14.4305	14.4442	14.4167
[R].SDSPEIPFQAAAGPSDGLDASSPGNSFVGLR.[V]_Q12888_1xPhospho_[S]	[R].SDSPEIPFQAAAGPSDGLDASSPGNSFVGLR.[V]	Q12888	TP53BP1	22.4802	22.4939	22.4664	14.4305	14.4442	14.4167
[K].HERGSPSHSKSPAYTPQNLDSESESGSSIAEK.[S]_Q15648_3xPhospho_[S1451;_S]	[K].HERGSPSHSKSPAYTPQNLDSESESGSSIAEK.[S]	Q15648	MED1	22.4795	22.4932	22.4657	14.4305	14.4442	14.4167
[R].NQSHSSPSVSPSRSHSPSGSQTR.[S]_Q7Z6E9_3xPhospho_[S1695;_S1697;_S1699]	[R].NQSHSSPSVSPSRSHSPSGSQTR.[S]	Q7Z6E9	RBBP6	22.4602	22.4739	22.4464	14.4305	14.4442	14.4167
[R].GSSSSSPEHSASSDSTK.[A]_Q9P275_1xPhospho_[S]	[R].GSSSSSPEHSASSDSTK.[A]	Q9P275	USP36	22.4073	22.4209	22.3934	14.4305	14.4442	14.4167
[R].RHSEVETDSK.[K]_Q9NX58_1xPhospho_[S276]	[R].RHSEVETDSK.[K]	Q9NX58	LYAR	22.3999	22.4136	22.3861	14.4305	14.4442	14.4167
[K].KVPVQEIDDDFFPSSGEEAEAASVGEGGGGGRK.[V]_Q03468_2xPhospho_[S429;_S430]	[K].KVPVQEIDDDFFPSSGEEAEAASVGEGGGGGRK.[V]	Q03468	ERCC6	22.3842	22.3978	22.3703	14.4305	14.4442	14.4167
[R].TGSESSQTGTSTTSSR.[SN]_E7EX17_1xPhospho_[S/T]	[R].TGSESSQTGTSTTSSR.[SN]	E7EX17	EIF4B	22.3617	22.3754	22.3479	14.4305	14.4442	14.4167
[K].SVVSDLEADDVKGSVPLSSSPPATHFPDETEITNPVPK.[K]_P11388_2xPhospho_[S/T]	[K].SVVSDLEADDVKGSVPLSSSPPATHFPDETEITNPVPK.[K]	P11388	TOP2A	22.3506	22.3643	22.3368	14.4305	14.4442	14.4167
[R].VLMKSPSPALHPPQK.[Y]_Q9H6S0_1xPhospho_[S1221]	[R].VLMKSPSPALHPPQK.[Y]	Q9H6S0	YTHDC2	22.2858	22.2995	22.272	14.4305	14.4442	14.4167
[K].KAESTESIGSSEKTEK.[K]_Q9BZI7_1xPhospho_[S409]	[K].KAESTESIGSSEKTEK.[K]	Q9BZI7	UPF3B	22.2626	22.2762	22.2488	14.4305	14.4442	14.4167
[K].EGSLGDELLPLGYSEPEQQEGASAGAPSPTLELASR.[S]_Q96CX2_1xPhospho_[S/T]	[K].EGSLGDELLPLGYSEPEQQEGASAGAPSPTLELASR.[S]	Q96CX2	KCTD12	22.2552	22.2688	22.2413	14.4305	14.4442	14.4167
[K].SLSDSESDDSKSK.[K]_Q13185_2xPhospho_[S95;_S97]	[K].SLSDSESDDSKSK.[K]	Q13185	CBX3	22.2334	22.2471	22.2196	14.4305	14.4442	14.4167
[R].SRSIDRGLER.[R]_Q5VTL8_2xPhospho_[S318;_S320]	[R].SRSIDRGLER.[R]	Q5VTL8	PRPF38B	22.187	22.2007	22.1732	14.4305	14.4442	14.4167
[R].FKPHPSNMMSKLSSEDEEEDEAEDDQSEASGKK.[S]_Q8NEJ9_3xPhospho_[S142;_S143;_S156]	[R].FKPHPSNMMSKLSSEDEEEDEAEDDQSEASGKK.[S]	Q8NEJ9	NGDN	22.1665	22.1802	22.1527	14.4305	14.4442	14.4167
[K].NKELYEINPPEISEEIIGSPIPEPR.[Q]_Q86YS7_1xPhospho_[S643]	[K].NKELYEINPPEISEEIIGSPIPEPR.[Q]	Q86YS7	C2CD5	22.1312	22.1449	22.1174	14.4305	14.4442	14.4167
[K].YGGSVGSQPPPVAPEPGPVPSSPSQEPPTKR.[E]_Q04323_1xPhospho_[S/Y]	[K].YGGSVGSQPPPVAPEPGPVPSSPSQEPPTKR.[E]	Q04323	UBXN1	22.1213	22.135	22.1075	14.4305	14.4442	14.4167
[K].FFEHHPIPQEEASLAETALTSGSSPSAPASDSIGPQILTSPSPSK.[S]_H7C560_2xPhospho_[T/S]	[K].FFEHHPIPQEEASLAETALTSGSSPSAPASDSIGPQILTSPSPSK.[S]	H7C560	BRAF	22.121	22.1346	22.1072	14.4305	14.4442	14.4167
[R].SRSFDYNYR.[R]_O75494_2xPhospho_[S131;_S133]	[R].SRSFDYNYR.[R]	O75494	SRSF10	22.1185	22.1321	22.1046	14.4305	14.4442	14.4167
[R].STGVSFWTQDSDENEQEQQSDTEEGSNKK.[E]_O14974_1xPhospho_[T/S]	[R].STGVSFWTQDSDENEQEQQSDTEEGSNKK.[E]	O14974	PPP1R12A	22.1031	22.1168	22.0893	14.4305	14.4442	14.4167
[R].HDSVENSDSHVEK.[K]_Q9H9J4_2xPhospho_[S1166;_S1170]	[R].HDSVENSDSHVEK.[K]	Q9H9J4	USP42	22.1019	22.1156	22.0881	14.4305	14.4442	14.4167
[R].LSNPQIEWQNSTIDSEDGEQFDNMTDGVAEPMHGSLAGVK.[L]_Q9H2P0_1xPhospho_[T/S]	[R].LSNPQIEWQNSTIDSEDGEQFDNMTDGVAEPMHGSLAGVK.[L]	Q9H2P0	ADNP	22.0899	22.1036	22.0761	14.4305	14.4442	14.4167
[R].RPQSPGASPSQAERLPSDSER.[R]_Q96T58_3xPhospho_[S736;_S740;_S742]	[R].RPQSPGASPSQAERLPSDSER.[R]	Q96T58	SPEN	22.0777	22.0914	22.0639	14.4305	14.4442	14.4167
[K].KGDVEGSQSQDEGEGSGESERGSGSQSSVPSVDQFTGVGIR.[V]_Q9UQE7_1xPhospho_[S]	[K].KGDVEGSQSQDEGEGSGESERGSGSQSSVPSVDQFTGVGIR.[V]	Q9UQE7	SMC3	22.0759	22.0896	22.0621	14.4305	14.4442	14.4167
[R].DKPRSTSPAGQHHSPISSR.[H]_A0A7I2V4I5_3xPhospho_[S316;_S318;_S325]	[R].DKPRSTSPAGQHHSPISSR.[H]	A0A7I2V4I5	ZC3H13	22.0623	22.076	22.0485	14.4305	14.4442	14.4167
[R].DLEPGEVPSDSDEDGEHKSHSPR.[A]_Q96T58_2xPhospho_[S1382;_S]	[R].DLEPGEVPSDSDEDGEHKSHSPR.[A]	Q96T58	SPEN	22.0587	22.0724	22.0449	14.4305	14.4442	14.4167
[K].ALAEEASEEELPSDVDLNDPYFAEEVK.[Q]_Q9H501_1xPhospho_[S]	[K].ALAEEASEEELPSDVDLNDPYFAEEVK.[Q]	Q9H501	ESF1	22.0559	22.0696	22.0421	14.4305	14.4442	14.4167
[R].TLFEDRDSDSQDEVVVESLPTTSIK.[V]_Q9UPS8_2xPhospho_[S312;_S314]	[R].TLFEDRDSDSQDEVVVESLPTTSIK.[V]	Q9UPS8	ANKRD26	22.0211	22.0348	22.0073	14.4305	14.4442	14.4167
[R].GLDSGAETEEEKDTWEEKK.[Q]_E9PGC8_2xPhospho_[S850;_T854]	[R].GLDSGAETEEEKDTWEEKK.[Q]	E9PGC8	MAP1A	21.9972	22.0109	21.9834	14.4305	14.4442	14.4167
[R].VAYEGSDSEKGEGAEPLKVPVWEPQDWQQQLVNIR.[A]_P78549_1xPhospho_[S/Y]	[R].VAYEGSDSEKGEGAEPLKVPVWEPQDWQQQLVNIR.[A]	P78549	NTHL1	21.9676	21.9813	21.9538	14.4305	14.4442	14.4167
[K].NSQEDSEDSEDKDVK.[T]_Q9H1E3_1xPhospho_[S58]	[K].NSQEDSEDSEDKDVK.[T]	Q9H1E3	NUCKS1	21.9663	21.98	21.9525	14.4305	14.4442	14.4167
[R].KFLESYATDNEKMTSTPETLLEEIEAK.[N]_Q9BZI7_1xPhospho_[T/S/Y]	[R].KFLESYATDNEKMTSTPETLLEEIEAK.[N]	Q9BZI7	UPF3B	21.9502	21.9638	21.9364	14.4305	14.4442	14.4167
[R].EYGSTSSIDKQGTSGESFFDLLK.[G]_O43166_1xPhospho_[Y/S/T]	[R].EYGSTSSIDKQGTSGESFFDLLK.[G]	O43166	SIPA1L1	21.9351	21.9487	21.9212	14.4305	14.4442	14.4167
[K].WAHDKFSGEEGEIEDDESGTENR.[E]_Q9Y2W1_2xPhospho_[S928;_S939]	[K].WAHDKFSGEEGEIEDDESGTENR.[E]	Q9Y2W1	THRAP3	21.9286	21.9423	21.9148	14.4305	14.4442	14.4167
[K].KKVQIPVSRPDPEPVSDNEEDSYDEEIHDPR.[S]_G5E9E7_2xPhospho_[S135;_S/Y]	[K].KKVQIPVSRPDPEPVSDNEEDSYDEEIHDPR.[S]	G5E9E7	TJP1	21.9078	21.9215	21.894	14.4305	14.4442	14.4167
[R].KAQAVSEEEEEEEGK.[S]_Q9GZR7_1xPhospho_[S82]	[R].KAQAVSEEEEEEEGK.[S]	Q9GZR7	DDX24	21.8895	21.9032	21.8757	14.4305	14.4442	14.4167
[K].ASEENLLSSSSVPSADRDSSPTTNSK.[L]_Q9NRA8_1xPhospho_[S]	[K].ASEENLLSSSSVPSADRDSSPTTNSK.[L]	Q9NRA8	EIF4ENIF1	21.8727	21.8864	21.8589	14.4305	14.4442	14.4167
[K].NSSNKPAVTTKSPAVKPAAAPK.[Q]_A0A0A0MRM9_1xPhospho_[S/T]	[K].NSSNKPAVTTKSPAVKPAAAPK.[Q]	A0A0A0MRM9	NOLC1	21.8492	21.8629	21.8354	14.4305	14.4442	14.4167
[K].VKASPITNDGEDEFVPSDGLDKDEYTFSPGK.[S]_Q02880_3xPhospho_[S1400;_S1413;_S1424]	[K].VKASPITNDGEDEFVPSDGLDKDEYTFSPGK.[S]	Q02880	TOP2B	21.8242	21.8379	21.8104	14.4305	14.4442	14.4167
[R].SVDEVNYWDKQDHPISR.[L]_F5H5P2_1xPhospho_[S381]	[R].SVDEVNYWDKQDHPISR.[L]	F5H5P2	F5H5P2	21.7877	21.8014	21.7739	14.4305	14.4442	14.4167
[K].LKQEQGVESEPLFPILK.[Q]_Q8WUQ7_1xPhospho_[S476]	[K].LKQEQGVESEPLFPILK.[Q]	Q8WUQ7	CACTIN	21.7826	21.7963	21.7688	14.4305	14.4442	14.4167
[R].GNDPLTSSPGR.[S]_P49736_1xPhospho_[S27]	[R].GNDPLTSSPGR.[S]	P49736	MCM2	21.764	21.7777	21.7502	14.4305	14.4442	14.4167
[K].NMTVEQLLTGSPTSPTVEPEKPTR.[E]_Q9C0C9_1xPhospho_[S839]	[K].NMTVEQLLTGSPTSPTVEPEKPTR.[E]	Q9C0C9	UBE2O	21.7533	21.767	21.7395	14.4305	14.4442	14.4167
[R].EEDEPEERSGDETPGSEVPGDK.[A]_Q1KMD3_2xPhospho_[S168;_S/T]	[R].EEDEPEERSGDETPGSEVPGDK.[A]	Q1KMD3	HNRNPUL2	21.7303	21.744	21.7165	14.4305	14.4442	14.4167
[K].HASPDKWNDKPK.[N]_Q96JM3_1xPhospho_[S87]	[K].HASPDKWNDKPK.[N]	Q96JM3	CHAMP1	21.7279	21.7415	21.714	14.4305	14.4442	14.4167
[R].VSVSPGRTSGK.[V]_A9Z1X7_1xPhospho_[S426]	[R].VSVSPGRTSGK.[V]	A9Z1X7	SRRM1	21.7244	21.738	21.7106	14.4305	14.4442	14.4167
[K].SAGESKLDSHSDDDTKDNK.[A]_Q5VT06_2xPhospho_[S1805;_S1807]	[K].SAGESKLDSHSDDDTKDNK.[A]	Q5VT06	CEP350	21.7219	21.7356	21.7081	14.4305	14.4442	14.4167
[K].SESPSKDFGPTLGLKK.[S]_Q8TEW8_1xPhospho_[S]	[K].SESPSKDFGPTLGLKK.[S]	Q8TEW8	PARD3B	21.708	21.7216	21.6942	14.4305	14.4442	14.4167
[R].YSHSGSSSPDTK.[V]_Q9UQ35_1xPhospho_[S]	[R].YSHSGSSSPDTK.[V]	Q9UQ35	SRRM2	21.6809	21.6945	21.6671	14.4305	14.4442	14.4167
[R].ANASPQKPLDLK.[Q]_C9J0Q5_1xPhospho_[S938]	[R].ANASPQKPLDLK.[Q]	C9J0Q5	NCOR2	21.6774	21.6911	21.6636	14.4305	14.4442	14.4167
[R].HFSTLKDDDLVEFSDLESEDDERPR.[S]_Q9HCK8_1xPhospho_[S1424]	[R].HFSTLKDDDLVEFSDLESEDDERPR.[S]	Q9HCK8	CHD8	21.6744	21.6881	21.6606	14.4305	14.4442	14.4167
[K].EQISDIDDAVR.[K]_P53999_1xPhospho_[S118]	[K].EQISDIDDAVR.[K]	P53999	SUB1	21.6685	21.6822	21.6547	14.4305	14.4442	14.4167
[R].TDSTSDGRPAWMR.[T]_A0A7P0T9C4_1xPhospho_[S/T]	[R].TDSTSDGRPAWMR.[T]	A0A7P0T9C4	DYNC1H1	21.6509	21.6645	21.6371	14.4305	14.4442	14.4167
[K].ATVPVAAATAAEGEGSPPAVAAVAGPPAAAEVGGGVGGSSR.[A]_O75179_1xPhospho_[T/S]	[K].ATVPVAAATAAEGEGSPPAVAAVAGPPAAAEVGGGVGGSSR.[A]	O75179	ANKRD17	21.6335	21.6472	21.6197	14.4305	14.4442	14.4167
[R].TVSEPSLSGLLQIK.[K-]_E7EQS8_1xPhospho_[S120]	[R].TVSEPSLSGLLQIK.[K-]	E7EQS8	TET2	21.6323	21.646	21.6185	14.4305	14.4442	14.4167
[K].RIQDPTEDAEAEDTPR.[K]_O96028_1xPhospho_[T544]	[K].RIQDPTEDAEAEDTPR.[K]	O96028	NSD2	21.6305	21.6442	21.6167	14.4305	14.4442	14.4167
[K].AAEHDLEVASEEEQER.[E]_Q9UPS8_1xPhospho_[S530]	[K].AAEHDLEVASEEEQER.[E]	Q9UPS8	ANKRD26	21.6186	21.6323	21.6048	14.4305	14.4442	14.4167
[K].KPSKYPLCSADAAVSTTPPGSPPPPPPLPEPPVLK.[V]_Q9BTC0_2xPhospho_[S1260;_T/S]	[K].KPSKYPLCSADAAVSTTPPGSPPPPPPLPEPPVLK.[V]	Q9BTC0	DIDO1	21.5839	21.5976	21.5701	14.4305	14.4442	14.4167
[R].SWGHESPEER.[H]_Q9UKJ3_1xPhospho_[S1014]	[R].SWGHESPEER.[H]	Q9UKJ3	GPATCH8	21.5612	21.5749	21.5474	14.4305	14.4442	14.4167
[K].RSRPTSEGSDIESTEPQK.[Q]_Q4G0J3_1xPhospho_[S254]	[K].RSRPTSEGSDIESTEPQK.[Q]	Q4G0J3	LARP7	21.5374	21.5511	21.5236	14.4305	14.4442	14.4167
[K].HAPTYTIPLSPVLSPTLPAEAPTAQVPPSLPR.[N]_Q9NPI6_1xPhospho_[S315]	[K].HAPTYTIPLSPVLSPTLPAEAPTAQVPPSLPR.[N]	Q9NPI6	DCP1A	21.5368	21.5504	21.5229	14.4305	14.4442	14.4167
[R].QHYQKETESAPGSPR.[A]_Q6PKG0_1xPhospho_[S]	[R].QHYQKETESAPGSPR.[A]	Q6PKG0	LARP1	21.5237	21.5374	21.5099	14.4305	14.4442	14.4167
[R].NSPVTKTPPRDLPTIPGVTSPSSDEPPMEASQSHLR.[N]_Q13541_1xPhospho_[T]	[R].NSPVTKTPPRDLPTIPGVTSPSSDEPPMEASQSHLR.[N]	Q13541	EIF4EBP1	21.521	21.5347	21.5072	14.4305	14.4442	14.4167
[K].SPSESFIGR.[E]_F8WBA3_1xPhospho_[S245]	[K].SPSESFIGR.[E]	F8WBA3	PRKD1	21.473	21.4866	21.4591	14.4305	14.4442	14.4167
[K].TSAAACAVTDLSDDSDFDEKAK.[L]_Q9NQZ2_1xPhospho_[S368]	[K].TSAAACAVTDLSDDSDFDEKAK.[L]	Q9NQZ2	UTP3	21.4499	21.4635	21.4361	14.4305	14.4442	14.4167
[R].VGDPPQPLPEEPMEVQGAERASPEPQR.[E]_A0A7I2V508_1xPhospho_[S1005]	[R].VGDPPQPLPEEPMEVQGAERASPEPQR.[E]	A0A7I2V508	BAG6	21.4176	21.4313	21.4038	14.4305	14.4442	14.4167
[K].GISPVVSEHRK.[Q]_Q99700_1xPhospho_[S784]	[K].GISPVVSEHRK.[Q]	Q99700	ATXN2	21.412	21.4257	21.3982	14.4305	14.4442	14.4167
[R].SVNEDDNPPSPIGGDMMDSLISQLQPPPQQQPFPK.[Q]_O60244_1xPhospho_[S]	[R].SVNEDDNPPSPIGGDMMDSLISQLQPPPQQQPFPK.[Q]	O60244	MED14	21.4098	21.4235	21.396	14.4305	14.4442	14.4167
[K].TQMAEVLPSPR.[G]_P11388_1xPhospho_[S1213]	[K].TQMAEVLPSPR.[G]	P11388	TOP2A	21.3832	21.3969	21.3694	14.4305	14.4442	14.4167
[R].RAASAATAAPTATPAAQESGTIPK.[K]_O00116_1xPhospho_[S65]	[R].RAASAATAAPTATPAAQESGTIPK.[K]	O00116	AGPS	21.3784	21.3921	21.3646	14.4305	14.4442	14.4167
[R].GRESPRPPEPATDSASKPAEPTDVPTVDFGGAEPQEK.[A]_A0A0G2JNU3_1xPhospho_[S33]	[R].GRESPRPPEPATDSASKPAEPTDVPTVDFGGAEPQEK.[A]	A0A0G2JNU3	A0A0G2JNU3	21.3772	21.3908	21.3633	14.4305	14.4442	14.4167
[K].TTSPLEEEEREIK.[S]_Q9UKV3_1xPhospho_[S/T]	[K].TTSPLEEEEREIK.[S]	Q9UKV3	ACIN1	21.3751	21.3888	21.3613	14.4305	14.4442	14.4167
[R].KSLSDSESDDSK.[S]_Q13185_2xPhospho_[S95;_S97]	[R].KSLSDSESDDSK.[S]	Q13185	CBX3	21.3483	21.3619	21.3344	14.4305	14.4442	14.4167
[K].ALAEEASEEELPSDVDLNDPYFAEEVK.[Q]_Q9H501_2xPhospho_[S657;_S663]	[K].ALAEEASEEELPSDVDLNDPYFAEEVK.[Q]	Q9H501	ESF1	21.3476	21.3612	21.3338	14.4305	14.4442	14.4167
[K].VPVQEIDDDFFPSSGEEAEAASVGEGGGGGRK.[V]_Q03468_2xPhospho_[S429;_S430]	[K].VPVQEIDDDFFPSSGEEAEAASVGEGGGGGRK.[V]	Q03468	ERCC6	21.3098	21.3235	21.296	14.4305	14.4442	14.4167
[R].EQPEMEDANSEKSINEENGEVSEDQSQNK.[H]_Q13523_3xPhospho_[S20;_S23;_S32]	[R].EQPEMEDANSEKSINEENGEVSEDQSQNK.[H]	Q13523	PRPF4B	21.2712	21.2849	21.2574	14.4305	14.4442	14.4167
[R].RKGSGSEQEGEDEEGGER.[K]_Q6PD62_2xPhospho_[S941;_S943]	[R].RKGSGSEQEGEDEEGGER.[K]	Q6PD62	CTR9	21.2476	21.2612	21.2337	14.4305	14.4442	14.4167
[R].GLPPSMER.[G]_P38159_1xPhospho_[S352]	[R].GLPPSMER.[G]	P38159	RBMX	21.2284	21.2421	21.2146	14.4305	14.4442	14.4167
[R].KPVLPALTINPTIAEGPSPTSEGASEANLVDLQK.[K]_P36507_2xPhospho_[S/T]	[R].KPVLPALTINPTIAEGPSPTSEGASEANLVDLQK.[K]	P36507	MAP2K2	21.2208	21.2345	21.207	14.4305	14.4442	14.4167
[K].CYDSPPSSPEMNNSSINNQLLPVDAIR.[I]_Q9NZW5_1xPhospho_[S]	[K].CYDSPPSSPEMNNSSINNQLLPVDAIR.[I]	Q9NZW5	PALS2	21.2148	21.2284	21.201	14.4305	14.4442	14.4167
[R].LGGAAQGPLPEASKGDLPSDSGFSDPESEAK.[R]_Q8TEK3_2xPhospho_[S1032;_S]	[R].LGGAAQGPLPEASKGDLPSDSGFSDPESEAK.[R]	Q8TEK3	DOT1L	21.2141	21.2277	21.2002	14.4305	14.4442	14.4167
[R].RKIDTHPSPSHSSTVK.[VD]_Q8NI27_1xPhospho_[S1417]	[R].RKIDTHPSPSHSSTVK.[VD]	Q8NI27	THOC2	21.2083	21.222	21.1945	14.4305	14.4442	14.4167
[K].VSQVRDVIGFNMAGLDYLKR.[E]_Q9UNX4_1xPhospho_[S889]	[K].VSQVRDVIGFNMAGLDYLKR.[E]	Q9UNX4	WDR3	21.2028	21.2165	21.189	14.4305	14.4442	14.4167
[R].QSPGPALAR.[L]_P85037_1xPhospho_[S101]	[R].QSPGPALAR.[L]	P85037	FOXK1	21.2017	21.2154	21.1879	14.4305	14.4442	14.4167
[R].SSKSFSLDEPPLFIPDNIATIR.[R]_Q92576_1xPhospho_[S]	[R].SSKSFSLDEPPLFIPDNIATIR.[R]	Q92576	PHF3	21.1921	21.2058	21.1783	14.4305	14.4442	14.4167
[K].GRKDDDSDDESQSSHTGK.[K]_O94874_1xPhospho_[S458]	[K].GRKDDDSDDESQSSHTGK.[K]	O94874	UFL1	21.188	21.2017	21.1742	14.4305	14.4442	14.4167
[K].KPATPAEDDEDDDIDLFGSDNEEEDKEAAQLR.[E]_E9PRY8_1xPhospho_[S578]	[K].KPATPAEDDEDDDIDLFGSDNEEEDKEAAQLR.[E]	E9PRY8	EEF1D	21.1707	21.1844	21.1569	14.4305	14.4442	14.4167
[R].SIGSAVDQGNESIVAK.[T]_Q9H0H5_1xPhospho_[S203]	[R].SIGSAVDQGNESIVAK.[T]	Q9H0H5	RACGAP1	21.1694	21.1831	21.1556	14.4305	14.4442	14.4167
[R].LDSPPPSPITEASEAAEAAEAGNLAVSSR.[E]_Q9C0C2_2xPhospho_[S498;_S]	[R].LDSPPPSPITEASEAAEAAEAGNLAVSSR.[E]	Q9C0C2	TNKS1BP1	21.1545	21.1682	21.1407	14.4305	14.4442	14.4167
[R].ATMAQNENVVVQPVVAENIPVIPLSDSPPPSR.[W]_P30414_1xPhospho_[S]	[R].ATMAQNENVVVQPVVAENIPVIPLSDSPPPSR.[W]	P30414	NKTR	21.1421	21.1558	21.1283	14.4305	14.4442	14.4167
[K].DDDFERISELGAGNGGVVTK.[V]_P36507_1xPhospho_[S76]	[K].DDDFERISELGAGNGGVVTK.[V]	P36507	MAP2K2	21.1388	21.1525	21.125	14.4305	14.4442	14.4167
[R].RPAGGRPSPSAMGK.[R]_Q92615_1xPhospho_[S718]	[R].RPAGGRPSPSAMGK.[R]	Q92615	LARP4B	21.1324	21.1461	21.1186	14.4305	14.4442	14.4167
[R].SLVHRLSDGDMTSALR.[G]_Q8WXE1_1xPhospho_[S518]	[R].SLVHRLSDGDMTSALR.[G]	Q8WXE1	ATRIP	21.1228	21.1365	21.109	14.4305	14.4442	14.4167
[R].KAMGISIPSPVMENNFVDLTEDTEEPK.[K]_Q9NPI1_1xPhospho_[S621]	[R].KAMGISIPSPVMENNFVDLTEDTEEPK.[K]	Q9NPI1	BRD7	21.1157	21.1294	21.1019	14.4305	14.4442	14.4167
[K].AYTDFQNNHSSPKPTTLNTAGAPVVVISNK.[K]_O43167_1xPhospho_[S/T]	[K].AYTDFQNNHSSPKPTTLNTAGAPVVVISNK.[K]	O43167	ZBTB24	21.091	21.1046	21.0771	14.4305	14.4442	14.4167
[K].DKFSPFPVQDRPESSLVFK.[D]_Q9UQ35_1xPhospho_[S1188]	[K].DKFSPFPVQDRPESSLVFK.[D]	Q9UQ35	SRRM2	21.0835	21.0972	21.0697	14.4305	14.4442	14.4167
[R].NTSSDNSDVEVMPAQSPR.[E]_Q9HCK8_2xPhospho_[S550;_S]	[R].NTSSDNSDVEVMPAQSPR.[E]	Q9HCK8	CHD8	21.0835	21.0972	21.0697	14.4305	14.4442	14.4167
[K].GQSQTSPDHR.[S]_Q9UQ35_1xPhospho_[S1064]	[K].GQSQTSPDHR.[S]	Q9UQ35	SRRM2	21.0747	21.0884	21.0609	14.4305	14.4442	14.4167
[K].NQWQLSADDLKK.[L]_P09543_1xPhospho_[S170]	[K].NQWQLSADDLKK.[L]	P09543	CNP	21.0056	21.0192	20.9918	14.4305	14.4442	14.4167
[R].QLPALDGSLMGPESPPAQEEEAPVSPHKKPAPQKR.[R]_A0A494C108_1xPhospho_[S]	[R].QLPALDGSLMGPESPPAQEEEAPVSPHKKPAPQKR.[R]	A0A494C108	KRI1	20.9989	21.0126	20.9851	14.4305	14.4442	14.4167
[K].STQLLQAAAAEASLNK.[S]_A0A096LP25_1xPhospho_[T/S]	[K].STQLLQAAAAEASLNK.[S]	A0A096LP25	AAK1	20.9984	21.0121	20.9846	14.4305	14.4442	14.4167
[R].TGASSLLNKSSPVKKPSLLK.[A]_O60318_1xPhospho_[S]	[R].TGASSLLNKSSPVKKPSLLK.[A]	O60318	MCM3AP	20.9805	20.9942	20.9667	14.4305	14.4442	14.4167
[K].SEEVPAFGVASPPPLTDTPDTTANAEGDLPTTMGGPLPPHLALK.[A]_Q08211_1xPhospho_[S/T]	[K].SEEVPAFGVASPPPLTDTPDTTANAEGDLPTTMGGPLPPHLALK.[A]	Q08211	DHX9	20.9574	20.971	20.9436	14.4305	14.4442	14.4167
[R].GTGQSDDSDIWDDTALIK.[A]_E7EQZ4_2xPhospho_[S31;_T/S]	[R].GTGQSDDSDIWDDTALIK.[A]	E7EQZ4	SMN1	20.9361	20.9497	20.9223	14.4305	14.4442	14.4167
[K].QTELFAHFIQPAAQKTPTSPLK.[M]_O60264_2xPhospho_[T113;_T115]	[K].QTELFAHFIQPAAQKTPTSPLK.[M]	O60264	SMARCA5	20.8963	20.91	20.8825	14.4305	14.4442	14.4167
[K].SIRDTPAKNAQK.[S]_P06748_1xPhospho_[T199]	[K].SIRDTPAKNAQK.[S]	P06748	NPM1	20.8963	20.9099	20.8824	14.4305	14.4442	14.4167
[R].SSSLGSNR.[S]_A0A7I2V4I5_1xPhospho_[S1191]	[R].SSSLGSNR.[S]	A0A7I2V4I5	ZC3H13	20.8819	20.8956	20.8681	14.4305	14.4442	14.4167
[R].DKAPVQPQQSPAAAPGGTDEKPSGK.[E]_Q13200_1xPhospho_[S16]	[R].DKAPVQPQQSPAAAPGGTDEKPSGK.[E]	Q13200	PSMD2	20.8679	20.8816	20.8541	14.4305	14.4442	14.4167
[R].SLSPLGGR.[D]_Q14004_1xPhospho_[S317]	[R].SLSPLGGR.[D]	Q14004	CDK13	20.8082	20.8218	20.7944	14.4305	14.4442	14.4167
[R].VPVRPPQQYSDDEDDYEDDEEDDVQNTNSALR.[Y]_Q92560_1xPhospho_[Y/S]	[R].VPVRPPQQYSDDEDDYEDDEEDDVQNTNSALR.[Y]	Q92560	BAP1	20.7634	20.7771	20.7496	14.4305	14.4442	14.4167
[R].EEDEPEERSGDETPGSEVPGDKAAEEQGDDQDSEK.[S]_Q1KMD3_1xPhospho_[T/S]	[R].EEDEPEERSGDETPGSEVPGDKAAEEQGDDQDSEK.[S]	Q1KMD3	HNRNPUL2	20.7604	20.7741	20.7466	14.4305	14.4442	14.4167
[R].VAEPGAEATSSTGEESGSEHPPAVPMHNK.[R]_Q14684_1xPhospho_[T/S]	[R].VAEPGAEATSSTGEESGSEHPPAVPMHNK.[R]	Q14684	RRP1B	20.7494	20.7631	20.7356	14.4305	14.4442	14.4167
[R].AKSPTPDGSER.[I]_J3QR07_1xPhospho_[S146]	[R].AKSPTPDGSER.[I]	J3QR07	YTHDC1	20.7221	20.7358	20.7083	14.4305	14.4442	14.4167
[R].TTASSELSEKPAESVTSK.[K]_Q71F23_1xPhospho_[S/T]	[R].TTASSELSEKPAESVTSK.[K]	Q71F23	CENPU	20.6994	20.7131	20.6856	14.4305	14.4442	14.4167
[R].IISVTPVKNIDPVKNK.[E]_Q29RF7_1xPhospho_[T/S]	[R].IISVTPVKNIDPVKNK.[E]	Q29RF7	PDS5A	20.6849	20.6986	20.6711	14.4305	14.4442	14.4167
[R].GDVTAEEAAGASPAKANGQENGHVK.[S]_P49006_1xPhospho_[T/S]	[R].GDVTAEEAAGASPAKANGQENGHVK.[S]	P49006	MARCKSL1	20.6805	20.6942	20.6667	14.4305	14.4442	14.4167
[K].RWSIVSSPER.[E]_Q12923_1xPhospho_[S1082]	[K].RWSIVSSPER.[E]	Q12923	PTPN13	20.6729	20.6866	20.6591	14.4305	14.4442	14.4167
[R].GLGPPSPPAPPRGPAGEAGASPPVRR.[V]_Q13425_1xPhospho_[S110]	[R].GLGPPSPPAPPRGPAGEAGASPPVRR.[V]	Q13425	SNTB2	20.6637	20.6774	20.6499	14.4305	14.4442	14.4167
[R].DTYSDRSGSSSPDSEITELK.[F]_P17812_2xPhospho_[S]	[R].DTYSDRSGSSSPDSEITELK.[F]	P17812	CTPS1	20.6446	20.6583	20.6308	14.4305	14.4442	14.4167
[R].MEEESQSQGRDLTLEENQVK.[K]_Q14683_1xPhospho_[S]	[R].MEEESQSQGRDLTLEENQVK.[K]	Q14683	SMC1A	20.6417	20.6554	20.6279	14.4305	14.4442	14.4167
[R].ASSPTKTSPTTPEASATNSPCTSKPATPAPSEKGEGIR.[T]_Q12873_1xPhospho_[S1532]	[R].ASSPTKTSPTTPEASATNSPCTSKPATPAPSEKGEGIR.[T]	Q12873	CHD3	20.6324	20.6461	20.6186	14.4305	14.4442	14.4167
[K].IEIIQPLLDMAAGTSNAAPVAENVTNNEGSPPPPVK.[V]_O95104_1xPhospho_[S154]	[K].IEIIQPLLDMAAGTSNAAPVAENVTNNEGSPPPPVK.[V]	O95104	SCAF4	20.6198	20.6334	20.606	14.4305	14.4442	14.4167
[K].GEAVLRPGLDAEPELSPEEQR.[V]_Q9BRJ6_1xPhospho_[S59]	[K].GEAVLRPGLDAEPELSPEEQR.[V]	Q9BRJ6	C7orf50	20.6075	20.6212	20.5937	14.4305	14.4442	14.4167
[R].SDSRAQAVSEDAGGNEGR.[A]_P55884_1xPhospho_[S]	[R].SDSRAQAVSEDAGGNEGR.[A]	P55884	EIF3B	20.5842	20.5979	20.5704	14.4305	14.4442	14.4167
[R].GLRDSHSSEEDEASSQTDLSQTISK.[K]_J3KN66_2xPhospho_[S]	[R].GLRDSHSSEEDEASSQTDLSQTISK.[K]	J3KN66	TOR1AIP1	20.5752	20.5889	20.5614	14.4305	14.4442	14.4167
[K].NPEPDSDEHTPVEDEEPK.[K]_Q8N5F7_1xPhospho_[T/S]	[K].NPEPDSDEHTPVEDEEPK.[K]	Q8N5F7	NKAP	20.5679	20.5816	20.5541	14.4305	14.4442	14.4167
[R].ATHGSNSLPSSAR.[L]_Q8TDM6_1xPhospho_[S1254]	[R].ATHGSNSLPSSAR.[L]	Q8TDM6	DLG5	20.5572	20.5708	20.5433	14.4305	14.4442	14.4167
[K].KEPDAEPAEGEEEEAQPAATDAPNGDLTPEMILSMMDR.[-]_P49711_1xPhospho_[T]	[K].KEPDAEPAEGEEEEAQPAATDAPNGDLTPEMILSMMDR.[-]	P49711	CTCF	20.5556	20.5693	20.5418	14.4305	14.4442	14.4167
[R].LQDSSDPDTGSEEEGSSRLSPPHSPR.[DG]_A0A5F9ZI21_1xPhospho_[S/T]	[R].LQDSSDPDTGSEEEGSSRLSPPHSPR.[DG]	A0A5F9ZI21	ARHGEF2	20.5522	20.5659	20.5384	14.4305	14.4442	14.4167
[R].SVASNQSEMEFSSLQDMPK.[E]_Q8N163_1xPhospho_[S]	[R].SVASNQSEMEFSSLQDMPK.[E]	Q8N163	CCAR2	20.5464	20.56	20.5326	14.4305	14.4442	14.4167
[R].SEISPEGEKYKPLITGEK.[K]_Q96PY6_1xPhospho_[S837]	[R].SEISPEGEKYKPLITGEK.[K]	Q96PY6	NEK1	20.5399	20.5536	20.5261	14.4305	14.4442	14.4167
[R].EKVIETPENDFKHHR.[S]_Q9H0G5_1xPhospho_[T275]	[R].EKVIETPENDFKHHR.[S]	Q9H0G5	NSRP1	20.5342	20.5479	20.5204	14.4305	14.4442	14.4167
[K].ASSFSGISVLTR.[G]_Q15032_1xPhospho_[S]	[K].ASSFSGISVLTR.[G]	Q15032	R3HDM1	20.5267	20.5404	20.5129	14.4305	14.4442	14.4167
[R].ATSPESTSR.[S]_Q8N3X1_1xPhospho_[S464]	[R].ATSPESTSR.[S]	Q8N3X1	FNBP4	20.5235	20.5372	20.5097	14.4305	14.4442	14.4167
[K].DRPVSQPSLVGSKEEPPPAR.[S]_Q9H4A3_1xPhospho_[S167]	[K].DRPVSQPSLVGSKEEPPPAR.[S]	Q9H4A3	WNK1	20.4877	20.5013	20.4738	14.4305	14.4442	14.4167
[K].ELKPQKSVVSDLEADDVK.[G]_P11388_2xPhospho_[S1374;_S1377]	[K].ELKPQKSVVSDLEADDVK.[G]	P11388	TOP2A	20.4565	20.4702	20.4427	14.4305	14.4442	14.4167
[R].LRSPSNDSAHR.[S]_A0A7I2V4I5_2xPhospho_[S1208;_S1210]	[R].LRSPSNDSAHR.[S]	A0A7I2V4I5	ZC3H13	20.4496	20.4633	20.4358	14.4305	14.4442	14.4167
[K].VIIKQEPGEAPHVPATGAASQSPLPQYVTVK.[G]_Q9ULM3_1xPhospho_[T/S]	[K].VIIKQEPGEAPHVPATGAASQSPLPQYVTVK.[G]	Q9ULM3	YEATS2	20.4384	20.4521	20.4246	14.4305	14.4442	14.4167
[R].VTFGEDLSPEVFDESLPANTPLR.[K]_Q69YH5_1xPhospho_[S/T]	[R].VTFGEDLSPEVFDESLPANTPLR.[K]	Q69YH5	CDCA2	20.4237	20.4374	20.4099	14.4305	14.4442	14.4167
[R].SDSPVPTAPTSGGPKPSTASAVPELATDPELEKK.[L]_Q86U44_1xPhospho_[S]	[R].SDSPVPTAPTSGGPKPSTASAVPELATDPELEKK.[L]	Q86U44	METTL3	20.4115	20.4252	20.3977	14.4305	14.4442	14.4167
[K].KVPLPGPGSPEVKR.[A]_Q8WXD9_1xPhospho_[S1257]	[K].KVPLPGPGSPEVKR.[A]	Q8WXD9	CASKIN1	20.4023	20.416	20.3885	14.4305	14.4442	14.4167
[K].LFIIRGSPQQIDHAK.[Q]_M0R0C6_1xPhospho_[S480]	[K].LFIIRGSPQQIDHAK.[Q]	M0R0C6	KHSRP	20.3824	20.3961	20.3686	14.4305	14.4442	14.4167
[K].TRSQEQEVLER.[G]_Q9UKV3_1xPhospho_[S/T]	[K].TRSQEQEVLER.[G]	Q9UKV3	ACIN1	20.3822	20.3959	20.3684	14.4305	14.4442	14.4167
[R].SQLDDHPESDDEENFIDANDDEDMEKFTDADKETEIVK.[K]_Q03701_1xPhospho_[S629]	[R].SQLDDHPESDDEENFIDANDDEDMEKFTDADKETEIVK.[K]	Q03701	CEBPZ	20.374	20.3877	20.3602	14.4305	14.4442	14.4167
[K].VKAQTPPGPSLSGSK.[S]_Q9UQ35_1xPhospho_[T1003]	[K].VKAQTPPGPSLSGSK.[S]	Q9UQ35	SRRM2	20.3563	20.37	20.3425	14.4305	14.4442	14.4167
[R].NYAGEEEEEGSGSSEGFDPPATDR.[Q]_P16989_1xPhospho_[S]	[R].NYAGEEEEEGSGSSEGFDPPATDR.[Q]	P16989	YBX3	20.3182	20.3319	20.3044	14.4305	14.4442	14.4167
[K].HSLDSDEEEDDDDGGSSK.[Y]_O95400_1xPhospho_[S49]	[K].HSLDSDEEEDDDDGGSSK.[Y]	O95400	CD2BP2	20.3084	20.3221	20.2946	14.4305	14.4442	14.4167
[K].TGVTSTSDSEEEGDDQEGEKKR.[K]_O75475_3xPhospho_[S271;_S273;_S275]	[K].TGVTSTSDSEEEGDDQEGEKKR.[K]	O75475	PSIP1	20.3009	20.3146	20.2871	14.4305	14.4442	14.4167
[R].IGELGAPEVWGLSPKNPEPDSDEHTPVEDEEPK.[K]_Q8N5F7_2xPhospho_[S149;_S157]	[R].IGELGAPEVWGLSPKNPEPDSDEHTPVEDEEPK.[K]	Q8N5F7	NKAP	20.2816	20.2953	20.2678	14.4305	14.4442	14.4167
[K].TNLTSQSSTTNLPGSPGSPGSPGSPGSPGSVPK.[N]_Q6IN85_1xPhospho_[S]	[K].TNLTSQSSTTNLPGSPGSPGSPGSPGSPGSVPK.[N]	Q6IN85	PPP4R3A	20.2697	20.2834	20.2559	14.4305	14.4442	14.4167
[R].DQHHLGSPSRLSVGEQPDVTHDPYEFLQSPEPAASAK.[T]_Q9H8M2_1xPhospho_[S/Y/T]	[R].DQHHLGSPSRLSVGEQPDVTHDPYEFLQSPEPAASAK.[T]	Q9H8M2	BRD9	20.2624	20.2761	20.2486	14.4305	14.4442	14.4167
[K].QKALAEEASEEELPSDVDLNDPYFAEEVK.[Q]_Q9H501_2xPhospho_[S657;_S663]	[K].QKALAEEASEEELPSDVDLNDPYFAEEVK.[Q]	Q9H501	ESF1	20.2614	20.2751	20.2476	14.4305	14.4442	14.4167
[R].KLSSSSEPYEEDEFNDDQSIK.[K]_Q9H4L7_2xPhospho_[S]	[R].KLSSSSEPYEEDEFNDDQSIK.[K]	Q9H4L7	SMARCAD1	20.2577	20.2713	20.2439	14.4305	14.4442	14.4167
[R].LALDGETLGEEEQEDEQPPWASPSPTSR.[Q]_A0A669KB89_1xPhospho_[S1465]	[R].LALDGETLGEEEQEDEQPPWASPSPTSR.[Q]	A0A669KB89	SCRIB	20.2551	20.2688	20.2413	14.4305	14.4442	14.4167
[K].TTTAAGSSHSRPGVPVEGSPGRNPGV.[-]_Q8NE01_1xPhospho_[S700]	[K].TTTAAGSSHSRPGVPVEGSPGRNPGV.[-]	Q8NE01	CNNM3	20.2448	20.2584	20.231	14.4305	14.4442	14.4167
[R].VASPSQGQVGSSSPKR.[S]_A0A0D9SF60_1xPhospho_[S337]	[R].VASPSQGQVGSSSPKR.[S]	A0A0D9SF60	A0A0D9SF60	20.2395	20.2532	20.2257	14.4305	14.4442	14.4167
[K].LSEGSQPAEEEEDQETPSR.[N]_Q9UKV3_1xPhospho_[S]	[K].LSEGSQPAEEEEDQETPSR.[N]	Q9UKV3	ACIN1	20.1978	20.2115	20.184	14.4305	14.4442	14.4167
[K].SVVSDLEADDVKGSVPLSSSPPATHFPDETEITNPVPKK.[N]_P11388_1xPhospho_[S/T]	[K].SVVSDLEADDVKGSVPLSSSPPATHFPDETEITNPVPKK.[N]	P11388	TOP2A	20.1963	20.21	20.1825	14.4305	14.4442	14.4167
[R].QVAGDAPVEQATAETASPVHR.[E]_Q92766_1xPhospho_[S1320]	[R].QVAGDAPVEQATAETASPVHR.[E]	Q92766	RREB1	20.1887	20.2023	20.1748	14.4305	14.4442	14.4167
[R].IDISPSTFRK.[H]_Q9Y2W1_1xPhospho_[S682]	[R].IDISPSTFRK.[H]	Q9Y2W1	THRAP3	20.1743	20.188	20.1605	14.4305	14.4442	14.4167
[R].QGSPVAAGAPAKQQQVDIPLR.[L]_Q9NZI8_1xPhospho_[S181]	[R].QGSPVAAGAPAKQQQVDIPLR.[L]	Q9NZI8	IGF2BP1	20.1709	20.1846	20.1571	14.4305	14.4442	14.4167
[K].QFKDLFDLNSSEEDDTEGFSER.[G]_Q9Y3T9_1xPhospho_[S]	[K].QFKDLFDLNSSEEDDTEGFSER.[G]	Q9Y3T9	NOC2L	20.1695	20.1831	20.1557	14.4305	14.4442	14.4167
[R].GDLSDVEEEEEEEMDVDEATGAVKK.[H]_Q96ST3_1xPhospho_[S832]	[R].GDLSDVEEEEEEEMDVDEATGAVKK.[H]	Q96ST3	SIN3A	20.1681	20.1817	20.1542	14.4305	14.4442	14.4167
[R].TRNEFVQKGEADDEDDDEDGQDNQGTVTEGSSPAYLK.[E]_Q86U86_1xPhospho_[S]	[R].TRNEFVQKGEADDEDDDEDGQDNQGTVTEGSSPAYLK.[E]	Q86U86	PBRM1	20.1651	20.1787	20.1513	14.4305	14.4442	14.4167
[R].EEATSPGAKDMPLSSDGNPK.[V]_Q9UGU0_1xPhospho_[T/S]	[R].EEATSPGAKDMPLSSDGNPK.[V]	Q9UGU0	TCF20	20.1491	20.1628	20.1353	14.4305	14.4442	14.4167
[R].LQQQAALSPTTAPAVSSVSKQETIMR.[H]_Q8WXI9_1xPhospho_[S/T]	[R].LQQQAALSPTTAPAVSSVSKQETIMR.[H]	Q8WXI9	GATAD2B	20.1195	20.1332	20.1057	14.4305	14.4442	14.4167
[R].TGYGGGFNERENVEYIEREESDGEYDEFGR.[K]_O95218_1xPhospho_[Y/S]	[R].TGYGGGFNERENVEYIEREESDGEYDEFGR.[K]	O95218	ZRANB2	20.1107	20.1244	20.0969	14.4305	14.4442	14.4167
[R].TEAGAETRSPGKAEAESDALPDDTVIESEALPSDIAAEAR.[A]_Q9GZR7_1xPhospho_[S/T]	[R].TEAGAETRSPGKAEAESDALPDDTVIESEALPSDIAAEAR.[A]	Q9GZR7	DDX24	20.109	20.1227	20.0952	14.4305	14.4442	14.4167
[K].DTEQKELDQDMVTEDEDDPGSHK.[R]_Q9NRL2_1xPhospho_[T731]	[K].DTEQKELDQDMVTEDEDDPGSHK.[R]	Q9NRL2	BAZ1A	20.105	20.1186	20.0912	14.4305	14.4442	14.4167
[K].SLASEAPSQPSLNGGSPEGVESQDGVDHFR.[A]_P38935_1xPhospho_[S]	[K].SLASEAPSQPSLNGGSPEGVESQDGVDHFR.[A]	P38935	IGHMBP2	20.0983	20.112	20.0845	14.4305	14.4442	14.4167
[R].RVSSSRSVSGSPEPAAK.[K]_A9Z1X7_3xPhospho_[S761;_S763;_S765]	[R].RVSSSRSVSGSPEPAAK.[K]	A9Z1X7	SRRM1	20.0845	20.0982	20.0707	14.4305	14.4442	14.4167
[R].SRSPTPPSSAGLGSNSAPPIPDSR.[L]_J3QK89_2xPhospho_[S]	[R].SRSPTPPSSAGLGSNSAPPIPDSR.[L]	J3QK89	CHERP	20.067	20.0806	20.0532	14.4305	14.4442	14.4167
[K].KPDSPPKVLEPENKQEK.[T]_Q96T23_1xPhospho_[S748]	[K].KPDSPPKVLEPENKQEK.[T]	Q96T23	RSF1	20.066	20.0796	20.0522	14.4305	14.4442	14.4167
[R].RKEASSSEEPR.[N]_P30414_1xPhospho_[S243]	[R].RKEASSSEEPR.[N]	P30414	NKTR	20.0513	20.065	20.0375	14.4305	14.4442	14.4167
[R].SDESDQQESLHK.[L]_P49770_1xPhospho_[S103]	[R].SDESDQQESLHK.[L]	P49770	EIF2B2	20.0333	20.047	20.0195	14.4305	14.4442	14.4167
[R].KPSTSDDSDSNFEK.[I]_P11388_2xPhospho_[S1471;_S]	[R].KPSTSDDSDSNFEK.[I]	P11388	TOP2A	20.0183	20.032	20.0045	14.4305	14.4442	14.4167
[R].EQPEMEDANSEKSINEENGEVSEDQSQNK.[H]_Q13523_1xPhospho_[S]	[R].EQPEMEDANSEKSINEENGEVSEDQSQNK.[H]	Q13523	PRPF4B	20.0082	20.0219	19.9944	14.4305	14.4442	14.4167
[R].TETPPPLASLNVSK.[L]_Q3MHD2_1xPhospho_[T75]	[R].TETPPPLASLNVSK.[L]	Q3MHD2	LSM12	19.9638	19.9775	19.95	14.4305	14.4442	14.4167
[K].AVSPSSSEKR.[S]_Q76FK4_1xPhospho_[S660]	[K].AVSPSSSEKR.[S]	Q76FK4	NOL8	19.9578	19.9715	19.944	14.4305	14.4442	14.4167
[K].KATGAATPK.[K]_P10412_1xPhospho_[T146]	[K].KATGAATPK.[K]	P10412	H1-4	19.9539	19.9675	19.9401	14.4305	14.4442	14.4167
[R].SEDESETEDEEEKSQEDQEQKR.[K]_A0A499FHX9_1xPhospho_[S/T]	[R].SEDESETEDEEEKSQEDQEQKR.[K]	A0A499FHX9	MCM3	19.9121	19.9258	19.8983	14.4305	14.4442	14.4167
[R].VGMSLVALKKALAAAGYDVEK.[N]_P22492_1xPhospho_[S62]	[R].VGMSLVALKKALAAAGYDVEK.[N]	P22492	H1-6	19.908	19.9217	19.8942	14.4305	14.4442	14.4167
[R].MAPTPIPTRSPSDSSTASTPVAEQIER.[A]_Q16643_3xPhospho_[T/S]	[R].MAPTPIPTRSPSDSSTASTPVAEQIER.[A]	Q16643	DBN1	19.8753	19.8889	19.8614	14.4305	14.4442	14.4167
[K].SKLNSSVLVPYGAESSEDSDEESKGLGK.[E]_Q9H9J4_3xPhospho_[S611;_S612;_S615]	[K].SKLNSSVLVPYGAESSEDSDEESKGLGK.[E]	Q9H9J4	USP42	19.8578	19.8715	19.844	14.4305	14.4442	14.4167
[K].AEERPTFDYLQSVLDDFYTATEGQYQQQP.[-]_P07948_1xPhospho_[T/Y]	[K].AEERPTFDYLQSVLDDFYTATEGQYQQQP.[-]	P07948	LYN	19.854	19.8676	19.8402	14.4305	14.4442	14.4167
[K].EEPSQNDISPK.[T]_Q9NR30_1xPhospho_[S89]	[K].EEPSQNDISPK.[T]	Q9NR30	DDX21	19.849	19.8627	19.8352	14.4305	14.4442	14.4167
[R].SDVFRDSFSHSPGAVSSLK.[V]_Q9H6R7_2xPhospho_[S688;_S]	[R].SDVFRDSFSHSPGAVSSLK.[V]	Q9H6R7	WDCP	19.8319	19.8456	19.8181	14.4305	14.4442	14.4167
[R].SLSTSGESLYHVLGLDK.[N]_Q9H3Z4_1xPhospho_[S]	[R].SLSTSGESLYHVLGLDK.[N]	Q9H3Z4	DNAJC5	19.8149	19.8286	19.8011	14.4305	14.4442	14.4167
[R].NLTANDPSQEYVASEGEEDPEVEFLK.[S]_Q86X95_2xPhospho_[S/T/Y]	[R].NLTANDPSQEYVASEGEEDPEVEFLK.[S]	Q86X95	CIR1	19.8074	19.821	19.7935	14.4305	14.4442	14.4167
[K].KESKEEETSIDVAGKPNEVTK.[A]_P53985_3xPhospho_[S461;_T466;_S467]	[K].KESKEEETSIDVAGKPNEVTK.[A]	P53985	SLC16A1	19.8065	19.8201	19.7926	14.4305	14.4442	14.4167
[R].KFSLDELAGPGAEGPSNLK.[S]_O76064_1xPhospho_[S157]	[R].KFSLDELAGPGAEGPSNLK.[S]	O76064	RNF8	19.7954	19.8091	19.7816	14.4305	14.4442	14.4167
[R].QAAKPPDLNPETEESIPSRSSPEGPDPPVLTEVSK.[Q]_Q03164_1xPhospho_[S1685]	[R].QAAKPPDLNPETEESIPSRSSPEGPDPPVLTEVSK.[Q]	Q03164	KMT2A	19.7807	19.7944	19.7669	14.4305	14.4442	14.4167
[K].KPYRIESDEEEDFENVGK.[V]_Q96T23_1xPhospho_[Y/S]	[K].KPYRIESDEEEDFENVGK.[V]	Q96T23	RSF1	19.7724	19.7861	19.7586	14.4305	14.4442	14.4167
[R].MGSKSPGNTSQPPAFFSK.[L]_C9J0Q5_1xPhospho_[S2248]	[R].MGSKSPGNTSQPPAFFSK.[L]	C9J0Q5	NCOR2	19.7719	19.7856	19.7581	14.4305	14.4442	14.4167
[K].TGVTSTSDSEEEGDDQEGEK.[K]_O75475_1xPhospho_[S/T]	[K].TGVTSTSDSEEEGDDQEGEK.[K]	O75475	PSIP1	19.7655	19.7792	19.7517	14.4305	14.4442	14.4167
[K].EAPAEGEAAEPGSPTAAEGEAASAASSTSSPK.[A]_P29966_2xPhospho_[T/S]	[K].EAPAEGEAAEPGSPTAAEGEAASAASSTSSPK.[A]	P29966	MARCKS	19.7272	19.7408	19.7133	14.4305	14.4442	14.4167
[R].NGILAIEGTGSDVDDDMSGDEKQDNESNVDPR.[D]_Q93008_1xPhospho_[S/T]	[R].NGILAIEGTGSDVDDDMSGDEKQDNESNVDPR.[D]	Q93008	USP9X	19.7147	19.7284	19.7009	14.4305	14.4442	14.4167
[K].KLEFSSSPDSLSTINDWDDMDDFDTSETSK.[S]_P54132_1xPhospho_[S]	[K].KLEFSSSPDSLSTINDWDDMDDFDTSETSK.[S]	P54132	BLM	19.7106	19.7242	19.6968	14.4305	14.4442	14.4167
[K].AAGPASPPEEDPERTK.[H]_Q96KM6_1xPhospho_[S409]	[K].AAGPASPPEEDPERTK.[H]	Q96KM6	ZNF512B	19.6703	19.684	19.6565	14.4305	14.4442	14.4167
[K].METEADAPSPAPSLGER.[L]_Q12873_1xPhospho_[S1601]	[K].METEADAPSPAPSLGER.[L]	Q12873	CHD3	19.6522	19.6659	19.6384	14.4305	14.4442	14.4167
[R].HYSDHWEDERLESR.[R]_Q9BYW2_1xPhospho_[S1098]	[R].HYSDHWEDERLESR.[R]	Q9BYW2	SETD2	19.5973	19.6109	19.5834	14.4305	14.4442	14.4167
[K].SKDHFGLEGDEESTMLEDSVSPK.[K]_Q9Y490_1xPhospho_[S425]	[K].SKDHFGLEGDEESTMLEDSVSPK.[K]	Q9Y490	TLN1	19.5917	19.6054	19.5779	14.4305	14.4442	14.4167
[R].LHSPGATSTAELGSR.[G]_Q9BV73_1xPhospho_[S2229]	[R].LHSPGATSTAELGSR.[G]	Q9BV73	CEP250	19.5388	19.5524	19.525	14.4305	14.4442	14.4167
[R].ERSGGEQAQDWDALPPK.[R]_Q92979_1xPhospho_[S14]	[R].ERSGGEQAQDWDALPPK.[R]	Q92979	EMG1	19.5082	19.5218	19.4944	14.4305	14.4442	14.4167
[R].DSHSSEEDEASSQTDLSQTISK.[K]_J3KN66_2xPhospho_[S156;_S]	[R].DSHSSEEDEASSQTDLSQTISK.[K]	J3KN66	TOR1AIP1	19.4848	19.4984	19.4709	14.4305	14.4442	14.4167
[R].RRHSHSHSPMSTR.[R]_P62995_3xPhospho_[S95;_S97;_S99]	[R].RRHSHSHSPMSTR.[R]	P62995	TRA2B	19.4744	19.4881	19.4606	14.4305	14.4442	14.4167
[K].HLDGEEDGSSDQSQASGTTGGR.[R]_Q9UNF1_2xPhospho_[S190;_S191]	[K].HLDGEEDGSSDQSQASGTTGGR.[R]	Q9UNF1	MAGED2	19.4534	19.4671	19.4396	14.4305	14.4442	14.4167
[K].NTADHDESPPRTPTGNAPSSESDIDISSPNVSHDESIAK.[D]_O95251_3xPhospho_[S124;_S135;_S136]	[K].NTADHDESPPRTPTGNAPSSESDIDISSPNVSHDESIAK.[D]	O95251	KAT7	19.4395	19.4532	19.4257	14.4305	14.4442	14.4167
[R].RASNEKESAAPASPAPSPAPSPTPAPPQK.[E]_Q3KQU3_3xPhospho_[S539;_S544;_S548]	[R].RASNEKESAAPASPAPSPAPSPTPAPPQK.[E]	Q3KQU3	MAP7D1	19.4353	19.449	19.4215	14.4305	14.4442	14.4167
[K].GALNGQGALNSQEEEEVIVTEVGQR.[D]_Q02952_1xPhospho_[S96]	[K].GALNGQGALNSQEEEEVIVTEVGQR.[D]	Q02952	AKAP12	19.4322	19.4459	19.4184	14.4305	14.4442	14.4167
[K].GDSIEEILADSEDEEDNEEEER.[S]_Q5JTH9_1xPhospho_[S1080]	[K].GDSIEEILADSEDEEDNEEEER.[S]	Q5JTH9	RRP12	19.4268	19.4404	19.413	14.4305	14.4442	14.4167
[K].FSAVLVEPPPMSLPGAGLSSQELSGGPGDGP.[-]_Q13263_1xPhospho_[S]	[K].FSAVLVEPPPMSLPGAGLSSQELSGGPGDGP.[-]	Q13263	TRIM28	19.4235	19.4372	19.4097	14.4305	14.4442	14.4167
[K].EGMNPSYDEYADSDEDQHDAYLER.[M]_Q08945_2xPhospho_[Y/S]	[K].EGMNPSYDEYADSDEDQHDAYLER.[M]	Q08945	SSRP1	19.4158	19.4294	19.402	14.4305	14.4442	14.4167
[R].KNDEPSGSEISSDSHAPLHSVTNSPEVAVK.[K]_Q9HCK1_2xPhospho_[S882;_S886]	[R].KNDEPSGSEISSDSHAPLHSVTNSPEVAVK.[K]	Q9HCK1	ZDBF2	19.3928	19.4065	19.379	14.4305	14.4442	14.4167
[K].GGLVSDAYGEDDFSR.[L]_J3QQJ0_1xPhospho_[S26]	[K].GGLVSDAYGEDDFSR.[L]	J3QQJ0	SAP30BP	19.3851	19.3988	19.3713	14.4305	14.4442	14.4167
[R].SNTPMGDKDDDDDDDADEKMQSSGIPNGGHIR.[Q]_Q5T4S7_1xPhospho_[T2724]	[R].SNTPMGDKDDDDDDDADEKMQSSGIPNGGHIR.[Q]	Q5T4S7	UBR4	19.3742	19.3879	19.3604	14.4305	14.4442	14.4167
[K].DANIMSPGSSLPSLHVR.[K]_P25054_1xPhospho_[S744]	[K].DANIMSPGSSLPSLHVR.[K]	P25054	APC	19.3397	19.3533	19.3258	14.4305	14.4442	14.4167
[R].SRVPVRPPQQYSDDEDDYEDDEEDDVQNTNSALR.[Y]_Q92560_1xPhospho_[Y/S]	[R].SRVPVRPPQQYSDDEDDYEDDEEDDVQNTNSALR.[Y]	Q92560	BAP1	19.3301	19.3438	19.3163	14.4305	14.4442	14.4167
[K].ETVFTKSPYQEFTDHLVK.[T]_P15880_1xPhospho_[Y/S/T]	[K].ETVFTKSPYQEFTDHLVK.[T]	P15880	RPS2	19.2912	19.3049	19.2774	14.4305	14.4442	14.4167
[R].RVGMADANSPPKPLSKPR.[T]_A0A7I2V490_1xPhospho_[S127]	[R].RVGMADANSPPKPLSKPR.[T]	A0A7I2V490	DNMT1	19.2642	19.2778	19.2503	14.4305	14.4442	14.4167
[K].VKASPITNDGEDEFVPSDGLDKDEYTFSPGK.[S]_Q02880_2xPhospho_[T/S]	[K].VKASPITNDGEDEFVPSDGLDKDEYTFSPGK.[S]	Q02880	TOP2B	19.2487	19.2623	19.2348	14.4305	14.4442	14.4167
[K].ASMSEFLESEDGEVEQQR.[T]_Q15022_2xPhospho_[S541;_S546]	[K].ASMSEFLESEDGEVEQQR.[T]	Q15022	SUZ12	19.2459	19.2596	19.2321	14.4305	14.4442	14.4167
[R].TRDDGDEEGLLTHSEEELEHSQDTDADDGALQ.[-]_Q9UKM9_1xPhospho_[S/T]	[R].TRDDGDEEGLLTHSEEELEHSQDTDADDGALQ.[-]	Q9UKM9	RALY	19.2379	19.2515	19.224	14.4305	14.4442	14.4167
[R].GSPPLPAGPVPSQDITLSSEEEAEVAAPTK.[G]_Q3YEC7_2xPhospho_[S/T]	[R].GSPPLPAGPVPSQDITLSSEEEAEVAAPTK.[G]	Q3YEC7	RABL6	19.2288	19.2425	19.215	14.4305	14.4442	14.4167
[R].KGEESEGFLNPELLETSR.[K]_Q7Z6E9_1xPhospho_[S945]	[R].KGEESEGFLNPELLETSR.[K]	Q7Z6E9	RBBP6	19.2263	19.24	19.2125	14.4305	14.4442	14.4167
[R].YLSADSGDADDSDADLGSAVK.[Q]_Q15361_2xPhospho_[S481;_S]	[R].YLSADSGDADDSDADLGSAVK.[Q]	Q15361	TTF1	19.1923	19.206	19.1785	14.4305	14.4442	14.4167
[R].AAVQELSSSILAGEDPEER.[G]_P49768_2xPhospho_[S366;_S]	[R].AAVQELSSSILAGEDPEER.[G]	P49768	PSEN1	19.1865	19.2002	19.1727	14.4305	14.4442	14.4167
[R].ALAAVPSAGSVQRVPSGAAGGK.[M]_A0A669KB89_1xPhospho_[S]	[R].ALAAVPSAGSVQRVPSGAAGGK.[M]	A0A669KB89	SCRIB	19.1605	19.1742	19.1467	14.4305	14.4442	14.4167
[R].SLDGAAAVDSADRSPRPTSAPAITQGQVAEGGVLDASAKK.[T]_P11171_2xPhospho_[S/T]	[R].SLDGAAAVDSADRSPRPTSAPAITQGQVAEGGVLDASAKK.[T]	P11171	EPB41	19.1509	19.1645	19.137	14.4305	14.4442	14.4167
[R].EGHGSSSFDRELEREK.[E]_Q5VTL8_1xPhospho_[S290]	[R].EGHGSSSFDRELEREK.[E]	Q5VTL8	PRPF38B	19.1385	19.1521	19.1246	14.4305	14.4442	14.4167
[K].IYRSQSPHYFR.[S]_Q9UKJ3_2xPhospho_[S1035;_Y/S]	[K].IYRSQSPHYFR.[S]	Q9UKJ3	GPATCH8	19.1259	19.1396	19.1121	14.4305	14.4442	14.4167
[R].SQAPLESSLDSLGDVFLDSGRK.[T]_Q14980_1xPhospho_[S]	[R].SQAPLESSLDSLGDVFLDSGRK.[T]	Q14980	NUMA1	19.1208	19.1345	19.107	14.4305	14.4442	14.4167
[K].ESSDSSSKESQEEFLENPWKDR.[T]_Q8N5F7_1xPhospho_[S]	[K].ESSDSSSKESQEEFLENPWKDR.[T]	Q8N5F7	NKAP	19.1024	19.1161	19.0886	14.4305	14.4442	14.4167
[K].SPPREGSQGELTPANSQSR.[M]_A8K070_1xPhospho_[S509]	[K].SPPREGSQGELTPANSQSR.[M]	A8K070	GPS1	19.101	19.1146	19.0871	14.4305	14.4442	14.4167
[R].HGLLLPASPVR.[M]_Q96E09_1xPhospho_[S76]	[R].HGLLLPASPVR.[M]	Q96E09	PABIR1	19.0641	19.0777	19.0503	14.4305	14.4442	14.4167
[K].ELYPEEFETDSDQQDITNGKK.[T]_Q6ZUT1_1xPhospho_[T/S/Y]	[K].ELYPEEFETDSDQQDITNGKK.[T]	Q6ZUT1	NKAPD1	19.0542	19.0678	19.0403	14.4305	14.4442	14.4167
[K].NATLAWDSSHSSIQNSPKLTPK.[M]_O15440_1xPhospho_[S]	[K].NATLAWDSSHSSIQNSPKLTPK.[M]	O15440	ABCC5	20.4247	20.4081	20.4411	14.4305	14.4442	14.4167
[R].HRDTHPGSPGSPGPALRPLPAR.[E]_Q8N0Y2_1xPhospho_[S232]	[R].HRDTHPGSPGSPGPALRPLPAR.[E]	Q8N0Y2	ZNF444	18.9841	18.9978	18.9703	14.4305	14.4442	14.4167
[R].KMYSEDKPLSSESLSESEYIEEVR.[A]_Q5BKY9_3xPhospho_[S192;_S194;_S196]	[R].KMYSEDKPLSSESLSESEYIEEVR.[A]	Q5BKY9	FAM133B	18.9534	18.967	18.9395	14.4305	14.4442	14.4167
[R].RGATPPAPPRAPR.[G]_Q6SPF0_1xPhospho_[T107]	[R].RGATPPAPPRAPR.[G]	Q6SPF0	SAMD1	18.8677	18.8813	18.8539	14.4305	14.4442	14.4167
[K].DMSPLSETEMALGKDVTPPPETEVVLIK.[N]_E7EVA0_2xPhospho_[S524;_S527]	[K].DMSPLSETEMALGKDVTPPPETEVVLIK.[N]	E7EVA0	MAP4	18.8525	18.8662	18.8387	14.4305	14.4442	14.4167
[R].RPQRPRSPPLPAVIR.[N]_Q9Y6X9_1xPhospho_[S615]	[R].RPQRPRSPPLPAVIR.[N]	Q9Y6X9	MORC2	18.8159	18.8296	18.8021	14.4305	14.4442	14.4167
[K].VLPSSAAATPQQTSPAALPVFNAK.[D]_Q9H2F5_1xPhospho_[T/S]	[K].VLPSSAAATPQQTSPAALPVFNAK.[D]	Q9H2F5	EPC1	18.8142	18.8279	18.8004	14.4305	14.4442	14.4167
[K].KGPRTPSPPPPIPEDIALGK.[K]_A0A7I2V4I5_2xPhospho_[T263;_S265]	[K].KGPRTPSPPPPIPEDIALGK.[K]	A0A7I2V4I5	ZC3H13	18.7808	18.7944	18.767	14.4305	14.4442	14.4167
[K].DSGNWDTSGSELSEGELEK.[R]_A0A7N4I394_1xPhospho_[S975]	[K].DSGNWDTSGSELSEGELEK.[R]	A0A7N4I394	PRPF40A	18.7667	18.7804	18.7529	14.4305	14.4442	14.4167
[R].RSSLSSHSHQSQIYR.[S]_O15027_1xPhospho_[S]	[R].RSSLSSHSHQSQIYR.[S]	O15027	SEC16A	18.7343	18.748	18.7205	14.4305	14.4442	14.4167
[R].QASPETSASPDGSQNLVYETELLR.[T]_Q14789_1xPhospho_[S3010]	[R].QASPETSASPDGSQNLVYETELLR.[T]	Q14789	GOLGB1	18.6891	18.7028	18.6753	14.4305	14.4442	14.4167
[R].GSDNSSYDEALSPTSPGPLSVR.[A]_P78364_1xPhospho_[T/S/Y]	[R].GSDNSSYDEALSPTSPGPLSVR.[A]	P78364	PHC1	18.6878	18.7014	18.6739	14.4305	14.4442	14.4167
[R].SRSPYSSR.[H]_Q14004_1xPhospho_[S413]	[R].SRSPYSSR.[H]	Q14004	CDK13	18.6617	18.6754	18.6479	14.4305	14.4442	14.4167
[R].NKIEEAPEATPQPSQPGPSSPISLSAEEENAEGEVSR.[A]_Q9H4L7_1xPhospho_[S]	[R].NKIEEAPEATPQPSQPGPSSPISLSAEEENAEGEVSR.[A]	Q9H4L7	SMARCAD1	18.6561	18.6698	18.6423	14.4305	14.4442	14.4167
[K].GISEDSHLESLQDVGQSAAPTFMISPETVTGTGKK.[C]_E7EVA0_1xPhospho_[S/T]	[K].GISEDSHLESLQDVGQSAAPTFMISPETVTGTGKK.[C]	E7EVA0	MAP4	18.6493	18.6629	18.6355	14.4305	14.4442	14.4167
[R].RLLEDSDSEDEAAPSPLQPALRPNPTAILDEAPKPK.[R]_Q9BW85_2xPhospho_[S211;_S213]	[R].RLLEDSDSEDEAAPSPLQPALRPNPTAILDEAPKPK.[R]	Q9BW85	YJU2	18.6396	18.6533	18.6258	14.4305	14.4442	14.4167
[K].AEPASPDSPKGSSETETEPPVALAPGPAPTR.[C]_A0A6E1WCP9_3xPhospho_[S/T]	[K].AEPASPDSPKGSSETETEPPVALAPGPAPTR.[C]	A0A6E1WCP9	ESRRA	18.6259	18.6396	18.6121	14.4305	14.4442	14.4167
[K].SELPLDPLPVPTEEGNPLLK.[H]_Q15758_1xPhospho_[S503]	[K].SELPLDPLPVPTEEGNPLLK.[H]	Q15758	SLC1A5	18.6141	18.6278	18.6003	14.4305	14.4442	14.4167
[R].GPEEEEIGSPEPMAAPASASQKLSPLQK.[L]_Q14807_2xPhospho_[S412;_S421]	[R].GPEEEEIGSPEPMAAPASASQKLSPLQK.[L]	Q14807	KIF22	18.5876	18.6012	18.5738	14.4305	14.4442	14.4167
[K].MANSSPVLSKVPGYGLQVR.[N]_Q9NXE8_1xPhospho_[S]	[K].MANSSPVLSKVPGYGLQVR.[N]	Q9NXE8	CWC25	18.5597	18.5734	18.5459	14.4305	14.4442	14.4167
[R].VRNMSPDEIKIPPEPPGR.[C]_J3QQJ0_1xPhospho_[S130]	[R].VRNMSPDEIKIPPEPPGR.[C]	J3QQJ0	SAP30BP	18.5122	18.5259	18.4984	14.4305	14.4442	14.4167
[R].KPSGSPDLWKLSPDQR.[K]_Q96JM3_2xPhospho_[S445;_S452]	[R].KPSGSPDLWKLSPDQR.[K]	Q96JM3	CHAMP1	18.4847	18.4984	18.4709	14.4305	14.4442	14.4167
[K].EKSATRPSPSPERSSTGPEPPAPTPLLAER.[H]_Q9UQ35_3xPhospho_[S/T]	[K].EKSATRPSPSPERSSTGPEPPAPTPLLAER.[H]	Q9UQ35	SRRM2	18.4836	18.4972	18.4698	14.4305	14.4442	14.4167
[R].KKKPDYLPYAEDESVDDLAQQKPR.[S]_O43290_1xPhospho_[S321]	[R].KKKPDYLPYAEDESVDDLAQQKPR.[S]	O43290	SART1	18.4497	18.4634	18.4359	14.4305	14.4442	14.4167
[R].AIPELDAYEAEGLALDDEDVEELTASQR.[E]_P49736_1xPhospho_[S108]	[R].AIPELDAYEAEGLALDDEDVEELTASQR.[E]	P49736	MCM2	18.4338	18.4475	18.42	14.4305	14.4442	14.4167
[R].KDDDSDDESQSSHTGKK.[K]_O94874_1xPhospho_[S458]	[R].KDDDSDDESQSSHTGKK.[K]	O94874	UFL1	18.4119	18.4256	18.3981	14.4305	14.4442	14.4167
[R].GSGKKPESAAGSQSPALPPR.[L]_Q02297_1xPhospho_[S32]	[R].GSGKKPESAAGSQSPALPPR.[L]	Q02297	NRG1	18.3663	18.38	18.3525	14.4305	14.4442	14.4167
[K].GQEEGGGWDVEEDLELPPELDISPGAAGGAEDGFFVPPTK.[G]_P53621_1xPhospho_[S895]	[K].GQEEGGGWDVEEDLELPPELDISPGAAGGAEDGFFVPPTK.[G]	P53621	COPA	18.3579	18.3716	18.3441	14.4305	14.4442	14.4167
[R].SPSPAPAPAPAAAAGPPTRK.[K]_Q9H7N4_1xPhospho_[S]	[R].SPSPAPAPAPAAAAGPPTRK.[K]	Q9H7N4	SCAF1	18.3551	18.3688	18.3413	14.4305	14.4442	14.4167
[R].NSSEASSGDFLDLK.[GV]_Q9UK76_1xPhospho_[S]	[R].NSSEASSGDFLDLK.[GV]	Q9UK76	JPT1	18.3229	18.3366	18.3091	14.4305	14.4442	14.4167
[K].SEDFVKDSELHLPR.[V]_Q9H9J4_1xPhospho_[S1247]	[K].SEDFVKDSELHLPR.[V]	Q9H9J4	USP42	18.3105	18.3242	18.2967	14.4305	14.4442	14.4167
[K].VVEAVNSDSDSEFGIPKK.[T]_Q02880_2xPhospho_[S1524;_S]	[K].VVEAVNSDSDSEFGIPKK.[T]	Q02880	TOP2B	18.2752	18.2889	18.2614	14.4305	14.4442	14.4167
[R].SGDRNGLTHQLGGLSQGSR.[N]_Q8N5F7_1xPhospho_[S/T]	[R].SGDRNGLTHQLGGLSQGSR.[N]	Q8N5F7	NKAP	18.2217	18.2353	18.2078	14.4305	14.4442	14.4167
[K].EAATQEDPEQLPELEAHGVSESEGEERPVAEEEILLR.[E]_Q9BVJ6_1xPhospho_[S]	[K].EAATQEDPEQLPELEAHGVSESEGEERPVAEEEILLR.[E]	Q9BVJ6	UTP14A	18.2152	18.2289	18.2014	14.4305	14.4442	14.4167
[R].TEPAAEAEAASGPSESPSPPAAEELPGSHAEPPVPAQGEAPGEQAR.[D]_P55884_2xPhospho_[S/T]	[R].TEPAAEAEAASGPSESPSPPAAEELPGSHAEPPVPAQGEAPGEQAR.[D]	P55884	EIF3B	18.1829	18.1966	18.1691	14.4305	14.4442	14.4167
[K].TKSEAESASPEETPDGSASPVEMQDEGAEEPHEAGEQLPPFLLK.[E]_Q9C0C9_2xPhospho_[S/T]	[K].TKSEAESASPEETPDGSASPVEMQDEGAEEPHEAGEQLPPFLLK.[E]	Q9C0C9	UBE2O	18.1448	18.1584	18.131	14.4305	14.4442	14.4167
[K].QFKDLFDLNSSEEDDTEGFSER.[G]_Q9Y3T9_2xPhospho_[S672;_S673]	[K].QFKDLFDLNSSEEDDTEGFSER.[G]	Q9Y3T9	NOC2L	18.1438	18.1574	18.13	14.4305	14.4442	14.4167
[K].ELYPEEFETDSDQQDITNGKK.[T]_Q6ZUT1_2xPhospho_[T123;_S125]	[K].ELYPEEFETDSDQQDITNGKK.[T]	Q6ZUT1	NKAPD1	18.1125	18.1262	18.0987	14.4305	14.4442	14.4167
[R].SSTVAPAQPDGAESEWTDVETR.[C]_A0A7I2V5Y5_1xPhospho_[S/T]	[R].SSTVAPAQPDGAESEWTDVETR.[C]	A0A7I2V5Y5	KIF23	18.1063	18.12	18.0925	14.4305	14.4442	14.4167
[R].SSSHLDPAGTHSTLQGSGTTTPEHPSVIDPLMEQDEGPSTPPAK.[Q]_Q8TDM6_2xPhospho_[T/S]	[R].SSSHLDPAGTHSTLQGSGTTTPEHPSVIDPLMEQDEGPSTPPAK.[Q]	Q8TDM6	DLG5	18.0784	18.0921	18.0646	14.4305	14.4442	14.4167
[R].AKAGPTLTDENGDDLGLPPSPGDTSYYQDQVDDFHEAR.[S]_Q9NQZ2_1xPhospho_[T]	[R].AKAGPTLTDENGDDLGLPPSPGDTSYYQDQVDDFHEAR.[S]	Q9NQZ2	UTP3	18.0377	18.0513	18.0238	14.4305	14.4442	14.4167
[K].ASPITNDGEDEFVPSDGLDKDEYTFSPGK.[S]_Q02880_1xPhospho_[S/T]	[K].ASPITNDGEDEFVPSDGLDKDEYTFSPGK.[S]	Q02880	TOP2B	17.9975	18.0112	17.9837	14.4305	14.4442	14.4167
[K].TSNRYSPESQAQSVHHQRPGSRVSPENLVDK.[S]_O75376_2xPhospho_[S/T]	[K].TSNRYSPESQAQSVHHQRPGSRVSPENLVDK.[S]	O75376	NCOR1	17.9293	17.943	17.9155	14.4305	14.4442	14.4167
[K].KGSDSDTDASNLETPR.[S]_P0CG40_2xPhospho_[S424;_S426]	[K].KGSDSDTDASNLETPR.[S]	P0CG40	SP9	21.3642	21.3729	21.3816	14.4305	14.4442	14.4167
[K].KKPTPIQLNPAPDGSAVNGTSSAETNLEALQK.[K]_Q02750_2xPhospho_[S24;_S]	[K].KKPTPIQLNPAPDGSAVNGTSSAETNLEALQK.[K]	Q02750	MAP2K1	17.9163	17.93	17.9025	14.4305	14.4442	14.4167
[R].GRDSPYQSRGSPHYFSPFRPY.[-]_Q13242_2xPhospho_[S204;_S208]	[R].GRDSPYQSRGSPHYFSPFRPY.[-]	Q13242	SRSF9	17.8758	17.8895	17.862	14.4305	14.4442	14.4167
[K].QQDSQPEEVMDVLEMVENVK.[H]_Q9H307_1xPhospho_[S381]	[K].QQDSQPEEVMDVLEMVENVK.[H]	Q9H307	PNN	17.8406	17.8543	17.8268	14.4305	14.4442	14.4167
[R].TMIISPERLDPFADGGKTPDPK.[M]_O75533_1xPhospho_[S129]	[R].TMIISPERLDPFADGGKTPDPK.[M]	O75533	SF3B1	17.802	17.8156	17.7882	14.4305	14.4442	14.4167
[R].RHDSSGSGHSAFEPLVANGVPASFVPKPGSLK.[R]_Q96HA1_2xPhospho_[S]	[R].RHDSSGSGHSAFEPLVANGVPASFVPKPGSLK.[R]	Q96HA1	POM121	17.7787	17.7924	17.7649	14.4305	14.4442	14.4167
[R].RQSSSYDDPWKITDEQR.[Q]_Q96D71_1xPhospho_[S/Y]	[R].RQSSSYDDPWKITDEQR.[Q]	Q96D71	REPS1	17.7696	17.7833	17.7558	14.4305	14.4442	14.4167
[R].AKPPVKKSPQK.[Q]_A0A2R8YH03_1xPhospho_[S674]	[R].AKPPVKKSPQK.[Q]	A0A2R8YH03	TASOR2	17.7575	17.7712	17.7437	14.4305	14.4442	14.4167
[R].AGSNEDPILAPSGTPPPTIPPDETFGGR.[V]_C9JFV4_1xPhospho_[T/S]	[R].AGSNEDPILAPSGTPPPTIPPDETFGGR.[V]	C9JFV4	PELP1	17.7555	17.7691	17.7417	14.4305	14.4442	14.4167
[R].QPDAKDGDSYDPYDFSDTEEEMPQVHTPK.[T]_A0A499FHX9_1xPhospho_[Y/S/T]	[R].QPDAKDGDSYDPYDFSDTEEEMPQVHTPK.[T]	A0A499FHX9	MCM3	17.7071	17.7208	17.6933	14.4305	14.4442	14.4167
[R].SRSPATAKR.[G]_Q9UQ35_2xPhospho_[S484;_S486]	[R].SRSPATAKR.[G]	Q9UQ35	SRRM2	17.6614	17.6751	17.6476	14.4305	14.4442	14.4167
[R].VRHFSQSEETGNEVFGALNEEQPLPR.[S]_A0A7P0TAR5_1xPhospho_[S/T]	[R].VRHFSQSEETGNEVFGALNEEQPLPR.[S]	A0A7P0TAR5	RALGAPA1	17.6539	17.6675	17.64	14.4305	14.4442	14.4167
[R].DFIATLEAEAFDDVVGETVGK.[T]_E7EVA0_1xPhospho_[T28]	[R].DFIATLEAEAFDDVVGETVGK.[T]	E7EVA0	MAP4	17.6401	17.6538	17.6263	14.4305	14.4442	14.4167
[R].AMLDQLMGTSR.[D]_Q9Y383_1xPhospho_[T17]	[R].AMLDQLMGTSR.[D]	Q9Y383	LUC7L2	17.602	17.6157	17.5882	14.4305	14.4442	14.4167
[K].NRPDYVSEEEEDDEDFETAVK.[K]_P49792_1xPhospho_[S/Y]	[K].NRPDYVSEEEEDDEDFETAVK.[K]	P49792	RANBP2	17.5919	17.6056	17.5781	14.4305	14.4442	14.4167
[R].MQNNSSPSISPNTSFTSDGSPSPLGGIKR.[K]_Q9H0D6_2xPhospho_[S/T]	[R].MQNNSSPSISPNTSFTSDGSPSPLGGIKR.[K]	Q9H0D6	XRN2	17.4481	17.4618	17.4343	14.4305	14.4442	14.4167
[K].NLNNSNLFSPVNR.[D]_P52948_1xPhospho_[S612]	[K].NLNNSNLFSPVNR.[D]	P52948	NUP98	17.3751	17.3888	17.3613	14.4305	14.4442	14.4167
[R].LTPRPSPSPMIESTPMSIAGDATPLLDEMDR.[-]_Q7KZ85_1xPhospho_[T1718]	[R].LTPRPSPSPMIESTPMSIAGDATPLLDEMDR.[-]	Q7KZ85	SUPT6H	17.3682	17.3818	17.3543	14.4305	14.4442	14.4167
[R].ARGPEEEEIGSPEPMAAPASASQKLSPLQK.[L]_Q14807_1xPhospho_[S427]	[R].ARGPEEEEIGSPEPMAAPASASQKLSPLQK.[L]	Q14807	KIF22	17.3517	17.3654	17.3379	14.4305	14.4442	14.4167
[K].TEDDDDDDVKSTSEDYLMISLDDVGEKLEHMGNTPLK.[I]_Q9Y462_1xPhospho_[T/S/Y]	[K].TEDDDDDDVKSTSEDYLMISLDDVGEKLEHMGNTPLK.[I]	Q9Y462	ZNF711	17.1938	17.2075	17.18	14.4305	14.4442	14.4167
[K].HLFSSTENLAAGSWK.[E]_Q6WKZ4_1xPhospho_[S/T]	[K].HLFSSTENLAAGSWK.[E]	Q6WKZ4	RAB11FIP1	17.1804	17.1941	17.1666	14.4305	14.4442	14.4167
[K].AENAEGQTPAIGPDGEPLDETSQMSDLPVK.[V]_A0A0A0MT49_1xPhospho_[S]	[K].AENAEGQTPAIGPDGEPLDETSQMSDLPVK.[V]	A0A0A0MT49	A0A0A0MT49	17.1715	17.1852	17.1577	14.4305	14.4442	14.4167
[K].DLKIESDVQEPTEPEDDLDIMLGNK.[K]_P20042_2xPhospho_[S105;_T111]	[K].DLKIESDVQEPTEPEDDLDIMLGNK.[K]	P20042	EIF2S2	17.1648	17.1785	17.151	14.4305	14.4442	14.4167
[R].SLVQANPEVAMDSIIHMTQHISPTQR.[A]_Q13085_1xPhospho_[S2327]	[R].SLVQANPEVAMDSIIHMTQHISPTQR.[A]	Q13085	ACACA	17.1104	17.1241	17.0966	14.4305	14.4442	14.4167
[R].SQAPLESSLDSLGDVFLDSGR.[K]_Q14980_1xPhospho_[S1789]	[R].SQAPLESSLDSLGDVFLDSGR.[K]	Q14980	NUMA1	16.9354	16.9491	16.9216	14.4305	14.4442	14.4167
[R].RQLHLEGASLELSDDDTESK.[T]_P35580_1xPhospho_[S1956]	[R].RQLHLEGASLELSDDDTESK.[T]	P35580	MYH10	16.9269	16.9405	16.9131	14.4305	14.4442	14.4167
[K].AGMSSNQSISSPVLDAVPR.[T]_Q9UQ35_1xPhospho_[S1404]	[K].AGMSSNQSISSPVLDAVPR.[T]	Q9UQ35	SRRM2	16.6289	16.6425	16.615	14.4305	14.4442	14.4167
[K].TEMDKSPFNSPSPQDSPR.[L]_A0A286YEX4_1xPhospho_[S361]	[K].TEMDKSPFNSPSPQDSPR.[L]	A0A286YEX4	NFIC	19.8375	19.8131	19.7883	14.4305	14.4442	14.4167
[R].RPIERSQSPVHLR.[R]_Q96T58_2xPhospho_[S725;_S727]	[R].RPIERSQSPVHLR.[R]	Q96T58	SPEN	24.7101	24.7405	24.679	14.4305	14.4442	14.4167
[R].EADGSETPEPFAAEAK.[F]_Q7KZF4_1xPhospho_[T240]	[R].EADGSETPEPFAAEAK.[F]	Q7KZF4	SND1	21.6284	21.5955	21.6606	19.5394	19.5065	19.5716
[R].DKSDSPAIQLR.[L]_Q96ST3_1xPhospho_[S940]	[R].DKSDSPAIQLR.[L]	Q96ST3	SIN3A	21.255	21.2222	21.2871	14.4305	14.4442	14.4167
[K].TSAVSSPLLDQQR.[NS]_A0A7I2V4I5_1xPhospho_[S]	[K].TSAVSSPLLDQQR.[NS]	A0A7I2V4I5	ZC3H13	21.6218	21.5876	21.6553	14.4305	14.4442	14.4167
[K].SPTKGEDWETLK.[S]_Q4KWH8_1xPhospho_[S1318]	[K].SPTKGEDWETLK.[S]	Q4KWH8	PLCH1	20.9459	20.9486	20.9513	14.4305	14.4442	14.4167
[K].VEENPDADSDFDAKSSADDEIEETR.[V]_Q9H0G5_3xPhospho_[S248;_S254;_S255]	[K].VEENPDADSDFDAKSSADDEIEETR.[V]	Q9H0G5	NSRP1	21.1374	21.098	21.1757	14.4305	14.4442	14.4167
[R].ASPEPPGPESSSR.[W]_Q9C0C2_1xPhospho_[S672]	[R].ASPEPPGPESSSR.[W]	Q9C0C2	TNKS1BP1	22.7848	22.7211	22.6545	14.4305	14.4442	14.4167
[K].ANVTPQSSSELRPTTTAALASGVEAK.[K]_A0A7P0MRI8_2xPhospho_[T/S]	[K].ANVTPQSSSELRPTTTAALASGVEAK.[K]	A0A7P0MRI8	PLCB4	20.7668	20.8289	20.8884	14.4305	14.4442	14.4167
[R].AGNWPGSPQVSGPSPAAR.[M]_O60244_1xPhospho_[S1112]	[R].AGNWPGSPQVSGPSPAAR.[M]	O60244	MED14	21.4022	21.3311	21.47	14.4305	14.4442	14.4167
[K].NLATSADTPPSTVPGTGK.[S]_Q96Q15_2xPhospho_[T3569;_T3573]	[K].NLATSADTPPSTVPGTGK.[S]	Q96Q15	SMG1	20.487	20.424	20.358	14.4305	14.4442	14.4167
[R].VSSPLPSPSAMTDAANSQAAAK.[L]_Q8WXI9_1xPhospho_[S]	[R].VSSPLPSPSAMTDAANSQAAAK.[L]	Q8WXI9	GATAD2B	21.2355	21.0966	21.1678	14.4305	14.4442	14.4167
[K].EVAENQQNQSSDPEEEKGSQPPPAAESQSSLR.[R]_O43491_1xPhospho_[S]	[K].EVAENQQNQSSDPEEEKGSQPPPAAESQSSLR.[R]	O43491	EPB41L2	21.3531	21.4266	21.4965	14.4305	14.4442	14.4167
[R].TASGGRTEQGMSR.[S]_Q7L7X3_1xPhospho_[S/T]	[R].TASGGRTEQGMSR.[S]	Q7L7X3	TAOK1	22.6602	22.7391	22.5767	14.4305	14.4442	14.4167
[K].KLEKEEEEGISQESSEEEQ.[-]_P17096_3xPhospho_[S99;_S102;_S103]	[K].KLEKEEEEGISQESSEEEQ.[-]	P17096	HMGA1	21.778	21.8824	21.9797	14.4305	14.4442	14.4167
[R].SGEQITSSPVSPK.[S]_A0A087WZV0_1xPhospho_[S1021]	[R].SGEQITSSPVSPK.[S]	A0A087WZV0	PPIP5K2	24.8215	24.6487	24.4525	22.1145	21.9418	21.7455
[R].GRPSQEPPLAPPHR.[R]_Q5VWQ0_1xPhospho_[S104]	[R].GRPSQEPPLAPPHR.[R]	Q5VWQ0	RSBN1	21.9574	22.0738	22.1816	14.4305	14.4442	14.4167
[R].HAIMRSPQMVSAIVR.[T]_A0A2R8Y5A3_1xPhospho_[S193]	[R].HAIMRSPQMVSAIVR.[T]	A0A2R8Y5A3	CTNNB1	19.4209	19.3368	19.5003	14.4305	14.4442	14.4167
[R].VVGKPAQLGTQRSQEADVQDWEFR.[K]_Q9C0C2_1xPhospho_[T/S]	[R].VVGKPAQLGTQRSQEADVQDWEFR.[K]	Q9C0C2	TNKS1BP1	21.2252	21.1166	21.3262	14.4305	14.4442	14.4167
[R].HSPEEDFRQSPQEHFR.[R]_Q8IXT5_1xPhospho_[S718]	[R].HSPEEDFRQSPQEHFR.[R]	Q8IXT5	RBM12B	19.3342	19.4151	19.2484	14.4305	14.4442	14.4167
[R].RPSASSPNNNTAAK.[G]_O75151_1xPhospho_[S]	[R].RPSASSPNNNTAAK.[G]	O75151	PHF2	23.176	23.3201	23.4512	14.4305	14.4442	14.4167
[R].IPASQTSVPFDHLGK.[-]_P49674_1xPhospho_[T/S]	[R].IPASQTSVPFDHLGK.[-]	P49674	TPTEP2-CSNK1E	20.3358	20.1407	20.2416	14.4305	14.4442	14.4167
[K].KSPIINESR.[S]_Q13523_1xPhospho_[S277]	[K].KSPIINESR.[S]	Q13523	PRPF4B	21.2497	21.3698	21.4807	14.4305	14.4442	14.4167
[R].HKLTVSDGESGEEKK.[T]_P46100_2xPhospho_[S1348;_S1352]	[R].HKLTVSDGESGEEKK.[T]	P46100	ATRX	21.5639	21.6832	21.434	14.4305	14.4442	14.4167
[K].RPRSPGSNSKVPEIEVTVEGPNNNNPQTSAVR.[T]_A0A494C1K3_1xPhospho_[S]	[K].RPRSPGSNSKVPEIEVTVEGPNNNNPQTSAVR.[T]	A0A494C1K3	GTF2I	22.8641	22.7101	23.0032	14.4305	14.4442	14.4167
[K].AVGMPSPVSPK.[L]_Q9UHB7_1xPhospho_[S1058]	[K].AVGMPSPVSPK.[L]	Q9UHB7	AFF4	20.3699	20.256	20.4754	14.4305	14.4442	14.4167
[R].EGSSSSEGRGDTDKYLK.[K]_Q9H7N4_3xPhospho_[S1196;_S1197;_S]	[R].EGSSSSEGRGDTDKYLK.[K]	Q9H7N4	SCAF1	22.3548	22.216	22.0624	14.4305	14.4442	14.4167
[K].GIPLATGDTSPEPELLPGAPLPPPKEVINGNIK.[T]_K7ER90_1xPhospho_[S/T]	[K].GIPLATGDTSPEPELLPGAPLPPPKEVINGNIK.[T]	K7ER90	EIF3G	22.6091	22.9355	22.7815	14.4305	14.4442	14.4167
[R].SPSFGEDYYGPSR.[S]_P49761_1xPhospho_[S]	[R].SPSFGEDYYGPSR.[S]	P49761	CLK3	19.9765	19.8525	20.0907	14.4305	14.4442	14.4167
[K].ALQHTESPSETNKPHSK.[S]_A0A6Q8PGG9_1xPhospho_[S/T]	[K].ALQHTESPSETNKPHSK.[S]	A0A6Q8PGG9	TRIP12	24.0854	24.299	24.485	14.4305	14.4442	14.4167
[K].AEAQQVEALPGPSLDQWHRSAGEEEDGPVLTDEQK.[S]_F8WCT1_1xPhospho_[S]	[K].AEAQQVEALPGPSLDQWHRSAGEEEDGPVLTDEQK.[S]	F8WCT1	ARL6IP4	20.1697	20.4229	20.3019	14.4305	14.4442	14.4167
[R].SPSKPTLAYPESNSR.[AE]_Q86XR8_1xPhospho_[S53]	[R].SPSKPTLAYPESNSR.[AE]	Q86XR8	CEP57	22.2721	22.0886	22.4348	14.4305	14.4442	14.4167
[R].ADSGPTQPPLSLSPAPETK.[R]_O15027_1xPhospho_[S2083]	[R].ADSGPTQPPLSLSPAPETK.[R]	O15027	SEC16A	19.352	19.4623	19.2325	14.4305	14.4442	14.4167
[K].VIETPENDFK.[H]_Q9H0G5_1xPhospho_[T275]	[K].VIETPENDFK.[H]	Q9H0G5	NSRP1	19.7395	19.8761	20.001	14.4305	14.4442	14.4167
[K].MQASIEKGGSLPKVEAK.[F]_P06748_1xPhospho_[S]	[K].MQASIEKGGSLPKVEAK.[F]	P06748	NPM1	21.7097	21.8755	21.5224	14.4305	14.4442	14.4167
[K].KLPPPPGSPLGHSPTASPPPTAR.[K]_A0A669KBH9_1xPhospho_[S561]	[K].KLPPPPGSPLGHSPTASPPPTAR.[K]	A0A669KBH9	WIZ	22.065	22.2391	21.8669	14.4305	14.4442	14.4167
[K].VTGTEGSSSTLVDYTSTSSTGGSPVRK.[S]_Q7Z6E9_2xPhospho_[S1273;_S1277]	[K].VTGTEGSSSTLVDYTSTSSTGGSPVRK.[S]	Q7Z6E9	RBBP6	21.0245	20.8526	21.1782	14.4305	14.4442	14.4167
[K].NNDQPQSANANEPQDSTVNLQSPLK.[M]_P37275_1xPhospho_[S679]	[K].NNDQPQSANANEPQDSTVNLQSPLK.[M]	P37275	ZEB1	19.7047	19.5629	19.8338	14.4305	14.4442	14.4167
[R].ASSNKDFTPNR.[D]_Q7Z6E9_1xPhospho_[S]	[R].ASSNKDFTPNR.[D]	Q7Z6E9	RBBP6	23.4088	23.8625	23.6534	14.4305	14.4442	14.4167
[K].TQSASPPPKER.[S]_Q9UN81_1xPhospho_[S18]	[K].TQSASPPPKER.[S]	Q9UN81	Q9UN81	28.7506	28.8162	28.1501	24.8147	25.099	24.4601
[-].MEEGGRDKAPVQPQQSPAAAPGGTDEKPSGK.[E]_Q13200_1xAcetyl_[N-Term];_1xPhospho_[S16]	[-].MEEGGRDKAPVQPQQSPAAAPGGTDEKPSGK.[E]	Q13200	PSMD2	21.8921	21.6912	22.0684	14.4305	14.4442	14.4167
[R].FFNSSGSSDASIGDPSQSDDPDDPDDPDFPGSPVRR.[R]_Q8TF76_1xPhospho_[S]	[R].FFNSSGSSDASIGDPSQSDDPDDPDDPDFPGSPVRR.[R]	Q8TF76	HASPIN	17.265	17.3452	17.1801	14.4305	14.4442	14.4167
[K].KAASPSPQSVR.[R]_A9Z1X7_3xPhospho_[S747;_S749;_S752]	[K].KAASPSPQSVR.[R]	A9Z1X7	SRRM1	19.0744	18.9424	19.1953	14.4305	14.4442	14.4167
[K].KAGLASPEEEDAVGKEPLK.[A]_Q9UNS1_1xPhospho_[S1149]	[K].KAGLASPEEEDAVGKEPLK.[A]	Q9UNS1	TIMELESS	21.6469	21.4442	21.8245	14.4305	14.4442	14.4167
[R].GRPSKTPSPSQPK.[K]_Q9NTI5_1xPhospho_[S1383]	[R].GRPSKTPSPSQPK.[K]	Q9NTI5	PDS5B	20.4906	20.3152	20.6469	14.4305	14.4442	14.4167
[R].NGILASPQSAPGNLDNSK.[S]_C9JRP1_1xPhospho_[S258]	[R].NGILASPQSAPGNLDNSK.[S]	C9JRP1	SLC4A7	20.4796	20.8254	20.6629	14.4305	14.4442	14.4167
[R].ELEKPIQSKPQSPVIQAAAVSPK.[F]_Q9Y6D5_1xPhospho_[S227]	[R].ELEKPIQSKPQSPVIQAAAVSPK.[F]	Q9Y6D5	ARFGEF2	22.3983	22.13	22.6243	19.8959	19.6277	20.122
[K].VASSPVMVSNPATR.[M]_P51610_1xPhospho_[S598]	[K].VASSPVMVSNPATR.[M]	P51610	HCFC1	20.9263	20.5641	20.6764	14.4305	14.4442	14.4167
[K].KQFSLENVQEGEILHDAK.[T]_O75113_1xPhospho_[S300]	[K].KQFSLENVQEGEILHDAK.[T]	O75113	N4BP1	22.0829	22.291	21.8397	14.4305	14.4442	14.4167
[R].QRGSETGSETHESDLAPSDKEAPTPK.[E]_P48634_3xPhospho_[S1106;_S1110;_S1115]	[R].QRGSETGSETHESDLAPSDKEAPTPK.[E]	P48634	PRRC2A	21.7669	21.5499	21.2944	14.4305	14.4442	14.4167
[R].VRFAEDEEKSENSSEDGDITDK.[S]_Q5C9Z4_3xPhospho_[S317;_S320;_S321]	[R].VRFAEDEEKSENSSEDGDITDK.[S]	Q5C9Z4	NOM1	23.5438	23.2746	22.9433	14.4305	14.4442	14.4167
[R].KYQEDSDPERSDYEEQQLQK.[E]_Q6P6C2_2xPhospho_[S64;_S69]	[R].KYQEDSDPERSDYEEQQLQK.[E]	Q6P6C2	ALKBH5	20.3507	20.1652	19.9523	14.4305	14.4442	14.4167
[R].SPGPPALKHPATK.[D]_Q8IU81_1xPhospho_[S66]	[R].SPGPPALKHPATK.[D]	Q8IU81	IRF2BP1	20.9851	20.734	21.199	14.4305	14.4442	14.4167
[R].TAFYNEDDSEEEQR.[Q]_Q8WWQ0_1xPhospho_[S1783]	[R].TAFYNEDDSEEEQR.[Q]	Q8WWQ0	PHIP	20.2903	20.5268	20.7299	14.4305	14.4442	14.4167
[R].ERDQRPSSPIRHQGR.[N]_A0A7I2V4I5_1xPhospho_[S]	[R].ERDQRPSSPIRHQGR.[N]	A0A7I2V4I5	ZC3H13	22.4897	22.751	22.1704	14.4305	14.4442	14.4167
[R].RTSNERPGSGQGQGR.[D]_Q8TAD8_2xPhospho_[S159;_S/T]	[R].RTSNERPGSGQGQGR.[D]	Q8TAD8	SNIP1	23.5674	23.8657	23.191	14.4305	14.4442	14.4167
[R].SKSPLPPEEEAKDEEEDQTLVNLDTYTSDLHFQVSK.[D]_Q1KMD3_1xPhospho_[S228]	[R].SKSPLPPEEEAKDEEEDQTLVNLDTYTSDLHFQVSK.[D]	Q1KMD3	HNRNPUL2	18.2605	18.1024	18.403	14.4305	14.4442	14.4167
[R].QQSTPQAANSPPNLGAK.[I]_Q9Y4C1_1xPhospho_[S325]	[R].QQSTPQAANSPPNLGAK.[I]	Q9Y4C1	KDM3A	20.9071	20.6287	21.1404	14.4305	14.4442	14.4167
[K].KESKGPIVPLNVADQK.[L]_P55011_1xPhospho_[S994]	[K].KESKGPIVPLNVADQK.[L]	P55011	SLC12A2	20.6509	20.3774	20.8807	14.4305	14.4442	14.4167
[K].EPEMPGPREESEEEEDEDDEEEEEEEKEK.[S]_A0A494C028_1xPhospho_[S37]	[K].EPEMPGPREESEEEEDEDDEEEEEEEKEK.[S]	A0A494C028	DEK	20.8597	21.165	21.4169	14.4305	14.4442	14.4167
[K].ATSSSNPSSPAPDWYKDFVTDADAEVLEHSGK.[M]_P46100_1xPhospho_[S/T]	[K].ATSSSNPSSPAPDWYKDFVTDADAEVLEHSGK.[M]	P46100	ATRX	20.5455	20.0462	20.3173	14.4305	14.4442	14.4167
[R].TSISQYITGSLLEATTSLGAR.[S]_Q9P212_1xPhospho_[Y465]	[R].TSISQYITGSLLEATTSLGAR.[S]	Q9P212	PLCE1	24.223	23.7541	24.5764	14.4305	14.4442	14.4167
[R].SSSPEAMDPPPPK.[A]_Q9UK33_1xPhospho_[S]	[R].SSSPEAMDPPPPK.[A]	Q9UK33	ZNF580	20.4407	20.7371	20.9828	14.4305	14.4442	14.4167
[R].SLEPAENVHGAGGGAFPASQTPSKPASADGHRGPSAAFAPAAAEPK.[L]_P12931_1xPhospho_[S17]	[R].SLEPAENVHGAGGGAFPASQTPSKPASADGHRGPSAAFAPAAAEPK.[L]	P12931	SRC	21.5037	21.8649	22.1535	14.4305	14.4442	14.4167
[K].GAAEEEQQDSGSEPRGDEDDIPLGPQSNVSLLDQHQHLK.[E]_Q9UJV9_2xPhospho_[S68;_S]	[K].GAAEEEQQDSGSEPRGDEDDIPLGPQSNVSLLDQHQHLK.[E]	Q9UJV9	DDX41	21.4733	21.7506	21.1297	14.4305	14.4442	14.4167
[R].RQTEPVSPVLKR.[I]_Q8IYH5_1xPhospho_[S113]	[R].RQTEPVSPVLKR.[I]	Q8IYH5	ZZZ3	19.2603	19.7128	19.5042	14.4305	14.4442	14.4167
[R].SQSLSSTDSSVHAPSEITVAHGSGLGK.[G]_Q9Y2H2_1xPhospho_[S907]	[R].SQSLSSTDSSVHAPSEITVAHGSGLGK.[G]	Q9Y2H2	INPP5F	20.7326	20.9864	20.4245	14.4305	14.4442	14.4167
[K].VGELKDDDFERISELGAGNGGVVTK.[V]_P36507_1xPhospho_[S76]	[K].VGELKDDDFERISELGAGNGGVVTK.[V]	P36507	MAP2K2	26.3972	28.3531	27.5422	20.2748	19.1565	20.8971
[K].KSPLAMSHASGVKTSPDPR.[Q]_Q1ED39_1xPhospho_[T/S]	[K].KSPLAMSHASGVKTSPDPR.[Q]	Q1ED39	KNOP1	19.3991	19.0381	18.9844	14.4305	14.4442	14.4167
[R].RGEDMMHPLKVSLEDLYNGK.[T]_O60884_1xPhospho_[S123]	[R].RGEDMMHPLKVSLEDLYNGK.[T]	O60884	DNAJA2	17.6149	17.7624	17.4506	14.4305	14.4442	14.4167
[K].VSMPDVELNLKSPK.[V]_Q09666_1xPhospho_[S3426]	[K].VSMPDVELNLKSPK.[V]	Q09666	AHNAK	21.3274	20.9515	21.6254	14.4305	14.4442	14.4167
[R].ASQGLLSSIENSESDSSEAKEEGSRK.[K]_Q5UIP0_2xPhospho_[S]	[R].ASQGLLSSIENSESDSSEAKEEGSRK.[K]	Q5UIP0	RIF1	21.7758	21.2126	21.1552	14.4305	14.4442	14.4167
[R].NVSAEQKDENK.[E]_A0A7I2V409_1xPhospho_[S686]	[R].NVSAEQKDENK.[E]	A0A7I2V409	MARK3	21.4244	21.0337	21.7316	14.4305	14.4442	14.4167
[R].SSQPSPTAVPASDSPPTKQEVKK.[A]_Q3KQU3_2xPhospho_[T118;_S125]	[R].SSQPSPTAVPASDSPPTKQEVKK.[A]	Q3KQU3	MAP7D1	19.1542	19.3735	18.8956	14.4305	14.4442	14.4167
[R].RLSSSESPQRDPPPPPPPPPLLR.[L]_Q9H2G4_1xPhospho_[S16]	[R].RLSSSESPQRDPPPPPPPPPLLR.[L]	Q9H2G4	TSPYL2	20.3078	20.0425	19.7172	14.4305	14.4442	14.4167
[K].RKTSSDDESEEDEDDLLQR.[T]_Q9Y5J1_3xPhospho_[S206;_S210;_S/T]	[K].RKTSSDDESEEDEDDLLQR.[T]	Q9Y5J1	UTP18	20.2395	20.6059	20.8979	14.4305	14.4442	14.4167
[R].KVVDYSQFQESDDADEDYGRDSGPPTK.[K]_Q9H1E3_1xPhospho_[S/Y]	[R].KVVDYSQFQESDDADEDYGRDSGPPTK.[K]	Q9H1E3	NUCKS1	21.6895	22.03	21.2429	14.4305	14.4442	14.4167
[R].IGELGAPEVWGLSPKNPEPDSDEHTPVEDEEPKK.[S]_Q8N5F7_3xPhospho_[S149;_S157;_T161]	[R].IGELGAPEVWGLSPKNPEPDSDEHTPVEDEEPKK.[S]	Q8N5F7	NKAP	20.5073	20.2207	19.8627	14.4305	14.4442	14.4167
[K].DSLSPVLHPSDLILTR.[G]_Q9HCN4_1xPhospho_[S]	[K].DSLSPVLHPSDLILTR.[G]	Q9HCN4	GPN1	21.3659	21.6739	20.8921	14.4305	14.4442	14.4167
[R].SQSNPILGSPFFSHFDGQDSYAAAVR.[R]_Q9NYL2_1xPhospho_[S593]	[R].SQSNPILGSPFFSHFDGQDSYAAAVR.[R]	Q9NYL2	MAP3K20	20.607	19.9317	20.3085	14.4305	14.4442	14.4167
[K].DLFDLNSSEEDDTEGFSER.[G]_Q9Y3T9_2xPhospho_[S672;_S673]	[K].DLFDLNSSEEDDTEGFSER.[G]	Q9Y3T9	NOC2L	19.4946	19.7579	19.1724	14.4305	14.4442	14.4167
[K].AFLAELEQNSPK.[I]_H3BQK9_1xPhospho_[S4553]	[K].AFLAELEQNSPK.[I]	H3BQK9	MACF1	20.0071	19.6494	20.2936	14.4305	14.4442	14.4167
[R].RGTSLMEDDEEPIVEDVMMSSEGR.[I]_Q8N3U4_1xPhospho_[T/S]	[R].RGTSLMEDDEEPIVEDVMMSSEGR.[I]	Q8N3U4	STAG2	19.024	18.5123	18.7907	14.4305	14.4442	14.4167
[R].QSTKRSPQQTVPYVVPLSPK.[L]_Q9UQR0_2xPhospho_[S511;_S/T]	[R].QSTKRSPQQTVPYVVPLSPK.[L]	Q9UQR0	SCML2	20.5447	21.3224	20.9853	14.4305	14.4442	14.4167
[K].IHEKDPNSATATAPPSPLK.[R-]_Q92766_1xPhospho_[S161]	[K].IHEKDPNSATATAPPSPLK.[R-]	Q92766	RREB1	20.4853	20.1827	19.7994	14.4305	14.4442	14.4167
[R].KEYEQELSDDLHVER.[Y]_Q7Z7F7_1xPhospho_[S111]	[R].KEYEQELSDDLHVER.[Y]	Q7Z7F7	MRPL55	19.9042	20.5777	20.0742	14.4305	14.4442	14.4167
[K].INPDNYGMDLNSDDSTDDEAHPR.[K]_Q9NQS7_1xPhospho_[S/T]	[K].INPDNYGMDLNSDDSTDDEAHPR.[K]	Q9NQS7	INCENP	20.4545	20.897	21.2351	14.4305	14.4442	14.4167
[R].RSTQGVTLTDLQEAEK.[T]_O14974_1xPhospho_[T696]	[R].RSTQGVTLTDLQEAEK.[T]	O14974	PPP1R12A	22.1109	21.731	21.2138	14.4305	14.4442	14.4167
[K].LKQLEMENSPLLSPR.[S]_Q9HCM4_1xPhospho_[S517]	[K].LKQLEMENSPLLSPR.[S]	Q9HCM4	EPB41L5	21.1148	20.3244	20.773	14.4305	14.4442	14.4167
[R].SSQPSPTAVPASDSPPTKQEVKK.[A]_Q3KQU3_1xPhospho_[T/S]	[R].SSQPSPTAVPASDSPPTKQEVKK.[A]	Q3KQU3	MAP7D1	21.113	21.4735	20.6314	14.4305	14.4442	14.4167
[K].KTSATVGPK.[A]_P16104_1xPhospho_[S122]	[K].KTSATVGPK.[A]	P16104	H2AX	23.8237	24.9996	25.6388	17.823	18.999	19.6381
[K].LLRQSPPLPGREEEPGLGDSGIQSTPGSGHAPR.[T]_Q9C0B5_1xPhospho_[S554]	[K].LLRQSPPLPGREEEPGLGDSGIQSTPGSGHAPR.[T]	Q9C0B5	ZDHHC5	21.3971	20.5587	20.9232	14.4305	14.4442	14.4167
[K].KPIETGSPKTK.[E]_Q05519_1xPhospho_[S449]	[K].KPIETGSPKTK.[E]	Q05519	SRSF11	22.6376	23.0673	22.0228	14.4305	14.4442	14.4167
[R].TPSSEEISPTKFPGLYR.[T]_Q15311_2xPhospho_[S30;_S]	[R].TPSSEEISPTKFPGLYR.[T]	Q15311	RALBP1	18.4743	18.7125	18.1888	14.4305	14.4442	14.4167
[K].KDSNELSDSAGEEDSADLKR.[A]_Q9Y6X9_1xPhospho_[S]	[K].KDSNELSDSAGEEDSADLKR.[A]	Q9Y6X9	MORC2	22.8388	22.4177	21.8204	14.4305	14.4442	14.4167
[K].AFEEDIETPPTR.[N]_Q9P2D1_1xPhospho_[T2551]	[K].AFEEDIETPPTR.[N]	Q9P2D1	CHD7	22.9037	22.4733	21.857	14.4305	14.4442	14.4167
[K].ESLPPAAEPSPVSK.[E]_Q9NWT1_1xPhospho_[S320]	[K].ESLPPAAEPSPVSK.[E]	Q9NWT1	PAK1IP1	23.0944	22.0194	22.5579	14.4305	14.4442	14.4167
[R].GRLGSPGAPQQEDAMDDKELIEYFK.[S]_H0YGG4_1xPhospho_[S7]	[R].GRLGSPGAPQQEDAMDDKELIEYFK.[S]	H0YGG4	EIF2B1	20.3166	19.9908	19.5693	14.4305	14.4442	14.4167
[K].FQDLSEGSSISQLSFAEDISADEDDQILSQGK.[H]_Q14684_1xPhospho_[S]	[K].FQDLSEGSSISQLSFAEDISADEDDQILSQGK.[H]	Q14684	RRP1B	19.4262	19.7257	19.0478	14.4305	14.4442	14.4167
[R].NVGMPVAHMESPER.[Y]_Q9UPS8_1xPhospho_[S489]	[R].NVGMPVAHMESPER.[Y]	Q9UPS8	ANKRD26	22.8239	22.385	21.751	14.4305	14.4442	14.4167
[K].MTSTPETLLEEIEAK.[N]_Q9BZI7_1xPhospho_[S/T]	[K].MTSTPETLLEEIEAK.[N]	Q9BZI7	UPF3B	19.5427	19.2489	18.8797	14.4305	14.4442	14.4167
[K].EDLPAENGETKTEESPASDEAGEK.[E]_P05114_2xPhospho_[S89;_T/S]	[K].EDLPAENGETKTEESPASDEAGEK.[E]	P05114	HMGN1	20.5787	20.2336	19.7791	14.4305	14.4442	14.4167
[R].VSPAHSPPENGLDK.[A]_H0YL70_2xPhospho_[S273;_S277]	[R].VSPAHSPPENGLDK.[A]	H0YL70	TLE3	21.6332	20.6858	21.2359	14.4305	14.4442	14.4167
[R].RDSSDDWEIPDGQITVGQR.[I]_H7C560_1xPhospho_[S]	[R].RDSSDDWEIPDGQITVGQR.[I]	H7C560	BRAF	25.7823	26.5668	25.8916	23.6471	23.2401	22.671
[K].REDSAPPSSVAR.[S]_Q9BZE4_1xPhospho_[S558]	[K].REDSAPPSSVAR.[S]	Q9BZE4	GTPBP4	24.4773	23.9617	23.1516	14.4305	14.4442	14.4167
[R].SREHPHSRSPSPEPR.[G]_A0A2R8YDH4_3xPhospho_[S421;_S423;_S425]	[R].SREHPHSRSPSPEPR.[G]	A0A2R8YDH4	A0A2R8YDH4	20.1546	19.6933	20.5036	14.4305	14.4442	14.4167
[R].RGSLPDTQPSQGPSTPK.[G]_Q86Y91_1xPhospho_[S662]	[R].RGSLPDTQPSQGPSTPK.[G]	Q86Y91	KIF18B	19.8612	20.1966	19.4234	14.4305	14.4442	14.4167
[K].NQATSATSEKDNDDDQSDKGTYTIELENPNSEEVEAR.[K]_Q5SW79_1xPhospho_[Y/T/S]	[K].NQATSATSEKDNDDDQSDKGTYTIELENPNSEEVEAR.[K]	Q5SW79	CEP170	23.231	22.0459	22.7569	14.4305	14.4442	14.4167
[R].SSSPEAMDPPPPKAPPFPK.[A]_Q9UK33_1xPhospho_[S]	[R].SSSPEAMDPPPPKAPPFPK.[A]	Q9UK33	ZNF580	21.3877	20.4509	21.0637	14.4305	14.4442	14.4167
[R].SPIIHSPK.[R]_O94913_1xPhospho_[S494]	[R].SPIIHSPK.[R]	O94913	PCF11	21.7013	21.0836	22.1325	14.4305	14.4442	14.4167
[K].YDIPATAATATSPTPNPVPSVPANPPK.[S]_P51610_1xPhospho_[T/S]	[K].YDIPATAATATSPTPNPVPSVPANPPK.[S]	P51610	HCFC1	19.7249	19.4525	19.0026	14.4305	14.4442	14.4167
[R].RKSHEAEVLK.[Q]_P16949_1xPhospho_[S63]	[R].RKSHEAEVLK.[Q]	P16949	STMN1	19.6266	20.4597	20.1025	14.4305	14.4442	14.4167
[R].GDEASEEGQNGSSPK.[S]_P35611_1xPhospho_[S]	[R].GDEASEEGQNGSSPK.[S]	P35611	ADD1	23.0018	22.5254	21.8094	14.4305	14.4442	14.4167
[K].EGHSLEMENENLVENGADSDEDDNSFLK.[Q]_Q9UHB6_1xPhospho_[S686]	[K].EGHSLEMENENLVENGADSDEDDNSFLK.[Q]	Q9UHB6	LIMA1	20.2071	19.7147	20.5736	14.4305	14.4442	14.4167
[K].LSSQISAGEEKWNSVSPASAGK.[R]_Q86UE4_1xPhospho_[S]	[K].LSSQISAGEEKWNSVSPASAGK.[R]	Q86UE4	MTDH	20.5987	21.1891	21.6069	14.4305	14.4442	14.4167
[R].SVSHGSNHTQKPDEQR.[S]_Q9Y520_1xPhospho_[S]	[R].SVSHGSNHTQKPDEQR.[S]	Q9Y520	PRRC2C	25.9671	24.3321	25.3698	14.4305	14.4442	14.4167
[K].GTEAPAVVTEEEDDDEETAPPVIAPRPDHTK.[S]_Q13177_1xPhospho_[T]	[K].GTEAPAVVTEEEDDDEETAPPVIAPRPDHTK.[S]	Q13177	PAK2	18.7463	19.0395	18.378	14.4305	14.4442	14.4167
[K].HDDGTQSDSENAGAHRR.[C]_Q5SW79_1xPhospho_[T/S]	[K].HDDGTQSDSENAGAHRR.[C]	Q5SW79	CEP170	23.3417	22.8424	22.0727	14.4305	14.4442	14.4167
[R].SGKNSQEDSEDSEDKDVK.[T]_Q9H1E3_2xPhospho_[S58;_S61]	[R].SGKNSQEDSEDSEDKDVK.[T]	Q9H1E3	NUCKS1	21.4967	20.5058	20.8604	14.4305	14.4442	14.4167
[K].TLRLNQPGTPTR.[T]_P36507_1xPhospho_[T394]	[K].TLRLNQPGTPTR.[T]	P36507	MAP2K2	24.0939	22.7381	23.2208	14.4305	14.4442	14.4167
[K].SQSLVSSQRPLDRPPAVAGPRPQLSDKPSPVTSPSSSPSVR.[S]_Q96L73_3xPhospho_[S2340;_S]	[K].SQSLVSSQRPLDRPPAVAGPRPQLSDKPSPVTSPSSSPSVR.[S]	Q96L73	NSD1	20.3929	20.7802	19.8619	14.4305	14.4442	14.4167
[R].GESDEPAPQVQPESPETVSPK.[G]_A0A1B0GTL5_1xPhospho_[T/S]	[R].GESDEPAPQVQPESPETVSPK.[G]	A0A1B0GTL5	RAB11FIP5	20.4513	20.0804	19.58	14.4305	14.4442	14.4167
[K].HERGSPSHSKSPAYTPQNLDSESESGSSIAEK.[S]_Q15648_2xPhospho_[S1447;_S1449]	[K].HERGSPSHSKSPAYTPQNLDSESESGSSIAEK.[S]	Q15648	MED1	21.4364	21.0149	20.4168	14.4305	14.4442	14.4167
[R].RSQSIEQESQEK.[Q]_Q5VTL8_1xPhospho_[S529]	[R].RSQSIEQESQEK.[Q]	Q5VTL8	PRPF38B	20.9891	21.4099	20.3924	14.4305	14.4442	14.4167
[K].MTSSPVGPGTASAGPSLPGGALPTSVR.[S]_Q14686_1xPhospho_[T/S]	[K].MTSSPVGPGTASAGPSLPGGALPTSVR.[S]	Q14686	NCOA6	20.0748	19.7159	19.237	14.4305	14.4442	14.4167
[R].NISSDDSEDGLDDSNPLLPQSGDPLIQVK.[E]_Q9ULG1_1xPhospho_[S]	[R].NISSDDSEDGLDDSNPLLPQSGDPLIQVK.[E]	Q9ULG1	INO80	20.3625	19.463	19.9817	14.4305	14.4442	14.4167
[R].SSLGSLQTPEAVTTR.[K]_Q7Z2W4_1xPhospho_[S]	[R].SSLGSLQTPEAVTTR.[K]	Q7Z2W4	ZC3HAV1	20.7419	21.4134	21.8699	14.4305	14.4442	14.4167
[R].SPSPLSGHVAQAFPTK.[L]_Q6P0Q8_1xPhospho_[S1364]	[R].SPSPLSGHVAQAFPTK.[L]	Q6P0Q8	MAST2	21.6536	20.9321	22.1323	14.4305	14.4442	14.4167
[R].QQFYHSVQDLSGGSR.[Q]_P10398_1xPhospho_[S/Y]	[R].QQFYHSVQDLSGGSR.[Q]	P10398	ARAF	22.2036	22.8496	23.6411	14.4305	14.4442	14.4167
[K].EANLQQNEEKNHSDSSTSESEVSSVSPLKNK.[H]_Q9NY27_1xPhospho_[S226]	[K].EANLQQNEEKNHSDSSTSESEVSSVSPLKNK.[H]	Q9NY27	PPP4R2	20.6783	21.11	20.0593	14.4305	14.4442	14.4167
[R].GPPASSPAPAPKFSPVTPK.[F]_Q15942_1xPhospho_[S267]	[R].GPPASSPAPAPKFSPVTPK.[F]	Q15942	ZYX	21.3872	20.4327	20.4677	14.4305	14.4442	14.4167
[R].RKPVLPALTINPTIAEGPSPTSEGASEANLVDLQKK.[L]_P36507_1xPhospho_[S/T]	[R].RKPVLPALTINPTIAEGPSPTSEGASEANLVDLQKK.[L]	P36507	MAP2K2	30.0294	30.9974	28.3955	14.4305	14.4442	14.4167
[K].ETRISFVEEDVHPK.[W]_Q8WYP5_1xPhospho_[S/T]	[K].ETRISFVEEDVHPK.[W]	Q8WYP5	AHCTF1	22.5649	22.0512	21.2462	14.4305	14.4442	14.4167
[R].VPSSDEEVVEEPQSR.[R]_Q9C0C2_2xPhospho_[S1620;_S1621]	[R].VPSSDEEVVEEPQSR.[R]	Q9C0C2	TNKS1BP1	21.1073	20.6634	20.0188	14.4305	14.4442	14.4167
[K].NLDPDPEPPSPDSPTETFAAPAEVR.[H]_Q9BUA3_1xPhospho_[T/S]	[K].NLDPDPEPPSPDSPTETFAAPAEVR.[H]	Q9BUA3	SPINDOC	20.345	20.4365	21.0964	18.3361	18.7118	17.8267
[K].SLDSDESEDEEDDYQQKR.[K]_Q13442_2xPhospho_[S60;_S]	[K].SLDSDESEDEEDDYQQKR.[K]	Q13442	PDAP1	22.3779	21.8678	21.0714	14.4305	14.4442	14.4167
[R].RSSLPLDHGSPAQENPESEKSSPAVSR.[S]_Q5VZ89_1xPhospho_[S]	[R].RSSLPLDHGSPAQENPESEKSSPAVSR.[S]	Q5VZ89	DENND4C	22.0656	20.7724	21.5593	14.4305	14.4442	14.4167
[R].QKSPAQSDSTTQR.[R]_Q9UHB7_1xPhospho_[S549]	[R].QKSPAQSDSTTQR.[R]	Q9UHB7	AFF4	20.4856	21.2339	21.7242	14.4305	14.4442	14.4167
[R].VTSSMSSPSMQPK.[K]_A0A2R8Y7R9_1xPhospho_[S]	[R].VTSSMSSPSMQPK.[K]	A0A2R8Y7R9	PPFIA1	19.0525	20.0055	19.6063	14.4305	14.4442	14.4167
[K].RKTSSDDESEEDEDDLLQR.[T]_Q9Y5J1_1xPhospho_[S/T]	[K].RKTSSDDESEEDEDDLLQR.[T]	Q9Y5J1	UTP18	22.241	22.7911	21.3405	14.4305	14.4442	14.4167
[R].RRSGEQITSSPVSPK.[S]_A0A087WZV0_1xPhospho_[S1021]	[R].RRSGEQITSSPVSPK.[S]	A0A087WZV0	PPIP5K2	20.9618	19.8109	20.4595	14.4305	14.4442	14.4167
[R].QMSFDLTK.[L]_Q9ULH0_1xPhospho_[S918]	[R].QMSFDLTK.[L]	Q9ULH0	KIDINS220	20.2411	19.2162	19.8178	14.4305	14.4442	14.4167
[R].GRPPAEKLSPNPPKLTK.[Q]_P51531_1xPhospho_[S1377]	[R].GRPPAEKLSPNPPKLTK.[Q]	P51531	SMARCA2	21.0065	20.9956	22.1753	14.4305	14.4442	14.4167
[K].ADVLEAHEAEAEEPEAGKSEAEDDEDEVDDLPSSR.[R]_A0A2R8Y5H9_1xPhospho_[S547]	[K].ADVLEAHEAEAEEPEAGKSEAEDDEDEVDDLPSSR.[R]	A0A2R8Y5H9	KSR1	24.2036	22.5715	24.0454	14.4305	14.4442	14.4167
[K].RISSKSPGHMVILDQTK.[G]_Q9NWH9_2xPhospho_[S551;_S553]	[K].RISSKSPGHMVILDQTK.[G]	Q9NWH9	SLTM	20.8133	22.1873	21.7533	14.4305	14.4442	14.4167
[R].NPLPPILGSPTK.[A]_O75385_1xPhospho_[S623]	[R].NPLPPILGSPTK.[A]	O75385	ULK1	19.8362	19.5984	18.884	14.4305	14.4442	14.4167
[K].QSSVTQVTEQSPK.[V]_Q14966_1xPhospho_[S128]	[K].QSSVTQVTEQSPK.[V]	Q14966	ZNF638	27.963	27.2905	25.991	22.8004	22.128	20.8284
[K].LDHEGVTSPK.[SN]_H9KVB4_1xPhospho_[S2471]	[K].LDHEGVTSPK.[SN]	H9KVB4	TNRC18	24.3183	25.3204	25.9936	19.9933	20.9954	21.6686
[K].AEAPSSPDVAPAGKEDSPSASGR.[V]_Q9P1Y6_2xPhospho_[S1360;_S1371]	[K].AEAPSSPDVAPAGKEDSPSASGR.[V]	Q9P1Y6	PHRF1	20.2289	19.5509	20.6883	14.4305	14.4442	14.4167
[R].GSPPRPPPPPPLLGTVSSPSSSPTHLWTGEVSAAPPPAR.[V]_Q6P1L5_2xPhospho_[S/T]	[R].GSPPRPPPPPPLLGTVSSPSSSPTHLWTGEVSAAPPPAR.[V]	Q6P1L5	FAM117B	22.166	22.954	21.3993	14.4305	14.4442	14.4167
[K].AQSNGSGNGSDSEMDTSSLER.[G]_Q9NRY4_1xPhospho_[S]	[K].AQSNGSGNGSDSEMDTSSLER.[G]	Q9NRY4	ARHGAP35	21.669	20.451	20.6316	14.4305	14.4442	14.4167
[R].NTSAEKELSSPISPK.[S]_E9PGC8_1xPhospho_[S2260]	[R].NTSAEKELSSPISPK.[S]	E9PGC8	MAP1A	21.3831	20.3565	21.6412	14.4305	14.4442	14.4167
[K].SHSAPSEVGFSDAR.[H]_Q86V48_1xPhospho_[S905]	[K].SHSAPSEVGFSDAR.[H]	Q86V48	LUZP1	21.231	21.7556	20.3983	14.4305	14.4442	14.4167
[K].KSLDSDESEDEEDDYQQK.[R]_Q13442_2xPhospho_[S60;_S63]	[K].KSLDSDESEDEEDDYQQK.[R]	Q13442	PDAP1	19.3338	20.4596	20.0039	14.4305	14.4442	14.4167
[K].SSSSPELQTLQDILGDPGDKADVGR.[L]_P49815_1xPhospho_[S]	[K].SSSSPELQTLQDILGDPGDKADVGR.[L]	P49815	TSC2	22.0623	20.6357	21.5186	14.4305	14.4442	14.4167
[K].AQETEAAPSQAPADEPEPESAAAQSQENQDTRPK.[V]_Q9UNF1_1xPhospho_[S]	[K].AQETEAAPSQAPADEPEPESAAAQSQENQDTRPK.[V]	Q9UNF1	MAGED2	20.7254	21.5131	20.2006	14.4305	14.4442	14.4167
[K].KGDSSAEELK.[L]_P26373_1xPhospho_[S]	[K].KGDSSAEELK.[L]	P26373	RPL13	23.4315	22.2742	21.8062	14.4305	14.4442	14.4167
[K].SKSPTISDKTSQER.[D]_O15014_1xPhospho_[S]	[K].SKSPTISDKTSQER.[D]	O15014	ZNF609	21.6554	21.1293	20.2927	14.4305	14.4442	14.4167
[K].DFYLATSPPDSFLDDHHLTRPHPER.[V]_Q13131_1xPhospho_[S356]	[K].DFYLATSPPDSFLDDHHLTRPHPER.[V]	Q13131	PRKAA1	22.2406	21.6201	22.673	19.6399	19.0195	20.0724
[R].KSSTPEEVK.[K]_E9PK25_1xPhospho_[T63]	[R].KSSTPEEVK.[K]	E9PK25	CFL1	22.9829	24.789	25.5665	16.4828	18.2889	19.0663
[R].FLMPEAYPSSPR.[K]_O43166_1xPhospho_[S]	[R].FLMPEAYPSSPR.[K]	O43166	SIPA1L1	20.7083	21.2269	19.8909	14.4305	14.4442	14.4167
[K].ATSVALPGWSPSETR.[S]_Q16513_1xPhospho_[S360]	[K].ATSVALPGWSPSETR.[S]	Q16513	PKN2	19.8457	19.5672	18.7852	14.4305	14.4442	14.4167
[K].ESEDKPEIEDVGSDEEEEK.[K]_P07900_1xPhospho_[S263]	[K].ESEDKPEIEDVGSDEEEEK.[K]	P07900	HSP90AA1	21.8663	21.3013	20.3595	14.4305	14.4442	14.4167
[R].FPTDYASTSEDEFGSNR.[N]_Q5SW79_1xPhospho_[S1241]	[R].FPTDYASTSEDEFGSNR.[N]	Q5SW79	CEP170	18.4649	18.8467	17.9443	14.4305	14.4442	14.4167
[R].SFADIGKKHSDPHLLER.[N]_C9JRP1_1xPhospho_[S242]	[R].SFADIGKKHSDPHLLER.[N]	C9JRP1	SLC4A7	22.5759	21.4237	23.2083	14.4305	14.4442	14.4167
[R].YLVDGTKPNAGSEEISSEDDELVEEKK.[Q]_Q9NY61_3xPhospho_[S320;_S321;_S/T]	[R].YLVDGTKPNAGSEEISSEDDELVEEKK.[Q]	Q9NY61	AATF	20.842	19.563	20.5519	14.4305	14.4442	14.4167
[R].SRSPTPPSSAGLGSNSAPPIPDSR.[L]_J3QK89_3xPhospho_[S]	[R].SRSPTPPSSAGLGSNSAPPIPDSR.[L]	J3QK89	CHERP	21.7071	21.1449	20.2111	14.4305	14.4442	14.4167
[K].ASSPIKQSHEPVPDTSVEKGFPASTEAER.[H]_Q9ULM3_1xPhospho_[S372]	[K].ASSPIKQSHEPVPDTSVEKGFPASTEAER.[H]	Q9ULM3	YEATS2	19.7302	20.2097	19.0069	14.4305	14.4442	14.4167
[R].SSGDPEQIKEDSLSEESADAR.[S]_Q9BVS4_1xPhospho_[S]	[R].SSGDPEQIKEDSLSEESADAR.[S]	Q9BVS4	RIOK2	23.4121	22.7607	21.541	14.4305	14.4442	14.4167
[K].RETPDENGKTQR.[A]_Q5VWQ0_1xPhospho_[T236]	[K].RETPDENGKTQR.[A]	Q5VWQ0	RSBN1	21.7699	20.2216	21.1942	14.4305	14.4442	14.4167
[R].GRLGSVDSFER.[S]_O60343_1xPhospho_[S588]	[R].GRLGSVDSFER.[S]	O60343	TBC1D4	22.2365	22.8709	21.077	14.4305	14.4442	14.4167
[K].KRSNSEVEDVGPTSHNR.[K]_Q13206_1xPhospho_[S]	[K].KRSNSEVEDVGPTSHNR.[K]	Q13206	DDX10	22.5638	20.814	21.9394	14.4305	14.4442	14.4167
[R].MAPTPIPTRSPSDSSTASTPVAEQIER.[A]_Q16643_1xPhospho_[T/S]	[R].MAPTPIPTRSPSDSSTASTPVAEQIER.[A]	Q16643	DBN1	20.2883	20.8236	19.428	14.4305	14.4442	14.4167
[K].QAEVANQETKEDLPAENGETKTEESPASDEAGEK.[E]_P05114_2xPhospho_[S89;_S/T]	[K].QAEVANQETKEDLPAENGETKTEESPASDEAGEK.[E]	P05114	HMGN1	21.4573	20.8853	19.9233	14.4305	14.4442	14.4167
[R].SPSDSSTASTPVAEQIER.[A]_Q16643_2xPhospho_[T343;_T346]	[R].SPSDSSTASTPVAEQIER.[A]	Q16643	DBN1	21.4929	22.1001	20.4239	14.4305	14.4442	14.4167
[R].RKPVLPALTINPTIAEGPSPTSEGASEANLVDLQK.[K]_P36507_1xPhospho_[T/S]	[R].RKPVLPALTINPTIAEGPSPTSEGASEANLVDLQK.[K]	P36507	MAP2K2	33.4487	33.1381	31.2205	19.9438	15.2219	22.2315
[R].SPEASQTDSPVESPR.[L]_O95049_1xPhospho_[S319]	[R].SPEASQTDSPVESPR.[L]	O95049	TJP3	19.3259	19.8051	18.6031	14.4305	14.4442	14.4167
[R].VADAKGDSESEEDEDLEVPVPSR.[F]_P13861_2xPhospho_[S78;_S80]	[R].VADAKGDSESEEDEDLEVPVPSR.[F]	P13861	PRKAR2A	22.4246	20.6376	21.7918	14.4305	14.4442	14.4167
[R].KDSQNSSQHSVSSHR.[S]_Q96QZ7_1xPhospho_[S]	[R].KDSQNSSQHSVSSHR.[S]	Q96QZ7	MAGI1	22.1228	21.5048	20.4011	14.4305	14.4442	14.4167
[R].DLDKPRRSPTLR.[Y]_Q8NAV1_1xPhospho_[S226]	[R].DLDKPRRSPTLR.[Y]	Q8NAV1	PRPF38A	24.9875	22.6121	24.2417	14.4305	14.4442	14.4167
[R].TVSLGAGAKDELHIVEAEAMNYEGSPIKVTLATLK.[M]_P06748_1xPhospho_[Y/S]	[R].TVSLGAGAKDELHIVEAEAMNYEGSPIKVTLATLK.[M]	P06748	NPM1	20.1637	19.4278	20.8974	14.4305	14.4442	14.4167
[R].VMSPENFPTASVEGKEEK.[K]_Q3L8U1_1xPhospho_[S550]	[R].VMSPENFPTASVEGKEEK.[K]	Q3L8U1	CHD9	21.1008	21.7025	20.0494	14.4305	14.4442	14.4167
[R].KPVLPALTINPTIAEGPSPTSEGASEANLVDLQK.[K]_P36507_1xPhospho_[S/T]	[R].KPVLPALTINPTIAEGPSPTSEGASEANLVDLQK.[K]	P36507	MAP2K2	30.4875	28.1721	26.9194	14.4305	14.4442	14.4167
[K].FQSPQIQATISPPLQPK.[T]_A0A087WYN9_1xPhospho_[S200]	[K].FQSPQIQATISPPLQPK.[T]	A0A087WYN9	A0A087WYN9	22.6269	21.9769	20.7619	14.4305	14.4442	14.4167
[R].SNSQSYIGRPIHLDK.[I]_F8WBA3_1xPhospho_[S257]	[R].SNSQSYIGRPIHLDK.[I]	F8WBA3	PRKD1	21.9575	21.3395	20.2356	14.4305	14.4442	14.4167
[R].SSSAPNVHINTIEPVNIDDLIR.[D]_H7C560_1xPhospho_[S/T]	[R].SSSAPNVHINTIEPVNIDDLIR.[D]	H7C560	BRAF	26.7098	25.0599	23.9124	14.4305	14.4442	14.4167
[K].RVNNGNTAPEDSSPAKK.[T]_Q9UGN5_1xPhospho_[S]	[K].RVNNGNTAPEDSSPAKK.[T]	Q9UGN5	PARP2	22.7766	21.3717	23.4748	14.4305	14.4442	14.4167
[R].APSPTSSAGEEGTKKPEPLSPASYHQPEGVAR.[I]_O94964_1xPhospho_[S1303]	[R].APSPTSSAGEEGTKKPEPLSPASYHQPEGVAR.[I]	O94964	SOGA1	20.3606	20.0426	21.6034	14.4305	14.4442	14.4167
[R].KSLSDSESDDSK.[S]_Q13185_1xPhospho_[S95]	[R].KSLSDSESDDSK.[S]	Q13185	CBX3	24.6274	22.2709	23.1889	14.4305	14.4442	14.4167
[K].SMSAPVIFDR.[S]_O60749_1xPhospho_[S119]	[K].SMSAPVIFDR.[S]	O60749	SNX2	18.7554	19.2141	18.079	14.4305	14.4442	14.4167
[R].EPGSGTESDTSPDFHNQENEPSQEDPEDLDGSVQGVKPQK.[A]_Q9HAF1_3xPhospho_[S122;_S125;_S]	[R].EPGSGTESDTSPDFHNQENEPSQEDPEDLDGSVQGVKPQK.[A]	Q9HAF1	MEAF6	17.2139	17.7121	18.0818	14.4305	14.4442	14.4167
[K].LYINHTPPPLSKSKER.[E]_Q8NI27_1xPhospho_[S1450]	[K].LYINHTPPPLSKSKER.[E]	Q8NI27	THOC2	21.9475	22.4598	24.1199	14.4305	14.4442	14.4167
[R].RHSPPIEK.[Q]_Q8IZD4_1xPhospho_[S283]	[R].RHSPPIEK.[Q]	Q8IZD4	DCP1B	25.0686	24.3012	22.554	14.4305	14.4442	14.4167
[K].DLKIESDVQEPTEPEDDLDIMLGNKK.[K]_P20042_1xPhospho_[S105]	[K].DLKIESDVQEPTEPEDDLDIMLGNKK.[K]	P20042	EIF2S2	19.7764	20.9565	19.5225	14.4305	14.4442	14.4167
[R].LLLERPSPIR.[D]_Q96T37_1xPhospho_[S700]	[R].LLLERPSPIR.[D]	Q96T37	RBM15	24.9604	24.1732	22.3066	14.4305	14.4442	14.4167
[R].VADPDHDHTGFLTEYVATR.[W]_P28482_1xPhospho_[Y187]	[R].VADPDHDHTGFLTEYVATR.[W]	P28482	MAPK1	23.6725	22.7505	20.5014	14.4305	14.4442	14.4167
[R].SPSDSSTASTPVAEQIER.[A]_Q16643_1xPhospho_[S/T]	[R].SPSDSSTASTPVAEQIER.[A]	Q16643	DBN1	20.8571	21.8293	23.0524	14.4305	14.4442	14.4167
[R].KITPPSSPHSLTSTLVSLGHEEALEMAGSK.[N]_Q9BY89_2xPhospho_[T/S]	[R].KITPPSSPHSLTSTLVSLGHEEALEMAGSK.[N]	Q9BY89	KIAA1671	20.9689	21.6469	22.1063	18.6027	19.2807	19.7401
[R].RKGEESEGFLNPELLETSR.[K]_Q7Z6E9_1xPhospho_[S945]	[R].RKGEESEGFLNPELLETSR.[K]	Q7Z6E9	RBBP6	19.2831	20.0222	18.5739	14.4305	14.4442	14.4167
[R].AQPFGFIDSDTDAEEERIPATPVVIPMK.[K]_Q14676_1xPhospho_[T/S]	[R].AQPFGFIDSDTDAEEERIPATPVVIPMK.[K]	Q14676	MDC1	22.0697	20.0869	21.3951	14.4305	14.4442	14.4167
[R].GRSRSPQRPGWSR.[S]_Q9UQ35_2xPhospho_[S534;_S536]	[R].GRSRSPQRPGWSR.[S]	Q9UQ35	SRRM2	18.6599	20.1818	19.6129	14.4305	14.4442	14.4167
[K].TKSEAESASPEETPDGSASPVEMQDEGAEEPHEAGEQLPPFLLK.[E]_Q9C0C9_1xPhospho_[S]	[K].TKSEAESASPEETPDGSASPVEMQDEGAEEPHEAGEQLPPFLLK.[E]	Q9C0C9	UBE2O	19.8845	18.438	19.3354	14.4305	14.4442	14.4167
[K].GTMDDISQEEGSSQGEDSVSGSQR.[I]_Q14683_1xPhospho_[S/T]	[K].GTMDDISQEEGSSQGEDSVSGSQR.[I]	Q14683	SMC1A	22.2474	21.5558	20.1783	14.4305	14.4442	14.4167
[R].NLGSINTELQDVQR.[I]_O75396_1xPhospho_[S137]	[R].NLGSINTELQDVQR.[I]	O75396	SEC22B	20.1477	18.6176	19.5767	14.4305	14.4442	14.4167
[R].LGAGGGSPEKSPSAQELK.[E]_Q9UNE7_2xPhospho_[S19;_S23]	[R].LGAGGGSPEKSPSAQELK.[E]	Q9UNE7	STUB1	20.2444	22.0994	22.1902	14.4305	14.4442	14.4167
[R].YLVDGTKPNAGSEEISSEDDELVEEK.[K]_Q9NY61_2xPhospho_[S/Y/T]	[R].YLVDGTKPNAGSEEISSEDDELVEEK.[K]	Q9NY61	AATF	18.3998	19.3332	19.8953	14.4305	14.4442	14.4167
[K].TGSGSPFAGNSPAREGEQDAASLKDVFK.[G]_Q9UPT8_2xPhospho_[S1269;_S1275]	[K].TGSGSPFAGNSPAREGEQDAASLKDVFK.[G]	Q9UPT8	ZC3H4	19.1362	18.2608	17.8996	14.4305	14.4442	14.4167
[R].SKSKITVTSEVPFSK.[R-]_P35268_1xPhospho_[S]	[R].SKSKITVTSEVPFSK.[R-]	P35268	RPL22	22.9322	20.8718	21.0283	14.4305	14.4442	14.4167
[R].LLSPLSSAR.[L]_E9PAU2_1xPhospho_[S584]	[R].LLSPLSSAR.[L]	E9PAU2	RAVER1	17.7356	17.3472	16.8141	14.4305	14.4442	14.4167
[K].KPALGFYDTSEENYQALDADFRK.[L]_Q99459_2xPhospho_[T227;_S228]	[K].KPALGFYDTSEENYQALDADFRK.[L]	Q99459	CDC5L	19.5884	18.4107	18.3367	14.4305	14.4442	14.4167
[K].TPGDFSYAYQKPEETTRSPDEEDYDYESYEK.[T]_P46821_1xPhospho_[S/T/Y]	[K].TPGDFSYAYQKPEETTRSPDEEDYDYESYEK.[T]	P46821	MAP1B	19.6304	18.6081	20.2227	14.4305	14.4442	14.4167
[K].SLESINSR.[L]_P62888_1xPhospho_[S10]	[K].SLESINSR.[L]	P62888	RPL30	21.1046	19.2371	20.454	14.4305	14.4442	14.4167
[K].SPGSPPGPELPIETALDDRER.[R]_Q8TEW0_1xPhospho_[S]	[K].SPGSPPGPELPIETALDDRER.[R]	Q8TEW0	PARD3	18.5356	19.0479	17.7339	14.4305	14.4442	14.4167
[K].LKTEKEPDATPPSPR.[T]_R4GMW8_1xPhospho_[S795]	[K].LKTEKEPDATPPSPR.[T]	R4GMW8	BIVM-ERCC5	22.9298	21.4285	20.5396	14.4305	14.4442	14.4167
[K].IKEEVLSESEAENQQAGAAALAPEIVIK.[V]_Q9UJX5_1xPhospho_[S]	[K].IKEEVLSESEAENQQAGAAALAPEIVIK.[V]	Q9UJX5	ANAPC4	23.8636	21.2279	23.4128	14.4305	14.4442	14.4167
[-].MEQLSDEEIDHGAEEDSDKEDQDLDK.[M]_C9K0J5_1xAcetyl_[N-Term];_2xPhospho_[S5;_S17]	[-].MEQLSDEEIDHGAEEDSDKEDQDLDK.[M]	C9K0J5	RAPH1	19.6329	18.5627	20.2405	14.4305	14.4442	14.4167
[R].KRKPSTSDDSDSNFEK.[I]_P11388_2xPhospho_[S1471;_S1474]	[R].KRKPSTSDDSDSNFEK.[I]	P11388	TOP2A	20.4218	22.0974	22.8518	14.4305	14.4442	14.4167
[R].SRTGSESSQTGTSTTSSR.[SN]_E7EX17_2xPhospho_[T/S]	[R].SRTGSESSQTGTSTTSSR.[SN]	E7EX17	EIF4B	22.4316	20.5298	22.9566	14.4305	14.4442	14.4167
[R].LDIDSPPITAR.[N]_P14618_1xPhospho_[S37]	[R].LDIDSPPITAR.[N]	P14618	PKM	23.4454	22.6627	20.8249	14.4305	14.4442	14.4167
[K].KHSDPHLLER.[N]_C9JRP1_1xPhospho_[S242]	[K].KHSDPHLLER.[N]	C9JRP1	SLC4A7	24.2876	26.0966	26.9336	21.138	18.7355	21.3551
[R].SPSAEFSPAAPPGISSIHSPSLR.[E]_A0A7I2V403_1xPhospho_[S]	[R].SPSAEFSPAAPPGISSIHSPSLR.[E]	A0A7I2V403	ZFYVE26	20.9422	19.0347	20.2831	14.4305	14.4442	14.4167
[K].AQASPSEENKANK.[N]_Q5T2D3_1xPhospho_[S326]	[K].AQASPSEENKANK.[N]	Q5T2D3	OTUD3	21.3161	21.5735	23.755	14.4305	14.4442	14.4167
[K].SKQSETVDQNSDSDEMLAILK.[E]_P46100_2xPhospho_[S/T]	[K].SKQSETVDQNSDSDEMLAILK.[E]	P46100	ATRX	18.5568	18.0706	17.3318	14.4305	14.4442	14.4167
[R].TSSSETEEKKPEKPLILQSLGPK.[T]_Q9Y5K6_1xPhospho_[T/S]	[R].TSSSETEEKKPEKPLILQSLGPK.[T]	Q9Y5K6	CD2AP	23.5208	22.7286	20.8309	14.4305	14.4442	14.4167
[R].SGSSPGLR.[D]_Q9UQ35_1xPhospho_[S1444]	[R].SGSSPGLR.[D]	Q9UQ35	SRRM2	24.6289	24.3852	24.8373	25.119	25.6053	24.669
[R].LGAGGGSPEKSPSAQELKEQGNR.[L]_Q9UNE7_1xPhospho_[S]	[R].LGAGGGSPEKSPSAQELKEQGNR.[L]	Q9UNE7	STUB1	23.1056	23.5196	23.3224	25.4531	25.6016	25.7362
[K].DIKEESDEEEEDDEESGRLR.[F]_Q96EV2_1xPhospho_[S205]	[K].DIKEESDEEEEDDEESGRLR.[F]	Q96EV2	RBM33	22.9661	23.0969	22.7282	26.2079	25.4599	24.8437
[K].NLGSGSPKPR.[Q]_A0A1C7CYX9_1xPhospho_[S27]	[K].NLGSGSPKPR.[Q]	A0A1C7CYX9	DPYSL2	24.5232	24.2654	24.7419	24.8219	24.5641	25.0406
[K].VEVAHISGGE.[-]_O95625_1xPhospho_[S1050]	[K].VEVAHISGGE.[-]	O95625	ZBTB11	24.2021	24.4662	24.6768	24.8388	24.4248	25.1128
[K].ALSPVTSR.[T]_Q96L91_1xPhospho_[S736]	[K].ALSPVTSR.[T]	Q96L91	EP400	22.1752	22.4219	22.0445	23.9017	24.1485	23.771
[K].AVEESSDEERQR.[D]_Q9BW71_2xPhospho_[S142;_S143]	[K].AVEESSDEERQR.[D]	Q9BW71	HIRIP3	21.8576	21.6552	22.0351	22.1145	21.7517	22.4042
[R].SDSVSASER.[A]_O43719_1xPhospho_[S387]	[R].SDSVSASER.[A]	O43719	HTATSF1	22.457	22.6053	22.2916	24.8029	24.6905	24.9071
[K].STSAPQMSPGSSDNQSSSPQPAQQK.[L]_Q14157_2xPhospho_[T/S]	[K].STSAPQMSPGSSDNQSSSPQPAQQK.[L]	Q14157	UBAP2L	22.9026	22.7603	22.6024	23.8243	22.0155	21.8288
[K].SPTMEQAVQTASAHLPAPAAVGR.[R]_Q8ND56_1xPhospho_[S/T]	[K].SPTMEQAVQTASAHLPAPAAVGR.[R]	Q8ND56	LSM14A	22.4423	22.295	22.131	22.2954	22.1481	21.9841
[R].RQSSGSATNVASTPDNR.[G]_Q7Z460_1xPhospho_[S/T]	[R].RQSSGSATNVASTPDNR.[G]	Q7Z460	CLASP1	22.1079	22.2561	21.9427	21.2253	24.149	23.3276
[R].KADGEDAGAESNEEAPGEPSAGSSEEAPGEPSAGSSEEAPGER.[S]_Q8N8A6_1xPhospho_[S]	[R].KADGEDAGAESNEEAPGEPSAGSSEEAPGEPSAGSSEEAPGER.[S]	Q8N8A6	DDX51	22.2124	22.005	21.7628	22.9597	20.998	22.2893
[R].EISSSPTSK.[N]_Q9UQ35_2xPhospho_[S455;_S456]	[R].EISSSPTSK.[N]	Q9UQ35	SRRM2	24.0162	24.1374	23.8839	25.4867	24.4254	24.1667
[R].VADNSFDAKR.[G]_A0A0A0MRM9_1xPhospho_[S652]	[R].VADNSFDAKR.[G]	A0A0A0MRM9	NOLC1	22.2247	22.4215	22.1465	21.5606	21.7574	21.4824
[K].AAFSKDESKEPIVEVR.[T]_A0A087WWJ5_1xPhospho_[S]	[K].AAFSKDESKEPIVEVR.[T]	A0A087WWJ5	NCAM1	22.1722	22.0374	21.8888	20.8938	19.7101	20.4201
[R].GGPGAAPGGASPASSSSAASSPSSGRAPGAAPSAAAK.[S]_Q9BXK1_1xPhospho_[S]	[R].GGPGAAPGGASPASSSSAASSPSSGRAPGAAPSAAAK.[S]	Q9BXK1	KLF16	21.0462	20.7183	20.8915	22.5716	22.2438	22.417
[R].SGSSPEVKDKPR.[A]_Q9UQ35_3xPhospho_[S1598;_S1600;_S1601]	[R].SGSSPEVKDKPR.[A]	Q9UQ35	SRRM2	21.1147	20.8804	21.3161	21.8654	21.6311	22.0668
[K].TAAKGEAAAERPGEAAVASSPSKANGQENGHVK.[V]_P29966_1xPhospho_[S]	[K].TAAKGEAAAERPGEAAVASSPSKANGQENGHVK.[V]	P29966	MARCKS	21.2836	21.1427	20.9866	21.6746	21.5337	21.3776
[R].EAEKSEDSSGAAGLSGLHR.[T]_Q86U86_1xPhospho_[S]	[R].EAEKSEDSSGAAGLSGLHR.[T]	Q86U86	PBRM1	20.6906	21.0617	20.668	21.376	21.7471	21.3534
[K].TAADVVSPGANSVDSR.[V]_Q01804_1xPhospho_[S1006]	[K].TAADVVSPGANSVDSR.[V]	Q01804	OTUD4	22.3362	22.0749	22.2115	23.3344	21.3637	22.6622
[R].KAPAPVTPPAPVQNK.[N]_Q03468_1xPhospho_[T303]	[R].KAPAPVTPPAPVQNK.[N]	Q03468	ERCC6	20.1656	19.9562	20.3484	21.7517	22.3559	22.0852
[R].SGLEPASSPSKGSEPRPLVPPVSGHATIAR.[T]_C9J0Q5_1xPhospho_[S]	[R].SGLEPASSPSKGSEPRPLVPPVSGHATIAR.[T]	C9J0Q5	NCOR2	20.7427	20.5354	20.9859	24.6871	24.2062	21.0438
[K].TPKDSPGIPPSANAHQLFR.[G]_P51812_1xPhospho_[T/S]	[K].TPKDSPGIPPSANAHQLFR.[G]	P51812	RPS6KA3	20.1426	20.5636	20.4142	25.0228	21.1698	25.972
[K].TSVSQNVIPSSAQKR.[E]_Q03188_1xPhospho_[S]	[K].TSVSQNVIPSSAQKR.[E]	Q03188	CENPC	21.9304	21.6541	22.1621	21.6589	21.3826	21.8906
[R].LLKPGEEPSEYTDEEDTKDHNKQD.[-]_O15173_2xPhospho_[S208;_T211]	[R].LLKPGEEPSEYTDEEDTKDHNKQD.[-]	O15173	PGRMC2	20.8536	20.6469	20.4055	20.8997	22.1157	21.6322
[K].EAEFSDPENTR.[T]_Q5T481_1xPhospho_[S876]	[K].EAEFSDPENTR.[T]	Q5T481	RBM20	21.9417	21.4373	21.7114	24.302	22.8608	24.2422
[K].IHEKDPNSATATAPPSPLKR.[R]_Q92766_1xPhospho_[S161]	[K].IHEKDPNSATATAPPSPLKR.[R]	Q92766	RREB1	20.2938	20.4389	20.1324	22.1479	22.3371	21.9301
[K].DDSHSAEDSEDEKEDHKNVR.[Q]_Q9H1E3_2xPhospho_[S75;_S79]	[K].DDSHSAEDSEDEKEDHKNVR.[Q]	Q9H1E3	NUCKS1	23.23	22.9213	23.4841	24.4729	24.1642	24.727
[R].RREEGPPPPSPDGASSDAEPEPPSGR.[T]_Q9NTJ3_2xPhospho_[S27;_S]	[R].RREEGPPPPSPDGASSDAEPEPPSGR.[T]	Q9NTJ3	SMC4	22.5856	22.8911	23.143	24.652	22.3532	22.7972
[K].APSPPPLLTDQQVNEK.[V]_Q8TDM6_1xPhospho_[S132]	[K].APSPPPLLTDQQVNEK.[V]	Q8TDM6	DLG5	19.4349	19.6215	19.7867	21.0323	21.2189	21.3841
[R].SALSSSLRDLSEAGVHH.[-]_A0A0C4DGT3_1xPhospho_[S]	[R].SALSSSLRDLSEAGVHH.[-]	A0A0C4DGT3	IQSEC1	19.9642	20.21	20.4199	22.6858	23.1439	23.4911
[K].TEIKEEEDQPSTSATQSSPAPGQSK.[K]_Q09472_1xPhospho_[S/T]	[K].TEIKEEEDQPSTSATQSSPAPGQSK.[K]	Q09472	EP300	20.0761	19.641	19.873	22.4182	21.9831	22.2152
[K].IRKSNQIPTEVR.[S]_Q9BWH2_1xPhospho_[S151]	[K].IRKSNQIPTEVR.[S]	Q9BWH2	FUNDC2	21.7218	21.9653	21.8486	21.9385	21.1288	21.8085
[R].STSPAGQHHSPISSR.[H]_A0A7I2V4I5_2xPhospho_[S318;_S325]	[R].STSPAGQHHSPISSR.[H]	A0A7I2V4I5	ZC3H13	21.2233	21.4622	20.937	23.4694	23.7083	23.1831
[K].TKPPRPDSPATTPNISVK.[K]_P32519_1xPhospho_[S/T]	[K].TKPPRPDSPATTPNISVK.[K]	P32519	ELF1	21.5224	21.3971	21.6377	23.6783	23.1047	22.1383
[K].TYETPPPSPGLDPTFSNQPVPPDAVR.[M]_A0A0C4DH75_2xPhospho_[T162;_T]	[K].TYETPPPSPGLDPTFSNQPVPPDAVR.[M]	A0A0C4DH75	MPP2	20.1212	20.4815	20.5914	19.7976	19.9484	19.6292
[R].LNASPAAR.[E]_Q9UGU0_1xPhospho_[S574]	[R].LNASPAAR.[E]	Q9UGU0	TCF20	23.5702	23.2342	23.8425	24.2255	24.2896	22.558
[K].DLDRPESQSPKRPPEDFETPSGERPR.[R]_Q8WUA4_1xPhospho_[S]	[K].DLDRPESQSPKRPPEDFETPSGERPR.[R]	Q8WUA4	GTF3C2	23.0619	22.8802	22.4816	24.0305	22.6556	22.3422
[R].QRSPIALPVKQEPPQIDAVK.[R]_A0A7P0Z4K1_1xPhospho_[S211]	[R].QRSPIALPVKQEPPQIDAVK.[R]	A0A7P0Z4K1	PNISR	21.5261	21.7583	21.6469	22.7278	22.1097	21.0056
[R].AAVGQESPGGLEAGNAK.[A]_Q29RF7_1xPhospho_[S1305]	[R].AAVGQESPGGLEAGNAK.[A]	Q29RF7	PDS5A	21.7441	21.5152	21.6342	22.0422	21.241	22.6256
[R].SHSPSSPDPDTPSPVGDSR.[A]_H0YDB2_1xPhospho_[S649]	[R].SHSPSSPDPDTPSPVGDSR.[A]	H0YDB2	STIM1	20.4366	20.1784	20.3133	22.3904	22.1927	21.1069
[R].ERALSPGLEESGLGLLAR.[F]_H9KVB4_1xPhospho_[S1857]	[R].ERALSPGLEESGLGLLAR.[F]	H9KVB4	TNRC18	20.0276	19.8041	19.5396	22.8054	22.582	22.3175
[R].RPQSPGASPSQAERLPSDSER.[R]_Q96T58_2xPhospho_[S736;_S740]	[R].RPQSPGASPSQAERLPSDSER.[R]	Q96T58	SPEN	21.4211	21.8106	21.2565	24.1992	23.8103	24.0178
[K].KDSNELSDSAGEEDSADLKR.[A]_Q9Y6X9_2xPhospho_[S777;_S779]	[K].KDSNELSDSAGEEDSADLKR.[A]	Q9Y6X9	MORC2	22.0712	22.1776	22.2766	24.691	23.754	20.206
[K].STIGVMVTASHNPEEDNGVK.[L]_H0Y987_1xPhospho_[T/S]	[K].STIGVMVTASHNPEEDNGVK.[L]	H0Y987	PGM3	18.8554	19.1063	19.3199	19.9786	20.2295	20.4431
[R].EYDSGDTDEIIAMK.[K]_Q76FK4_1xPhospho_[S378]	[R].EYDSGDTDEIIAMK.[K]	Q76FK4	NOL8	19.1686	19.0224	19.3013	18.7181	18.5719	18.8508
[K].ADTEGKSPSHSSSNRPFTPPTSTGGSK.[S]_Q15648_2xPhospho_[S/T]	[K].ADTEGKSPSHSSSNRPFTPPTSTGGSK.[S]	Q15648	MED1	21.9739	22.3138	22.5886	25.5345	23.9964	24.6275
[R].AVSPLDPSKEVSGKEK.[A]_Q14865_1xPhospho_[S1032]	[R].AVSPLDPSKEVSGKEK.[A]	Q14865	ARID5B	20.8695	20.6186	20.3147	22.9546	22.2617	20.8787
[K].SGTPPRQGSITSPQANEQSVTPQR.[R]_Q9UQ35_2xPhospho_[T/S]	[K].SGTPPRQGSITSPQANEQSVTPQR.[R]	Q9UQ35	SRRM2	18.8646	19.0837	18.8156	20.9741	21.1931	20.9251
[K].MTSLETKTSDTETEPSKTVSTANR.[S]_P46013_1xPhospho_[S/T]	[K].MTSLETKTSDTETEPSKTVSTANR.[S]	P46013	MKI67	21.2787	21.8791	21.6099	24.525	24.2738	21.7635
[R].FAEDEEKSENSSEDGDITDK.[S]_Q5C9Z4_2xPhospho_[S320;_S]	[R].FAEDEEKSENSSEDGDITDK.[S]	Q5C9Z4	NOM1	22.2504	22.6036	22.8871	25.4763	24.606	22.0665
[K].THMIVHSPVKPFK.[C]_Q8N1W2_1xPhospho_[S542]	[K].THMIVHSPVKPFK.[C]	Q8N1W2	ZNF710	21.8724	21.6708	21.7751	23.2554	23.0538	23.1581
[K].SSSGLGSSGSLSQK.[T]_Q15648_1xPhospho_[S1251]	[K].SSSGLGSSGSLSQK.[T]	Q15648	MED1	21.9233	21.5781	22.2016	22.5893	21.0843	22.0247
[K].TGVTSTSDSEEEGDDQEGEK.[K]_O75475_2xPhospho_[S/T]	[K].TGVTSTSDSEEEGDDQEGEK.[K]	O75475	PSIP1	22.2574	21.9763	21.6268	25.9024	24.9305	20.2322
[R].DLNESPVK.[S]_Q96RL1_1xPhospho_[S677]	[R].DLNESPVK.[S]	Q96RL1	UIMC1	24.9949	25.0686	24.9172	26.8139	25.3753	26.4899
[K].DFDSSEDEKHSK.[K]_P46100_2xPhospho_[S849;_S850]	[K].DFDSSEDEKHSK.[K]	P46100	ATRX	21.1186	21.2144	21.0159	23.0231	21.7688	23.6837
[R].QNSPAGNKENIKPNETSPSFSK.[A]_Q99700_1xPhospho_[T/S]	[R].QNSPAGNKENIKPNETSPSFSK.[A]	Q99700	ATXN2	22.2524	21.612	21.994	23.7853	22.8085	22.7998
[K].ADTEGKSPSHSSSNRPFTPPTSTGGSKSPGSAGR.[S]_Q15648_2xPhospho_[S]	[K].ADTEGKSPSHSSSNRPFTPPTSTGGSKSPGSAGR.[S]	Q15648	MED1	20.8176	21.2601	20.6713	24.563	23.6767	23.8379
[R].SVVSFDKVK.[E]_Q15424_1xPhospho_[S604]	[R].SVVSFDKVK.[E]	Q15424	SAFB	20.4427	19.8622	20.1815	23.4876	22.6523	20.4396
[R].HSLSGSSPGMK.[D]_Q9UQ35_1xPhospho_[S]	[R].HSLSGSSPGMK.[D]	Q9UQ35	SRRM2	23.2749	23.1941	23.3515	23.9597	24.6225	25.2694
[R].KTSAVSSPLLDQQR.[NS]_A0A7I2V4I5_1xPhospho_[S/T]	[R].KTSAVSSPLLDQQR.[NS]	A0A7I2V4I5	ZC3H13	21.2716	21.3609	21.1764	23.4504	23.9818	22.5097
[R].NRENSPSSQSAGLSSINK.[E]_H3BSS6_1xPhospho_[S1302]	[R].NRENSPSSQSAGLSSINK.[E]	H3BSS6	ZNF106	20.5998	21.2272	20.926	23.3614	23.0506	22.9662
[K].TVKPVENKDDDDSIADFLNSDEEEDR.[V]_Q15649_1xPhospho_[S80]	[K].TVKPVENKDDDDSIADFLNSDEEEDR.[V]	Q15649	ZNHIT3	18.9485	19.2476	19.4952	22.3226	22.6217	22.8693
[K].SLIVEGK.[R]_A0A494C028_1xPhospho_[S56]	[K].SLIVEGK.[R]	A0A494C028	DEK	21.4068	20.767	21.1221	22.922	20.1472	21.465
[K].GEVPPKETPK.[K]_P49006_1xPhospho_[T85]	[K].GEVPPKETPK.[K]	P49006	MARCKSL1	22.3256	22.6293	21.9406	25.2456	24.5749	23.2823
[R].GSPETNHLIR.[F]_Q69YH5_1xPhospho_[S98]	[R].GSPETNHLIR.[F]	Q69YH5	CDCA2	18.3359	18.6224	18.8614	24.2268	19.8255	22.1512
[R].HNSASVENVSLR.[K]_Q9Y4H2_1xPhospho_[S1176]	[R].HNSASVENVSLR.[K]	Q9Y4H2	IRS2	21.5975	21.7614	21.6817	22.6861	21.6941	22.1957
[R].HAELSGSPLK.[S]_Q9BTC8_1xPhospho_[S519]	[R].HAELSGSPLK.[S]	Q9BTC8	MTA3	22.224	22.297	22.1472	24.189	23.8697	24.3082
[R].NDRDQHTDSTQSANSSPDEDTEVK.[T]_Q03164_2xPhospho_[S2392;_S/T]	[R].NDRDQHTDSTQSANSSPDEDTEVK.[T]	Q03164	KMT2A	21.0004	20.7082	20.3415	23.4336	23.1414	22.7747
[K].DYLLSESEDEGDNDGERK.[H]_Q9BVJ6_1xPhospho_[S]	[K].DYLLSESEDEGDNDGERK.[H]	Q9BVJ6	UTP14A	19.7323	19.4639	19.134	21.4927	21.2244	20.8944
[K].GQSEEIQK.[K]_P83731_1xPhospho_[S64]	[K].GQSEEIQK.[K]	P83731	RPL24	22.3901	21.9743	22.7124	22.8832	21.8822	22.8716
[K].KTPSKPPAQLSPSVPK.[R]_P18887_1xPhospho_[S266]	[K].KTPSKPPAQLSPSVPK.[R]	P18887	XRCC1	22.6582	22.335	21.9179	24.4016	22.7523	23.6466
[K].KVQIPVSRPDPEPVSDNEEDSYDEEIHDPR.[S]_G5E9E7_1xPhospho_[S/Y]	[K].KVQIPVSRPDPEPVSDNEEDSYDEEIHDPR.[S]	G5E9E7	TJP1	21.9989	21.6854	21.2843	24.0039	23.3963	22.3262
[R].SFGTRPLSSGFSPEEAQQQDEEFEK.[K]_Q9C0C2_1xPhospho_[S]	[R].SFGTRPLSSGFSPEEAQQQDEEFEK.[K]	Q9C0C2	TNKS1BP1	20.9669	20.8896	20.808	21.5574	21.4802	21.3985
[-].MEEPQSDPSVEPPLSQETFSDLWK.[L]_P04637_1xAcetyl_[N-Term];_2xPhospho_[S9;_S]	[-].MEEPQSDPSVEPPLSQETFSDLWK.[L]	P04637	TP53	17.8943	17.6192	18.1253	19.8835	19.6438	19.3563
[K].SRHHYDSDEKSETR.[E]_Q9BQ39_1xPhospho_[S41]	[K].SRHHYDSDEKSETR.[E]	Q9BQ39	DDX50	19.6633	19.5704	19.7505	24.8357	20.4469	23.903
[R].EEEKGVVTNGLDLSPADEKK.[G]_P07197_1xPhospho_[S837]	[R].EEEKGVVTNGLDLSPADEKK.[G]	P07197	NEFM	21.1312	20.4217	20.8196	21.1685	20.459	20.8569
[K].TQEPAGSLEENNSDKNSGPQGPR.[R]_Q9NYV4_1xPhospho_[S]	[K].TQEPAGSLEENNSDKNSGPQGPR.[R]	Q9NYV4	CDK12	21.3675	20.9762	21.7156	22.7524	22.3808	21.8789
[R].IPAKLSPTQLR.[R]_Q9UNS1_1xPhospho_[S1087]	[R].IPAKLSPTQLR.[R]	Q9UNS1	TIMELESS	21.2144	21.3495	21.2835	22.0976	22.2326	22.1667
[K].ESSTSEGADQKMSSPEDDSDTKR.[L]_Q15424_2xPhospho_[S]	[K].ESSTSEGADQKMSSPEDDSDTKR.[L]	Q15424	SAFB	21.176	20.4873	20.6524	22.7379	22.0493	22.2143
[K].EEPVSSGPEEAVGK.[S]_O00567_2xPhospho_[S569;_S570]	[K].EEPVSSGPEEAVGK.[S]	O00567	NOP56	21.2765	20.9577	20.5479	22.5494	22.0329	21.2207
[R].QASPTEVVER.[L]_Q8TB72_1xPhospho_[S182]	[R].QASPTEVVER.[L]	Q8TB72	PUM2	20.4676	20.3958	20.3202	23.8625	20.6074	21.8704
[K].KVVEAVNSDSDSEFGIPKK.[T]_Q02880_2xPhospho_[S1524;_S]	[K].KVVEAVNSDSDSEFGIPKK.[T]	Q02880	TOP2B	19.7192	20.1094	20.4162	22.2971	21.5033	19.5944
[R].RTGGPAYGPSSDVSTASETESEKR.[E]_P51116_3xPhospho_[S450;_S453;_S]	[R].RTGGPAYGPSSDVSTASETESEKR.[E]	P51116	FXR2	22.8906	22.5358	22.0642	23.1079	22.7531	22.2814
[R].GSPSHSKSPAYTPQNLDSESESGSSIAEK.[S]_Q15648_3xPhospho_[S1451;_S1453;_S1463]	[R].GSPSHSKSPAYTPQNLDSESESGSSIAEK.[S]	Q15648	MED1	20.5408	20.4763	20.4088	22.7967	22.7322	22.6647
[R].HKQSPGHQDSDSDLSPPR.[N]_Q9BRD0_3xPhospho_[S364;_S370;_S372]	[R].HKQSPGHQDSDSDLSPPR.[N]	Q9BRD0	BUD13	19.8991	19.8289	19.7551	21.7922	21.7221	21.6483
[R].SNSGRELTDEEILASVMIK.[N]_Q5JSH3_1xPhospho_[T/S]	[R].SNSGRELTDEEILASVMIK.[N]	Q5JSH3	WDR44	19.6246	19.1036	18.9976	20.4366	16.4443	21.214
[K].LDQPVSAPPSPR.[D]_Q16204_2xPhospho_[S240;_S244]	[K].LDQPVSAPPSPR.[D]	Q16204	CCDC6	22.2139	22.2606	22.1657	22.5213	21.651	23.0603
[K].TPSPKEEDEEPESPPEKK.[T]_Q9H1E3_1xPhospho_[S214]	[K].TPSPKEEDEEPESPPEKK.[T]	Q9H1E3	NUCKS1	22.271	21.4623	21.9625	24.6899	23.8812	24.3814
[K].REPGSGTESDTSPDFHNQENEPSQEDPEDLDGSVQGVKPQK.[A]_Q9HAF1_1xPhospho_[T/S]	[K].REPGSGTESDTSPDFHNQENEPSQEDPEDLDGSVQGVKPQK.[A]	Q9HAF1	MEAF6	21.3925	21.4476	21.5007	22.9662	20.0984	21.682
[K].AGVVNGTGAPGQSPGAGR.[A]_Q13330_1xPhospho_[S386]	[K].AGVVNGTGAPGQSPGAGR.[A]	Q13330	MTA1	22.5156	21.668	22.1532	23.2314	22.3838	22.869
[K].KAESTESIGSSEK.[T]_Q9BZI7_1xPhospho_[S/T]	[K].KAESTESIGSSEK.[T]	Q9BZI7	UPF3B	23.2332	23.263	23.2922	23.583	21.4677	24.4061
[K].AQGQESDSSETSVR.[G]_Q03164_1xPhospho_[S1056]	[K].AQGQESDSSETSVR.[G]	Q03164	KMT2A	23.1481	23.1767	23.119	24.8665	23.9726	24.303
[R].LSSAHSMSDLSGSHMSSEK.[L]_Q7L804_1xPhospho_[S]	[R].LSSAHSMSDLSGSHMSSEK.[L]	Q7L804	RAB11FIP2	23.1571	22.7799	22.2678	23.1493	22.7721	22.2601
[R].HQDGLPYIDDSPSSSPHLSSK.[G]_P11274_2xPhospho_[S]	[R].HQDGLPYIDDSPSSSPHLSSK.[G]	P11274	BCR	19.1337	19.0633	18.9894	20.1602	19.7546	20.6046
[K].AADPPAENSSAPEAEQGGAE.[-]_P67809_1xPhospho_[S]	[K].AADPPAENSSAPEAEQGGAE.[-]	P67809	YBX1	23.1651	22.7828	22.2611	21.842	21.4596	20.9379
[K].AGLESGAEPGDGDSDTTK.[K]_O60832_2xPhospho_[S485;_S494]	[K].AGLESGAEPGDGDSDTTK.[K]	O60832	DKC1	21.8632	21.068	21.7203	23.0378	22.3828	21.15
[K].AKTSPVKSNTPAAHLEIKPDELAK.[K]_Q9NUQ6_1xPhospho_[S/T]	[K].AKTSPVKSNTPAAHLEIKPDELAK.[K]	Q9NUQ6	SPATS2L	23.0782	22.1777	22.6971	20.0564	23.4893	21.1468
[K].SGMSPEQSRFQSDSSSYPTVDSNSLLGQSR.[L]_Q9UQ35_1xPhospho_[S/T]	[K].SGMSPEQSRFQSDSSSYPTVDSNSLLGQSR.[L]	Q9UQ35	SRRM2	20.328	19.6257	19.7309	19.8314	18.5346	20.5032
[K].LAAPSVSHVSPR.[K]_Q8WXE1_1xPhospho_[S224]	[K].LAAPSVSHVSPR.[K]	Q8WXE1	ATRIP	20.2898	20.3423	20.2352	21.1858	21.1221	21.2467
[K].QSGSPTLDTAPNGR.[Y]_Q9H2J7_1xPhospho_[S/T]	[K].QSGSPTLDTAPNGR.[Y]	Q9H2J7	SLC6A15	20.3773	20.3255	20.4273	21.5502	22.5117	21.5562
[K].VEMYSGSDDDDDFNKLPKK.[A]_A0A087WUT6_1xPhospho_[Y/S]	[K].VEMYSGSDDDDDFNKLPKK.[A]	A0A087WUT6	EIF5B	21.6858	21.615	21.6508	22.5524	22.4816	22.5174
[K].SPDEATAADQESEDDLSASR.[T]_C9JME2_1xPhospho_[S/T]	[K].SPDEATAADQESEDDLSASR.[T]	C9JME2	FARP1	21.5156	21.1569	20.6785	22.753	22.257	21.4951
[R].KQAREESEESEAEPVQR.[T]_Q9BW71_2xPhospho_[S196;_S199]	[R].KQAREESEESEAEPVQR.[T]	Q9BW71	HIRIP3	24.7806	25.2031	24.1806	24.5005	23.416	23.1012
[R].TGEPSPPHDILHEPPDVVSDDEKDHGK.[K]_Q15311_2xPhospho_[S48;_S62]	[R].TGEPSPPHDILHEPPDVVSDDEKDHGK.[K]	Q15311	RALBP1	23.4258	23.0304	22.484	22.5717	21.8154	22.0293
[R].SSPVPPVPERR.[G]_A0A494C1T9_1xPhospho_[S]	[R].SSPVPPVPERR.[G]	A0A494C1T9	FAM83H	22.9681	22.965	22.9712	23.9141	25.095	24.4357
[K].VGNESPVQELK.[Q]_Q5JSH3_1xPhospho_[S50]	[K].VGNESPVQELK.[Q]	Q5JSH3	WDR44	22.6579	22.6867	22.6724	23.1479	22.5159	23.586
[K].EVEDKESEGEEEDEDEDLSK.[Y]_O95218_1xPhospho_[S153]	[K].EVEDKESEGEEEDEDEDLSK.[Y]	O95218	ZRANB2	22.1588	21.7841	21.2766	22.8983	21.206	21.1643
[R].SASWGSTDQLKEIAK.[L]_Q6P1L5_1xPhospho_[S]	[R].SASWGSTDQLKEIAK.[L]	Q6P1L5	FAM117B	22.9288	22.007	22.5403	23.1772	23.6533	23.4348
[K].KSLDSDESEDEEDDYQQKR.[K]_Q13442_2xPhospho_[S60;_S63]	[K].KSLDSDESEDEEDDYQQKR.[K]	Q13442	PDAP1	22.3023	21.9231	21.4072	23.6759	22.7831	19.9782
[R].GPGAPGLAHLQESQAGSDTDVEEGKAPQAVPLEK.[S]_Q14676_2xPhospho_[S376;_T/S]	[R].GPGAPGLAHLQESQAGSDTDVEEGKAPQAVPLEK.[S]	Q14676	MDC1	20.6126	20.5697	20.5255	26.1172	25.1835	21.7074
[K].IEDVGSDEEDDSGK.[D]_P08238_1xPhospho_[S255]	[K].IEDVGSDEEDDSGK.[D]	P08238	HSP90AB1	21.6917	22.552	22.4015	21.1806	22.041	21.8904
[K].SMDAMSSPTKTETVK.[A]_H3BQK9_1xPhospho_[S4528]	[K].SMDAMSSPTKTETVK.[A]	H3BQK9	MACF1	21.8071	21.2884	20.9404	22.1959	21.6772	21.3292
[K].TNLSGRQSPSFK.[L]_Q6IN85_1xPhospho_[S741]	[K].TNLSGRQSPSFK.[L]	Q6IN85	PPP4R3A	21.2026	21.7134	22.09	23.1289	20.197	24.0312
[R].TDSQSVRHSPIAPSSPSPQVLAQK.[Y]_Q9NQS7_3xPhospho_[S306;_S311;_S312]	[R].TDSQSVRHSPIAPSSPSPQVLAQK.[Y]	Q9NQS7	INCENP	21.1752	20.8146	20.3328	23.1242	22.4934	21.3465
[R].ASPAPGSGHPEGPGAHLDMNSLDR.[A]_O94826_1xPhospho_[S91]	[R].ASPAPGSGHPEGPGAHLDMNSLDR.[A]	O94826	TOMM70	20.071	20.8744	20.3089	22.8686	22.1396	20.5937
[K].FASDDEHDEHDENGATGPVK.[R]_P05455_1xPhospho_[S366]	[K].FASDDEHDEHDENGATGPVK.[R]	P05455	SSB	20.3126	20.6648	19.8457	24.2328	21.3813	23.3517
[R].ISPPIKEEETKGDSVEK.[N]_Q6PJT7_1xPhospho_[S409]	[R].ISPPIKEEETKGDSVEK.[N]	Q6PJT7	ZC3H14	22.5589	23.1571	22.208	24.621	23.0015	22.6409
[K].KFPTTATKISPK.[E]_O14974_1xPhospho_[S/T]	[K].KFPTTATKISPK.[E]	O14974	PPP1R12A	23.2793	22.8755	22.3128	23.7613	23.3575	22.7948
[K].NNTAAETEDDESDGEDRGGGTSGVR.[R]_A0A590UJS4_1xPhospho_[S2623]	[K].NNTAAETEDDESDGEDRGGGTSGVR.[R]	A0A590UJS4	NIPBL	21.8329	21.8182	21.8475	21.8986	22.7762	22.864
[K].SKSMDLGIADETK.[L]_Q8TEW0_1xPhospho_[S]	[K].SKSMDLGIADETK.[L]	Q8TEW0	PARD3	20.4402	20.9409	21.3119	21.7007	21.5764	21.4404
[R].ALEEGDGSVSGSSPR.[S]_Q8N3X1_1xPhospho_[S]	[R].ALEEGDGSVSGSSPR.[S]	Q8N3X1	FNBP4	22.2866	22.0462	21.379	22.2699	22.0296	21.3624
[K].RKNESSDEISDAEQMPQHTLK.[D]_Q3L8U1_3xPhospho_[S611;_S612;_S616]	[K].RKNESSDEISDAEQMPQHTLK.[D]	Q3L8U1	CHD9	20.8122	20.4499	19.9649	22.4464	22.084	21.599
[R].ELRAPSPPVEHPR.[L]_Q86WR7_1xPhospho_[S179]	[R].ELRAPSPPVEHPR.[L]	Q86WR7	PROSER2	20.9632	20.9653	20.961	21.7251	20.1279	21.137
[K].GQEADLEAGGEEVPEANGSAGKR.[S]_Q9NX58_1xPhospho_[S244]	[K].GQEADLEAGGEEVPEANGSAGKR.[S]	Q9NX58	LYAR	22.2206	21.815	21.2487	22.6249	22.246	21.7307
[R].TASPLPLRPDAPVEK.[S]_Q9HCK8_1xPhospho_[S/T]	[R].TASPLPLRPDAPVEK.[S]	Q9HCK8	CHD8	19.3734	18.9092	19.724	23.1347	19.9426	21.8626
[K].VVDYSQFQESDDADEDYGR.[D]_Q9H1E3_1xPhospho_[S/Y]	[K].VVDYSQFQESDDADEDYGR.[D]	Q9H1E3	NUCKS1	21.1799	20.7922	20.2605	24.6933	23.7396	19.7539
[R].QLHLEGASLELSDDDTESK.[T]_P35580_1xPhospho_[S1956]	[R].QLHLEGASLELSDDDTESK.[T]	P35580	MYH10	19.2281	19.2671	19.188	22.5856	21.7962	19.9164
[K].GSQNSRVSPDFTQESR.[G]_E7EQS8_1xPhospho_[S]	[K].GSQNSRVSPDFTQESR.[G]	E7EQS8	TET2	19.6909	19.7465	19.719	24.212	23.5944	23.7357
[K].LHDFLAHSSEESEETSSPPR.[L]_P46100_1xPhospho_[S]	[K].LHDFLAHSSEESEETSSPPR.[L]	P46100	ATRX	20.2977	20.2902	20.2826	22.5166	20.4079	21.9492
[R].SPSTPAKSPK.[L]_Q9BQG0_1xPhospho_[S1248]	[R].SPSTPAKSPK.[L]	Q9BQG0	MYBBP1A	23.2228	23.6678	22.576	20.5227	21.2785	21.7718
[R].QSQQPMKPISPVKDPVSPASQK.[M]_Q12888_1xPhospho_[S]	[R].QSQQPMKPISPVKDPVSPASQK.[M]	Q12888	TP53BP1	20.8909	20.3444	21.2863	23.4766	22.9108	22.3477
[K].HLDGEEDGSSDQSQASGTTGGR.[R]_Q9UNF1_1xPhospho_[S]	[K].HLDGEEDGSSDQSQASGTTGGR.[R]	Q9UNF1	MAGED2	21.8333	22.8827	22.352	22.3812	22.0523	23.0388
[R].ILDDSKDSVGDSLSGKEDLGR.[K]_Q8IWI9_1xPhospho_[S578]	[R].ILDDSKDSVGDSLSGKEDLGR.[K]	Q8IWI9	MGA	20.5427	19.8445	19.7113	23.9899	20.2297	23.0927
[K].SLGKDGSLEDDEDEEDDLDEGVGGK.[R]_Q12789_1xPhospho_[S]	[K].SLGKDGSLEDDEDEEDDLDEGVGGK.[R]	Q12789	GTF3C1	20.1093	20.0997	20.1045	22.836	22.8264	22.8312
[R].AHLSENELEALEKNDMEQMK.[Y]_P98175_1xPhospho_[S797]	[R].AHLSENELEALEKNDMEQMK.[Y]	P98175	RBM10	18.7168	19.0558	18.2728	22.665	21.756	22.4624
[R].AHSEKDQPPFGDSDDSVEADKSSPGIHLER.[S]_Q14676_1xPhospho_[S]	[R].AHSEKDQPPFGDSDDSVEADKSSPGIHLER.[S]	Q14676	MDC1	19.9487	19.9471	19.9503	23.1982	21.1739	22.5153
[K].NPEPDSDEHTPVEDEEPK.[K]_Q8N5F7_2xPhospho_[S157;_T161]	[K].NPEPDSDEHTPVEDEEPK.[K]	Q8N5F7	NKAP	23.5893	23.1375	22.4761	24.2846	19.9978	23.3538
[K].GTSDSSSGNVSEGESPPDSQEDSFQGR.[Q]_S5FZ81_1xPhospho_[S]	[K].GTSDSSSGNVSEGESPPDSQEDSFQGR.[Q]	S5FZ81	PHF10	20.8311	20.0044	20.0442	21.9685	20.6163	22.821
[K].AIKVEQATKPSFESGR.[R]_P38159_1xPhospho_[S88]	[K].AIKVEQATKPSFESGR.[R]	P38159	RBMX	22.4902	22.9335	21.8468	23.425	24.5684	22.3958
[K].EVEDKESEGEEEDEDEDLSKYK.[L]_O95218_1xPhospho_[S153]	[K].EVEDKESEGEEEDEDEDLSKYK.[L]	O95218	ZRANB2	19.2396	19.2151	19.1902	21.6044	21.5799	21.555
[K].VGGNEVTELSTGSSGHDSSLFEDKNDHDKHK.[D]_Q9NPI1_1xPhospho_[T/S]	[K].VGGNEVTELSTGSSGHDSSLFEDKNDHDKHK.[D]	Q9NPI1	BRD7	21.9851	21.5612	20.9582	22.4799	22.0559	21.4529
[K].NTASQNSILEEGETK.[I]_Q15398_1xPhospho_[S/T]	[K].NTASQNSILEEGETK.[I]	Q15398	DLGAP5	20.2673	19.3585	19.8718	21.136	20.2272	20.7405
[K].ETSTEALMKSSPEERER.[M]_Q86YP4_1xPhospho_[S]	[K].ETSTEALMKSSPEERER.[M]	Q86YP4	GATAD2A	20.876	20.301	21.2861	23.9863	23.2437	21.6304
[K].GDDDEESDEEAVK.[K]_O43395_1xPhospho_[S619]	[K].GDDDEESDEEAVK.[K]	O43395	PRPF3	21.3774	20.9616	20.3749	24.3016	20.8252	21.9816
[R].RLSSASTGKPPLSVEDDFEK.[L]_O75152_2xPhospho_[S759;_S]	[R].RLSSASTGKPPLSVEDDFEK.[L]	O75152	ZC3H11A	20.3613	20.7619	19.8047	24.2133	21.5276	23.4217
[K].GYSSPEPDIQDSSGSEAQSVKPSTR.[R]_Q9BZF1_2xPhospho_[S]	[K].GYSSPEPDIQDSSGSEAQSVKPSTR.[R]	Q9BZF1	OSBPL8	21.1032	20.6937	20.1196	22.3603	21.7474	20.6602
[K].LSSQISAGEEK.[W]_Q86UE4_1xPhospho_[S298]	[K].LSSQISAGEEK.[W]	Q86UE4	MTDH	21.5479	22.2085	22.6599	23.742	23.7131	24.1673
[R].VLNTGSDVEEAVADALK.[K]_O75122_1xPhospho_[S/T]	[R].VLNTGSDVEEAVADALK.[K]	O75122	CLASP2	20.6398	21.2545	21.6841	18.7744	19.389	19.8186
[K].EKVEPEVLSTDTQTSPEPGTR.[M]_P29375_1xPhospho_[S204]	[K].EKVEPEVLSTDTQTSPEPGTR.[M]	P29375	KDM5A	18.8054	18.8263	18.7843	19.7572	19.778	19.7361
[R].KGPGQPSSPQR.[L]_O95400_1xPhospho_[S]	[R].KGPGQPSSPQR.[L]	O95400	CD2BP2	23.3113	23.7941	22.5806	24.3219	24.8046	23.5912
[R].EASPAPLAQGEPGR.[E]_Q9P1Y6_1xPhospho_[S1202]	[R].EASPAPLAQGEPGR.[E]	Q9P1Y6	PHRF1	20.2261	20.8275	21.2506	22.271	23.8477	23.0801
[K].MSSPEDDSDTKR.[L]_Q15424_1xPhospho_[S384]	[K].MSSPEDDSDTKR.[L]	Q15424	SAFB	23.2606	23.9627	24.5395	24.5001	24.0654	24.8968
[K].DKDVTLSPVKAGPATTTSSETR.[Q]_Q8NFC6_1xPhospho_[S/T]	[K].DKDVTLSPVKAGPATTTSSETR.[Q]	Q8NFC6	BOD1L1	19.7119	20.1063	19.1672	24.3301	23.7785	23.8504
[K].ELGSTEDIYLASR.[K]_A0A0J9YYF7_1xPhospho_[T/S]	[K].ELGSTEDIYLASR.[K]	A0A0J9YYF7	DAAM2	18.1991	19.0383	18.5395	21.028	21.8673	21.3685
[R].ASAGTPSLSAGVSPK.[R]_Q8TEK3_1xPhospho_[S1104]	[R].ASAGTPSLSAGVSPK.[R]	Q8TEK3	DOT1L	22.4829	21.4782	22.4756	24.9068	24.6245	23.1676
[R].SAVLLVDETATTPIFANRR.[S]_Q12802_1xPhospho_[S1876]	[R].SAVLLVDETATTPIFANRR.[S]	Q12802	AKAP13	19.0743	18.2152	18.7078	21.1015	23.0036	23.7964
[R].GFSDSGGGPPAK.[Q]_Q9H307_1xPhospho_[S66]	[R].GFSDSGGGPPAK.[Q]	Q9H307	PNN	21.1845	22.3275	21.8663	24.2654	24.0391	23.6272
[K].EGPLGWSSDGSLGSVLLDSPSSPR.[V]_Q9UGP4_1xPhospho_[S]	[K].EGPLGWSSDGSLGSVLLDSPSSPR.[V]	Q9UGP4	LIMD1	21.2105	20.7767	20.1536	20.8323	20.3985	19.7754
[K].RPQTPPKIDYLLPGPGPAHSPQPSKR.[A]_Q8TDM6_2xPhospho_[T984;_S1004]	[K].RPQTPPKIDYLLPGPGPAHSPQPSKR.[A]	Q8TDM6	DLG5	19.3037	19.6959	18.7635	21.6403	20.8056	22.1657
[R].GPSPSPVGSPASVAQSR.[S]_O14497_1xPhospho_[S696]	[R].GPSPSPVGSPASVAQSR.[S]	O14497	ARID1A	21.9452	21.6656	20.8329	23.4188	22.6301	20.1056
[R].DYDEEEQGYDSEKEK.[K]_Q05519_1xPhospho_[S434]	[R].DYDEEEQGYDSEKEK.[K]	Q05519	SRSF11	19.8174	20.2322	19.2329	21.8253	21.6525	22.849
[R].ATSPSSSVSGDFDDGHHSVSTPGPSR.[K]_Q86U86_2xPhospho_[S]	[R].ATSPSSSVSGDFDDGHHSVSTPGPSR.[K]	Q86U86	PBRM1	22.0078	21.0762	22.1922	23.208	21.4072	22.7309
[K].SHDDGNIDLESDSFLK.[F]_P18583_1xPhospho_[S152]	[K].SHDDGNIDLESDSFLK.[F]	P18583	SON	21.4139	21.8781	20.7253	20.9375	17.394	20.0562
[K].YQEDSDPERSDYEEQQLQKEEEAR.[K]_Q6P6C2_1xPhospho_[S/Y]	[K].YQEDSDPERSDYEEQQLQKEEEAR.[K]	Q6P6C2	ALKBH5	21.1387	20.1314	21.047	22.5174	21.5101	22.4257
[R].SGSPSDNSGAEEMEVSLAKPK.[H]_P31749_1xPhospho_[S]	[R].SGSPSDNSGAEEMEVSLAKPK.[H]	P31749	AKT1	22.947	22.3268	22.6107	22.9662	21.2683	21.7423
[K].VVDYSQFQESDDADEDYGRDSGPPTK.[K]_Q9H1E3_1xPhospho_[Y/S]	[K].VVDYSQFQESDDADEDYGRDSGPPTK.[K]	Q9H1E3	NUCKS1	21.6781	21.5504	20.6104	24.1897	22.9878	21.8922
[K].VEEEQEADEEDVSEEEAESK.[E]_Q9H3N1_1xPhospho_[S247]	[K].VEEEQEADEEDVSEEEAESK.[E]	Q9H3N1	TMX1	20.6199	20.187	19.5656	20.2295	20.2941	20.2622
[K].EGSSEKEEGEQEEGETEAEAEGEEAEAKEEK.[K]_P07197_1xPhospho_[S/T]	[K].EGSSEKEEGEQEEGETEAEAEGEEAEAKEEK.[K]	P07197	NEFM	24.4816	23.5941	23.0986	25.3183	23.9337	23.9485
[R].QASESEDDFIKEK.[K]_Q9NPG3_1xPhospho_[S173]	[R].QASESEDDFIKEK.[K]	Q9NPG3	UBN1	19.3347	19.9508	20.3812	23.6509	22.9928	21.7478
[R].RVSKDDWPER.[E]_Q6W2J9_1xPhospho_[S1166]	[R].RVSKDDWPER.[E]	Q6W2J9	BCOR	20.2301	19.5884	20.6726	23.8195	22.0627	22.7955
[K].RDFIATLEAEAFDDVVGETVGK.[T]_E7EVA0_1xPhospho_[T28]	[K].RDFIATLEAEAFDDVVGETVGK.[T]	E7EVA0	MAP4	17.0242	17.067	17.1085	17.9894	18.0322	18.0738
[R].SVYATMGDHENRSPVKEPVEQPR.[V]_Q96T58_1xPhospho_[S/T]	[R].SVYATMGDHENRSPVKEPVEQPR.[V]	Q96T58	SPEN	21.5276	20.409	21.3632	22.257	22.8419	22.5614
[K].DHSDSDDQMLVAK.[R]_Q9NW75_1xPhospho_[S]	[K].DHSDSDDQMLVAK.[R]	Q9NW75	GPATCH2	21.1279	20.6644	19.9771	22.105	22.3935	22.6338
[K].NGSPNKQPSSEPEWTPEPR.[S]_Q5JSZ5_1xPhospho_[S907]	[K].NGSPNKQPSSEPEWTPEPR.[S]	Q5JSZ5	PRRC2B	21.8262	21.34	20.6012	22.4276	21.9414	21.2026
[R].RSLSPLGGRDDSPVSHR.[A]_Q14004_3xPhospho_[S315;_S317;_S325]	[R].RSLSPLGGRDDSPVSHR.[A]	Q14004	CDK13	21.4207	20.9463	20.2348	22.3863	21.912	21.2005
[R].TSSGTSLSAMHSSGSSGK.[G]_Q12888_1xPhospho_[S/T]	[R].TSSGTSLSAMHSSGSSGK.[G]	Q12888	TP53BP1	22.7945	21.4683	22.0087	22.2238	20.8976	21.438
[R].SRSHSPMSNR.[R]_Q13595_3xPhospho_[S96;_S98;_S100]	[R].SRSHSPMSNR.[R]	Q13595	TRA2A	20.6898	21.1623	19.9826	24.5	24.9724	23.7928
[truncated: 3,515 more rows]
