# Supplementary material for: Proximity-Based Phospho-Interactome (Prob-PhI) Characterization Reveals Distinct Signaling Activities of MEK1 and MEK2
Source: Anal Chem. 2026 Jan 29;98(5):3688–98. doi: 10.1021/acs.analchem.5c05557 (PMC12903061; doi:10.1021/acs.analchem.5c05557)
Supplement: Supplementary file 5 [file ac5c05557_si_006.xlsx]

## Sheet: MEK1_Cluster 1
Modification	Sequence	Accession	Ctrl	MEK1	Trametinib
[K].KPSKYPLCSADAAVSTTPPGSPPPPPPLPEPPVLK.[V]_Q9BTC0_2xPhospho_[S1260_T/S]	[K].KPSKYPLCSADAAVSTTPPGSPPPPPPLPEPPVLK.[V]	Q9BTC0	14.4305	27.896	13.3755
[R].YLVDGTKPNAGSEEISSEDDELVEEKK.[Q]_Q9NY61_2xPhospho_[S/T]	[R].YLVDGTKPNAGSEEISSEDDELVEEKK.[Q]	Q9NY61	14.4305	27.1626	13.3755
[R].VLKEPVNLEGDDTSLIHGKIPSEMPSPNFGK.[N]_Q9H2J7_1xPhospho_[S687]	[R].VLKEPVNLEGDDTSLIHGKIPSEMPSPNFGK.[N]	Q9H2J7	14.4305	26.6926	13.3755
[K].AGPTLTDENGDDLGLPPSPGDTSYYQDQVDDFHEAR.[S]_Q9NQZ2_1xPhospho_[S/T/Y]	[K].AGPTLTDENGDDLGLPPSPGDTSYYQDQVDDFHEAR.[S]	Q9NQZ2	14.4305	26.5737	13.3755
[R].SVSHGSNHTQKPDEQR.[S]_Q9Y520_1xPhospho_[S]	[R].SVSHGSNHTQKPDEQR.[S]	Q9Y520	14.4305	26.5627	13.3755
[R].SRSKSPFR.[K]_Q14498_2xPhospho_[S127_S129]	[R].SRSKSPFR.[K]	Q14498	14.4305	26.486	13.3755
[R].ERRSDSEEER.[W]_Q8WUQ7_2xPhospho_[S57_S59]	[R].ERRSDSEEER.[W]	Q8WUQ7	14.4305	25.6531	13.3755
[K].STSPSAAGGQQK.[T]_Q2TB10_1xPhospho_[S462]	[K].STSPSAAGGQQK.[T]	Q2TB10	14.4305	25.4761	13.3755
[R].EFITGDVEPTDAESEWHSENEEEEKLAGDMK.[S]_Q99733_1xPhospho_[S/T]	[R].EFITGDVEPTDAESEWHSENEEEEKLAGDMK.[S]	Q99733	14.4305	25.3796	13.3755
[R].RSSLLNAK.[K]_E9PCH4_1xPhospho_[S1144]	[R].RSSLLNAK.[K]	E9PCH4	14.4305	25.2017	13.3755
[K].VQIPVSRPDPEPVSDNEEDSYDEEIHDPR.[S]_G5E9E7_1xPhospho_[Y/S]	[K].VQIPVSRPDPEPVSDNEEDSYDEEIHDPR.[S]	G5E9E7	14.4305	25.1922	13.3755
[R].RRETPSPRPMR.[H]_Q9UQ35_2xPhospho_[T2738_S2740]	[R].RRETPSPRPMR.[H]	Q9UQ35	14.4305	25.0243	13.3755
[K].EAATQEDPEQLPELEAHGVSESEGEERPVAEEEILLR.[E]_Q9BVJ6_2xPhospho_[S405_S407]	[K].EAATQEDPEQLPELEAHGVSESEGEERPVAEEEILLR.[E]	Q9BVJ6	14.4305	24.8463	13.3755
[K].LKTEKEPDATPPSPR.[T]_R4GMW8_1xPhospho_[S795]	[K].LKTEKEPDATPPSPR.[T]	R4GMW8	14.4305	24.8251	13.3755
[R].QLPALDGSLMGPESPPAQEEEAPVSPHKKPAPQKR.[R]_A0A494C108_1xPhospho_[S]	[R].QLPALDGSLMGPESPPAQEEEAPVSPHKKPAPQKR.[R]	A0A494C108	14.4305	24.6883	13.3755
[R].KEESDEEETASK.[A]_Q9BY89_1xPhospho_[S1701]	[R].KEESDEEETASK.[A]	Q9BY89	14.4305	24.6078	13.3755
[R].DDSPVSHR.[A]_Q14004_1xPhospho_[S325]	[R].DDSPVSHR.[A]	Q14004	14.4305	24.5825	13.3755
[R].RGSVSSVSPKPPSSFK.[M]_Q9NZJ0_1xPhospho_[S]	[R].RGSVSSVSPKPPSSFK.[M]	Q9NZJ0	14.4305	24.4633	13.3755
[R].DQHHLGSPSRLSVGEQPDVTHDPYEFLQSPEPAASAK.[T]_Q9H8M2_1xPhospho_[S/Y/T]	[R].DQHHLGSPSRLSVGEQPDVTHDPYEFLQSPEPAASAK.[T]	Q9H8M2	14.4305	24.4203	13.3755
[R].AAKPGPAEAPSPTASPSGDASPPATAPYDPR.[V]_Q9UPT8_3xPhospho_[S1104_S1108_S1110]	[R].AAKPGPAEAPSPTASPSGDASPPATAPYDPR.[V]	Q9UPT8	14.4305	24.4148	13.3755
[R].AGQDMGLEHGFEKPLDSAMSAEEDTDVR.[G]_Q99549_1xPhospho_[S319]	[R].AGQDMGLEHGFEKPLDSAMSAEEDTDVR.[G]	Q99549	14.4305	24.3879	13.3755
[K].ALQHTESPSETNKPHSK.[S]_A0A6Q8PGG9_1xPhospho_[S/T]	[K].ALQHTESPSETNKPHSK.[S]	A0A6Q8PGG9	14.4305	24.3721	13.3755
[R].GSPSPASVSSGRKSPHSK.[S]_P10398_1xPhospho_[S]	[R].GSPSPASVSSGRKSPHSK.[S]	P10398	14.4305	24.3385	13.3755
[K].KPATPAEDDEDDDIDLFGSDNEEEDKEAAQLR.[E]_E9PRY8_1xPhospho_[S578]	[K].KPATPAEDDEDDDIDLFGSDNEEEDKEAAQLR.[E]	E9PRY8	14.4305	24.3151	13.3755
[K].EAATQEDPEQLPELEAHGVSESEGEERPVAEEEILLR.[E]_Q9BVJ6_1xPhospho_[S]	[K].EAATQEDPEQLPELEAHGVSESEGEERPVAEEEILLR.[E]	Q9BVJ6	14.4305	24.3111	13.3755
[-].MDPQRSPLLEVK.[G]_Q9BW19_1xAcetyl_[N-Term]_1xPhospho_[S6]	[-].MDPQRSPLLEVK.[G]	Q9BW19	14.4305	24.2914	13.3755
[R].TMIISPERLDPFADGGKTPDPK.[M]_O75533_1xPhospho_[S129]	[R].TMIISPERLDPFADGGKTPDPK.[M]	O75533	14.4305	24.2629	13.3755
[R].NVSAEQKDENK.[E]_A0A7I2V409_1xPhospho_[S686]	[R].NVSAEQKDENK.[E]	A0A7I2V409	14.4305	24.2378	13.3755
[K].MQASIEKGGSLPKVEAK.[F]_P06748_1xPhospho_[S]	[K].MQASIEKGGSLPKVEAK.[F]	P06748	14.4305	24.2137	13.3755
[R].FKPHPSNMMSKLSSEDEEEDEAEDDQSEASGK.[K]_Q8NEJ9_1xPhospho_[S]	[R].FKPHPSNMMSKLSSEDEEEDEAEDDQSEASGK.[K]	Q8NEJ9	14.4305	24.2021	13.3755
[R].RSNSPDKFK.[R]_Q16204_1xPhospho_[S419]	[R].RSNSPDKFK.[R]	Q16204	14.4305	24.1879	13.3755
[K].KVVTSPR.[K]_Q96QE3_1xPhospho_[S1214]	[K].KVVTSPR.[K]	Q96QE3	14.4305	24.1391	13.3755
[K].VEMGTSSQNDVDMSWIPQETLNQINK.[A]_A0A3B3IRT8_1xPhospho_[T/S]	[K].VEMGTSSQNDVDMSWIPQETLNQINK.[A]	A0A3B3IRT8	14.4305	24.1044	13.3755
[K].MSSPLADAK.[R]_P49790_1xPhospho_[S320]	[K].MSSPLADAK.[R]	P49790	14.4305	24.0856	13.3755
[K].VHSLAGQKSESPSKDFGPTLGLK.[K]_Q8TEW8_1xPhospho_[S730]	[K].VHSLAGQKSESPSKDFGPTLGLK.[K]	Q8TEW8	14.4305	24.0585	13.3755
[R].GDSRSPSHKR.[R]_Q9UQ35_2xPhospho_[S2727_S2729]	[R].GDSRSPSHKR.[R]	Q9UQ35	14.4305	24.0521	13.3755
[K].RKTSSDDESEEDEDDLLQR.[T]_Q9Y5J1_1xPhospho_[S/T]	[K].RKTSSDDESEEDEDDLLQR.[T]	Q9Y5J1	14.4305	24.0505	13.3755
[K].RWSIVSSPER.[E]_Q12923_1xPhospho_[S1082]	[K].RWSIVSSPER.[E]	Q12923	14.4305	24.0284	13.3755
[R].KAQAVSEEEEEEEGK.[S]_Q9GZR7_1xPhospho_[S82]	[R].KAQAVSEEEEEEEGK.[S]	Q9GZR7	14.4305	24.0008	13.3755
[K].SVPTFTVIPEGPRSPSPLMVVDNEEEPMEGVPLEQYR.[A]_Q9C086_2xPhospho_[T/S]	[K].SVPTFTVIPEGPRSPSPLMVVDNEEEPMEGVPLEQYR.[A]	Q9C086	14.4305	23.9055	13.3755
[R].RHSEVETDSK.[K]_Q9NX58_1xPhospho_[S276]	[R].RHSEVETDSK.[K]	Q9NX58	14.4305	23.8856	13.3755
[K].LGGAVPFAPPEVSPEQAK.[T]_A0A096LP25_1xPhospho_[S901]	[K].LGGAVPFAPPEVSPEQAK.[T]	A0A096LP25	14.4305	23.8515	13.3755
[R].GSSSSSPEHSASSDSTK.[A]_Q9P275_1xPhospho_[S]	[R].GSSSSSPEHSASSDSTK.[A]	Q9P275	14.4305	23.839	13.3755
[R].SQEADVQDWEFR.[K]_Q9C0C2_1xPhospho_[S836]	[R].SQEADVQDWEFR.[K]	Q9C0C2	14.4305	23.8062	13.3755
[K].GSGSPTHSLSQK.[S]_I3L156_1xPhospho_[S]	[K].GSGSPTHSLSQK.[S]	I3L156	14.4305	23.7391	13.3755
[K].GGLVSDAYGEDDFSR.[L]_J3QQJ0_1xPhospho_[S26]	[K].GGLVSDAYGEDDFSR.[L]	J3QQJ0	14.4305	23.7264	13.3755
[R].LNVLEKSSPGHR.[A]_E9PRY8_1xPhospho_[S]	[R].LNVLEKSSPGHR.[A]	E9PRY8	14.4305	23.7241	13.3755
[K].KSPIINESR.[S]_Q13523_1xPhospho_[S277]	[K].KSPIINESR.[S]	Q13523	14.4305	23.697	13.3755
[R].FKPHPSNMMSKLSSEDEEEDEAEDDQSEASGKK.[S]_Q8NEJ9_3xPhospho_[S142_S143_S156]	[R].FKPHPSNMMSKLSSEDEEEDEAEDDQSEASGKK.[S]	Q8NEJ9	14.4305	23.6652	13.3755
[R].SSSPEAMDPPPPKAPPFPK.[A]_Q9UK33_1xPhospho_[S]	[R].SSSPEAMDPPPPKAPPFPK.[A]	Q9UK33	14.4305	23.6558	13.3755
[R].SSQPSPTAVPASDSPPTKQEVKK.[A]_Q3KQU3_1xPhospho_[T/S]	[R].SSQPSPTAVPASDSPPTKQEVKK.[A]	Q3KQU3	14.4305	23.6455	13.3755
[R].LQDISELLATGAGLSESEAEPDGDHNITELPQAVAGR.[G]_A0A0B4J1V8_1xPhospho_[S/T]	[R].LQDISELLATGAGLSESEAEPDGDHNITELPQAVAGR.[G]	A0A0B4J1V8	14.4305	23.6438	13.3755
[K].SVASLNRSPERR.[K]_Q12923_1xPhospho_[S1033]	[K].SVASLNRSPERR.[K]	Q12923	14.4305	23.6225	13.3755
[R].VQDLSAGGQGSLTDSGPERRPEGPGAQAPSSPR.[V]_P40222_1xPhospho_[S]	[R].VQDLSAGGQGSLTDSGPERRPEGPGAQAPSSPR.[V]	P40222	14.4305	23.5526	13.3755
[R].SSPQLDPLRKSPTMEQAVQTASAHLPAPAAVGR.[R]_Q8ND56_2xPhospho_[S183_S]	[R].SSPQLDPLRKSPTMEQAVQTASAHLPAPAAVGR.[R]	Q8ND56	14.4305	23.5459	13.3755
[K].ESLPPAAEPSPVSK.[E]_Q9NWT1_1xPhospho_[S320]	[K].ESLPPAAEPSPVSK.[E]	Q9NWT1	14.4305	23.5139	13.3755
[K].FFEHHPIPQEEASLAETALTSGSSPSAPASDSIGPQILTSPSPSK.[S]_H7C560_1xPhospho_[S]	[K].FFEHHPIPQEEASLAETALTSGSSPSAPASDSIGPQILTSPSPSK.[S]	H7C560	14.4305	23.4413	13.3755
[K].QPEKEEEEEAGESVEDIFSEVVGR.[K]_Q8TDD1_1xPhospho_[S644]	[K].QPEKEEEEEAGESVEDIFSEVVGR.[K]	Q8TDD1	14.4305	23.411	13.3755
[K].VVEAVNSDSDSEFGIPK.[K]_Q02880_2xPhospho_[S1524_S]	[K].VVEAVNSDSDSEFGIPK.[K]	Q02880	14.4305	23.4047	13.3755
[K].VYEHTSRFSPK.[K]_P46100_1xPhospho_[S316]	[K].VYEHTSRFSPK.[K]	P46100	14.4305	23.3989	13.3755
[K].VNFPENGFLSPDKLSLLEK.[L]_P31689_1xPhospho_[S335]	[K].VNFPENGFLSPDKLSLLEK.[L]	P31689	14.4305	23.3657	13.3755
[R].SVAVSDEEEVEEEAER.[R]_Q9Y6X9_1xPhospho_[S743]	[R].SVAVSDEEEVEEEAER.[R]	Q9Y6X9	14.4305	23.3315	13.3755
[K].DANIMSPGSSLPSLHVR.[K]_P25054_1xPhospho_[S744]	[K].DANIMSPGSSLPSLHVR.[K]	P25054	14.4305	23.3007	13.3755
[K].KLEQSKEADIDSSDESDIEEDIDQPSAHK.[T]_Q9P2I0_3xPhospho_[S419_S420_S423]	[K].KLEQSKEADIDSSDESDIEEDIDQPSAHK.[T]	Q9P2I0	14.4305	23.2968	13.3755
[R].RKSHEAEVLK.[Q]_P16949_1xPhospho_[S63]	[R].RKSHEAEVLK.[Q]	P16949	14.4305	23.2544	13.3755
[R].RGHHDDSDEEASPEK.[T]_Q5VT06_1xPhospho_[S1648]	[R].RGHHDDSDEEASPEK.[T]	Q5VT06	14.4305	23.2525	13.3755
[R].GSPPRPPPPPPLLGTVSSPSSSPTHLWTGEVSAAPPPAR.[V]_Q6P1L5_2xPhospho_[S/T]	[R].GSPPRPPPPPPLLGTVSSPSSSPTHLWTGEVSAAPPPAR.[V]	Q6P1L5	14.4305	23.2238	13.3755
[R].SPVPAQIAITVPK.[T]_A0A0U1RQK7_1xPhospho_[S684]	[R].SPVPAQIAITVPK.[T]	A0A0U1RQK7	14.4305	23.2105	13.3755
[R].ARTDEVPAGGSRSEAEDEDDEDYVPYVPLR.[Q]_Q9UJV9_1xPhospho_[Y/S]	[R].ARTDEVPAGGSRSEAEDEDDEDYVPYVPLR.[Q]	Q9UJV9	14.4305	23.1975	13.3755
[K].ISMPDLDLHLKSPK.[A]_Q09666_1xPhospho_[S2397]	[K].ISMPDLDLHLKSPK.[A]	Q09666	14.4305	23.1558	13.3755
[R].GLDSGAETEEEKDTWEEKK.[Q]_E9PGC8_2xPhospho_[S850_T854]	[R].GLDSGAETEEEKDTWEEKK.[Q]	E9PGC8	14.4305	23.124	13.3755
[R].SLSTSGESLYHVLGLDK.[N]_Q9H3Z4_1xPhospho_[S]	[R].SLSTSGESLYHVLGLDK.[N]	Q9H3Z4	14.4305	23.1228	13.3755
[K].YEYDPDISPPR.[K]_Q9BRD0_1xPhospho_[S325]	[K].YEYDPDISPPR.[K]	Q9BRD0	14.4305	23.1117	13.3755
[K].HIKEEPLSEEEPCTSTAIASPEK.[K]_Q9Y2X3_2xPhospho_[S514_S/T]	[K].HIKEEPLSEEEPCTSTAIASPEK.[K]	Q9Y2X3	14.4305	23.1092	13.3755
[K].IKIEHAPSPSSGGTLKNDK.[A]_Q14004_1xPhospho_[S525]	[K].IKIEHAPSPSSGGTLKNDK.[A]	Q14004	14.4305	23.0983	13.3755
[R].ADDFPVRDDPSDVTDEDEGPAEPPPPPKLPLPAFR.[L]_Q3YEC7_2xPhospho_[S596_T599]	[R].ADDFPVRDDPSDVTDEDEGPAEPPPPPKLPLPAFR.[L]	Q3YEC7	14.4305	23.0943	13.3755
[R].SRSPNRFDAHDPR.[Y]_Q96T58_1xPhospho_[S]	[R].SRSPNRFDAHDPR.[Y]	Q96T58	14.4305	23.0582	13.3755
[R].KEESDEEETASKAER.[T]_Q9BY89_1xPhospho_[S1701]	[R].KEESDEEETASKAER.[T]	Q9BY89	14.4305	23.0211	13.3755
[K].KQITTSPITVR.[K]_O95835_1xPhospho_[S/T]	[K].KQITTSPITVR.[K]	O95835	14.4305	22.9942	13.3755
[R].RTPTMPQEEAAACPPHILPPEK.[R]_Q9NYV4_1xPhospho_[T1244]	[R].RTPTMPQEEAAACPPHILPPEK.[R]	Q9NYV4	14.4305	22.9619	13.3755
[R].GPKPEPPGSGSPAPPRR.[R]_Q9UKJ3_1xPhospho_[S]	[R].GPKPEPPGSGSPAPPRR.[R]	Q9UKJ3	14.4305	22.9168	13.3755
[R].HWVAPGGPYSAETPGVPSPIAALK.[N]_Q8IU81_1xPhospho_[S421]	[R].HWVAPGGPYSAETPGVPSPIAALK.[N]	Q8IU81	14.4305	22.9104	13.3755
[R].SRSRTPLLPR.[K]_Q9UQ35_2xPhospho_[S2032_T/S]	[R].SRSRTPLLPR.[K]	Q9UQ35	14.4305	22.8976	13.3755
[R].EFITGDVEPTDAESEWHSENEEEEK.[L]_Q99733_1xPhospho_[S125]	[R].EFITGDVEPTDAESEWHSENEEEEK.[L]	Q99733	14.4305	22.8974	13.3755
[R].STGVSFWTQDSDENEQEQQSDTEEGSNKK.[E]_O14974_1xPhospho_[T/S]	[R].STGVSFWTQDSDENEQEQQSDTEEGSNKK.[E]	O14974	14.4305	22.8743	13.3755
[R].SLVHRLSDGDMTSALR.[G]_Q8WXE1_1xPhospho_[S518]	[R].SLVHRLSDGDMTSALR.[G]	Q8WXE1	14.4305	22.8638	13.3755
[K].IDLPEVQIEHDPELEKESPGLK.[N]_Q14966_1xPhospho_[S1100]	[K].IDLPEVQIEHDPELEKESPGLK.[N]	Q14966	14.4305	22.8397	13.3755
[R].SSEPVQHEESIRKPSPEPR.[A]_A0A2R8YDH4_1xPhospho_[S1095]	[R].SSEPVQHEESIRKPSPEPR.[A]	A0A2R8YDH4	14.4305	22.8336	13.3755
[K].RAVVVSPKEENK.[A]_O75909_1xPhospho_[S340]	[K].RAVVVSPKEENK.[A]	O75909	14.4305	22.8236	13.3755
[K].VAPVINNGSPTILGK.[R]_Q13330_1xPhospho_[S576]	[K].VAPVINNGSPTILGK.[R]	Q13330	14.4305	22.8139	13.3755
[K].FQSPQIQATISPPLQPK.[T]_A0A087WYN9_1xPhospho_[S200]	[K].FQSPQIQATISPPLQPK.[T]	A0A087WYN9	14.4305	22.8054	13.3755
[R].AQPFGFIDSDTDAEEERIPATPVVIPMK.[K]_Q14676_1xPhospho_[T/S]	[R].AQPFGFIDSDTDAEEERIPATPVVIPMK.[K]	Q14676	14.4305	22.7779	13.3755
[R].SRSFDYNYR.[R]_O75494_2xPhospho_[S131_S133]	[R].SRSFDYNYR.[R]	O75494	14.4305	22.7133	13.3755
[K].SSSPAPEFLASSPPDNKSPDEATAADQESEDDLSASR.[T]_C9JME2_1xPhospho_[T/S]	[K].SSSPAPEFLASSPPDNKSPDEATAADQESEDDLSASR.[T]	C9JME2	14.4305	22.7007	13.3755
[R].SSSPATEQSWMENDFDELREEGFRR.[S]_Q9UN81_1xPhospho_[S/T]	[R].SSSPATEQSWMENDFDELREEGFRR.[S]	Q9UN81	14.4305	22.6667	13.3755
[K].KVLSDSEDEEKDADVPGTSTR.[K]_Q8WWQ0_2xPhospho_[S1281_S1283]	[K].KVLSDSEDEEKDADVPGTSTR.[K]	Q8WWQ0	14.4305	22.6664	13.3755
[K].DDDFERISELGAGNGGVVTK.[V]_P36507_1xPhospho_[S76]	[K].DDDFERISELGAGNGGVVTK.[V]	P36507	14.4305	22.6611	13.3755
[R].RQSSSYDDPWKITDEQR.[Q]_Q96D71_1xPhospho_[S/Y]	[R].RQSSSYDDPWKITDEQR.[Q]	Q96D71	14.4305	22.643	13.3755
[R].SISKDSLASNIVNLTPQNQPHPTATK.[S]_Q5T5Y3_1xPhospho_[S500]	[R].SISKDSLASNIVNLTPQNQPHPTATK.[S]	Q5T5Y3	14.4305	22.6382	13.3755
[K].KPSLVSDLPWEGAAPQSPSFSGSEDSGSPKHQNSTK.[D]_Q13425_1xPhospho_[S]	[K].KPSLVSDLPWEGAAPQSPSFSGSEDSGSPKHQNSTK.[D]	Q13425	14.4305	22.6118	13.3755
[R].YSHSGSSSPDTK.[V]_Q9UQ35_1xPhospho_[S]	[R].YSHSGSSSPDTK.[V]	Q9UQ35	14.4305	22.6019	13.3755
[R].NHLLQFALESPAKSPASSSSK.[N]_Q9NS91_1xPhospho_[S99]	[R].NHLLQFALESPAKSPASSSSK.[N]	Q9NS91	14.4305	22.5867	13.3755
[K].HVMSDSSLDLPTVSGQHPPAADIEDLK.[Y]_Q9UMZ2_1xPhospho_[S852]	[K].HVMSDSSLDLPTVSGQHPPAADIEDLK.[Y]	Q9UMZ2	14.4305	22.5775	13.3755
[K].DGVLTLANNVTPAKDVPPLSETEATPVPIKDMEIAQTQK.[G]_E7EVA0_1xPhospho_[T588]	[K].DGVLTLANNVTPAKDVPPLSETEATPVPIKDMEIAQTQK.[G]	E7EVA0	14.4305	22.564	13.3755
[R].YLVDGTKPNAGSEEISSEDDELVEEKK.[Q]_Q9NY61_1xPhospho_[S/T]	[R].YLVDGTKPNAGSEEISSEDDELVEEKK.[Q]	Q9NY61	14.4305	22.5365	13.3755
[K].VKASPITNDGEDEFVPSDGLDKDEYTFSPGK.[S]_Q02880_1xPhospho_[S1400]	[K].VKASPITNDGEDEFVPSDGLDKDEYTFSPGK.[S]	Q02880	14.4305	22.523	13.3755
[R].SSDPGPDIGVVEESPEKGDEISLR.[R]_Q7Z2Z1_1xPhospho_[S1001]	[R].SSDPGPDIGVVEESPEKGDEISLR.[R]	Q7Z2Z1	14.4305	22.5175	13.3755
[R].SRSPATAKR.[G]_Q9UQ35_2xPhospho_[S484_S486]	[R].SRSPATAKR.[G]	Q9UQ35	14.4305	22.5102	13.3755
[R].YLVDGTKPNAGSEEISSEDDELVEEK.[K]_Q9NY61_3xPhospho_[S320_S321_S/T]	[R].YLVDGTKPNAGSEEISSEDDELVEEK.[K]	Q9NY61	14.4305	22.5048	13.3755
[R].ESSPLYSPTFSDSTSAVK.[E]_P46821_2xPhospho_[S1793_S]	[R].ESSPLYSPTFSDSTSAVK.[E]	P46821	14.4305	22.4962	13.3755
[R].SFADIGKKHSDPHLLER.[N]_C9JRP1_1xPhospho_[S242]	[R].SFADIGKKHSDPHLLER.[N]	C9JRP1	14.4305	22.4499	13.3755
[K].AGKYVDEENSDGETSNHR.[L]_A0A494C108_1xPhospho_[S142]	[K].AGKYVDEENSDGETSNHR.[L]	A0A494C108	14.4305	22.4487	13.3755
[K].DLLHPSPEEEKR.[K]_P42677_1xPhospho_[S11]	[K].DLLHPSPEEEKR.[K]	P42677	14.4305	22.4437	13.3755
[R].AGQDMGLEHGFEKPLDSAMSAEEDTDVR.[G]_Q99549_2xPhospho_[S316_S319]	[R].AGQDMGLEHGFEKPLDSAMSAEEDTDVR.[G]	Q99549	14.4305	22.4142	13.3755
[K].GGPEGVAAQAVASAASAGPADAEMEEIFDDASPGKQK.[E]_O60264_1xPhospho_[S66]	[K].GGPEGVAAQAVASAASAGPADAEMEEIFDDASPGKQK.[E]	O60264	14.4305	22.4023	13.3755
[R].LGGAAQGPLPEASKGDLPSDSGFSDPESEAK.[R]_Q8TEK3_2xPhospho_[S1032_S]	[R].LGGAAQGPLPEASKGDLPSDSGFSDPESEAK.[R]	Q8TEK3	14.4305	22.3865	13.3755
[K].NRPDYVSEEEEDDEDFETAVK.[K]_P49792_1xPhospho_[S/Y]	[K].NRPDYVSEEEEDDEDFETAVK.[K]	P49792	14.4305	22.3351	13.3755
[R].EGSTQQLQTTSPK.[V]_Q5T8P6_1xPhospho_[S616]	[R].EGSTQQLQTTSPK.[V]	Q5T8P6	14.4305	22.3203	13.3755
[R].EEATSPGAKDMPLSSDGNPK.[V]_Q9UGU0_1xPhospho_[T/S]	[R].EEATSPGAKDMPLSSDGNPK.[V]	Q9UGU0	14.4305	22.3163	13.3755
[R].ENVSDLTLGPGNSPITR.[M]_Q6DCA0_1xPhospho_[S74]	[R].ENVSDLTLGPGNSPITR.[M]	Q6DCA0	14.4305	22.2957	13.3755
[K].ESYTEEIVSEAESHVSGISR.[I]_Q5QJE6_1xPhospho_[S/Y]	[K].ESYTEEIVSEAESHVSGISR.[I]	Q5QJE6	14.4305	22.2838	13.3755
[K].REPGSGTESDTSPDFHNQENEPSQEDPEDLDGSVQGVKPQK.[A]_Q9HAF1_3xPhospho_[S122_S125_S]	[K].REPGSGTESDTSPDFHNQENEPSQEDPEDLDGSVQGVKPQK.[A]	Q9HAF1	14.4305	22.2622	13.3755
[K].TVLGPDTAEPATAEAAVAPPDAGLPLPGLPAEGSPPPK.[T]_Q92667_1xPhospho_[S429]	[K].TVLGPDTAEPATAEAAVAPPDAGLPLPGLPAEGSPPPK.[T]	Q92667	14.4305	22.2611	13.3755
[R].QHYQKETESAPGSPR.[A]_Q6PKG0_1xPhospho_[S]	[R].QHYQKETESAPGSPR.[A]	Q6PKG0	14.4305	22.2499	13.3755
[R].RAASAATAAPTATPAAQESGTIPK.[K]_O00116_1xPhospho_[S65]	[R].RAASAATAAPTATPAAQESGTIPK.[K]	O00116	14.4305	22.245	13.3755
[R].TSMGGTQQQFVEGVR.[M]_A0A2R8Y5A3_1xPhospho_[S/T]	[R].TSMGGTQQQFVEGVR.[M]	A0A2R8Y5A3	14.4305	22.2294	13.3755
[R].EGHGSSSFDRELEREK.[E]_Q5VTL8_1xPhospho_[S290]	[R].EGHGSSSFDRELEREK.[E]	Q5VTL8	14.4305	22.2167	13.3755
[R].MEEESQSQGRDLTLEENQVK.[K]_Q14683_1xPhospho_[S]	[R].MEEESQSQGRDLTLEENQVK.[K]	Q14683	14.4305	22.1931	13.3755
[K].NLNNSNLFSPVNR.[D]_P52948_1xPhospho_[S612]	[K].NLNNSNLFSPVNR.[D]	P52948	14.4305	22.1894	13.3755
[R].HFSTLKDDDLVEFSDLESEDDERPR.[S]_Q9HCK8_2xPhospho_[S1420_S1424]	[R].HFSTLKDDDLVEFSDLESEDDERPR.[S]	Q9HCK8	14.4305	22.1311	13.3755
[R].KSLSDSESDDSK.[S]_Q13185_2xPhospho_[S95_S97]	[R].KSLSDSESDDSK.[S]	Q13185	14.4305	22.1258	13.3755
[K].LSSQISAGEEKWNSVSPASAGK.[R]_Q86UE4_1xPhospho_[S]	[K].LSSQISAGEEKWNSVSPASAGK.[R]	Q86UE4	14.4305	22.1197	13.3755
[R].RQLHLEGASLELSDDDTESK.[T]_P35580_1xPhospho_[S1956]	[R].RQLHLEGASLELSDDDTESK.[T]	P35580	14.4305	22.1133	13.3755
[R].SIGSAVDQGNESIVAK.[T]_Q9H0H5_1xPhospho_[S203]	[R].SIGSAVDQGNESIVAK.[T]	Q9H0H5	14.4305	22.1076	13.3755
[R].HGLLLPASPVR.[M]_Q96E09_1xPhospho_[S76]	[R].HGLLLPASPVR.[M]	Q96E09	14.4305	22.105	13.3755
[K].INPDNYGMDLNSDDSTDDEAHPR.[K]_Q9NQS7_1xPhospho_[S/T]	[K].INPDNYGMDLNSDDSTDDEAHPR.[K]	Q9NQS7	14.4305	22.0596	13.3755
[R].LRSPSNDSAHR.[S]_A0A7I2V4I5_2xPhospho_[S1208_S1210]	[R].LRSPSNDSAHR.[S]	A0A7I2V4I5	14.4305	22.0095	13.3755
[R].ASSPTKTSPTTPEASATNSPCTSKPATPAPSEKGEGIR.[T]_Q12873_1xPhospho_[S1532]	[R].ASSPTKTSPTTPEASATNSPCTSKPATPAPSEKGEGIR.[T]	Q12873	14.4305	22	13.3755
[R].VRNMSPDEIKIPPEPPGR.[C]_J3QQJ0_1xPhospho_[S130]	[R].VRNMSPDEIKIPPEPPGR.[C]	J3QQJ0	14.4305	21.9993	13.3755
[R].TEAGAETRSPGKAEAESDALPDDTVIESEALPSDIAAEAR.[A]_Q9GZR7_1xPhospho_[S/T]	[R].TEAGAETRSPGKAEAESDALPDDTVIESEALPSDIAAEAR.[A]	Q9GZR7	14.4305	21.9965	13.3755
[R].SLSPLGGR.[D]_Q14004_1xPhospho_[S317]	[R].SLSPLGGR.[D]	Q14004	14.4305	21.9934	13.3755
[K].HERGSPSHSKSPAYTPQNLDSESESGSSIAEK.[S]_Q15648_2xPhospho_[S1447_S1449]	[K].HERGSPSHSKSPAYTPQNLDSESESGSSIAEK.[S]	Q15648	14.4305	21.9891	13.3755
[K].KQFSLENVQEGEILHDAK.[T]_O75113_1xPhospho_[S300]	[K].KQFSLENVQEGEILHDAK.[T]	O75113	14.4305	21.9719	13.3755
[R].SQSLSSTDSSVHAPSEITVAHGSGLGK.[G]_Q9Y2H2_1xPhospho_[S907]	[R].SQSLSSTDSSVHAPSEITVAHGSGLGK.[G]	Q9Y2H2	14.4305	21.9636	13.3755
[K].MPSGTEQQTEGTSVTFSPLKSPPQLER.[E]_Q5H9F3_1xPhospho_[T/S]	[K].MPSGTEQQTEGTSVTFSPLKSPPQLER.[E]	Q5H9F3	14.4305	21.9561	13.3755
[R].SLTGKLEPVSPPSPPHTDPELELVPPR.[L]_C9J0Q5_2xPhospho_[S149_S152]	[R].SLTGKLEPVSPPSPPHTDPELELVPPR.[L]	C9J0Q5	14.4305	21.9554	13.3755
[R].GLPPSMER.[G]_P38159_1xPhospho_[S352]	[R].GLPPSMER.[G]	P38159	14.4305	21.942	13.3755
[K].DLKIESDVQEPTEPEDDLDIMLGNKK.[K]_P20042_1xPhospho_[S105]	[K].DLKIESDVQEPTEPEDDLDIMLGNKK.[K]	P20042	14.4305	21.9252	13.3755
[R].GSPPLPAGPVPSQDITLSSEEEAEVAAPTK.[G]_Q3YEC7_2xPhospho_[S/T]	[R].GSPPLPAGPVPSQDITLSSEEEAEVAAPTK.[G]	Q3YEC7	14.4305	21.9108	13.3755
[R].HGSSDISSPR.[R]_Q9BRD0_1xPhospho_[S240]	[R].HGSSDISSPR.[R]	Q9BRD0	14.4305	21.9061	13.3755
[K].AGKLSPLKVQPK.[K]_P48200_1xPhospho_[S157]	[K].AGKLSPLKVQPK.[K]	P48200	14.4305	21.8945	13.3755
[K].LLQTTNNSPMNSKPQQIK.[M]_O00178_1xPhospho_[T/S]	[K].LLQTTNNSPMNSKPQQIK.[M]	O00178	14.4305	21.8928	13.3755
[K].DLKIESDVQEPTEPEDDLDIMLGNK.[K]_P20042_1xPhospho_[S105]	[K].DLKIESDVQEPTEPEDDLDIMLGNK.[K]	P20042	14.4305	21.8413	13.3755
[R].AKSPTPDGSER.[I]_J3QR07_1xPhospho_[S146]	[R].AKSPTPDGSER.[I]	J3QR07	14.4305	21.8253	13.3755
[K].SKLNSSVLVPYGAESSEDSDEESKGLGK.[E]_Q9H9J4_3xPhospho_[S611_S612_S615]	[K].SKLNSSVLVPYGAESSEDSDEESKGLGK.[E]	Q9H9J4	14.4305	21.8006	13.3755
[K].ANGQENGHVKSNGDLSPK.[G]_P49006_1xPhospho_[S36]	[K].ANGQENGHVKSNGDLSPK.[G]	P49006	14.4305	21.6947	13.3755
[K].LLEENETEAVTVPTPSPTPVR.[S]_Q9UHR4_1xPhospho_[S414]	[K].LLEENETEAVTVPTPSPTPVR.[S]	Q9UHR4	14.4305	21.6652	13.3755
[K].ESEDKPEIEDVGSDEEEEK.[K]_P07900_1xPhospho_[S263]	[K].ESEDKPEIEDVGSDEEEEK.[K]	P07900	14.4305	21.6481	13.3755
[R].SPVPSAFSDQSR.[C]_Q9UQ35_1xPhospho_[S2449]	[R].SPVPSAFSDQSR.[C]	Q9UQ35	14.4305	21.6442	13.3755
[K].EATPSPISESHSDETIPSDSGIGTDNNSTSDR.[A]_A0A7I2V4H9_1xPhospho_[S/T]	[K].EATPSPISESHSDETIPSDSGIGTDNNSTSDR.[A]	A0A7I2V4H9	14.4305	21.6315	13.3755
[K].QVFGHLEFLSGEKK.[N]_Q1ED39_1xPhospho_[S111]	[K].QVFGHLEFLSGEKK.[N]	Q1ED39	14.4305	21.61	13.3755
[R].IPASQTSVPFDHLGK.[-]_P49674_1xPhospho_[T/S]	[R].IPASQTSVPFDHLGK.[-]	P49674	14.4305	21.5948	13.3755
[K].AASPSPQSVR.[R]_A9Z1X7_3xPhospho_[S747_S749_S752]	[K].AASPSPQSVR.[R]	A9Z1X7	14.4305	21.5929	13.3755
[R].SSSHLDPAGTHSTLQGSGTTTPEHPSVIDPLMEQDEGPSTPPAK.[Q]_Q8TDM6_2xPhospho_[T/S]	[R].SSSHLDPAGTHSTLQGSGTTTPEHPSVIDPLMEQDEGPSTPPAK.[Q]	Q8TDM6	14.4305	21.5863	13.3755
[K].KEEPSQNDISPK.[T]_Q9NR30_1xPhospho_[S89]	[K].KEEPSQNDISPK.[T]	Q9NR30	14.4305	21.5805	13.3755
[R].SPGSPVGEGTGSPPKWQIGEQEFEALMR.[M]_P35611_1xPhospho_[S]	[R].SPGSPVGEGTGSPPKWQIGEQEFEALMR.[M]	P35611	14.4305	21.5677	13.3755
[R].SPGPPALKHPATK.[D]_Q8IU81_1xPhospho_[S66]	[R].SPGPPALKHPATK.[D]	Q8IU81	14.4305	21.5547	13.3755
[R].LQQQHSEQPPLQPSPVMTR.[R]_J3KN66_1xPhospho_[S143]	[R].LQQQHSEQPPLQPSPVMTR.[R]	J3KN66	14.4305	21.5497	13.3755
[K].IPENLGLNFISGDISDTQASNELSR.[I]_Q96L73_1xPhospho_[S/T]	[K].IPENLGLNFISGDISDTQASNELSR.[I]	Q96L73	14.4305	21.5496	13.3755
[R].HAASYSSDSENQGSYSGVIPPPPGR.[G]_Q96D71_1xPhospho_[Y/S]	[R].HAASYSSDSENQGSYSGVIPPPPGR.[G]	Q96D71	14.4305	21.5453	13.3755
[R].SPSDSSTASTPVAEQIER.[A]_Q16643_1xPhospho_[S/T]	[R].SPSDSSTASTPVAEQIER.[A]	Q16643	14.4305	21.5449	13.3755
[R].SKLPDGPTGSSEEEEEFLEIPPFNK.[Q]_Q12888_2xPhospho_[S1759_S/T]	[R].SKLPDGPTGSSEEEEEFLEIPPFNK.[Q]	Q12888	14.4305	21.5374	13.3755
[R].SDSPEIPFQAAAGPSDGLDASSPGNSFVGLR.[V]_Q12888_1xPhospho_[S]	[R].SDSPEIPFQAAAGPSDGLDASSPGNSFVGLR.[V]	Q12888	14.4305	21.5356	13.3755
[R].GTQEVAPPTPLTPTSHTANTSPRPVSGMER.[E]_H7BYT1_1xPhospho_[S/T]	[R].GTQEVAPPTPLTPTSHTANTSPRPVSGMER.[E]	H7BYT1	14.4305	21.5289	13.3755
[K].DTEQKELDQDMVTEDEDDPGSHK.[R]_Q9NRL2_1xPhospho_[T731]	[K].DTEQKELDQDMVTEDEDDPGSHK.[R]	Q9NRL2	14.4305	21.5173	13.3755
[R].QSTKRSPQQTVPYVVPLSPK.[L]_Q9UQR0_2xPhospho_[S511_S/T]	[R].QSTKRSPQQTVPYVVPLSPK.[L]	Q9UQR0	14.4305	21.5095	13.3755
[R].TDSTSDGRPAWMR.[T]_A0A7P0T9C4_1xPhospho_[S/T]	[R].TDSTSDGRPAWMR.[T]	A0A7P0T9C4	14.4305	21.5044	13.3755
[R].NGILASPQSAPGNLDNSK.[S]_C9JRP1_1xPhospho_[S258]	[R].NGILASPQSAPGNLDNSK.[S]	C9JRP1	14.4305	21.5002	13.3755
[R].GDEASEEGQNGSSPK.[S]_P35611_1xPhospho_[S]	[R].GDEASEEGQNGSSPK.[S]	P35611	14.4305	21.4956	13.3755
[K].GISEDSHLESLQDVGQSAAPTFMISPETVTGTGK.[K]_E7EVA0_1xPhospho_[T/S]	[K].GISEDSHLESLQDVGQSAAPTFMISPETVTGTGK.[K]	E7EVA0	14.4305	21.4892	13.3755
[K].MTSTPETLLEEIEAK.[N]_Q9BZI7_1xPhospho_[S/T]	[K].MTSTPETLLEEIEAK.[N]	Q9BZI7	14.4305	21.4811	13.3755
[K].EQISDIDDAVR.[K]_P53999_1xPhospho_[S118]	[K].EQISDIDDAVR.[K]	P53999	14.4305	21.462	13.3755
[K].ADTEGKSPSHSSSNRPFTPPTSTGGSK.[S]_Q15648_1xPhospho_[S]	[K].ADTEGKSPSHSSSNRPFTPPTSTGGSK.[S]	Q15648	14.4305	21.4598	13.3755
[R].VRRPIPGSDQTTTMSGGEGEPGEGEGDGEDVSSDSAPDSAPGPAPK.[R]_Q06587_1xPhospho_[T/S]	[R].VRRPIPGSDQTTTMSGGEGEPGEGEGDGEDVSSDSAPDSAPGPAPK.[R]	Q06587	14.4305	21.4497	13.3755
[R].SRSESDSEKVQPLPISTIIR.[G]_Q9HCI7_2xPhospho_[S347_S]	[R].SRSESDSEKVQPLPISTIIR.[G]	Q9HCI7	14.4305	21.4401	13.3755
[R].LGSVDSFER.[S]_O60343_1xPhospho_[S588]	[R].LGSVDSFER.[S]	O60343	14.4305	21.4283	13.3755
[R].AESSSGGGTVPSSAGILEQGPSPGDGSPPKPK.[D]_Q68EM7_1xPhospho_[S575]	[R].AESSSGGGTVPSSAGILEQGPSPGDGSPPKPK.[D]	Q68EM7	14.4305	21.4185	13.3755
[K].GAAEEEQQDSGSEPRGDEDDIPLGPQSNVSLLDQHQHLK.[E]_Q9UJV9_2xPhospho_[S68_S]	[K].GAAEEEQQDSGSEPRGDEDDIPLGPQSNVSLLDQHQHLK.[E]	Q9UJV9	14.4305	21.4115	13.3755
[R].SSSLGSNR.[S]_A0A7I2V4I5_1xPhospho_[S1191]	[R].SSSLGSNR.[S]	A0A7I2V4I5	14.4305	21.386	13.3755
[R].RIHAESLLLDSPAVAK.[S]_Q9H4L5_1xPhospho_[S410]	[R].RIHAESLLLDSPAVAK.[S]	Q9H4L5	14.4305	21.3811	13.3755
[R].ETDEAAFEPDYNESDSESNVSVK.[E]_Q7Z6E9_1xPhospho_[S/T]	[R].ETDEAAFEPDYNESDSESNVSVK.[E]	Q7Z6E9	14.4305	21.3702	13.3755
[K].REDSAPPSSVAR.[S]_Q9BZE4_1xPhospho_[S558]	[K].REDSAPPSSVAR.[S]	Q9BZE4	14.4305	21.3483	13.3755
[R].KLPFTAGANGEQKDSDTEK.[Q]_Q6UB99_1xPhospho_[S73]	[R].KLPFTAGANGEQKDSDTEK.[Q]	Q6UB99	14.4305	21.347	13.3755
[R].GLRDSHSSEEDEASSQTDLSQTISK.[K]_J3KN66_2xPhospho_[S]	[R].GLRDSHSSEEDEASSQTDLSQTISK.[K]	J3KN66	14.4305	21.323	13.3755
[R].NSPVTKTPPRDLPTIPGVTSPSSDEPPMEASQSHLR.[N]_Q13541_1xPhospho_[T]	[R].NSPVTKTPPRDLPTIPGVTSPSSDEPPMEASQSHLR.[N]	Q13541	14.4305	21.3	13.3755
[R].SHILEDDENSVDISMLK.[T]_O75717_1xPhospho_[S383]	[R].SHILEDDENSVDISMLK.[T]	O75717	14.4305	21.2887	13.3755
[R].KFSLDELAGPGAEGPSNLK.[S]_O76064_1xPhospho_[S157]	[R].KFSLDELAGPGAEGPSNLK.[S]	O76064	14.4305	21.288	13.3755
[R].GLLAQGLRPESPPPAGPLLNGAPAGESPQPK.[A]_Q96TA1_1xPhospho_[S665]	[R].GLLAQGLRPESPPPAGPLLNGAPAGESPQPK.[A]	Q96TA1	14.4305	21.2796	13.3755
[R].SKSKITVTSEVPFSK.[R-]_P35268_1xPhospho_[S]	[R].SKSKITVTSEVPFSK.[R-]	P35268	14.4305	21.2508	13.3755
[K].SESPSKDFGPTLGLKK.[S]_Q8TEW8_1xPhospho_[S]	[K].SESPSKDFGPTLGLKK.[S]	Q8TEW8	14.4305	21.2478	13.3755
[R].RSSLPLDHGSPAQENPESEKSSPAVSR.[S]_Q5VZ89_1xPhospho_[S]	[R].RSSLPLDHGSPAQENPESEKSSPAVSR.[S]	Q5VZ89	14.4305	21.2363	13.3755
[R].FIIGSVSEDNSEDEISNLVK.[L]_Q13085_2xPhospho_[S25_S]	[R].FIIGSVSEDNSEDEISNLVK.[L]	Q13085	14.4305	21.2169	13.3755
[K].VERADGYEPPVQESV.[-]_P61247_1xPhospho_[S263]	[K].VERADGYEPPVQESV.[-]	P61247	14.4305	21.192	13.3755
[K].KRSNSEVEDVGPTSHNR.[K]_Q13206_1xPhospho_[S]	[K].KRSNSEVEDVGPTSHNR.[K]	Q13206	14.4305	21.1791	13.3755
[R].TVSEPSLSGLLQIK.[K-]_E7EQS8_1xPhospho_[S120]	[R].TVSEPSLSGLLQIK.[K-]	E7EQS8	14.4305	21.173	13.3755
[K].KGDGTQNSANPSPSGGDSALSGELSASLPGLLSDKR.[D]_Q96L73_1xPhospho_[S]	[K].KGDGTQNSANPSPSGGDSALSGELSASLPGLLSDKR.[D]	Q96L73	14.4305	21.1705	13.3755
[K].METEADAPSPAPSLGER.[L]_Q12873_1xPhospho_[S1601]	[K].METEADAPSPAPSLGER.[L]	Q12873	14.4305	21.1692	13.3755
[K].AKPVGSPLFK.[F]_Q92576_1xPhospho_[S283]	[K].AKPVGSPLFK.[F]	Q92576	14.4305	21.167	13.3755
[K].ESSEEEYDSGVEEEGWPR.[Q]_O76031_1xPhospho_[S617]	[K].ESSEEEYDSGVEEEGWPR.[Q]	O76031	14.4305	21.1576	13.3755
[K].QAEVANQETKEDLPAENGETKTEESPASDEAGEK.[E]_P05114_2xPhospho_[S89_S/T]	[K].QAEVANQETKEDLPAENGETKTEESPASDEAGEK.[E]	P05114	14.4305	21.1512	13.3755
[R].GPEEEEIGSPEPMAAPASASQKLSPLQK.[L]_Q14807_2xPhospho_[S412_S421]	[R].GPEEEEIGSPEPMAAPASASQKLSPLQK.[L]	Q14807	14.4305	21.1374	13.3755
[K].AQAVSEEEEEEEGKSSSPKK.[K]_Q9GZR7_1xPhospho_[S]	[K].AQAVSEEEEEEEGKSSSPKK.[K]	Q9GZR7	14.4305	21.1354	13.3755
[K].LLRQSPPLPGREEEPGLGDSGIQSTPGSGHAPR.[T]_Q9C0B5_1xPhospho_[S554]	[K].LLRQSPPLPGREEEPGLGDSGIQSTPGSGHAPR.[T]	Q9C0B5	14.4305	21.1327	13.3755
[R].RKPVLPALTINPTIAEGPSPTSEGASEANLVDLQKK.[L]_P36507_1xPhospho_[S/T]	[R].RKPVLPALTINPTIAEGPSPTSEGASEANLVDLQKK.[L]	P36507	14.4305	21.1219	13.3755
[R].LQQQAALSPTTAPAVSSVSKQETIMR.[H]_Q8WXI9_1xPhospho_[S/T]	[R].LQQQAALSPTTAPAVSSVSKQETIMR.[H]	Q8WXI9	14.4305	21.0797	13.3755
[R].SSQPSPTAVPASDSPPTKQEVKK.[A]_Q3KQU3_2xPhospho_[T118_S125]	[R].SSQPSPTAVPASDSPPTKQEVKK.[A]	Q3KQU3	14.4305	21.0695	13.3755
[K].RVNNGNTAPEDSSPAKK.[T]_Q9UGN5_1xPhospho_[S]	[K].RVNNGNTAPEDSSPAKK.[T]	Q9UGN5	14.4305	21.0582	13.3755
[R].TPPEPRPSPEGDPSPPPPPMSALVPDTPPDTPPAMK.[N]_Q3KQU3_1xPhospho_[S34]	[R].TPPEPRPSPEGDPSPPPPPMSALVPDTPPDTPPAMK.[N]	Q3KQU3	14.4305	21.0577	13.3755
[K].KGDGTQNSANPSPSGGDSALSGELSASLPGLLSDKR.[D]_Q96L73_2xPhospho_[S975_S979]	[K].KGDGTQNSANPSPSGGDSALSGELSASLPGLLSDKR.[D]	Q96L73	14.4305	21.0519	13.3755
[K].QDDSGSSSEESDSDGEAPAAVTSAQVIKPPLIFVDPNR.[S]_Q13428_1xPhospho_[S/T]	[K].QDDSGSSSEESDSDGEAPAAVTSAQVIKPPLIFVDPNR.[S]	Q13428	14.4305	21.0499	13.3755
[K].DMSPLSETEMALGKDVTPPPETEVVLIK.[N]_E7EVA0_2xPhospho_[S524_S527]	[K].DMSPLSETEMALGKDVTPPPETEVVLIK.[N]	E7EVA0	14.4305	21.0307	13.3755
[K].GIPLATGDTSPEPELLPGAPLPPPKEVINGNIK.[T]_K7ER90_1xPhospho_[S/T]	[K].GIPLATGDTSPEPELLPGAPLPPPKEVINGNIK.[T]	K7ER90	14.4305	21.0104	13.3755
[K].SEDDSAKFDSNEEDSASVFSPSFGLK.[Q]_Q02880_1xPhospho_[S]	[K].SEDDSAKFDSNEEDSASVFSPSFGLK.[Q]	Q02880	14.4305	21.0091	13.3755
[K].VSQVRDVIGFNMAGLDYLKR.[E]_Q9UNX4_1xPhospho_[S889]	[K].VSQVRDVIGFNMAGLDYLKR.[E]	Q9UNX4	14.4305	21.0024	13.3755
[K].EQPPAETPTDAAVLTSPPAPAPPVTPSKPMAGTTDREEATR.[L]_Q3KQU3_1xPhospho_[T/S]	[K].EQPPAETPTDAAVLTSPPAPAPPVTPSKPMAGTTDREEATR.[L]	Q3KQU3	14.4305	21.0019	13.3755
[K].IKQSSQDNELK.[S]_Q13427_1xPhospho_[S]	[K].IKQSSQDNELK.[S]	Q13427	14.4305	20.9969	13.3755
[K].SLESINSR.[L]_P62888_1xPhospho_[S10]	[K].SLESINSR.[L]	P62888	14.4305	20.9612	13.3755
[K].AQETEAAPSQAPADEPEPESAAAQSQENQDTRPK.[V]_Q9UNF1_1xPhospho_[S]	[K].AQETEAAPSQAPADEPEPESAAAQSQENQDTRPK.[V]	Q9UNF1	14.4305	20.9576	13.3755
[K].KGSDSDTDASNLETPR.[S]_P0CG40_2xPhospho_[S424_S426]	[K].KGSDSDTDASNLETPR.[S]	P0CG40	14.4305	20.9544	13.3755
[R].SRSIDRGLER.[R]_Q5VTL8_2xPhospho_[S318_S320]	[R].SRSIDRGLER.[R]	Q5VTL8	14.4305	20.9497	13.3755
[R].QREESETRSESSDFEVVPK.[R]_Q9Y520_1xPhospho_[T/S]	[R].QREESETRSESSDFEVVPK.[R]	Q9Y520	14.4305	20.9342	13.3755
[R].APPGAPGPGPGSGAPGSQEEEEEPGLVEGDPGDGAIEDPELEAIK.[A]_Q86U42_1xPhospho_[S]	[R].APPGAPGPGPGSGAPGSQEEEEEPGLVEGDPGDGAIEDPELEAIK.[A]	Q86U42	14.4305	20.9239	13.3755
[K].QTELFAHFIQPAAQKTPTSPLK.[M]_O60264_2xPhospho_[T113_T115]	[K].QTELFAHFIQPAAQKTPTSPLK.[M]	O60264	14.4305	20.9227	13.3755
[R].VPSSDEEVVEEPQSR.[R]_Q9C0C2_2xPhospho_[S1620_S1621]	[R].VPSSDEEVVEEPQSR.[R]	Q9C0C2	14.4305	20.9217	13.3755
[K].GTMDDISQEEGSSQGEDSVSGSQR.[I]_Q14683_1xPhospho_[S/T]	[K].GTMDDISQEEGSSQGEDSVSGSQR.[I]	Q14683	14.4305	20.902	13.3755
[R].NPYLLSEEEDDDVDGDVNVEK.[N]_O60524_1xPhospho_[S417]	[R].NPYLLSEEEDDDVDGDVNVEK.[N]	O60524	14.4305	20.8834	13.3755
[R].GGSGSHNWGTVKDELTESPKYIQK.[Q]_Q8NC51_1xPhospho_[S234]	[R].GGSGSHNWGTVKDELTESPKYIQK.[Q]	Q8NC51	14.4305	20.881	13.3755
[R].AGNWPGSPQVSGPSPAAR.[M]_O60244_1xPhospho_[S1112]	[R].AGNWPGSPQVSGPSPAAR.[M]	O60244	14.4305	20.8668	13.3755
[R].TGSESSQTGTSTTSSR.[SN]_E7EX17_1xPhospho_[S/T]	[R].TGSESSQTGTSTTSSR.[SN]	E7EX17	14.4305	20.8572	13.3755
[K].EGSSEKEEGEQEEGETEAEAEGEEAEAK.[E]_P07197_2xPhospho_[S559_S/T]	[K].EGSSEKEEGEQEEGETEAEAEGEEAEAK.[E]	P07197	14.4305	20.8429	13.3755
[R].SPPREQVIEDNMVPQGMPEQETTVGAIQDHTESSVHN.[-]_Q5VUA4_1xPhospho_[S2243]	[R].SPPREQVIEDNMVPQGMPEQETTVGAIQDHTESSVHN.[-]	Q5VUA4	14.4305	20.8255	13.3755
[K].DRPVSQPSLVGSKEEPPPAR.[S]_Q9H4A3_1xPhospho_[S167]	[K].DRPVSQPSLVGSKEEPPPAR.[S]	Q9H4A3	14.4305	20.7746	13.3755
[R].DGLTNAGELESDSGSDK.[A]_R4GMX3_1xPhospho_[S394]	[R].DGLTNAGELESDSGSDK.[A]	R4GMX3	14.4305	20.765	13.3755
[R].LVDVSPDRGSPPSRVPQALNFSPEESDSTFSK.[S]_Q9NYZ3_2xPhospho_[S575_S580]	[R].LVDVSPDRGSPPSRVPQALNFSPEESDSTFSK.[S]	Q9NYZ3	14.4305	20.7648	13.3755
[K].AFEEDIETPPTR.[N]_Q9P2D1_1xPhospho_[T2551]	[K].AFEEDIETPPTR.[N]	Q9P2D1	14.4305	20.7535	13.3755
[R].IDISPSTFRK.[H]_Q9Y2W1_1xPhospho_[S682]	[R].IDISPSTFRK.[H]	Q9Y2W1	14.4305	20.7374	13.3755
[K].EDLPAENGETKTEESPASDEAGEK.[E]_P05114_2xPhospho_[S89_T/S]	[K].EDLPAENGETKTEESPASDEAGEK.[E]	P05114	14.4305	20.7258	13.3755
[K].NTADHDESPPRTPTGNAPSSESDIDISSPNVSHDESIAK.[D]_O95251_3xPhospho_[S124_S135_S136]	[K].NTADHDESPPRTPTGNAPSSESDIDISSPNVSHDESIAK.[D]	O95251	14.4305	20.718	13.3755
[K].SPSESFIGR.[E]_F8WBA3_1xPhospho_[S245]	[K].SPSESFIGR.[E]	F8WBA3	14.4305	20.7056	13.3755
[R].QTRSSGSETEQVVDFSDRETK.[N]_O95251_3xPhospho_[S99_S100_S102]	[R].QTRSSGSETEQVVDFSDRETK.[N]	O95251	14.4305	20.6611	13.3755
[K].ELYPEEFETDSDQQDITNGKK.[T]_Q6ZUT1_1xPhospho_[T/S/Y]	[K].ELYPEEFETDSDQQDITNGKK.[T]	Q6ZUT1	14.4305	20.6449	13.3755
[R].KAMGISIPSPVMENNFVDLTEDTEEPK.[K]_Q9NPI1_1xPhospho_[S621]	[R].KAMGISIPSPVMENNFVDLTEDTEEPK.[K]	Q9NPI1	14.4305	20.6448	13.3755
[K].TSNRYSPESQAQSVHHQRPGSRVSPENLVDK.[S]_O75376_2xPhospho_[S/T]	[K].TSNRYSPESQAQSVHHQRPGSRVSPENLVDK.[S]	O75376	14.4305	20.644	13.3755
[R].TASGSSVTSLDGTR.[S]_Q92597_1xPhospho_[S330]	[R].TASGSSVTSLDGTR.[S]	Q92597	14.4305	20.5917	13.3755
[R].TPENLITEIR.[S]_Q7Z4H7_1xPhospho_[T584]	[R].TPENLITEIR.[S]	Q7Z4H7	14.4305	20.5893	13.3755
[R].QPDAKDGDSYDPYDFSDTEEEMPQVHTPK.[T]_A0A499FHX9_1xPhospho_[Y/S/T]	[R].QPDAKDGDSYDPYDFSDTEEEMPQVHTPK.[T]	A0A499FHX9	14.4305	20.586	13.3755
[R].SVNEDDNPPSPIGGDMMDSLISQLQPPPQQQPFPK.[Q]_O60244_1xPhospho_[S]	[R].SVNEDDNPPSPIGGDMMDSLISQLQPPPQQQPFPK.[Q]	O60244	14.4305	20.5671	13.3755
[K].FALKVDSPDVKR.[C]_Q7Z4V5_1xPhospho_[S490]	[K].FALKVDSPDVKR.[C]	Q7Z4V5	14.4305	20.5593	13.3755
[K].STSPASEKADPGAVK.[D]_Q9ULU4_1xPhospho_[S/T]	[K].STSPASEKADPGAVK.[D]	Q9ULU4	14.4305	20.5429	13.3755
[R].MAPTPIPTRSPSDSSTASTPVAEQIER.[A]_Q16643_1xPhospho_[T/S]	[R].MAPTPIPTRSPSDSSTASTPVAEQIER.[A]	Q16643	14.4305	20.5421	13.3755
[R].RRSGEQITSSPVSPK.[S]_A0A087WZV0_1xPhospho_[S1021]	[R].RRSGEQITSSPVSPK.[S]	A0A087WZV0	14.4305	20.5163	13.3755
[K].VEEEQEADEEDVSEEEAESKEGTNK.[D]_Q9H3N1_1xPhospho_[S247]	[K].VEEEQEADEEDVSEEEAESKEGTNK.[D]	Q9H3N1	14.4305	20.4895	13.3755
[R].FFNSSGSSDASIGDPSQSDDPDDPDDPDFPGSPVRR.[R]_Q8TF76_1xPhospho_[S]	[R].FFNSSGSSDASIGDPSQSDDPDDPDDPDFPGSPVRR.[R]	Q8TF76	14.4305	20.4789	13.3755
[R].SSSVGSSSSYPISPAVSR.[T]_Q15149_2xPhospho_[S4386_S]	[R].SSSVGSSSSYPISPAVSR.[T]	Q15149	14.4305	20.4654	13.3755
[R].SSSPATEQSWMENDFDELREEGFR.[R]_Q9UN81_1xPhospho_[S]	[R].SSSPATEQSWMENDFDELREEGFR.[R]	Q9UN81	14.4305	20.4593	13.3755
[R].HKLTVSDGESGEEK.[K]_P46100_2xPhospho_[S1348_S1352]	[R].HKLTVSDGESGEEK.[K]	P46100	14.4305	20.4353	13.3755
[R].HRDTHPGSPGSPGPALRPLPAR.[E]_Q8N0Y2_1xPhospho_[S232]	[R].HRDTHPGSPGSPGPALRPLPAR.[E]	Q8N0Y2	14.4305	20.4257	13.3755
[R].EEQTDTSDGESVTHHIR.[R]_P36915_2xPhospho_[S/T]	[R].EEQTDTSDGESVTHHIR.[R]	P36915	14.4305	20.4106	13.3755
[R].NSATFKSFEDR.[V]_O43399_1xPhospho_[S166]	[R].NSATFKSFEDR.[V]	O43399	14.4305	20.3531	13.3755
[K].GRKDDDSDDESQSSHTGK.[K]_O94874_1xPhospho_[S458]	[K].GRKDDDSDDESQSSHTGK.[K]	O94874	14.4305	20.3475	13.3755
[R].VPSSDEEVVEEPQSR.[R]_Q9C0C2_1xPhospho_[S1620]	[R].VPSSDEEVVEEPQSR.[R]	Q9C0C2	14.4305	20.3419	13.3755
[K].DSGNWDTSGSELSEGELEKR.[R]_A0A7N4I394_1xPhospho_[S/T]	[K].DSGNWDTSGSELSEGELEKR.[R]	A0A7N4I394	14.4305	20.3077	13.3755
[K].TTSPLEEEEREIK.[S]_Q9UKV3_1xPhospho_[S/T]	[K].TTSPLEEEEREIK.[S]	Q9UKV3	14.4305	20.272	13.3755
[K].KPDSPPKVLEPENKQEK.[T]_Q96T23_1xPhospho_[S748]	[K].KPDSPPKVLEPENKQEK.[T]	Q96T23	14.4305	20.2586	13.3755
[K].LEKGESASPANEEITEEQNGTANGFSEINSK.[E]_Q15022_1xPhospho_[S]	[K].LEKGESASPANEEITEEQNGTANGFSEINSK.[E]	Q15022	14.4305	20.2536	13.3755
[R].KSSGTGTEPVAK.[L]_Q6ULP2_1xPhospho_[S518]	[R].KSSGTGTEPVAK.[L]	Q6ULP2	14.4305	20.2465	13.3755
[R].KGAAEEEQQDSGSEPRGDEDDIPLGPQSNVSLLDQHQHLK.[E]_Q9UJV9_2xPhospho_[S68_S]	[R].KGAAEEEQQDSGSEPRGDEDDIPLGPQSNVSLLDQHQHLK.[E]	Q9UJV9	14.4305	20.2395	13.3755
[K].NQWQLSADDLKK.[L]_P09543_1xPhospho_[S170]	[K].NQWQLSADDLKK.[L]	P09543	14.4305	20.2371	13.3755
[R].SFSADGFEMLQNPVKDSK.[E]_Q9HCM1_1xPhospho_[S1708]	[R].SFSADGFEMLQNPVKDSK.[E]	Q9HCM1	14.4305	20.2269	13.3755
[R].KGEESEGFLNPELLETSR.[K]_Q7Z6E9_1xPhospho_[S945]	[R].KGEESEGFLNPELLETSR.[K]	Q7Z6E9	14.4305	20.2186	13.3755
[R].QDGSQEAPEAPLSSELEPFHPKPK.[I]_Q14676_1xPhospho_[S1086]	[R].QDGSQEAPEAPLSSELEPFHPKPK.[I]	Q14676	14.4305	20.1964	13.3755
[R].GNDPLTSSPGR.[S]_P49736_1xPhospho_[S27]	[R].GNDPLTSSPGR.[S]	P49736	14.4305	20.172	13.3755
[K].KESKEEETSIDVAGKPNEVTK.[A]_P53985_3xPhospho_[S461_T466_S467]	[K].KESKEEETSIDVAGKPNEVTK.[A]	P53985	14.4305	20.1704	13.3755
[R].EEDEPEERSGDETPGSEVPGDKAAEEQGDDQDSEK.[S]_Q1KMD3_1xPhospho_[T/S]	[R].EEDEPEERSGDETPGSEVPGDKAAEEQGDDQDSEK.[S]	Q1KMD3	14.4305	20.1672	13.3755
[K].SFDHLISDTKAPK.[R]_P21359_1xPhospho_[S2543]	[K].SFDHLISDTKAPK.[R]	P21359	14.4305	20.1671	13.3755
[K].TSAVSSPLLDQQR.[NS]_A0A7I2V4I5_1xPhospho_[S]	[K].TSAVSSPLLDQQR.[NS]	A0A7I2V4I5	14.4305	20.1354	13.3755
[R].SKSPGHHR.[S]_Q8NAV1_2xPhospho_[S279_S281]	[R].SKSPGHHR.[S]	Q8NAV1	14.4305	20.1278	13.3755
[R].KSNLDEEVNVIPPHTPVR.[T]_P06400_1xPhospho_[T373]	[R].KSNLDEEVNVIPPHTPVR.[T]	P06400	14.4305	20.1161	13.3755
[R].QHEAPSNRPLNELLTPQGPSPR.[T]_P10398_1xPhospho_[S186]	[R].QHEAPSNRPLNELLTPQGPSPR.[T]	P10398	14.4305	20.1085	13.3755
[K].ILSSMGNDDKSSIAGSEDAEPLAPPIKPIKPVTR.[N]_Q03164_3xPhospho_[S1114_S]	[K].ILSSMGNDDKSSIAGSEDAEPLAPPIKPIKPVTR.[N]	Q03164	14.4305	20.1028	13.3755
[K].VVEAVNSDSDSEFGIPKK.[T]_Q02880_2xPhospho_[S1524_S]	[K].VVEAVNSDSDSEFGIPKK.[T]	Q02880	14.4305	20.1026	13.3755
[K].KDSNELSDSAGEEDSADLKR.[A]_Q9Y6X9_1xPhospho_[S]	[K].KDSNELSDSAGEEDSADLKR.[A]	Q9Y6X9	14.4305	20.0941	13.3755
[R].SVQEGENPDDGVRGSPPEDYR.[L]_P42696_1xPhospho_[S28]	[R].SVQEGENPDDGVRGSPPEDYR.[L]	P42696	14.4305	20.0927	13.3755
[R].MAPALSGANLTSPRVPLSAYER.[V]_Q9UQ35_1xPhospho_[T/S]	[R].MAPALSGANLTSPRVPLSAYER.[V]	Q9UQ35	14.4305	20.0643	13.3755
[K].ASVVDPSTESSPAPQEGSEQPASPASPLSSR.[Q]_Q66K14_1xPhospho_[S435]	[K].ASVVDPSTESSPAPQEGSEQPASPASPLSSR.[Q]	Q66K14	14.4305	20.0466	13.3755
[K].LKQLEMENSPLLSPR.[S]_Q9HCM4_1xPhospho_[S517]	[K].LKQLEMENSPLLSPR.[S]	Q9HCM4	14.4305	20.0251	13.3755
[R].SEDESETEDEEEKSQEDQEQKR.[K]_A0A499FHX9_1xPhospho_[S/T]	[R].SEDESETEDEEEKSQEDQEQKR.[K]	A0A499FHX9	14.4305	20.0058	13.3755
[K].KDYPSNTTSSTSNSGNETSGSSTIGETSKK.[K]_Q86U06_1xPhospho_[T/S]	[K].KDYPSNTTSSTSNSGNETSGSSTIGETSKK.[K]	Q86U06	14.4305	19.9803	13.3755
[R].SLTPPPSSTESK.[A]_Q9UGU0_1xPhospho_[T1671]	[R].SLTPPPSSTESK.[A]	Q9UGU0	14.4305	19.9758	13.3755
[R].IISVTPVKNIDPVKNK.[E]_Q29RF7_1xPhospho_[T/S]	[R].IISVTPVKNIDPVKNK.[E]	Q29RF7	14.4305	19.9711	13.3755
[R].AKAGPTLTDENGDDLGLPPSPGDTSYYQDQVDDFHEAR.[S]_Q9NQZ2_1xPhospho_[T]	[R].AKAGPTLTDENGDDLGLPPSPGDTSYYQDQVDDFHEAR.[S]	Q9NQZ2	14.4305	19.8512	13.3755
[K].VEENPDADSDFDAKSSADDEIEETR.[V]_Q9H0G5_3xPhospho_[S248_S254_S255]	[K].VEENPDADSDFDAKSSADDEIEETR.[V]	Q9H0G5	14.4305	19.8499	13.3755
[R].KQPPVSPGTALVGSQKEPSEVPTPK.[R]_P17096_1xPhospho_[T/S]	[R].KQPPVSPGTALVGSQKEPSEVPTPK.[R]	P17096	14.4305	19.8436	13.3755
[R].LAIQGPEDSPSRQSR.[R]_Q15773_1xPhospho_[S238]	[R].LAIQGPEDSPSRQSR.[R]	Q15773	14.4305	19.8423	13.3755
[R].GVGSGPHPPDTQQPSPSK.[A]_Q68CZ2_1xPhospho_[S660]	[R].GVGSGPHPPDTQQPSPSK.[A]	Q68CZ2	14.4305	19.8384	13.3755
[K].TLRLNQPGTPTR.[T]_P36507_1xPhospho_[T394]	[K].TLRLNQPGTPTR.[T]	P36507	14.4305	19.8253	13.3755
[K].TRSQEQEVLER.[G]_Q9UKV3_1xPhospho_[S/T]	[K].TRSQEQEVLER.[G]	Q9UKV3	14.4305	19.8109	13.3755
[R].EYGSTSSIDKQGTSGESFFDLLK.[G]_O43166_1xPhospho_[Y/S/T]	[R].EYGSTSSIDKQGTSGESFFDLLK.[G]	O43166	14.4305	19.7849	13.3755
[R].RQSIPEEFKGSTVVELMK.[K]_Q9Y3R0_1xPhospho_[S43]	[R].RQSIPEEFKGSTVVELMK.[K]	Q9Y3R0	14.4305	19.7595	13.3755
[K].ASSFSGISVLTR.[G]_Q15032_1xPhospho_[S]	[K].ASSFSGISVLTR.[G]	Q15032	14.4305	19.75	13.3755
[R].SPDKPGGSPSASR.[R]_Q9Y3T9_1xPhospho_[S56]	[R].SPDKPGGSPSASR.[R]	Q9Y3T9	14.4305	19.7042	13.3755
[R].SREHPHSRSPSPEPR.[G]_A0A2R8YDH4_3xPhospho_[S421_S423_S425]	[R].SREHPHSRSPSPEPR.[G]	A0A2R8YDH4	14.4305	19.6593	13.3755
[R].RKGEESEGFLNPELLETSR.[K]_Q7Z6E9_1xPhospho_[S945]	[R].RKGEESEGFLNPELLETSR.[K]	Q7Z6E9	14.4305	19.6248	13.3755
[R].RGSLPDTQPSQGPSTPK.[G]_Q86Y91_1xPhospho_[S662]	[R].RGSLPDTQPSQGPSTPK.[G]	Q86Y91	14.4305	19.591	13.3755
[K].KSPLAMSHASGVKTSPDPR.[Q]_Q1ED39_1xPhospho_[T/S]	[K].KSPLAMSHASGVKTSPDPR.[Q]	Q1ED39	14.4305	19.5688	13.3755
[R].HSPEEDFRQSPQEHFR.[R]_Q8IXT5_1xPhospho_[S718]	[R].HSPEEDFRQSPQEHFR.[R]	Q8IXT5	14.4305	19.5275	13.3755
[K].TKSHDDGNIDLESDSFLK.[F]_P18583_1xPhospho_[S/T]	[K].TKSHDDGNIDLESDSFLK.[F]	P18583	14.4305	19.5245	13.3755
[K].VIIKQEPGEAPHVPATGAASQSPLPQYVTVK.[G]_Q9ULM3_1xPhospho_[T/S]	[K].VIIKQEPGEAPHVPATGAASQSPLPQYVTVK.[G]	Q9ULM3	14.4305	19.468	13.3755
[R].ESEKQQDSQPEEVMDVLEMVENVK.[H]_Q9H307_1xPhospho_[S]	[R].ESEKQQDSQPEEVMDVLEMVENVK.[H]	Q9H307	14.4305	19.4543	13.3755
[R].GLGPPSPPAPPR.[G]_Q13425_1xPhospho_[S95]	[R].GLGPPSPPAPPR.[G]	Q13425	14.4305	19.4084	13.3755
[R].ATHGSNSLPSSAR.[L]_Q8TDM6_1xPhospho_[S1254]	[R].ATHGSNSLPSSAR.[L]	Q8TDM6	14.4305	19.3829	13.3755
[R].NNVGERDDDVPADMVAEESGPGAQNSPYQLR.[R]_Q86XK2_1xPhospho_[S]	[R].NNVGERDDDVPADMVAEESGPGAQNSPYQLR.[R]	Q86XK2	14.4305	19.3789	13.3755
[R].AHFNAMFQPSSPTRRPGFSPTSHR.[L]_Q8WUA4_2xPhospho_[S893_S901]	[R].AHFNAMFQPSSPTRRPGFSPTSHR.[L]	Q8WUA4	14.4305	19.3195	13.3755
[R].RVHNNSPDTSR.[R]_Q9BRD0_1xPhospho_[S248]	[R].RVHNNSPDTSR.[R]	Q9BRD0	14.4305	19.3109	13.3755
[K].TAPTLSPEHWK.[A]_Q96JM3_1xPhospho_[S405]	[K].TAPTLSPEHWK.[A]	Q96JM3	14.4305	19.2769	13.3755
[R].REEQTDTSDGESVTHHIR.[R]_P36915_3xPhospho_[T48_T/S]	[R].REEQTDTSDGESVTHHIR.[R]	P36915	14.4305	19.2631	13.3755
[R].KNDEPSGSEISSDSHAPLHSVTNSPEVAVK.[K]_Q9HCK1_2xPhospho_[S882_S886]	[R].KNDEPSGSEISSDSHAPLHSVTNSPEVAVK.[K]	Q9HCK1	14.4305	19.2599	13.3755
[R].TASFSESR.[A]_P53396_1xPhospho_[S455]	[R].TASFSESR.[A]	P53396	14.4305	19.2078	13.3755
[R].SASASHQADIKEAR.[R]_Q14739_1xPhospho_[S]	[R].SASASHQADIKEAR.[R]	Q14739	14.4305	19.1901	13.3755
[K].AEPASPDSPKGSSETETEPPVALAPGPAPTR.[C]_A0A6E1WCP9_3xPhospho_[S/T]	[K].AEPASPDSPKGSSETETEPPVALAPGPAPTR.[C]	A0A6E1WCP9	14.4305	19.171	13.3755
[R].RPIERSQSPVHLR.[R]_Q96T58_2xPhospho_[S725_S727]	[R].RPIERSQSPVHLR.[R]	Q96T58	14.4305	19.1619	13.3755
[R].AGSNEDPILAPSGTPPPTIPPDETFGGR.[V]_C9JFV4_1xPhospho_[T/S]	[R].AGSNEDPILAPSGTPPPTIPPDETFGGR.[V]	C9JFV4	14.4305	19.084	13.3755
[K].NKEQHLSENEPVDTNSDNNLFTDTDLK.[S]_O60934_1xPhospho_[S/T]	[K].NKEQHLSENEPVDTNSDNNLFTDTDLK.[S]	O60934	14.4305	19.082	13.3755
[K].ELKPQKSVVSDLEADDVK.[G]_P11388_2xPhospho_[S1374_S1377]	[K].ELKPQKSVVSDLEADDVK.[G]	P11388	14.4305	19.0735	13.3755
[R].HFSTLKDDDLVEFSDLESEDDERPR.[S]_Q9HCK8_1xPhospho_[S1424]	[R].HFSTLKDDDLVEFSDLESEDDERPR.[S]	Q9HCK8	14.4305	19.0625	13.3755
[R].LVDVSPDRGSPPSRVPQALNFSPEESDSTFSK.[S]_Q9NYZ3_1xPhospho_[S]	[R].LVDVSPDRGSPPSRVPQALNFSPEESDSTFSK.[S]	Q9NYZ3	14.4305	19.0542	13.3755
[R].ALAAVPSAGSVQRVPSGAAGGK.[M]_A0A669KB89_1xPhospho_[S]	[R].ALAAVPSAGSVQRVPSGAAGGK.[M]	A0A669KB89	14.4305	19.0245	13.3755
[R].ADSGPTQPPLSLSPAPETK.[R]_O15027_1xPhospho_[S2083]	[R].ADSGPTQPPLSLSPAPETK.[R]	O15027	14.4305	18.9699	13.3755
[R].ANSFVGTAQYVSPELLTEK.[S]_O15530_1xPhospho_[S241]	[R].ANSFVGTAQYVSPELLTEK.[S]	O15530	14.4305	18.8704	13.3755
[R].TETPPPLASLNVSK.[L]_Q3MHD2_1xPhospho_[T75]	[R].TETPPPLASLNVSK.[L]	Q3MHD2	14.4305	18.7865	13.3755
[K].NSSNKPAVTTKSPAVKPAAAPK.[Q]_A0A0A0MRM9_1xPhospho_[S/T]	[K].NSSNKPAVTTKSPAVKPAAAPK.[Q]	A0A0A0MRM9	14.4305	18.7144	13.3755
[K].VKAQTPPGPSLSGSK.[S]_Q9UQ35_1xPhospho_[T1003]	[K].VKAQTPPGPSLSGSK.[S]	Q9UQ35	14.4305	18.5967	13.3755
[K].NPEPDSDEHTPVEDEEPK.[K]_Q8N5F7_1xPhospho_[T/S]	[K].NPEPDSDEHTPVEDEEPK.[K]	Q8N5F7	14.4305	18.5897	13.3755
[R].KKKPDYLPYAEDESVDDLAQQKPR.[S]_O43290_1xPhospho_[S321]	[R].KKKPDYLPYAEDESVDDLAQQKPR.[S]	O43290	14.4305	18.5482	13.3755
[K].STQLLQAAAAEASLNK.[S]_A0A096LP25_1xPhospho_[T/S]	[K].STQLLQAAAAEASLNK.[S]	A0A096LP25	14.4305	18.5384	13.3755
[R].RHSMENMELMK.[L]_A0A6Q8PF02_1xPhospho_[S425]	[R].RHSMENMELMK.[L]	A0A6Q8PF02	14.4305	18.3775	13.3755
[R].RKEASSSEEPR.[N]_P30414_1xPhospho_[S243]	[R].RKEASSSEEPR.[N]	P30414	14.4305	18.3133	13.3755
[R].TSSDSALHTSVMNPSPQDTYPGPTPPSILPSRR.[G]_Q53ET0_1xPhospho_[S/T]	[R].TSSDSALHTSVMNPSPQDTYPGPTPPSILPSRR.[G]	Q53ET0	14.4305	18.3006	13.3755
[K].HASPDKWNDKPK.[N]_Q96JM3_1xPhospho_[S87]	[K].HASPDKWNDKPK.[N]	Q96JM3	14.4305	18.1407	13.3755
[R].DSALAEAPEGLSPAPPARSEEPCEQPLLVHPSGDHAR.[D]_Q9H9J4_1xPhospho_[S]	[R].DSALAEAPEGLSPAPPARSEEPCEQPLLVHPSGDHAR.[D]	Q9H9J4	14.4305	18.016	13.3755
[R].GASDSGKEHNGVR.[G]_Q5H9F3_1xPhospho_[S1167]	[R].GASDSGKEHNGVR.[G]	Q5H9F3	14.4305	18.0072	13.3755
[R].NLGSINTELQDVQR.[I]_O75396_1xPhospho_[S137]	[R].NLGSINTELQDVQR.[I]	O75396	14.4305	17.9071	13.3755
[K].ISSLLEEQFQQGK.[L]_P62241_1xPhospho_[S]	[K].ISSLLEEQFQQGK.[L]	P62241	14.4305	17.904	13.3755
[R].GRDSPYQSRGSPHYFSPFRPY.[-]_Q13242_2xPhospho_[S204_S208]	[R].GRDSPYQSRGSPHYFSPFRPY.[-]	Q13242	14.4305	17.8097	13.3755
[K].QKALAEEASEEELPSDVDLNDPYFAEEVK.[Q]_Q9H501_2xPhospho_[S657_S663]	[K].QKALAEEASEEELPSDVDLNDPYFAEEVK.[Q]	Q9H501	14.4305	17.7625	13.3755
[R].TGYGGGFNERENVEYIEREESDGEYDEFGR.[K]_O95218_1xPhospho_[Y/S]	[R].TGYGGGFNERENVEYIEREESDGEYDEFGR.[K]	O95218	14.4305	17.7436	13.3755
[K].IPPMLSPVHVQDSTDLAPPSPEPPMLAPVAK.[S]_Q5VWG9_1xPhospho_[S243]	[K].IPPMLSPVHVQDSTDLAPPSPEPPMLAPVAK.[S]	Q5VWG9	14.4305	17.6407	13.3755
[K].SVVSDLEADDVKGSVPLSSSPPATHFPDETEITNPVPK.[K]_P11388_1xPhospho_[S/T]	[K].SVVSDLEADDVKGSVPLSSSPPATHFPDETEITNPVPK.[K]	P11388	14.4305	17.6093	13.3755
[K].NKELYEINPPEISEEIIGSPIPEPR.[Q]_Q86YS7_1xPhospho_[S643]	[K].NKELYEINPPEISEEIIGSPIPEPR.[Q]	Q86YS7	14.4305	17.5641	13.3755
[K].KPPAPDPFARSSPR.[T]_O75116_1xPhospho_[S]	[K].KPPAPDPFARSSPR.[T]	O75116	14.4305	17.5462	13.3755
[R].HGSVSADEAAR.[T]_Q9NWW5_1xPhospho_[S31]	[R].HGSVSADEAAR.[T]	Q9NWW5	14.4305	17.3277	13.3755
[R].QASPETSASPDGSQNLVYETELLR.[T]_Q14789_1xPhospho_[S3010]	[R].QASPETSASPDGSQNLVYETELLR.[T]	Q14789	14.4305	17.2987	13.3755
[R].RGEDMMHPLKVSLEDLYNGK.[T]_O60884_1xPhospho_[S123]	[R].RGEDMMHPLKVSLEDLYNGK.[T]	O60884	14.4305	17.295	13.3755
[R].SLAALDALNTDDENDEEEYEAWK.[V]_P55081_1xPhospho_[T267]	[R].SLAALDALNTDDENDEEEYEAWK.[V]	P55081	14.4305	17.2898	13.3755
[R].SLVQANPEVAMDSIIHMTQHISPTQR.[A]_Q13085_1xPhospho_[S2327]	[R].SLVQANPEVAMDSIIHMTQHISPTQR.[A]	Q13085	14.4305	17.1377	13.3755
[K].GLQVDLQSDGAAAEDIVASEQSLGQK.[L]_A0A3B3IT92_1xPhospho_[S131]	[K].GLQVDLQSDGAAAEDIVASEQSLGQK.[L]	A0A3B3IT92	14.4305	17.021	13.3755
[K].AVSPSSSEKR.[S]_Q76FK4_1xPhospho_[S660]	[K].AVSPSSSEKR.[S]	Q76FK4	14.4305	16.805	13.3755
[R].TVSLGAGAKDELHIVEAEAMNYEGSPIKVTLATLK.[M]_P06748_1xPhospho_[Y/S]	[R].TVSLGAGAKDELHIVEAEAMNYEGSPIKVTLATLK.[M]	P06748	14.4305	16.6269	13.3755
[K].SKQSETVDQNSDSDEMLAILK.[E]_P46100_2xPhospho_[S/T]	[K].SKQSETVDQNSDSDEMLAILK.[E]	P46100	14.4305	16.5709	13.3755
[R].SQAPLESSLDSLGDVFLDSGR.[K]_Q14980_1xPhospho_[S1789]	[R].SQAPLESSLDSLGDVFLDSGR.[K]	Q14980	14.4305	16.5599	13.3755
[R].SPSDSSTASTPVAEQIER.[A]_Q16643_2xPhospho_[T343_T346]	[R].SPSDSSTASTPVAEQIER.[A]	Q16643	14.4305	21.4961	13.3755
[R].SRTGSESSQTGTSTTSSR.[SN]_E7EX17_2xPhospho_[T/S]	[R].SRTGSESSQTGTSTTSSR.[SN]	E7EX17	14.4305	21.0348	13.3755
[R].EQPEMEDANSEKSINEENGEVSEDQSQNK.[H]_Q13523_1xPhospho_[S]	[R].EQPEMEDANSEKSINEENGEVSEDQSQNK.[H]	Q13523	14.4305	19.9332	13.3755
[R].GSPSPASVSSGRK.[S]_P10398_1xPhospho_[S]	[R].GSPSPASVSSGRK.[S]	P10398	14.4305	24.4814	13.3755
[K].HDDGTQSDSENAGAHRR.[C]_Q5SW79_1xPhospho_[T/S]	[K].HDDGTQSDSENAGAHRR.[C]	Q5SW79	14.4305	23.5239	13.3755
[K].IYRSQSPHYFR.[S]_Q9UKJ3_2xPhospho_[S1035_Y/S]	[K].IYRSQSPHYFR.[S]	Q9UKJ3	14.4305	19.4286	13.3755
[R].ATSPESTSR.[S]_Q8N3X1_1xPhospho_[S464]	[R].ATSPESTSR.[S]	Q8N3X1	14.4305	21.5889	13.3755
[R].QQFYHSVQDLSGGSR.[Q]_P10398_1xPhospho_[S/Y]	[R].QQFYHSVQDLSGGSR.[Q]	P10398	14.4305	22.3601	13.3755
[K].KGDSSAEELK.[L]_P26373_1xPhospho_[S]	[K].KGDSSAEELK.[L]	P26373	14.4305	21.0467	13.3755
[R].RASQEANLLTLAQK.[A]_A0A1C7CYX1_1xPhospho_[S461]	[R].RASQEANLLTLAQK.[A]	A0A1C7CYX1	14.4305	19.5702	13.3755
[R].VTSSMSSPSMQPK.[K]_A0A2R8Y7R9_1xPhospho_[S]	[R].VTSSMSSPSMQPK.[K]	A0A2R8Y7R9	14.4305	19.9525	13.3755
[R].MYPPRSPK.[S]_Q8WWM7_1xPhospho_[S449]	[R].MYPPRSPK.[S]	Q8WWM7	20.0679	25.5306	13.3755
[R].RTSNERPGSGQGQGR.[D]_Q8TAD8_2xPhospho_[S159_S/T]	[R].RTSNERPGSGQGQGR.[D]	Q8TAD8	14.4305	23.4481	13.3755
[K].QITTSPITVRK.[N]_O95835_1xPhospho_[T/S]	[K].QITTSPITVRK.[N]	O95835	14.4305	20.9957	13.3755
[K].RPRSPGSNSKVPEIEVTVEGPNNNNPQTSAVR.[T]_A0A494C1K3_1xPhospho_[S]	[K].RPRSPGSNSKVPEIEVTVEGPNNNNPQTSAVR.[T]	A0A494C1K3	14.4305	20.664	13.3755
[K].NIISPPWDFR.[E]_Q13042_1xPhospho_[S560]	[K].NIISPPWDFR.[E]	Q13042	14.4305	19.6937	13.3755
[K].KTSATVGPK.[A]_P16104_1xPhospho_[S122]	[K].KTSATVGPK.[A]	P16104	18.82	23.8627	13.3755
[K].GVHIHQAGGSPPASSTSSSSLTNDVAKQPVSR.[D]_Q8N122_1xPhospho_[S877]	[K].GVHIHQAGGSPPASSTSSSSLTNDVAKQPVSR.[D]	Q8N122	14.4305	20.7439	13.3755
[K].WAHDKFSGEEGEIEDDESGTENR.[E]_Q9Y2W1_2xPhospho_[S928_S939]	[K].WAHDKFSGEEGEIEDDESGTENR.[E]	Q9Y2W1	14.4305	20.8519	13.3755
[R].RKPMLPALTINPTIAEGPSPTSEGASEANLVDLQK.[K]_A0A1B0GUL7_2xPhospho_[T/S]	[R].RKPMLPALTINPTIAEGPSPTSEGASEANLVDLQK.[K]	A0A1B0GUL7	14.4305	20.182	13.3755
[K].HIKEEPLSEEEPCTSTAIASPEKK.[K]_Q9Y2X3_2xPhospho_[S514_T/S]	[K].HIKEEPLSEEEPCTSTAIASPEKK.[K]	Q9Y2X3	14.4305	21.0248	13.3755
[R].QVAGDAPVEQATAETASPVHREEHGR.[G]_Q92766_1xPhospho_[T/S]	[R].QVAGDAPVEQATAETASPVHREEHGR.[G]	Q92766	14.4305	20.1583	13.3755
[K].SMSAPVIFDR.[S]_O60749_1xPhospho_[S119]	[K].SMSAPVIFDR.[S]	O60749	14.4305	18.2154	13.3755
[R].VADPDHDHTGFLTEYVATR.[W]_P28482_1xPhospho_[Y187]	[R].VADPDHDHTGFLTEYVATR.[W]	P28482	14.4305	21.6789	13.3755
[K].GQEEGGGWDVEEDLELPPELDISPGAAGGAEDGFFVPPTK.[G]_P53621_1xPhospho_[S895]	[K].GQEEGGGWDVEEDLELPPELDISPGAAGGAEDGFFVPPTK.[G]	P53621	14.4305	16.8895	13.3755
[K].GGEKTPVSGSLKSPVPR.[S]_Q8NI27_1xPhospho_[S1393]	[K].GGEKTPVSGSLKSPVPR.[S]	Q8NI27	14.4305	21.5222	13.3755
[K].TSAAACAVTDLSDDSDFDEKAK.[L]_Q9NQZ2_1xPhospho_[S368]	[K].TSAAACAVTDLSDDSDFDEKAK.[L]	Q9NQZ2	14.4305	19.7911	13.3755
[R].GRPPAEKLSPNPPKLTK.[Q]_P51531_1xPhospho_[S1377]	[R].GRPPAEKLSPNPPKLTK.[Q]	P51531	14.4305	21.4603	13.3755
[R].KRSISESSR.[S]_Q9H307_1xPhospho_[S690]	[R].KRSISESSR.[S]	Q9H307	14.4305	18.9005	13.3755
[R].APSPTSSAGEEGTKKPEPLSPASYHQPEGVAR.[I]_O94964_1xPhospho_[S1303]	[R].APSPTSSAGEEGTKKPEPLSPASYHQPEGVAR.[I]	O94964	14.4305	20.2527	13.3755
[R].KDSQNSSQHSVSSHR.[S]_Q96QZ7_1xPhospho_[S]	[R].KDSQNSSQHSVSSHR.[S]	Q96QZ7	14.4305	21.9437	13.3755
[K].VASSPVMVSNPATR.[M]_P51610_1xPhospho_[S598]	[K].VASSPVMVSNPATR.[M]	P51610	14.4305	21.301	13.3755
[K].FYETKEESYSPSKDR.[N]_Q96T23_1xPhospho_[Y/S]	[K].FYETKEESYSPSKDR.[N]	Q96T23	14.4305	23.0917	13.3755
[R].NGILAIEGTGSDVDDDMSGDEKQDNESNVDPR.[D]_Q93008_1xPhospho_[S/T]	[R].NGILAIEGTGSDVDDDMSGDEKQDNESNVDPR.[D]	Q93008	14.4305	18.9407	13.3755
[R].RPDSPTRPTLR.[G]_Q7RTP6_1xPhospho_[S1649]	[R].RPDSPTRPTLR.[G]	Q7RTP6	14.4305	24.6225	13.3755
[K].SPPREGSQGELTPANSQSR.[M]_A8K070_1xPhospho_[S509]	[K].SPPREGSQGELTPANSQSR.[M]	A8K070	14.4305	21.2065	13.3755
[K].TPGDFSYAYQKPEETTRSPDEEDYDYESYEK.[T]_P46821_1xPhospho_[S/T/Y]	[K].TPGDFSYAYQKPEETTRSPDEEDYDYESYEK.[T]	P46821	14.4305	19.3819	13.3755
[R].GRPSQEPPLAPPHR.[R]_Q5VWQ0_1xPhospho_[S104]	[R].GRPSQEPPLAPPHR.[R]	Q5VWQ0	14.4305	21.0745	13.3755
[R].GSPSPASVSSGR.[K]_P10398_1xPhospho_[S257]	[R].GSPSPASVSSGR.[K]	P10398	21.5805	23.9688	21.3588
[K].IVEPEVVGESDSEVEGDAWR.[M]_P55081_2xPhospho_[S116_S118]	[K].IVEPEVVGESDSEVEGDAWR.[M]	P55081	14.4305	16.2978	13.3755
[R].RGTSLMEDDEEPIVEDVMMSSEGR.[I]_Q8N3U4_1xPhospho_[T/S]	[R].RGTSLMEDDEEPIVEDVMMSSEGR.[I]	Q8N3U4	14.4305	16.251	13.3755
[K].GDQVLNFSDAEDLIDDSK.[L]_Q96EZ8_1xPhospho_[S282]	[K].GDQVLNFSDAEDLIDDSK.[L]	Q96EZ8	14.4305	16.2342	13.3755
[R].RKGSGSEQEGEDEEGGER.[K]_Q6PD62_2xPhospho_[S941_S943]	[R].RKGSGSEQEGEDEEGGER.[K]	Q6PD62	14.4305	15.7202	13.3755
[R].KPVLPALTINPTIAEGPSPTSEGASEANLVDLQK.[K]_P36507_2xPhospho_[S/T]	[R].KPVLPALTINPTIAEGPSPTSEGASEANLVDLQK.[K]	P36507	14.4305	15.6757	13.3755
[K].QQDSQPEEVMDVLEMVENVK.[H]_Q9H307_1xPhospho_[S381]	[K].QQDSQPEEVMDVLEMVENVK.[H]	Q9H307	14.4305	15.425	13.3755
[K].TEDDDDDDVKSTSEDYLMISLDDVGEKLEHMGNTPLK.[I]_Q9Y462_1xPhospho_[T/S/Y]	[K].TEDDDDDDVKSTSEDYLMISLDDVGEKLEHMGNTPLK.[I]	Q9Y462	14.4305	15.3944	13.3755
[R].AIPELDAYEAEGLALDDEDVEELTASQR.[E]_P49736_1xPhospho_[S108]	[R].AIPELDAYEAEGLALDDEDVEELTASQR.[E]	P49736	14.4305	15.3872	13.3755
[K].DLFDLNSSEEDDTEGFSER.[G]_Q9Y3T9_1xPhospho_[S]	[K].DLFDLNSSEEDDTEGFSER.[G]	Q9Y3T9	14.4305	16.2782	13.3755
[K].KGPRTPSPPPPIPEDIALGK.[K]_A0A7I2V4I5_2xPhospho_[T263_S265]	[K].KGPRTPSPPPPIPEDIALGK.[K]	A0A7I2V4I5	14.4305	18.6572	13.3755
[K].GTEAPAVVTEEEDDDEETAPPVIAPRPDHTK.[S]_Q13177_1xPhospho_[T]	[K].GTEAPAVVTEEEDDDEETAPPVIAPRPDHTK.[S]	Q13177	14.4305	21.3401	13.3755

## Sheet: MEK1_Cluster 2
Modification	Sequence	Accession	Ctrl	MEK1	Trametinib
[R].EGAKDIDISSPEFK.[I]_Q09666_1xPhospho_[S]	[R].EGAKDIDISSPEFK.[I]	Q09666	21.7941	22.6618	13.3755
[R].STEPELIQVK.[S]_Q15758_1xPhospho_[T/S]	[R].STEPELIQVK.[S]	Q15758	21.2377	21.6083	13.3755
[R].KQSGSPTLDTAPNGR.[Y]_Q9H2J7_1xPhospho_[S]	[R].KQSGSPTLDTAPNGR.[Y]	Q9H2J7	21.538	21.2597	13.3755
[R].NPQMPQYSSPQPGSALSPR.[Q]_O14497_1xPhospho_[S]	[R].NPQMPQYSSPQPGSALSPR.[Q]	O14497	21.3615	20.8725	13.3755
[K].AGLESGAEPGDGDSDTTK.[K]_O60832_2xPhospho_[S485_S494]	[K].AGLESGAEPGDGDSDTTK.[K]	O60832	22.1902	21.8287	13.3755
[K].SGTPPRQGSITSPQANEQSVTPQR.[R]_Q9UQ35_2xPhospho_[T/S]	[K].SGTPPRQGSITSPQANEQSVTPQR.[R]	Q9UQ35	21.0308	20.3546	13.3755
[R].KVTGTEGSSSTLVDYTSTSSTGGSPVRK.[S]_Q7Z6E9_2xPhospho_[S1273_S1277]	[R].KVTGTEGSSSTLVDYTSTSSTGGSPVRK.[S]	Q7Z6E9	22.3864	21.9801	13.3755
[K].KAQEAEAQSEDDDEDTEEEQGEEKEK.[G]_Q5C9Z4_1xPhospho_[T/S]	[K].KAQEAEAQSEDDDEDTEEEQGEEKEK.[G]	Q5C9Z4	21.8632	23.2202	13.3755
[K].IEKIGEGTYGVVYK.[G]_A0A024QZP7_1xPhospho_[Y/T]	[K].IEKIGEGTYGVVYK.[G]	A0A024QZP7	21.0473	20.6392	13.3755
[R].KAGSLDLNFTSPSR.[Q]_Q8TEJ3_1xPhospho_[S797]	[R].KAGSLDLNFTSPSR.[Q]	Q8TEJ3	21.1619	20.6119	13.3755
[K].STTPPPAEPVSLPQEPPK.[AM]_Q9UN86_1xPhospho_[T/S]	[K].STTPPPAEPVSLPQEPPK.[AM]	Q9UN86	20.7887	20.9186	13.3755
[R].KALVVPEPEPDSDSNQER.[K]_Q5VTR2_1xPhospho_[S]	[R].KALVVPEPEPDSDSNQER.[K]	Q5VTR2	20.1446	20.2605	13.3755
[R].KRSSSEDAESLAPR.[S]_Q4G0J3_1xPhospho_[S]	[R].KRSSSEDAESLAPR.[S]	Q4G0J3	20.0713	20.8949	13.3755
[R].SKSLKEGLTVQER.[L]_A0A494BZV2_1xPhospho_[S2403]	[R].SKSLKEGLTVQER.[L]	A0A494BZV2	22.3772	22.7635	13.3755
[R].SSPSARPPDVPGQQPQAAKSPSPVQGK.[K]_Q96JP5_2xPhospho_[S101_S103]	[R].SSPSARPPDVPGQQPQAAKSPSPVQGK.[K]	Q96JP5	21.757	22.592	13.3755
[R].SASWGSTDQLKEIAK.[L]_Q6P1L5_1xPhospho_[S]	[R].SASWGSTDQLKEIAK.[L]	Q6P1L5	23.4218	23.765	13.3755
[R].SGSSPEVKDKPR.[A]_Q9UQ35_3xPhospho_[S1598_S1600_S1601]	[R].SGSSPEVKDKPR.[A]	Q9UQ35	21.8544	21.7305	13.3755
[R].KFLESYATDNEKMTSTPETLLEEIEAK.[N]_Q9BZI7_1xPhospho_[T169]	[R].KFLESYATDNEKMTSTPETLLEEIEAK.[N]	Q9BZI7	20.4525	22.0197	13.3755
[K].EDTDHEEKASNEDVTK.[A]_O75475_1xPhospho_[S129]	[K].EDTDHEEKASNEDVTK.[A]	O75475	21.7281	21.7811	13.3755
[K].KVVEAVNSDSDSEFGIPK.[K]_Q02880_1xPhospho_[S]	[K].KVVEAVNSDSDSEFGIPK.[K]	Q02880	20.8383	20.7049	13.3755
[R].RVSRTPEPK.[K]_A9Z1X7_2xPhospho_[S734_T736]	[R].RVSRTPEPK.[K]	A9Z1X7	27.5058	29.5192	13.3755
[R].ERALSPGLEESGLGLLAR.[F]_H9KVB4_1xPhospho_[S1857]	[R].ERALSPGLEESGLGLLAR.[F]	H9KVB4	22.5683	21.5872	13.3755
[K].VPDSPATKYPIYPLTPK.[K]_O60673_1xPhospho_[S/Y/T]	[K].VPDSPATKYPIYPLTPK.[K]	O60673	23.3639	23.1873	13.3755
[K].KPDGVKESTESSNTTIEDEDVK.[A]_Q13557_1xPhospho_[T/S]	[K].KPDGVKESTESSNTTIEDEDVK.[A]	Q13557	22.6577	22.3202	13.3755
[KR].NSPTFKSFEEKVENLK.[SG]_H0YC42_1xPhospho_[T/S]	[KR].NSPTFKSFEEKVENLK.[SG]	H0YC42	23.3188	22.785	13.3755
[R].TRSTVAESVSQQILR.[Q]_Q86WX3_1xPhospho_[T/S]	[R].TRSTVAESVSQQILR.[Q]	Q86WX3	21.0131	21.9519	13.3755
[K].NAAAPAASSGSGTSTPLIPSPKPEPEKTSPKPEYPAEKPK.[Q]_E7EVZ1_2xPhospho_[T/S]	[K].NAAAPAASSGSGTSTPLIPSPKPEPEKTSPKPEYPAEKPK.[Q]	E7EVZ1	19.963	20.0085	13.3755
[R].ELEKPIQSKPQSPVIQAAAVSPK.[F]_Q9Y6D5_1xPhospho_[S227]	[R].ELEKPIQSKPQSPVIQAAAVSPK.[F]	Q9Y6D5	19.8818	19.9771	13.3755
[R].KSPHSKSPAEQR.[E]_P10398_2xPhospho_[S272_S274]	[R].KSPHSKSPAEQR.[E]	P10398	16.3897	16.3831	13.3755
[R].LLKPGEEPSEYTDEEDTKDHNKQD.[-]_O15173_2xPhospho_[S208_T211]	[R].LLKPGEEPSEYTDEEDTKDHNKQD.[-]	O15173	21.5492	21.483	13.3755
[R].DLSMSEEDQMMR.[A]_Q7Z6Z7_1xPhospho_[S1368]	[R].DLSMSEEDQMMR.[A]	Q7Z6Z7	21.9699	21.238	13.3755
[R].RFSDQAGPAIPTSNSYSKK.[T]_E9PC69_1xPhospho_[S/T/Y]	[R].RFSDQAGPAIPTSNSYSKK.[T]	E9PC69	20.3966	21.847	13.3755
[R].EEEKGVVTNGLDLSPADEK.[K]_P07197_1xPhospho_[S837]	[R].EEEKGVVTNGLDLSPADEK.[K]	P07197	21.528	21.4513	13.3755
[-].MEEPQSDPSVEPPLSQETFSDLWK.[L]_P04637_1xAcetyl_[N-Term]_2xPhospho_[S9_S]	[-].MEEPQSDPSVEPPLSQETFSDLWK.[L]	P04637	19.6278	19.4987	13.3755
[R].KAPAPVTPPAPVQNK.[N]_Q03468_1xPhospho_[T303]	[R].KAPAPVTPPAPVQNK.[N]	Q03468	22.0643	22.0829	13.3755
[K].TGKDSGNWDTSGSELSEGELEKR.[R]_A0A7N4I394_3xPhospho_[S970_S972_S975]	[K].TGKDSGNWDTSGSELSEGELEKR.[R]	A0A7N4I394	20.5963	20.1253	13.3755
[R].AGGASPAASSTAQPPTQHR.[L]_Q8IU81_1xPhospho_[S453]	[R].AGGASPAASSTAQPPTQHR.[L]	Q8IU81	20.5375	20.1649	13.3755
[K].AATEALGEKSPDSATVSGYDIMK.[S]_A0A494BZV2_1xPhospho_[T/S]	[K].AATEALGEKSPDSATVSGYDIMK.[S]	A0A494BZV2	21.3013	20.5141	13.3755
[R].SSSDMDLQKK.[Q]_A0A0U1RQE4_1xPhospho_[S]	[R].SSSDMDLQKK.[Q]	A0A0U1RQE4	23.2498	22.7613	13.3755
[R].AFKPEETSSNSDPPSPPVLNNSHPVPR.[S]_O60293_2xPhospho_[S651_S655]	[R].AFKPEETSSNSDPPSPPVLNNSHPVPR.[S]	O60293	20.6056	20.3531	13.3755
[K].VEEEQEADEEDVSEEEAESK.[E]_Q9H3N1_1xPhospho_[S247]	[K].VEEEQEADEEDVSEEEAESK.[E]	Q9H3N1	20.2619	22.1262	13.3755
[R].SGNQHKAEVEAIMEQLK.[E]_Q5BJF6_1xPhospho_[S373]	[R].SGNQHKAEVEAIMEQLK.[E]	Q5BJF6	19.9552	21.5438	13.3755
[K].NGSLDSPGKQDTEEDEEEDEKDK.[G]_Q9Y266_1xPhospho_[S/T]	[K].NGSLDSPGKQDTEEDEEEDEKDK.[G]	Q9Y266	20.6721	20.2559	13.3755
[K].ESSTSEGADQKMSSPEDDSDTKR.[L]_Q15424_2xPhospho_[S]	[K].ESSTSEGADQKMSSPEDDSDTKR.[L]	Q15424	22.3338	22.2714	13.3755
[K].SISSPSVSSETMDKPVDLSTRK.[E]_P49792_1xPhospho_[S]	[K].SISSPSVSSETMDKPVDLSTRK.[E]	P49792	22.1544	22.9782	13.3755
[K].GAAEEEQQDSGSEPR.[G]_Q9UJV9_1xPhospho_[S]	[K].GAAEEEQQDSGSEPR.[G]	Q9UJV9	21.6622	21.3026	13.3755
[R].TGGPAYGPSSDVSTASETESEK.[R]_P51116_1xPhospho_[S453]	[R].TGGPAYGPSSDVSTASETESEK.[R]	P51116	22.2312	22.0316	13.3755
[K].LVEQANSPK.[H]_O95391_1xPhospho_[S215]	[K].LVEQANSPK.[H]	O95391	21.6463	21.4888	13.3755
[K].STIGVMVTASHNPEEDNGVK.[L]_H0Y987_1xPhospho_[T/S]	[K].STIGVMVTASHNPEEDNGVK.[L]	H0Y987	20.2171	19.7695	13.3755
[R].KRSVSHGSNHTQKPDEQR.[S]_Q9Y520_1xPhospho_[S]	[R].KRSVSHGSNHTQKPDEQR.[S]	Q9Y520	22.1102	22.3492	13.3755
[R].SSDEDAAGEPK.[A]_Q9BUI4_1xPhospho_[S]	[R].SSDEDAAGEPK.[A]	Q9BUI4	20.0448	21.8197	13.3755
[K].RDFIATLEAEAFDDVVGETVGK.[T]_E7EVA0_1xPhospho_[T28]	[K].RDFIATLEAEAFDDVVGETVGK.[T]	E7EVA0	18.0318	18.5229	13.3755
[R].GSDIDNPTLTVMDISPPSRSPR.[A]_Q9Y2U5_1xPhospho_[S]	[R].GSDIDNPTLTVMDISPPSRSPR.[A]	Q9Y2U5	20.1747	21.3978	13.3755
[K].EAPAEGEAAEPGSPTAAEGEAASAASSTSSPK.[A]_P29966_1xPhospho_[T/S]	[K].EAPAEGEAAEPGSPTAAEGEAASAASSTSSPK.[A]	P29966	21.8377	21.1127	13.3755
[K].TLPSTDVAQPPSDSDAVGPR.[S]_Q8N554_1xPhospho_[S312]	[K].TLPSTDVAQPPSDSDAVGPR.[S]	Q8N554	20.7391	21.058	13.3755
[R].DASPSKEER.[K]_Q9BUQ8_1xPhospho_[S14]	[R].DASPSKEER.[K]	Q9BUQ8	23.8712	25.8633	13.3755
[R].HKQSPGHQDSDSDLSPPR.[N]_Q9BRD0_3xPhospho_[S364_S370_S372]	[R].HKQSPGHQDSDSDLSPPR.[N]	Q9BRD0	21.7209	21.4742	13.3755
[R].QNSPAGNKENIKPNETSPSFSKAENK.[G]_Q99700_1xPhospho_[T/S]	[R].QNSPAGNKENIKPNETSPSFSKAENK.[G]	Q99700	22.2421	22.0639	13.3755
[R].FALLQVDSGSGSDSEPGKGK.[G]_Q5VSY0_2xPhospho_[S25_S]	[R].FALLQVDSGSGSDSEPGKGK.[G]	Q5VSY0	23.9509	22.9823	13.3755
[K].GHDDDLTPLEGSLEEMKEAVGLK.[S]_Q8NEM0_1xPhospho_[S548]	[K].GHDDDLTPLEGSLEEMKEAVGLK.[S]	Q8NEM0	23.3704	22.4378	13.3755
[K].TAQSPAMVGSPIR.[S]_Q5VWG9_2xPhospho_[S291_S297]	[K].TAQSPAMVGSPIR.[S]	Q5VWG9	23.3622	22.3779	13.3755
[K].AKTSPVKSNTPAAHLEIKPDELAK.[K]_Q9NUQ6_1xPhospho_[S/T]	[K].AKTSPVKSNTPAAHLEIKPDELAK.[K]	Q9NUQ6	21.5642	22.2495	13.3755
[K].KVAGAATPK.[K]_P16402_1xPhospho_[T147]	[K].KVAGAATPK.[K]	P16402	22.3723	21.8941	13.3755
[K].EKLPGKMSPK.[H]_Q5CZA5_1xPhospho_[S155]	[K].EKLPGKMSPK.[H]	Q5CZA5	21.7278	22.3019	13.3755
[K].KFPTTATKISPK.[E]_O14974_1xPhospho_[S/T]	[K].KFPTTATKISPK.[E]	O14974	23.3045	22.2446	13.3755
[K].HSADGIPPTVLRSPVGLSSDGISSSSSSSR.[K]_O60583_1xPhospho_[S/T]	[K].HSADGIPPTVLRSPVGLSSDGISSSSSSSR.[K]	O60583	22.1044	22.1912	13.3755
[K].SFSKEELMSSDLEETAGSTSIPKR.[K]_O00567_1xPhospho_[S]	[K].SFSKEELMSSDLEETAGSTSIPKR.[K]	O00567	20.5599	21.3032	13.3755
[K].EEPVSSGPEEAVGK.[S]_O00567_1xPhospho_[S570]	[K].EEPVSSGPEEAVGK.[S]	O00567	22.0812	21.3248	13.3755
[K].IDYLLPGPGPAHSPQPSKR.[A]_Q8TDM6_1xPhospho_[S1000]	[K].IDYLLPGPGPAHSPQPSKR.[A]	Q8TDM6	20.7352	21.6032	13.3755
[R].HLKSPVRGQDSEQPQAQLQPEAQLHAPAQPQPQLQLQLQSHK.[G]_Q9UIF9_1xPhospho_[S1207]	[R].HLKSPVRGQDSEQPQAQLQPEAQLHAPAQPQPQLQLQLQSHK.[G]	Q9UIF9	22.5565	22.3762	13.3755
[R].FLLGPPQGGSPR.[G]_Q8IY92_1xPhospho_[S1044]	[R].FLLGPPQGGSPR.[G]	Q8IY92	21.5704	20.702	13.3755
[R].RGPSASSVAVMTSSTSDHHLDAAAAR.[Q]_Q9NZQ3_1xPhospho_[S/T]	[R].RGPSASSVAVMTSSTSDHHLDAAAAR.[Q]	Q9NZQ3	22.1204	21.5396	13.3755
[K].TAQSPAMVGSPIRSPK.[T]_Q5VWG9_1xPhospho_[S297]	[K].TAQSPAMVGSPIRSPK.[T]	Q5VWG9	20.6889	21.8707	13.3755
[R].ISYQRDSDENLTDAEGK.[V]_Q69YH5_1xPhospho_[S/Y]	[R].ISYQRDSDENLTDAEGK.[V]	Q69YH5	21.9258	21.3812	13.3755
[K].YQEDSDPERSDYEEQQLQKEEEAR.[K]_Q6P6C2_1xPhospho_[S/Y]	[K].YQEDSDPERSDYEEQQLQKEEEAR.[K]	Q6P6C2	22.1511	22.1489	13.3755
[K].AEDGATPSPSNETPK.[K]_P29966_1xPhospho_[S/T]	[K].AEDGATPSPSNETPK.[K]	P29966	21.4654	21.1842	13.3755
[K].AGGEGGSEEEGSDK.[G]_P07197_1xPhospho_[S783]	[K].AGGEGGSEEEGSDK.[G]	P07197	22.3981	21.8843	13.3755
[K].GVEPSPSPIKPGDIKR.[G]_Q92890_1xPhospho_[S247]	[K].GVEPSPSPIKPGDIKR.[G]	Q92890	23.8418	22.8334	13.3755
[R].TKKPTTPPAQK.[R]_Q9NTW7_1xPhospho_[T137]	[R].TKKPTTPPAQK.[R]	Q9NTW7	21.8441	23.8109	13.3755
[K].NGSPNKQPSSEPEWTPEPR.[S]_Q5JSZ5_1xPhospho_[S907]	[K].NGSPNKQPSSEPEWTPEPR.[S]	Q5JSZ5	21.8572	21.5864	13.3755
[R].QRGSETDTDSEIHESASDKDSLSK.[G]_Q9Y520_1xPhospho_[S/T]	[R].QRGSETDTDSEIHESASDKDSLSK.[G]	Q9Y520	20.9652	22.0049	13.3755
[K].ELSNSPLR.[E]_Q9UQ35_1xPhospho_[S1320]	[K].ELSNSPLR.[E]	Q9UQ35	19.9702	19.8024	13.3755
[R].KITPPSSPHSLTSTLVSLGHEEALEMAGSK.[N]_Q9BY89_2xPhospho_[T/S]	[R].KITPPSSPHSLTSTLVSLGHEEALEMAGSK.[N]	Q9BY89	19.2078	20.4004	13.3755
[K].KIGSTENISNTKEPSEK.[L]_Q7Z6E9_1xPhospho_[T/S]	[K].KIGSTENISNTKEPSEK.[L]	Q7Z6E9	22.9284	22.1215	13.3755
[K].QEGPATQVDSAVGTLPATSPQSTSVQAK.[G]_E7ETY2_1xPhospho_[S1110]	[K].QEGPATQVDSAVGTLPATSPQSTSVQAK.[G]	E7ETY2	22.3404	22.1124	13.3755
[K].TPPRDLPTIPGVTSPSSDEPPMEASQSHLR.[N]_Q13541_1xPhospho_[S/T]	[K].TPPRDLPTIPGVTSPSSDEPPMEASQSHLR.[N]	Q13541	20.0312	19.649	13.3755
[K].DADSQNPDAPEGK.[R]_P53621_1xPhospho_[S402]	[K].DADSQNPDAPEGK.[R]	P53621	21.2527	23.9243	13.3755
[R].YPSSISSSPQKDLTQAK.[N]_Q14157_1xPhospho_[S/Y]	[R].YPSSISSSPQKDLTQAK.[N]	Q14157	23.9953	23.0591	13.3755
[K].RPNTSPDRGSR.[D]_E7ERS3_1xPhospho_[T/S]	[K].RPNTSPDRGSR.[D]	E7ERS3	25.9884	24.9347	13.3755
[K].SLSDNGQPGTPDPADSGGTSAK.[E]_O75691_1xPhospho_[T1741]	[K].SLSDNGQPGTPDPADSGGTSAK.[E]	O75691	20.7393	19.9455	13.3755
[K].RPQTPPKIDYLLPGPGPAHSPQPSKR.[A]_Q8TDM6_2xPhospho_[T984_S1004]	[K].RPQTPPKIDYLLPGPGPAHSPQPSKR.[A]	Q8TDM6	21.5372	21.0019	13.3755
[R].SVELDLNQAHMEETPKR.[K]_Q14680_1xPhospho_[S505]	[R].SVELDLNQAHMEETPKR.[K]	Q14680	22.8849	21.8572	13.3755
[R].SLTNSHLEKK.[K]_F8VX04_1xPhospho_[S/T]	[R].SLTNSHLEKK.[K]	F8VX04	23.1891	23.4477	13.3755
[R].AMEGNSSDQEQSPEDEDEGPAEEVPTQMPEQNPTHALPESPR.[L]_Q86Y91_1xPhospho_[S/T]	[R].AMEGNSSDQEQSPEDEDEGPAEEVPTQMPEQNPTHALPESPR.[L]	Q86Y91	22.2706	21.426	13.3755
[R].SRDPGMVRSPQNQYPAELMR.[R]_P33993_1xPhospho_[S121]	[R].SRDPGMVRSPQNQYPAELMR.[R]	P33993	21.107	21.044	13.3755
[R].RDSLTGSSDLYKR.[T]_Q14671_1xPhospho_[S709]	[R].RDSLTGSSDLYKR.[T]	Q14671	20.9303	20.2203	13.3755
[K].SSDTSSTSPLNSSASQEELHQDEGLVAAPIVSNSEKPIAK.[T]_Q5VUA4_1xPhospho_[S/T]	[K].SSDTSSTSPLNSSASQEELHQDEGLVAAPIVSNSEKPIAK.[T]	Q5VUA4	21.2121	21.617	13.3755
[K].LGPQNFIDETSDIENLLKEEEDYKEENNDSK.[E]_Q14692_1xPhospho_[S/T]	[K].LGPQNFIDETSDIENLLKEEEDYKEENNDSK.[E]	Q14692	21.5609	23.171	13.3755
[K].LNQSSPDNVTDTK.[G]_Q08AD1_1xPhospho_[S]	[K].LNQSSPDNVTDTK.[G]	Q08AD1	21.7214	21.2755	13.3755
[K].AAGSPSSSDQDEKLPGQDESTAGTSEQNDILK.[V]_Q9Y520_2xPhospho_[S189_S]	[K].AAGSPSSSDQDEKLPGQDESTAGTSEQNDILK.[V]	Q9Y520	21.7044	20.7899	13.3755
[R].RVSKDDWPER.[E]_Q6W2J9_1xPhospho_[S1166]	[R].RVSKDDWPER.[E]	Q6W2J9	22.8926	22.7072	13.3755
[K].VKTPEMIIQKPK.[I]_Q09666_1xPhospho_[T490]	[K].VKTPEMIIQKPK.[I]	Q09666	23.6915	23.0916	13.3755
[K].VKNDDSSKEIPGSEGELMPHR.[T]_Q96L73_1xPhospho_[S1498]	[K].VKNDDSSKEIPGSEGELMPHR.[T]	Q96L73	21.5256	22.0168	13.3755
[R].HGLQLGAQSPGRGTTLAR.[G]_Q8N1G0_1xPhospho_[S1057]	[R].HGLQLGAQSPGRGTTLAR.[G]	Q8N1G0	24.1059	23.4638	13.3755
[K].KGQSEEIQK.[K]_P83731_1xPhospho_[S64]	[K].KGQSEEIQK.[K]	P83731	21.533	21.8693	13.3755
[R].SGSSSPDSEITELKFPSINHD.[-]_P17812_1xPhospho_[S/T]	[R].SGSSSPDSEITELKFPSINHD.[-]	P17812	20.1817	21.3324	13.3755
[R].FHINWEDNTEKLEDAESSNPNLQSLLSTDALPSASK.[G]_Q9Y294_1xPhospho_[S]	[R].FHINWEDNTEKLEDAESSNPNLQSLLSTDALPSASK.[G]	Q9Y294	18.8092	20.2949	13.3755
[K].GPRTPSPPPPIPEDIALGK.[K]_A0A7I2V4I5_2xPhospho_[T263_S265]	[K].GPRTPSPPPPIPEDIALGK.[K]	A0A7I2V4I5	20.1991	20.5254	13.3755
[R].KAPPPPISPTQLSDVSSPR.[S]_Q9P0K7_1xPhospho_[S/T]	[R].KAPPPPISPTQLSDVSSPR.[S]	Q9P0K7	20.5816	19.858	13.3755
[R].LQQQHSEQPPLQPSPVMTRR.[G]_J3KN66_1xPhospho_[S143]	[R].LQQQHSEQPPLQPSPVMTRR.[G]	J3KN66	23.6793	23.5558	13.3755
[K].KAEENAEGGESALGPDGEPIDESSQMSDLPVK.[V]_P51531_1xPhospho_[S]	[K].KAEENAEGGESALGPDGEPIDESSQMSDLPVK.[V]	P51531	19.6435	20.2752	13.3755
[K].GVDFESSEDDDDDPFMNTSSLR.[R]_P49959_1xPhospho_[S]	[K].GVDFESSEDDDDDPFMNTSSLR.[R]	P49959	20.2953	20.2926	13.3755
[R].STVLTPMFVETQASQGTLQTR.[T]_P78527_1xPhospho_[S2612]	[R].STVLTPMFVETQASQGTLQTR.[T]	P78527	19.3585	20.1142	13.3755
[K].KVASGVLSPPPAAPPPSSSSVPEAGGPPIKK.[Q]_Q8IXM2_1xPhospho_[S]	[K].KVASGVLSPPPAAPPPSSSSVPEAGGPPIKK.[Q]	Q8IXM2	21.3054	22.8726	13.3755
[R].KRESESESDETPPAAPQLIK.[K]_O60832_3xPhospho_[S453_S455_S/T]	[R].KRESESESDETPPAAPQLIK.[K]	O60832	23.297	23.9661	13.3755
[K].DFYLATSPPDSFLDDHHLTRPHPER.[V]_Q13131_1xPhospho_[S356]	[K].DFYLATSPPDSFLDDHHLTRPHPER.[V]	Q13131	19.5773	21.3594	13.3755
[K].AKSESLELPQAAPPQIYHEK.[Q]_Q15040_1xPhospho_[S]	[K].AKSESLELPQAAPPQIYHEK.[Q]	Q15040	19.4709	21.4317	13.3755
[R].QLPALDGSLMGPESPPAQEEEAPVSPHKKPAPQK.[R]_A0A494C108_2xPhospho_[S634_S645]	[R].QLPALDGSLMGPESPPAQEEEAPVSPHKKPAPQK.[R]	A0A494C108	21.8986	21.3015	13.3755
[R].RPAPAVSPGSWKPGPPGSPRPWK.[S]_Q96JM3_2xPhospho_[S311_S319]	[R].RPAPAVSPGSWKPGPPGSPRPWK.[S]	Q96JM3	21.1848	22.4509	13.3755
[R].KALDSNSLENDDLSAPGREPGHFNPESR.[E]_Q32MZ4_1xPhospho_[S]	[R].KALDSNSLENDDLSAPGREPGHFNPESR.[E]	Q32MZ4	21.4512	21.5255	13.3755
[K].EVEDKESEGEEEDEDEDLSK.[Y]_O95218_1xPhospho_[S153]	[K].EVEDKESEGEEEDEDEDLSK.[Y]	O95218	21.7562	21.179	13.3755
[K].EKQSSEEEEKETR.[G]_Q92504_1xPhospho_[S]	[K].EKQSSEEEEKETR.[G]	Q92504	21.7035	25.0017	13.3755
[R].SSEPVREDSSGMHHENQTYPPYSPQAQPQPIHR.[I]_G5E9E7_1xPhospho_[S/Y/T]	[R].SSEPVREDSSGMHHENQTYPPYSPQAQPQPIHR.[I]	G5E9E7	21.3149	21.8767	13.3755
[K].RSRPTSEGSDIESTEPQK.[Q]_Q4G0J3_2xPhospho_[S258_S]	[K].RSRPTSEGSDIESTEPQK.[Q]	Q4G0J3	21.325	21.3358	13.3755
[K].DIQRPDSEHGLSPDSENFDWK.[A]_P25054_2xPhospho_[S2088_S2093]	[K].DIQRPDSEHGLSPDSENFDWK.[A]	P25054	21.9099	21.1314	13.3755
[R].KQSLPATSIPTPASFK.[F]_P49792_1xPhospho_[S1509]	[R].KQSLPATSIPTPASFK.[F]	P49792	22.3089	22.4719	13.3755
[R].TPPEPRPSPEGDPSPPPPPMSALVPDTPPDTPPAMK.[N]_Q3KQU3_1xPhospho_[S/T]	[R].TPPEPRPSPEGDPSPPPPPMSALVPDTPPDTPPAMK.[N]	Q3KQU3	22.9846	24.0532	13.3755
[R].VAHEDPMYDIIRDNK.[R]_Q8TA86_1xPhospho_[Y142]	[R].VAHEDPMYDIIRDNK.[R]	Q8TA86	21.0193	23.5756	13.3755
[R].GLKGAGGSPVGVEEGLVNVGTGQK.[L]_Q7Z5J4_1xPhospho_[S1374]	[R].GLKGAGGSPVGVEEGLVNVGTGQK.[L]	Q7Z5J4	22.1989	21.3361	13.3755
[R].ASQGLLSSIENSESDSSEAKEEGSR.[K]_Q5UIP0_1xPhospho_[S]	[R].ASQGLLSSIENSESDSSEAKEEGSR.[K]	Q5UIP0	19.962	21.8891	13.3755
[R].QISQDVKLEPDILLR.[A]_Q01433_1xPhospho_[S168]	[R].QISQDVKLEPDILLR.[A]	Q01433	23.6601	22.9755	13.3755
[R].SGNSDSIER.[D]_Q7Z2E3_1xPhospho_[S132]	[R].SGNSDSIER.[D]	Q7Z2E3	22.531	22.0639	13.3755
[R].EMLETGPEAERLEQLESGEEELVLAEYESDEEKK.[V]_Q96FC9_1xPhospho_[S204]	[R].EMLETGPEAERLEQLESGEEELVLAEYESDEEKK.[V]	Q96FC9	21.5452	22.9285	13.3755
[K].VAQRSPVDSGTILREPTTK.[S]_P49454_1xPhospho_[S3054]	[K].VAQRSPVDSGTILREPTTK.[S]	P49454	23.2839	22.188	13.3755
[K].REPGSGTESDTSPDFHNQENEPSQEDPEDLDGSVQGVKPQK.[A]_Q9HAF1_1xPhospho_[T/S]	[K].REPGSGTESDTSPDFHNQENEPSQEDPEDLDGSVQGVKPQK.[A]	Q9HAF1	21.5822	22.8552	13.3755
[R].ASREESWESGR.[S]_Q9NQ29_1xPhospho_[S336]	[R].ASREESWESGR.[S]	Q9NQ29	21.6967	23.2097	13.3755
[K].NRPDYVSEEEEDDEDFETAVKK.[L]_P49792_1xPhospho_[S2668]	[K].NRPDYVSEEEEDDEDFETAVKK.[L]	P49792	19.4186	21.3582	13.3755
[K].KVTKNEEPSEEEIDAPKPK.[K]_Q9NR30_1xPhospho_[S121]	[K].KVTKNEEPSEEEIDAPKPK.[K]	Q9NR30	22.1381	21.755	13.3755
[R].KADTTTPTPTAILAPGSPASPPGSLEPK.[A]_A0A0G2JK44_1xPhospho_[S]	[R].KADTTTPTPTAILAPGSPASPPGSLEPK.[A]	A0A0G2JK44	20.0976	21.8026	13.3755
[K].ENPEEKVPEKPPTPKESPHFYR.[K]_Q9HDC5_1xPhospho_[S/T]	[K].ENPEEKVPEKPPTPKESPHFYR.[K]	Q9HDC5	21.9548	21.6694	13.3755
[R].DQMEGSPNSSESFEHIAR.[S]_Q9Y520_1xPhospho_[S]	[R].DQMEGSPNSSESFEHIAR.[S]	Q9Y520	20.9379	21.8719	13.3755
[K].LSVQSNPSPQLR.[S]_O75152_1xPhospho_[S132]	[K].LSVQSNPSPQLR.[S]	O75152	21.3138	21.28	13.3755
[K].KFPASNISVNDATSSEEKSEAK.[G]_Q03468_1xPhospho_[S/T]	[K].KFPASNISVNDATSSEEKSEAK.[G]	Q03468	22.292	22.5452	13.3755
[R].TPFKDEIDEFANSPSEDKEESMEIHATGK.[H]_Q9P2D1_1xPhospho_[S]	[R].TPFKDEIDEFANSPSEDKEESMEIHATGK.[H]	Q9P2D1	21.5815	21.9112	13.3755
[R].KQGGSPDEPDSK.[A]_Q9ULX6_1xPhospho_[S283]	[R].KQGGSPDEPDSK.[A]	Q9ULX6	20.9207	24.7261	13.3755
[R].GNSRPGTPSAEGGSTSSTLR.[A]_P35269_1xPhospho_[T389]	[R].GNSRPGTPSAEGGSTSSTLR.[A]	P35269	21.7983	21.2147	13.3755
[R].ERESSANNSVSPSESLR.[A]_H0YL70_1xPhospho_[S213]	[R].ERESSANNSVSPSESLR.[A]	H0YL70	21.1193	21.5612	13.3755
[R].KGSDDAPYSPTAR.[V]_O75151_1xPhospho_[S/Y]	[R].KGSDDAPYSPTAR.[V]	O75151	22.3529	22.1169	13.3755
[R].AESDPRLDVLHR.[H]_Q5VT06_1xPhospho_[S473]	[R].AESDPRLDVLHR.[H]	Q5VT06	22.4754	21.4734	13.3755
[R].SPTKAPHLQLIEGKK.[N]_O43491_1xPhospho_[T/S]	[R].SPTKAPHLQLIEGKK.[N]	O43491	22.0717	24.5985	13.3755
[K].EEATYGVWAERDSDDERPSFGGKR.[A]_Q9UBB9_1xPhospho_[S59]	[K].EEATYGVWAERDSDDERPSFGGKR.[A]	Q9UBB9	20.647	20.4489	13.3755
[K].VVNANQNASPNVPGKR.[G]_Q8IWI9_1xPhospho_[S607]	[K].VVNANQNASPNVPGKR.[G]	Q8IWI9	22.1336	22.2572	13.3755
[K].INPDNYGMDLNSDDSTDDEAHPR.[K]_Q9NQS7_2xPhospho_[S831_T832]	[K].INPDNYGMDLNSDDSTDDEAHPR.[K]	Q9NQS7	19.0639	19.5793	13.3755
[K].QGSPDQVSPVSEMTSTSLYQDKQEGK.[S]_P46821_2xPhospho_[S/T]	[K].QGSPDQVSPVSEMTSTSLYQDKQEGK.[S]	P46821	20.5794	20.6584	13.3755
[R].KPSPEPEGEVGPPK.[I]_Q7Z5L9_1xPhospho_[S360]	[R].KPSPEPEGEVGPPK.[I]	Q7Z5L9	20.8814	20.6664	13.3755
[K].IKNENTEGSPQEDGVELEGLKQR.[L]_P11388_1xPhospho_[S/T]	[K].IKNENTEGSPQEDGVELEGLKQR.[L]	P11388	22.8867	24.601	13.3755
[R].SKKGGEFDEFVNDDTDDDLPISK.[K]_Q6PD62_1xPhospho_[T925]	[R].SKKGGEFDEFVNDDTDDDLPISK.[K]	Q6PD62	22.2034	23.7863	13.3755

## Sheet: MEK1_Cluster 3
Modification	Sequence	Accession	Ctrl	MEK1	Trametinib
[R].TKSPKPAESPQSATK.[Q]_Q5VUA4_1xPhospho_[S/T]	[R].TKSPKPAESPQSATK.[Q]	Q5VUA4	24.3202	21.9142	13.3755
[R].SQSPHYFR.[S]_Q9UKJ3_2xPhospho_[S1033_S1035]	[R].SQSPHYFR.[S]	Q9UKJ3	23.3126	20.477	13.3755
[K].MALPPQEDATASPPR.[Q]_Q9UQ35_1xPhospho_[S/T]	[K].MALPPQEDATASPPR.[Q]	Q9UQ35	22.7051	20.3285	13.3755
[R].DYDEEEQGYDSEKEK.[K]_Q05519_1xPhospho_[S434]	[R].DYDEEEQGYDSEKEK.[K]	Q05519	22.1089	20.2365	13.3755
[R].AAAAGLGHPASPGGSEDGPPGSEEEDAAR.[E]_Q99856_2xPhospho_[S81_S]	[R].AAAAGLGHPASPGGSEDGPPGSEEEDAAR.[E]	Q99856	22.2618	20.0476	13.3755
[K].GGNLPPVSPNDSGAK.[I]_Q9UK61_1xPhospho_[S1103]	[K].GGNLPPVSPNDSGAK.[I]	Q9UK61	23.5387	20.308	13.3755
[K].EADDDEEVDDNIPEMPSPK.[K]_A0A7I2V490_1xPhospho_[S714]	[K].EADDDEEVDDNIPEMPSPK.[K]	A0A7I2V490	23.0219	19.5467	13.3755
[K].SSSHLSPSEEVR.[C]_A0A2R8YH03_1xPhospho_[S1387]	[K].SSSHLSPSEEVR.[C]	A0A2R8YH03	23.8996	22.1549	13.3755
[K].KALEISPR.[S]_Q8IY92_1xPhospho_[S1185]	[K].KALEISPR.[S]	Q8IY92	20.7019	19.8726	13.3755
[R].TLTRTSQETADVK.[A]_Q8N1F7_1xPhospho_[T/S]	[R].TLTRTSQETADVK.[A]	Q8N1F7	21.1458	19.1492	13.3755
[R].SGRSPTGNTPPVIDSVSEK.[A]_P25054_1xPhospho_[S]	[R].SGRSPTGNTPPVIDSVSEK.[A]	P25054	21.6193	20.2087	13.3755
[R].LHSSNPNLSTLDFGEEKNYSDGSETSSEFSK.[M]_Q9H4L5_1xPhospho_[S]	[R].LHSSNPNLSTLDFGEEKNYSDGSETSSEFSK.[M]	Q9H4L5	21.5261	19.8757	13.3755
[R].DRAPKPPTDGSTSPTSTPSEDQEALGK.[K]_Q8NHM5_1xPhospho_[S/T]	[R].DRAPKPPTDGSTSPTSTPSEDQEALGK.[K]	Q8NHM5	22.3102	20.7844	13.3755
[R].GHSAQIAKPIRPGQHPAASPTHPSAIR.[G]_P33176_1xPhospho_[S/T]	[R].GHSAQIAKPIRPGQHPAASPTHPSAIR.[G]	P33176	20.5197	19.0289	13.3755
[K].RKSEQEFSFDTPADR.[S]_Q99590_1xPhospho_[S1127]	[K].RKSEQEFSFDTPADR.[S]	Q99590	21.0807	18.7626	13.3755
[R].RKPMLPALTINPTIAEGPSPTSEGASEANLVDLQKK.[L]_A0A1B0GUL7_1xPhospho_[T/S]	[R].RKPMLPALTINPTIAEGPSPTSEGASEANLVDLQKK.[L]	A0A1B0GUL7	23.9842	21.6728	13.3755
[K].GYSSPEPDIQDSSGSEAQSVKPSTR.[R]_Q9BZF1_2xPhospho_[S]	[K].GYSSPEPDIQDSSGSEAQSVKPSTR.[R]	Q9BZF1	21.5893	20.3907	13.3755
[R].SEDESETEDEEEKSQEDQEQK.[R]_A0A499FHX9_2xPhospho_[S/T]	[R].SEDESETEDEEEKSQEDQEQK.[R]	A0A499FHX9	20.775	19.7655	13.3755
[K].IVSGSPISTPSPSPLPR.[T]_Q9ULM3_1xPhospho_[S]	[K].IVSGSPISTPSPSPLPR.[T]	Q9ULM3	23.1809	20.6933	13.3755
[R].SPTKSSLDYR.[R]_Q96PK6_1xPhospho_[S/T]	[R].SPTKSSLDYR.[R]	Q96PK6	21.8057	20.654	13.3755
[R].REEQTDTSDGESVTHHIR.[R]_P36915_2xPhospho_[T48_S/T]	[R].REEQTDTSDGESVTHHIR.[R]	P36915	21.6789	20.1666	13.3755
[K].AAIPPPVYEEQDRPRSPTGPSNSFLANMGGTVAHK.[I]_Q96I25_1xPhospho_[Y/T/S]	[K].AAIPPPVYEEQDRPRSPTGPSNSFLANMGGTVAHK.[I]	Q96I25	21.7141	20.5621	13.3755
[K].QSETVDQNSDSDEMLAILK.[E]_P46100_1xPhospho_[T724]	[K].QSETVDQNSDSDEMLAILK.[E]	P46100	21.1692	18.6171	13.3755
[K].LGNSGASPSSAGK.[-]_Q8IWI9_1xPhospho_[S]	[K].LGNSGASPSSAGK.[-]	Q8IWI9	22.6251	17.5925	13.3755
[R].IEDVTPIPSDSTR.[R]_P62263_1xPhospho_[S/T]	[R].IEDVTPIPSDSTR.[R]	P62263	23.3659	21.9761	13.3755
[K].EKGSFSDTGLGDGK.[M]_Q9Y2W1_1xPhospho_[S379]	[K].EKGSFSDTGLGDGK.[M]	Q9Y2W1	23.4141	21.9558	13.3755
[K].EVEDKESEGEEEDEDEDLSKYK.[L]_O95218_1xPhospho_[S153]	[K].EVEDKESEGEEEDEDEDLSKYK.[L]	O95218	21.5797	19.8907	13.3755
[R].DLEPGEVPSDSDEDGEHK.[S]_Q96T58_1xPhospho_[S1380]	[R].DLEPGEVPSDSDEDGEHK.[S]	Q96T58	21.1413	19.8237	13.3755
[R].DKKSPLIESTANMDNNQSQK.[T]_O14974_1xPhospho_[S/T]	[R].DKKSPLIESTANMDNNQSQK.[T]	O14974	23.4171	21.5594	13.3755
[R].RSSQPSPTAVPASDSPPTK.[Q]_Q3KQU3_3xPhospho_[S113_S116_S123]	[R].RSSQPSPTAVPASDSPPTK.[Q]	Q3KQU3	20.9685	19.6969	13.3755
[R].TPSYSPTQR.[S]_Q03164_1xPhospho_[S2151]	[R].TPSYSPTQR.[S]	Q03164	22.2921	20.8937	13.3755
[R].KADGEDAGAESNEEAPGEPSAGSSEEAPGEPSAGSSEEAPGER.[S]_Q8N8A6_1xPhospho_[S]	[R].KADGEDAGAESNEEAPGEPSAGSSEEAPGEPSAGSSEEAPGER.[S]	Q8N8A6	22.0823	20.7141	13.3755
[R].QRSPIALPVKQEPPQIDAVK.[R]_A0A7P0Z4K1_1xPhospho_[S211]	[R].QRSPIALPVKQEPPQIDAVK.[R]	A0A7P0Z4K1	21.9477	20.7516	13.3755
[K].KVEAPETNIDKTPK.[K]_O75152_1xPhospho_[T321]	[K].KVEAPETNIDKTPK.[K]	O75152	22.4839	20.5836	13.3755
[R].LGAGGGSPEKSPSAQELKEQGNR.[L]_Q9UNE7_1xPhospho_[S]	[R].LGAGGGSPEKSPSAQELKEQGNR.[L]	Q9UNE7	25.597	19.8734	13.3755
[K].RTSLSAEDAEVTK.[A]_Q9P2D1_1xPhospho_[S/T]	[K].RTSLSAEDAEVTK.[A]	Q9P2D1	21.1925	20.1604	13.3755
[R].ARLGEASDSELADADK.[A]_Q5SW79_1xPhospho_[S1112]	[R].ARLGEASDSELADADK.[A]	Q5SW79	21.818	20.6457	13.3755
[R].VRGGAPDPSPGATATPGAPAQPSSPDARR.[N]_O95365_1xPhospho_[S]	[R].VRGGAPDPSPGATATPGAPAQPSSPDARR.[N]	O95365	22.9021	21.6034	13.3755
[R].TTSSSDLTTSSSSSGPR.[V]_Q5QP82_1xPhospho_[S/T]	[R].TTSSSDLTTSSSSSGPR.[V]	Q5QP82	24.2796	22.9803	13.3755
[R].SLTRSPPAIR.[R]_Q9UQ35_1xPhospho_[S/T]	[R].SLTRSPPAIR.[R]	Q9UQ35	22.2391	18.9883	13.3755
[R].IKTEPSSPLSDPSDIIR.[V]_Q9ULJ3_2xPhospho_[S434_S435]	[R].IKTEPSSPLSDPSDIIR.[V]	Q9ULJ3	20.4436	16.9531	13.3755
[R].LDSDQQHNLQEHSTTSV.[-]_Q5VWQ0_1xPhospho_[S801]	[R].LDSDQQHNLQEHSTTSV.[-]	Q5VWQ0	22.4783	21.085	13.3755
[K].VPDEEENEESDNEKETEK.[S]_P11388_1xPhospho_[S1106]	[K].VPDEEENEESDNEKETEK.[S]	P11388	21.6506	20.135	13.3755
[K].YSPTSPTYSPTSPK.[YG]_A0A6Q8PGB0_1xPhospho_[S/T]_1xPhospho_[S/T]	[K].YSPTSPTYSPTSPK.[YG]	A0A6Q8PGB0	22.2471	21.1186	13.3755
[R].SPHQLLSPSSFSPSATPSQK.[Y]_Q14181_1xPhospho_[S]	[R].SPHQLLSPSSFSPSATPSQK.[Y]	Q14181	21.658	19.9775	13.3755
[R].YMAENPTAGVVQEEEEDNLEYDSDGNPIAPTKK.[I]_Q86XP3_1xPhospho_[T/Y/S]	[R].YMAENPTAGVVQEEEEDNLEYDSDGNPIAPTKK.[I]	Q86XP3	20.8988	19.6096	13.3755
[K].SAGNIPLSPLAR.[T]_O15021_1xPhospho_[S1370]	[K].SAGNIPLSPLAR.[T]	O15021	22.7781	20.9836	13.3755
[R].RVTQHESDNENEIQIQNK.[L]_Q5VZL5_1xPhospho_[S/T]	[R].RVTQHESDNENEIQIQNK.[L]	Q5VZL5	24.0007	22.5438	13.3755
[K].RRTSTPVIMEGVQEETDTR.[D]_Q8NFC6_1xPhospho_[T/S]	[K].RRTSTPVIMEGVQEETDTR.[D]	Q8NFC6	22.0239	20.1588	13.3755
[K].HNMSGGEFQGKR.[E]_Q15648_1xPhospho_[S1347]	[K].HNMSGGEFQGKR.[E]	Q15648	24.3188	22.1274	13.3755
[R].SSIHNFMTHPEFR.[I]_P20020_1xPhospho_[S]	[R].SSIHNFMTHPEFR.[I]	P20020	19.7601	18.9963	13.3755
[R].SEDGYHSDGDYGEHDYR.[H]_P52756_1xPhospho_[S/Y]	[R].SEDGYHSDGDYGEHDYR.[H]	P52756	22.6025	19.2805	13.3755
[R].FTIDSDAVSASSPEKESQQPPGGGDTDR.[W]_Q13009_1xPhospho_[S]	[R].FTIDSDAVSASSPEKESQQPPGGGDTDR.[W]	Q13009	21.2751	20.2366	13.3755
[K].AGVVNGTGAPGQSPGAGR.[A]_Q13330_1xPhospho_[S386]	[K].AGVVNGTGAPGQSPGAGR.[A]	Q13330	22.828	21.3009	13.3755
[R].TSSLTQFPPSQSEER.[S]_Q9H6Z4_1xPhospho_[S/T]	[R].TSSLTQFPPSQSEER.[S]	Q9H6Z4	20.7623	19.2282	13.3755
[R].GPVSGTEPEPVYSMEAADYR.[E]_Q14247_1xPhospho_[S/Y]	[R].GPVSGTEPEPVYSMEAADYR.[E]	Q14247	22.6087	21.3605	13.3755
[K].SPQLSLSPRPASPK.[A]_A0A669KBH9_1xPhospho_[S299]	[K].SPQLSLSPRPASPK.[A]	A0A669KBH9	23.1552	20.5845	13.3755
[K].AVKRPNEDSDEDEEKGAVVPPVHDIYR.[A]_E9PLP8_1xPhospho_[S723]	[K].AVKRPNEDSDEDEEKGAVVPPVHDIYR.[A]	E9PLP8	20.9603	19.8904	13.3755
[K].LSSEDEEEDEAEDDQSEASGK.[K]_Q8NEJ9_1xPhospho_[S]	[K].LSSEDEEEDEAEDDQSEASGK.[K]	Q8NEJ9	22.1459	20.5126	13.3755
[R].LSSAHSMSDLSGSHMSSEK.[L]_Q7L804_1xPhospho_[S]	[R].LSSAHSMSDLSGSHMSSEK.[L]	Q7L804	22.7272	20.7952	13.3755
[R].EKLQSFDSPER.[K]_P78332_1xPhospho_[S1025]	[R].EKLQSFDSPER.[K]	P78332	21.6997	18.7519	13.3755
[K].AAATPESQEPQAK.[G]_P49006_1xPhospho_[T148]	[K].AAATPESQEPQAK.[G]	P49006	23.216	21.9312	13.3755
[R].GNIETTSEDGQVFSPK.[K]_A0A7I2V4I5_1xPhospho_[S]	[R].GNIETTSEDGQVFSPK.[K]	A0A7I2V4I5	23.9913	22.2043	13.3755
[K].ISYIPDEEVSSPSPPQR.[A]_F8W930_1xPhospho_[S]	[K].ISYIPDEEVSSPSPPQR.[A]	F8W930	21.814	20.7163	13.3755
[R].SPSLNLLQNK.[S]_O43353_1xPhospho_[S531]	[R].SPSLNLLQNK.[S]	O43353	22.0989	19.7256	13.3755
[R].IMEETSGMEEEEEEESIAAVPGR.[R]_Q9UIF9_1xPhospho_[S/T]	[R].IMEETSGMEEEEEEESIAAVPGR.[R]	Q9UIF9	20.9516	18.6112	13.3755
[K].TPKDSPGIPPSANAHQLFR.[G]_P51812_1xPhospho_[T/S]	[K].TPKDSPGIPPSANAHQLFR.[G]	P51812	24.0549	21.0591	13.3755
[R].ALEEGDGSVSGSSPR.[S]_Q8N3X1_1xPhospho_[S]	[R].ALEEGDGSVSGSSPR.[S]	Q8N3X1	21.8873	20.7598	13.3755
[R].QPLSEASNQQPLSGGEEK.[S]_Q9NQW6_1xPhospho_[S54]	[R].QPLSEASNQQPLSGGEEK.[S]	Q9NQW6	22.7462	20.3842	13.3755
[R].SQPPGEDSDTDVDDDSRPPGRPAEVHLER.[A]_Q14676_1xPhospho_[S/T]	[R].SQPPGEDSDTDVDDDSRPPGRPAEVHLER.[A]	Q14676	21.5803	20.6413	13.3755
[K].ELDQDMVTEDEDDPGSHK.[R]_Q9NRL2_1xPhospho_[T731]	[K].ELDQDMVTEDEDDPGSHK.[R]	Q9NRL2	21.2996	20.0915	13.3755
[R].NISSDDSEDGLDDSNPLLPQSGDPLIQVK.[E]_Q9ULG1_2xPhospho_[S]	[R].NISSDDSEDGLDDSNPLLPQSGDPLIQVK.[E]	Q9ULG1	21.0379	17.1095	13.3755
[R].TISPPTLGTLR.[S]_Q9UQ84_1xPhospho_[S598]	[R].TISPPTLGTLR.[S]	Q9UQ84	21.0778	18.4744	13.3755
[R].GNLLHFPSSQGEEEKEKLEGDHTIR.[Q]_Q12888_1xPhospho_[S]	[R].GNLLHFPSSQGEEEKEKLEGDHTIR.[Q]	Q12888	21.6529	19.7728	13.3755
[K].SFNYSPNSSTSEVSSTSASK.[A]_Q5VT52_1xPhospho_[S/Y]	[K].SFNYSPNSSTSEVSSTSASK.[A]	Q5VT52	23.1279	20.5644	13.3755
[R].LVREDENDASDDEDDDEKR.[R]_Q9Y5B6_1xPhospho_[S262]	[R].LVREDENDASDDEDDDEKR.[R]	Q9Y5B6	24.0051	20.9444	13.3755
[R].RDSPLQGSGQQNSQAGQR.[N]_E7EN19_1xPhospho_[S608]	[R].RDSPLQGSGQQNSQAGQR.[N]	E7EN19	22.3494	21.3208	13.3755
[R].RKASPEPEGEAAGK.[M]_Q8IU81_1xPhospho_[S384]	[R].RKASPEPEGEAAGK.[M]	Q8IU81	22.1435	19.846	13.3755
[R].KPVTVSPTTPTSPTEGEAS.[-]_Q9Y6G9_2xPhospho_[T/S]	[R].KPVTVSPTTPTSPTEGEAS.[-]	Q9Y6G9	22.4778	19.8994	13.3755
[K].ESDTKNEVNGTSEDIKSEGDTQSN.[-]_O95232_1xPhospho_[S/T]	[K].ESDTKNEVNGTSEDIKSEGDTQSN.[-]	O95232	22.7124	21.2233	13.3755
[K].DYGNSPLHR.[F]_P26599_1xPhospho_[S433]	[K].DYGNSPLHR.[F]	P26599	21.356	19.5629	13.3755
[K].LLHSPMTK.[I]_Q9NVN8_1xPhospho_[S465]	[K].LLHSPMTK.[I]	Q9NVN8	21.8702	20.786	13.3755
[K].SPDEATAADQESEDDLSASR.[T]_C9JME2_1xPhospho_[S/T]	[K].SPDEATAADQESEDDLSASR.[T]	C9JME2	22.1684	20.3843	13.3755
[R].AEEGKSPFRESSGDGMK.[M]_O15014_1xPhospho_[S758]	[R].AEEGKSPFRESSGDGMK.[M]	O15014	21.4532	19.8685	13.3755
[K].KAQEAEAQSEDDDEDTEEEQGEEKEK.[G]_Q5C9Z4_2xPhospho_[S280_T287]	[K].KAQEAEAQSEDDDEDTEEEQGEEKEK.[G]	Q5C9Z4	23.553	21.732	13.3755
[K].DLDTSDRKEDVLSTSK.[D]_P54132_1xPhospho_[T/S]	[K].DLDTSDRKEDVLSTSK.[D]	P54132	22.1889	21.149	13.3755
[R].MREDYDSVEQDGDEPGPQR.[S]_Q9Y5S9_1xPhospho_[S/Y]	[R].MREDYDSVEQDGDEPGPQR.[S]	Q9Y5S9	22.7302	19.9619	13.3755
[R].TPSRTAPGALTAKPPLAPKPGTTVASGVTAR.[S]_Q4KMP7_1xPhospho_[T/S]	[R].TPSRTAPGALTAKPPLAPKPGTTVASGVTAR.[S]	Q4KMP7	22.0864	19.5246	13.3755
[K].QHYLSSEDEPDDNPDVLDSR.[I]_Q8NFC6_1xPhospho_[S]	[K].QHYLSSEDEPDDNPDVLDSR.[I]	Q8NFC6	21.6799	19.877	13.3755
[R].AVLSDSPQLSEGK.[E]_Q7Z4H7_1xPhospho_[S552]	[R].AVLSDSPQLSEGK.[E]	Q7Z4H7	22.4142	21.23	13.3755
[R].SLSPLGGRDDSPVSHR.[A]_Q14004_1xPhospho_[S317]	[R].SLSPLGGRDDSPVSHR.[A]	Q14004	19.7388	18.2935	13.3755
[R].DVEDMELSDVEDDGSK.[I]_Q5VT52_1xPhospho_[S374]	[R].DVEDMELSDVEDDGSK.[I]	Q5VT52	20.485	18.5542	13.3755
[R].LAEAPSPAPTPSPTPVEDLGPQTSTSPGRLSPDFAEELR.[S]_A0A669KB89_1xPhospho_[T/S]	[R].LAEAPSPAPTPSPTPVEDLGPQTSTSPGRLSPDFAEELR.[S]	A0A669KB89	20.4219	19.342	13.3755
[R].DQHHLGSPSRLSVGEQPDVTHDPYEFLQSPEPAASAK.[T]_Q9H8M2_3xPhospho_[S568_S571_S588]	[R].DQHHLGSPSRLSVGEQPDVTHDPYEFLQSPEPAASAK.[T]	Q9H8M2	20.9038	19.6058	13.3755
[K].KTAHNSEADLEESFNEHELEPSSPKSK.[K]_Q8IWS0_1xPhospho_[S155]	[K].KTAHNSEADLEESFNEHELEPSSPKSK.[K]	Q8IWS0	21.0823	19.304	13.3755
[R].ALPTSKPEGSLHSSPVGPSSSK.[G]_Q9UPT8_1xPhospho_[S]	[R].ALPTSKPEGSLHSSPVGPSSSK.[G]	Q9UPT8	23.8473	21.1594	13.3755
[R].ASVSPMDEPVPDSESPIEK.[V]_P46821_2xPhospho_[S1378_S1387]	[R].ASVSPMDEPVPDSESPIEK.[V]	P46821	21.9705	20.3359	13.3755
[K].YTFDFSEEEDDDADDDDDDNNDLEELK.[V]_Q02880_1xPhospho_[S/T/Y]	[K].YTFDFSEEEDDDADDDDDDNNDLEELK.[V]	Q02880	19.2766	17.5773	13.3755
[K].RSSPAAFINPPIGTVTPALK.[L]_F6VRR5_1xPhospho_[S]	[K].RSSPAAFINPPIGTVTPALK.[L]	F6VRR5	20.2273	18.6229	13.3755
[R].SKESVPEFPLSPPK.[K]_P16949_1xPhospho_[S38]	[R].SKESVPEFPLSPPK.[K]	P16949	24.4418	21.2471	13.3755
[K].SDLRKSPVFSDEDSDLDFDISK.[L]_O00566_2xPhospho_[S163_S167]	[K].SDLRKSPVFSDEDSDLDFDISK.[L]	O00566	19.999	19.1036	13.3755
[K].LCDFGSASHVADNDITPYLVSR.[F]_Q13523_1xPhospho_[Y849]	[K].LCDFGSASHVADNDITPYLVSR.[F]	Q13523	22.8263	18.9953	13.3755
[R].RSPVSTRPLPSASQK.[A]_Q8ND56_1xPhospho_[S216]	[R].RSPVSTRPLPSASQK.[A]	Q8ND56	24.671	21.5698	13.3755
[R].SQTPPGVATPPIPK.[I]_Q15648_2xPhospho_[T1051_T1057]	[R].SQTPPGVATPPIPK.[I]	Q15648	24.3628	21.6264	13.3755
[K].QAAPRPAAPAAHSAHSASVSPVESR.[G]_Q12872_1xPhospho_[S893]	[K].QAAPRPAAPAAHSAHSASVSPVESR.[G]	Q12872	21.1852	19.1175	13.3755
[R].ENPPVEDSSDEDDKR.[N]_Q8TCJ2_2xPhospho_[S498_S499]	[R].ENPPVEDSSDEDDKR.[N]	Q8TCJ2	22.7133	20.9318	13.3755
[R].KASSDMSASAGYEEISDPDMEEKPSLPPRK.[E]_A1X283_1xPhospho_[S]	[R].KASSDMSASAGYEEISDPDMEEKPSLPPRK.[E]	A1X283	21.2998	19.8888	13.3755
[K].SSSGLGSSGSLSQK.[T]_Q15648_1xPhospho_[S1251]	[K].SSSGLGSSGSLSQK.[T]	Q15648	21.8994	19.4637	13.3755
[R].SSGSSSSGLGTVSNSPASQR.[T]_Q9UPP1_1xPhospho_[S]	[R].SSGSSSSGLGTVSNSPASQR.[T]	Q9UPP1	22.0558	20.1671	13.3755
[R].DGSGTPSRHSLSGSSPGMK.[D]_Q9UQ35_3xPhospho_[S1458_S1460_S]	[R].DGSGTPSRHSLSGSSPGMK.[D]	Q9UQ35	23.0442	20.7764	13.3755
[K].AFGGEEVILKGSPEEK.[V]_Q5VUA4_1xPhospho_[S1420]	[K].AFGGEEVILKGSPEEK.[V]	Q5VUA4	23.6523	19.4106	13.3755
[R].ATSPSSSVSGDFDDGHHSVSTPGPSR.[K]_Q86U86_2xPhospho_[S]	[R].ATSPSSSVSGDFDDGHHSVSTPGPSR.[K]	Q86U86	22.4487	20.95	13.3755
[R].KSKSPIPGQGYLGTERPSSVSSVHSEGDYHR.[Q]_O75376_1xPhospho_[S]	[R].KSKSPIPGQGYLGTERPSSVSSVHSEGDYHR.[Q]	O75376	22.799	21.1505	13.3755
[R].GLVAAYSGDSDNEEELVERLESEEEKLADWK.[K]_P52756_1xPhospho_[S]	[R].GLVAAYSGDSDNEEELVERLESEEEKLADWK.[K]	P52756	21.4313	15.5984	13.3755
[R].DSFDDRGPSLNPVLDYDHGSRSQESGYYDR.[M]_A8MXP9_1xPhospho_[S]	[R].DSFDDRGPSLNPVLDYDHGSRSQESGYYDR.[M]	A8MXP9	20.1786	18.1761	13.3755
[R].SQESGYYDRMDYEDDRLR.[D]_A8MXP9_1xPhospho_[S]	[R].SQESGYYDRMDYEDDRLR.[D]	A8MXP9	21.1979	19.5546	13.3755
[K].VQTTPKVEEEQDLK.[F]_Q8N3X1_1xPhospho_[T517]	[K].VQTTPKVEEEQDLK.[F]	Q8N3X1	22.6043	20.1179	13.3755
[K].VKNDDSSKEIPGSEGELMPHR.[T]_Q96L73_2xPhospho_[S1492_S1498]	[K].VKNDDSSKEIPGSEGELMPHR.[T]	Q96L73	21.5417	18.5828	13.3755
[R].HASAPSHVQPSDSEK.[N]_O60343_1xPhospho_[S341]	[R].HASAPSHVQPSDSEK.[N]	O60343	22.6964	20.5624	13.3755
[K].GSSPSIRPIQGSQGSSSPVEKEVVEATDSR.[E]_Q92560_1xPhospho_[S]	[K].GSSPSIRPIQGSQGSSSPVEKEVVEATDSR.[E]	Q92560	23.495	20.7587	13.3755
[K].DGDSYDPYDFSDTEEEMPQVHTPK.[T]_A0A499FHX9_1xPhospho_[Y/S]	[K].DGDSYDPYDFSDTEEEMPQVHTPK.[T]	A0A499FHX9	20.9617	19.1341	13.3755
[K].NPEPDSDEHTPVEDEEPKK.[S]_Q8N5F7_1xPhospho_[S/T]	[K].NPEPDSDEHTPVEDEEPKK.[S]	Q8N5F7	22.0626	20.3687	13.3755
[R].SRSPQRPGWSR.[S]_Q9UQ35_1xPhospho_[S536]	[R].SRSPQRPGWSR.[S]	Q9UQ35	22.3628	21.0185	13.3755
[K].SKGDSDISDEEAAQQSK.[K]_A0A7I2V4I5_2xPhospho_[S1014_S1017]	[K].SKGDSDISDEEAAQQSK.[K]	A0A7I2V4I5	23.5148	20.8095	13.3755
[K].GTSDSSSGNVSEGESPPDSQEDSFQGR.[Q]_S5FZ81_1xPhospho_[S]	[K].GTSDSSSGNVSEGESPPDSQEDSFQGR.[Q]	S5FZ81	21.8019	20.7659	13.3755
[K].RKPSTSDDSDSNFEK.[I]_P11388_1xPhospho_[T/S]	[K].RKPSTSDDSDSNFEK.[I]	P11388	21.3	20.0501	13.3755
[R].SPALKSPLQSVVVR.[R]_Q9Y2W1_1xPhospho_[S253]	[R].SPALKSPLQSVVVR.[R]	Q9Y2W1	22.7266	19.2043	13.3755
[K].VQMTSPSSTGSPMFK.[F]_P49790_1xPhospho_[S/T]	[K].VQMTSPSSTGSPMFK.[F]	P49790	23.4568	21.2609	13.3755
[R].RREEGPPPPSPDGASSDAEPEPPSGR.[T]_Q9NTJ3_2xPhospho_[S27_S]	[R].RREEGPPPPSPDGASSDAEPEPPSGR.[T]	Q9NTJ3	23.2675	21.1838	13.3755
[R].QQFHSKPVDSDSDDDPLEAFMAEVEDQAAR.[D]_Q86XP3_1xPhospho_[S]	[R].QQFHSKPVDSDSDDDPLEAFMAEVEDQAAR.[D]	Q86XP3	16.6374	15.5957	13.3755
[R].SAPASPTHPGLMSPR.[S]_P85037_2xPhospho_[S420_S]	[R].SAPASPTHPGLMSPR.[S]	P85037	22.3189	20.316	13.3755
[K].RPESPSEISPIKGSVR.[T]_Q7Z5K2_1xPhospho_[S]	[K].RPESPSEISPIKGSVR.[T]	Q7Z5K2	23.103	21.9477	13.3755
[R].GQGSAKELSPAALEKR.[R]_O75683_2xPhospho_[S133_S138]	[R].GQGSAKELSPAALEKR.[R]	O75683	22.5258	21.1717	13.3755
[R].SISASKASPPGDLQNPKR.[A]_O00273_1xPhospho_[S315]	[R].SISASKASPPGDLQNPKR.[A]	O00273	22.131	20.9893	13.3755
[R].NLFNQELLSPSKR.[S]_Q7Z2Z1_1xPhospho_[S923]	[R].NLFNQELLSPSKR.[S]	Q7Z2Z1	22.3381	20.9472	13.3755
[R].RSSLLSLMTGK.[K]_Q6WKZ4_1xPhospho_[S]	[R].RSSLLSLMTGK.[K]	Q6WKZ4	22.2531	20.2908	13.3755
[R].VNLEESSGVENSPAGARPK.[R]_Q8WVM8_1xPhospho_[S]	[R].VNLEESSGVENSPAGARPK.[R]	Q8WVM8	23.0617	21.8624	13.3755
[R].SFLSEPSSPGRTK.[T]_Q69YN4_1xPhospho_[S]	[R].SFLSEPSSPGRTK.[T]	Q69YN4	22.3733	19.5187	13.3755
[RC].QVSASELHTSGILGPETLR.[D]_P58107_1xPhospho_[S/T]_1xPhospho_[S/T]_1xPhospho_[S/T]_1xPhospho_[S/T]_1xPhospho_[S/T]	[RC].QVSASELHTSGILGPETLR.[D]	P58107	21.0775	17.6527	13.3755
[R].AHSEKDQPPFGDSDDSVEADKSSPGIHLER.[S]_Q14676_1xPhospho_[S]	[R].AHSEKDQPPFGDSDDSVEADKSSPGIHLER.[S]	Q14676	22.2958	20.0621	13.3755
[R].MAPALSGANLTSPR.[V]_Q9UQ35_1xPhospho_[S/T]	[R].MAPALSGANLTSPR.[V]	Q9UQ35	23.1489	19.8503	13.3755
[K].TAPPASPEAR.[K]_Q96JM3_1xPhospho_[S542]	[K].TAPPASPEAR.[K]	Q96JM3	25.1813	21.8365	13.3755
[K].LEPVSPPSPPHTDPELELVPPR.[L]_C9J0Q5_2xPhospho_[S149_S152]	[K].LEPVSPPSPPHTDPELELVPPR.[L]	C9J0Q5	21.4383	15.9158	13.3755
[R].DANSSFFDNSSSPHLLDQLK.[A]_P49454_1xPhospho_[S]	[R].DANSSFFDNSSSPHLLDQLK.[A]	P49454	21.7962	20.5776	13.3755
[R].KQHYLSSEDEPDDNPDVLDSR.[I]_Q8NFC6_2xPhospho_[S2779_S2780]	[R].KQHYLSSEDEPDDNPDVLDSR.[I]	Q8NFC6	24.1927	20.1819	13.3755
[K].NTPSPDVTLGTNPGTEDIQFPIQK.[I]_M0R2Z9_1xPhospho_[T/S]	[K].NTPSPDVTLGTNPGTEDIQFPIQK.[I]	M0R2Z9	22.64	20.014	13.3755
[K-].IDTHPSPSHSSTVK.[VD]_Q8NI27_1xPhospho_[S1417]	[K-].IDTHPSPSHSSTVK.[VD]	Q8NI27	24.5141	21.1902	13.3755
[K].SPSHSSSNRPFTPPTSTGGSK.[S]_Q15648_1xPhospho_[T/S]	[K].SPSHSSSNRPFTPPTSTGGSK.[S]	Q15648	23.3327	20.215	13.3755

## Sheet: MEK1_Cluster 4
Modification	Sequence	Accession	Ctrl	MEK1	Trametinib
[R].HSSTGDSADAGPPAAGSAR.[G]_Q6ZU35_1xPhospho_[S874]	[R].HSSTGDSADAGPPAAGSAR.[G]	Q6ZU35	14.4305	21.4094	20.8592
[K].TEMDKSPFNSPSPQDSPR.[L]_A0A286YEX4_1xPhospho_[S361]	[K].TEMDKSPFNSPSPQDSPR.[L]	A0A286YEX4	14.4305	22.5804	21.085
[R].SDESDQQESLHK.[L]_P49770_1xPhospho_[S103]	[R].SDESDQQESLHK.[L]	P49770	14.4305	20.9164	20.7871
[K].RSRPTSEGSDIESTEPQK.[Q]_Q4G0J3_1xPhospho_[S254]	[K].RSRPTSEGSDIESTEPQK.[Q]	Q4G0J3	14.4305	21.8273	21.2269
[K].AAPEASSPPASPLQHLLPGK.[A]_Q96TA1_1xPhospho_[S]	[K].AAPEASSPPASPLQHLLPGK.[A]	Q96TA1	14.4305	20.2456	20.1707
[K].EKAGGEGGSEEEGSDKGAK.[G]_P07197_1xPhospho_[S]	[K].EKAGGEGGSEEEGSDKGAK.[G]	P07197	14.4305	23.6115	23.8198
[K].EKSATRPSPSPERSSTGPEPPAPTPLLAER.[H]_Q9UQ35_3xPhospho_[S/T]	[K].EKSATRPSPSPERSSTGPEPPAPTPLLAER.[H]	Q9UQ35	14.4305	21.2736	20.9041
[K].KPTPIQLNPAPDGSAVNGTSSAETNLEALQK.[K]_Q02750_1xPhospho_[S/T]	[K].KPTPIQLNPAPDGSAVNGTSSAETNLEALQK.[K]	Q02750	14.4305	19.2672	19.7018
[R].NISSDDSEDGLDDSNPLLPQSGDPLIQVK.[E]_Q9ULG1_1xPhospho_[S]	[R].NISSDDSEDGLDDSNPLLPQSGDPLIQVK.[E]	Q9ULG1	14.4305	18.1683	17.9554
[R].RQTEPVSPVLKR.[I]_Q8IYH5_1xPhospho_[S113]	[R].RQTEPVSPVLKR.[I]	Q8IYH5	14.4305	21.7438	21.0522
[R].ASQGLLSSIENSESDSSEAKEEGSRK.[K]_Q5UIP0_2xPhospho_[S]	[R].ASQGLLSSIENSESDSSEAKEEGSRK.[K]	Q5UIP0	14.4305	20.964	21.1567
[K].KPYRIESDEEEDFENVGK.[V]_Q96T23_1xPhospho_[Y/S]	[K].KPYRIESDEEEDFENVGK.[V]	Q96T23	14.4305	21.0088	20.8148
[K].AEAPSSPDVAPAGKEDSPSASGR.[V]_Q9P1Y6_2xPhospho_[S1360_S1371]	[K].AEAPSSPDVAPAGKEDSPSASGR.[V]	Q9P1Y6	14.4305	20.541	20.6126
[K].RISSKSPGHMVILDQTK.[G]_Q9NWH9_2xPhospho_[S551_S553]	[K].RISSKSPGHMVILDQTK.[G]	Q9NWH9	14.4305	21.9495	21.42
[K].NLATSADTPPSTVPGTGK.[S]_Q96Q15_2xPhospho_[T3569_T3573]	[K].NLATSADTPPSTVPGTGK.[S]	Q96Q15	14.4305	19.8847	20.2377
[K].ALQKSPGPQR.[E]_H7C560_1xPhospho_[S419]	[K].ALQKSPGPQR.[E]	H7C560	24.4207	26.6523	26.6014
[R].AIGSTSKPQESPKGKR.[K]_P18887_1xPhospho_[S241]	[R].AIGSTSKPQESPKGKR.[K]	P18887	19.67	22.9403	21.244
[R].YMNSDTTSPELR.[E]_Q96ST3_1xPhospho_[S1112]	[R].YMNSDTTSPELR.[E]	Q96ST3	14.4305	20.6117	20.2888
[K].TGVTSTSDSEEEGDDQEGEK.[K]_O75475_1xPhospho_[S/T]	[K].TGVTSTSDSEEEGDDQEGEK.[K]	O75475	14.4305	20.8593	21.2191
[K].ANASNSPEGNKTK.[G]_Q2TB10_1xPhospho_[S647]	[K].ANASNSPEGNKTK.[G]	Q2TB10	14.4305	22.6624	21.2106
[K].AQSNGSGNGSDSEMDTSSLER.[G]_Q9NRY4_1xPhospho_[S]	[K].AQSNGSGNGSDSEMDTSSLER.[G]	Q9NRY4	14.4305	20.345	20.5878
[K].VVPSFLPVDQGGSLVGR.[N]_Q14126_1xPhospho_[S680]	[K].VVPSFLPVDQGGSLVGR.[N]	Q14126	14.4305	17.7549	20.4008
[R].VSPAHSPPENGLDK.[A]_H0YL70_2xPhospho_[S273_S277]	[R].VSPAHSPPENGLDK.[A]	H0YL70	14.4305	20.2065	21.4698
[R].SPIIHSPK.[R]_O94913_1xPhospho_[S494]	[R].SPIIHSPK.[R]	O94913	14.4305	20.1945	20.3614
[K].GSGREEEKGVVTNGLDLSPADEK.[K]_P07197_1xPhospho_[S837]	[K].GSGREEEKGVVTNGLDLSPADEK.[K]	P07197	14.4305	20.2481	21.253
[K].RVALSDDETKETENMR.[K]_Q15054_1xPhospho_[S307]	[K].RVALSDDETKETENMR.[K]	Q15054	14.4305	21.4277	21.0639
[R].QQSTPQAANSPPNLGAK.[I]_Q9Y4C1_1xPhospho_[S325]	[R].QQSTPQAANSPPNLGAK.[I]	Q9Y4C1	14.4305	21.5532	21.2703
[K].STVKPKPQLSHSSRLSSDLTR.[E]_Q7Z6E9_1xPhospho_[S]	[K].STVKPKPQLSHSSRLSSDLTR.[E]	Q7Z6E9	14.4305	24.3444	24.9955
[K].KLPPPPGSPLGHSPTASPPPTAR.[K]_A0A669KBH9_1xPhospho_[S561]	[K].KLPPPPGSPLGHSPTASPPPTAR.[K]	A0A669KBH9	14.4305	22.4439	22.6894
[K].SHSAPSEVGFSDAR.[H]_Q86V48_1xPhospho_[S905]	[K].SHSAPSEVGFSDAR.[H]	Q86V48	14.4305	21.4509	21.3886
[K].KAASTDLGAGETVVGK.[V]_Q15032_1xPhospho_[S/T]	[K].KAASTDLGAGETVVGK.[V]	Q15032	14.4305	20.6043	21.1696
[K].KVPLPGPGSPEVKR.[A]_Q8WXD9_1xPhospho_[S1257]	[K].KVPLPGPGSPEVKR.[A]	Q8WXD9	14.4305	21.3391	21.8282
[K].LKMSPGR.[S]_Q9UGU0_1xPhospho_[S1019]	[K].LKMSPGR.[S]	Q9UGU0	14.4305	20.3651	21.078
[R].ERDQRPSSPIRHQGR.[N]_A0A7I2V4I5_1xPhospho_[S]	[R].ERDQRPSSPIRHQGR.[N]	A0A7I2V4I5	14.4305	22.9507	22.9885
[K].EANLQQNEEKNHSDSSTSESEVSSVSPLKNK.[H]_Q9NY27_1xPhospho_[S226]	[K].EANLQQNEEKNHSDSSTSESEVSSVSPLKNK.[H]	Q9NY27	14.4305	20.5999	22.0904
[K].AQASPSEENKANK.[N]_Q5T2D3_1xPhospho_[S326]	[K].AQASPSEENKANK.[N]	Q5T2D3	14.4305	23.61	22.7548
[R].GPPASSPAPAPKFSPVTPK.[F]_Q15942_1xPhospho_[S267]	[R].GPPASSPAPAPKFSPVTPK.[F]	Q15942	14.4305	21.0109	20.7558
[K].SSSPLPTVQLHPQSPTAGKK.[H]_O60245_2xPhospho_[S1000_S1011]	[K].SSSPLPTVQLHPQSPTAGKK.[H]	O60245	14.4305	19.6195	20.4135
[R].GSPPRPPPPPPLLGTVSSPSSSPTHLWTGEVSAAPPPAR.[V]_Q6P1L5_1xPhospho_[S136]	[R].GSPPRPPPPPPLLGTVSSPSSSPTHLWTGEVSAAPPPAR.[V]	Q6P1L5	14.4305	20.3827	20.7048
[K].LYINHTPPPLSKSKER.[E]_Q8NI27_1xPhospho_[S1450]	[K].LYINHTPPPLSKSKER.[E]	Q8NI27	14.4305	21.8521	21.2842
[R].SPSPAPAPAPAAAAGPPTRK.[K]_Q9H7N4_1xPhospho_[S]	[R].SPSPAPAPAPAAAAGPPTRK.[K]	Q9H7N4	14.4305	21.33	20.6138
[R].LLEDSDSEDEAAPSPLQPALRPNPTAILDEAPKPK.[R]_Q9BW85_2xPhospho_[S/T]	[R].LLEDSDSEDEAAPSPLQPALRPNPTAILDEAPKPK.[R]	Q9BW85	14.4305	18.1024	22.2878
[R].KSLSDSESDDSK.[S]_Q13185_1xPhospho_[S95]	[R].KSLSDSESDDSK.[S]	Q13185	14.4305	22.4595	21.3374
[K].SADGSAPAGEGEGVTLQR.[N]_Q01650_1xPhospho_[S]	[K].SADGSAPAGEGEGVTLQR.[N]	Q01650	14.4305	21.0971	20.7242
[K].LLSPSNEK.[L]_Q14694_1xPhospho_[S547]	[K].LLSPSNEK.[L]	Q14694	14.4305	22.6071	20.5716
[R].TASGGRTEQGMSR.[S]_Q7L7X3_1xPhospho_[S/T]	[R].TASGGRTEQGMSR.[S]	Q7L7X3	14.4305	23.6984	23.3866
[R].KEYEQELSDDLHVER.[Y]_Q7Z7F7_1xPhospho_[S111]	[R].KEYEQELSDDLHVER.[Y]	Q7Z7F7	14.4305	21.4417	21.5748
[R].HKLTVSDGESGEEKK.[T]_P46100_2xPhospho_[S1348_S1352]	[R].HKLTVSDGESGEEKK.[T]	P46100	14.4305	20.6279	20.4145
[K].VTGTEGSSSTLVDYTSTSSTGGSPVRK.[S]_Q7Z6E9_2xPhospho_[S1273_S1277]	[K].VTGTEGSSSTLVDYTSTSSTGGSPVRK.[S]	Q7Z6E9	14.4305	20.6954	21.0086
[R].ETDKSPTSTEPR.[Q]_Q6IQ19_1xPhospho_[S145]	[R].ETDKSPTSTEPR.[Q]	Q6IQ19	14.4305	21.4616	20.5288
[R].RLSYNTASNK.[T]_P49207_1xPhospho_[S12]	[R].RLSYNTASNK.[T]	P49207	14.4305	21.6898	20.1433
[-].MEEGGRDKAPVQPQQSPAAAPGGTDEKPSGK.[E]_Q13200_1xAcetyl_[N-Term]_1xPhospho_[S16]	[-].MEEGGRDKAPVQPQQSPAAAPGGTDEKPSGK.[E]	Q13200	14.4305	21.7226	21.1216
[R].RPSQGPPAR.[S]_Q9C0C2_1xPhospho_[S1545]	[R].RPSQGPPAR.[S]	Q9C0C2	14.4305	21.8201	22.1762
[R].ERSGGEQAQDWDALPPK.[R]_Q92979_1xPhospho_[S14]	[R].ERSGGEQAQDWDALPPK.[R]	Q92979	14.4305	21.2823	21.0442
[R].RSTQGVTLTDLQEAEK.[T]_O14974_1xPhospho_[T696]	[R].RSTQGVTLTDLQEAEK.[T]	O14974	14.4305	22.1197	22.2826
[R].RHDSVENSDSHVEK.[K]_Q9H9J4_1xPhospho_[S1166]	[R].RHDSVENSDSHVEK.[K]	Q9H9J4	14.4305	23.2608	23.4699
[R].NTSAEKELSSPISPK.[S]_E9PGC8_1xPhospho_[S2260]	[R].NTSAEKELSSPISPK.[S]	E9PGC8	14.4305	20.3467	22.3837
[R].QHYQKETESAPGSPR.[A]_Q6PKG0_2xPhospho_[S521_S/T]	[R].QHYQKETESAPGSPR.[A]	Q6PKG0	14.4305	20.4029	20.9125
[R].SSLGSLQTPEAVTTR.[K]_Q7Z2W4_1xPhospho_[S]	[R].SSLGSLQTPEAVTTR.[K]	Q7Z2W4	14.4305	20.6696	20.9818
[R].GSGKKPESAAGSQSPALPPR.[L]_Q02297_1xPhospho_[S32]	[R].GSGKKPESAAGSQSPALPPR.[L]	Q02297	14.4305	20.7643	20.5612
[R].ASPEPPGPESSSR.[W]_Q9C0C2_1xPhospho_[S672]	[R].ASPEPPGPESSSR.[W]	Q9C0C2	14.4305	22.5849	23.2741
[R].VVPGQFDDADSSDSENRDLK.[T]_Q9BRS2_2xPhospho_[S21_S22]	[R].VVPGQFDDADSSDSENRDLK.[T]	Q9BRS2	14.4305	20.7643	20.1138
[R].RPSASSPNNNTAAK.[G]_O75151_1xPhospho_[S]	[R].RPSASSPNNNTAAK.[G]	O75151	14.4305	23.5667	23.0558
[R].DLDKPRRSPTLR.[Y]_Q8NAV1_1xPhospho_[S226]	[R].DLDKPRRSPTLR.[Y]	Q8NAV1	14.4305	24.8692	25.1779
[K].KKPTPIQLNPAPDGSAVNGTSSAETNLEALQK.[K]_Q02750_1xPhospho_[T/S]	[K].KKPTPIQLNPAPDGSAVNGTSSAETNLEALQK.[K]	Q02750	20.6328	29.1275	28.9381
[K].SSPVKVGEKR.[K]_P49916_1xPhospho_[S]	[K].SSPVKVGEKR.[K]	P49916	14.4305	22.1826	21.5968
[K].SLSPGVSR.[D]_Q9UKV3_1xPhospho_[S657]	[K].SLSPGVSR.[D]	Q9UKV3	14.4305	21.2593	21.1003
[K].GISPVVSEHRK.[Q]_Q99700_1xPhospho_[S784]	[K].GISPVVSEHRK.[Q]	Q99700	14.4305	21.8737	20.9746
[R].ENSPSSQSAGLSSINK.[E]_H3BSS6_1xPhospho_[S]	[R].ENSPSSQSAGLSSINK.[E]	H3BSS6	14.4305	19.8814	23.1342
[K].SESPFRETEPLVSPHQDK.[L]_Q9BYW2_1xPhospho_[S/T]	[K].SESPFRETEPLVSPHQDK.[L]	Q9BYW2	14.4305	20.0916	21.5617
[R].VVGKPAQLGTQRSQEADVQDWEFR.[K]_Q9C0C2_1xPhospho_[T/S]	[R].VVGKPAQLGTQRSQEADVQDWEFR.[K]	Q9C0C2	14.4305	21.5113	21.712
[K].TQMAEVLPSPR.[G]_P11388_1xPhospho_[S1213]	[K].TQMAEVLPSPR.[G]	P11388	14.4305	20.5623	20.0842
[R].RPAGGRPSPSAMGK.[R]_Q92615_1xPhospho_[S718]	[R].RPAGGRPSPSAMGK.[R]	Q92615	14.4305	20.7914	20.8879
[R].TLEEVVMAEEEDEGTDRPGSPA.[-]_A6NKF1_1xPhospho_[S402]	[R].TLEEVVMAEEEDEGTDRPGSPA.[-]	A6NKF1	14.4305	16.8984	16.2858
[R].SPSFGEDYYGPSR.[S]_P49761_1xPhospho_[S]	[R].SPSFGEDYYGPSR.[S]	P49761	14.4305	20.5833	20.2415
[K].LKSLNDLDQANEEQETEFLK.[L]_Q96AA8_1xPhospho_[S376]	[K].LKSLNDLDQANEEQETEFLK.[L]	Q96AA8	14.4305	20.3459	20.8176
[K].VIETPENDFK.[H]_Q9H0G5_1xPhospho_[T275]	[K].VIETPENDFK.[H]	Q9H0G5	14.4305	20.3422	20.7589
[R].LLLERPSPIR.[D]_Q96T37_1xPhospho_[S700]	[R].LLLERPSPIR.[D]	Q96T37	14.4305	21.5961	20.0591
[K].AVGMPSPVSPK.[L]_Q9UHB7_1xPhospho_[S1058]	[K].AVGMPSPVSPK.[L]	Q9UHB7	14.4305	20.058	20.7165
[K].ETRISFVEEDVHPK.[W]_Q8WYP5_1xPhospho_[S/T]	[K].ETRISFVEEDVHPK.[W]	Q8WYP5	14.4305	20.4088	19.6413
[R].QNSSDSISSLNSITSHSSIGSSK.[D]_Q8NEY1_1xPhospho_[S]	[R].QNSSDSISSLNSITSHSSIGSSK.[D]	Q8NEY1	14.4305	20.862	20.5032
[K].SKPIPIMPASPQKGHAVNLLDVPVPVAR.[K]_O00429_1xPhospho_[S616]	[K].SKPIPIMPASPQKGHAVNLLDVPVPVAR.[K]	O00429	14.4305	20.4018	20.3609
[R].ANASPQKPLDLK.[Q]_C9J0Q5_1xPhospho_[S938]	[R].ANASPQKPLDLK.[Q]	C9J0Q5	14.4305	20.3699	21.1288
[R].RKIDTHPSPSHSSTVK.[VD]_Q8NI27_1xPhospho_[S1417]	[R].RKIDTHPSPSHSSTVK.[VD]	Q8NI27	14.4305	20.3643	20.4354
[K].NMTVEQLLTGSPTSPTVEPEKPTR.[E]_Q9C0C9_1xPhospho_[S839]	[K].NMTVEQLLTGSPTSPTVEPEKPTR.[E]	Q9C0C9	14.4305	25.9624	27.0854
[R].SSSPEAMDPPPPK.[A]_Q9UK33_1xPhospho_[S]	[R].SSSPEAMDPPPPK.[A]	Q9UK33	14.4305	20.756	20.6932
[K].KEKPELSEPSHLNGPSSDPEAAFLSR.[D]_Q9H4A3_1xPhospho_[S]	[K].KEKPELSEPSHLNGPSSDPEAAFLSR.[D]	Q9H4A3	14.4305	21.7709	22.4142
[K].KAASPSPQSVR.[R]_A9Z1X7_3xPhospho_[S747_S749_S752]	[K].KAASPSPQSVR.[R]	A9Z1X7	14.4305	20.3644	21.0845
[R].TSISQYITGSLLEATTSLGAR.[S]_Q9P212_1xPhospho_[Y465]	[R].TSISQYITGSLLEATTSLGAR.[S]	Q9P212	14.4305	23.6837	23.0579
[R].LGAGGGSPEKSPSAQELK.[E]_Q9UNE7_2xPhospho_[S19_S23]	[R].LGAGGGSPEKSPSAQELK.[E]	Q9UNE7	14.4305	20.4949	20.9984

## Sheet: MEK2_Cluster 1
Modification	Sequence	Accession	Ctrl	MEK2	Trametinib
[R].AASSLNLSNGETESVK.[T]_E7EN19_1xPhospho_[S774]	[R].AASSLNLSNGETESVK.[T]	E7EN19	14.4305	25.6597	14.0373
[K].EAATQEDPEQLPELEAHGVSESEGEERPVAEEEILLR.[E]_Q9BVJ6_2xPhospho_[S405;_S407]	[K].EAATQEDPEQLPELEAHGVSESEGEERPVAEEEILLR.[E]	Q9BVJ6	14.4305	25.6173	14.0373
[K].VEMGTSSQNDVDMSWIPQETLNQINK.[A]_A0A3B3IRT8_1xPhospho_[T/S]	[K].VEMGTSSQNDVDMSWIPQETLNQINK.[A]	A0A3B3IRT8	14.4305	25.6138	14.0373
[R].SRGPPRPRPAPAVGEAEDKENQQATSGPNQPSVR.[R]_P16989_1xPhospho_[S293]	[R].SRGPPRPRPAPAVGEAEDKENQQATSGPNQPSVR.[R]	P16989	14.4305	25.5836	14.0373
[R].LQDISELLATGAGLSESEAEPDGDHNITELPQAVAGR.[G]_A0A0B4J1V8_1xPhospho_[S/T]	[R].LQDISELLATGAGLSESEAEPDGDHNITELPQAVAGR.[G]	A0A0B4J1V8	14.4305	25.5347	14.0373
[R].RSNSPDKFK.[R]_Q16204_1xPhospho_[S419]	[R].RSNSPDKFK.[R]	Q16204	14.4305	25.3887	14.0373
[K].NQATSATSEKDNDDDQSDKGTYTIELENPNSEEVEAR.[K]_Q5SW79_2xPhospho_[S/Y/T]	[K].NQATSATSEKDNDDDQSDKGTYTIELENPNSEEVEAR.[K]	Q5SW79	14.4305	24.6808	14.0373
[K].STSPASEKADPGAVK.[D]_Q9ULU4_1xPhospho_[S/T]	[K].STSPASEKADPGAVK.[D]	Q9ULU4	14.4305	24.6744	14.0373
[K].RAVVVSPKEENK.[A]_O75909_1xPhospho_[S340]	[K].RAVVVSPKEENK.[A]	O75909	14.4305	24.6716	14.0373
[K].KESVSPEDSEK.[K]_P35251_1xPhospho_[S368]	[K].KESVSPEDSEK.[K]	P35251	14.4305	24.6631	14.0373
[K].AGPTLTDENGDDLGLPPSPGDTSYYQDQVDDFHEAR.[S]_Q9NQZ2_1xPhospho_[S/T/Y]	[K].AGPTLTDENGDDLGLPPSPGDTSYYQDQVDDFHEAR.[S]	Q9NQZ2	14.4305	24.4002	14.0373
[K].TVLGPDTAEPATAEAAVAPPDAGLPLPGLPAEGSPPPK.[T]_Q92667_1xPhospho_[S429]	[K].TVLGPDTAEPATAEAAVAPPDAGLPLPGLPAEGSPPPK.[T]	Q92667	14.4305	24.1235	14.0373
[K].FFEHHPIPQEEASLAETALTSGSSPSAPASDSIGPQILTSPSPSK.[S]_H7C560_1xPhospho_[S]	[K].FFEHHPIPQEEASLAETALTSGSSPSAPASDSIGPQILTSPSPSK.[S]	H7C560	14.4305	23.9843	14.0373
[R].AAKPGPAEAPSPTASPSGDASPPATAPYDPR.[V]_Q9UPT8_3xPhospho_[S1104;_S1108;_S1110]	[R].AAKPGPAEAPSPTASPSGDASPPATAPYDPR.[V]	Q9UPT8	14.4305	23.9776	14.0373
[R].KVSIVSKPVLYR.[T]_Q9NRY4_1xPhospho_[S1150]	[R].KVSIVSKPVLYR.[T]	Q9NRY4	14.4305	23.958	14.0373
[K].FYETKEESYSPSKDR.[N]_Q96T23_1xPhospho_[Y/S]	[K].FYETKEESYSPSKDR.[N]	Q96T23	14.4305	23.6702	14.0373
[R].RRLSYNTASNK.[T]_P49207_1xPhospho_[S12]	[R].RRLSYNTASNK.[T]	P49207	14.4305	23.6428	14.0373
[K].SVPTFTVIPEGPRSPSPLMVVDNEEEPMEGVPLEQYR.[A]_Q9C086_2xPhospho_[T/S]	[K].SVPTFTVIPEGPRSPSPLMVVDNEEEPMEGVPLEQYR.[A]	Q9C086	14.4305	23.6191	14.0373
[K].TVTPASSAKTSPAK.[Q]_A0A1C7CYX9_2xPhospho_[T/S]	[K].TVTPASSAKTSPAK.[Q]	A0A1C7CYX9	14.4305	23.5587	14.0373
[K].QPEKEEEEEAGESVEDIFSEVVGR.[K]_Q8TDD1_1xPhospho_[S644]	[K].QPEKEEEEEAGESVEDIFSEVVGR.[K]	Q8TDD1	14.4305	23.4718	14.0373
[R].QQASKSPYNGVRK.[D]_Q9UK58_1xPhospho_[S]	[R].QQASKSPYNGVRK.[D]	Q9UK58	14.4305	23.403	14.0373
[R].FIIGSVSEDNSEDEISNLVK.[L]_Q13085_2xPhospho_[S25;_S]	[R].FIIGSVSEDNSEDEISNLVK.[L]	Q13085	14.4305	23.3797	14.0373
[R].LQDISELLATGAGLSESEAEPDGDHNITELPQAVAGR.[G]_A0A0B4J1V8_2xPhospho_[T/S]	[R].LQDISELLATGAGLSESEAEPDGDHNITELPQAVAGR.[G]	A0A0B4J1V8	14.4305	23.3105	14.0373
[R].SSPQLDPLRKSPTMEQAVQTASAHLPAPAAVGR.[R]_Q8ND56_2xPhospho_[S183;_S]	[R].SSPQLDPLRKSPTMEQAVQTASAHLPAPAAVGR.[R]	Q8ND56	14.4305	23.3051	14.0373
[R].HQASDSENEELPKPR.[I]_Q96ST2_2xPhospho_[S235;_S237];_2xPhospho_[S492;_S494]	[R].HQASDSENEELPKPR.[I]	Q96ST2	14.4305	23.3016	14.0373
[K].RGSIGENQGEEK.[G]_E7EX44_1xPhospho_[S196]	[K].RGSIGENQGEEK.[G]	E7EX44	14.4305	23.2945	14.0373
[K].AGKYVDEENSDGETSNHR.[L]_A0A494C108_1xPhospho_[S142]	[K].AGKYVDEENSDGETSNHR.[L]	A0A494C108	14.4305	23.1922	14.0373
[K].STVKPKPQLSHSSRLSSDLTR.[E]_Q7Z6E9_1xPhospho_[S]	[K].STVKPKPQLSHSSRLSSDLTR.[E]	Q7Z6E9	14.4305	23.1856	14.0373
[K].AGSSAAGASGWTSAGSLNSVPTNSAQQGHNSPDSPVTSAAK.[G]_Q86XP3_1xPhospho_[S/T]	[K].AGSSAAGASGWTSAGSLNSVPTNSAQQGHNSPDSPVTSAAK.[G]	Q86XP3	14.4305	23.1769	14.0373
[R].YNSSSISSVLKDPDSNPYSLLDTSEPEPPVDSEPGEPPPASAR.[R]_P51116_1xPhospho_[Y/S/T]	[R].YNSSSISSVLKDPDSNPYSLLDTSEPEPPVDSEPGEPPPASAR.[R]	P51116	14.4305	23.169	14.0373
[R].SSEPVQHEESIRKPSPEPR.[A]_A0A2R8YDH4_1xPhospho_[S1095]	[R].SSEPVQHEESIRKPSPEPR.[A]	A0A2R8YDH4	14.4305	23.1542	14.0373
[R].RPDSPTRPTLR.[G]_Q7RTP6_1xPhospho_[S1649]	[R].RPDSPTRPTLR.[G]	Q7RTP6	14.4305	23.1471	14.0373
[K].TKGMDSEDDLRDEVEDAVQK.[V]_Q5T2D3_1xPhospho_[S224]	[K].TKGMDSEDDLRDEVEDAVQK.[V]	Q5T2D3	14.4305	23.1436	14.0373
[K].DLLHPSPEEEKR.[K]_P42677_1xPhospho_[S11]	[K].DLLHPSPEEEKR.[K]	P42677	14.4305	23.1332	14.0373
[K].LSGFSFKK.[N]_P29966_1xPhospho_[S170]	[K].LSGFSFKK.[N]	P29966	14.4305	23.0008	14.0373
[R].QHYQKETESAPGSPR.[A]_Q6PKG0_2xPhospho_[S521;_S/T]	[R].QHYQKETESAPGSPR.[A]	Q6PKG0	14.4305	22.9786	14.0373
[R].SLAALDALNTDDENDEEEYEAWK.[V]_P55081_1xPhospho_[T267]	[R].SLAALDALNTDDENDEEEYEAWK.[V]	P55081	14.4305	22.9175	14.0373
[R].DRHSPFGQR.[H]_Q9ULD9_1xPhospho_[S1453]	[R].DRHSPFGQR.[H]	Q9ULD9	14.4305	22.8607	14.0373
[K].GISEDSHLESLQDVGQSAAPTFMISPETVTGTGK.[K]_E7EVA0_1xPhospho_[T/S]	[K].GISEDSHLESLQDVGQSAAPTFMISPETVTGTGK.[K]	E7EVA0	14.4305	22.8576	14.0373
[K].RPMSSPEMK.[S]_P51610_1xPhospho_[S]	[K].RPMSSPEMK.[S]	P51610	14.4305	22.7413	14.0373
[R].GGSPYNQFDIIPGDTLGGHTGPAGDSWLPAKSPPTNK.[I]_Q9UPQ9_1xPhospho_[T/S]	[R].GGSPYNQFDIIPGDTLGGHTGPAGDSWLPAKSPPTNK.[I]	Q9UPQ9	14.4305	22.6661	14.0373
[R].RKADGEDAGAESNEEAPGEPSAGSSEEAPGEPSAGSSEEAPGER.[S]_Q8N8A6_1xPhospho_[S]	[R].RKADGEDAGAESNEEAPGEPSAGSSEEAPGEPSAGSSEEAPGER.[S]	Q8N8A6	14.4305	22.661	14.0373
[K].VEMGTSSQNDVDMSWIPQETLNQINKASPR.[R]_A0A3B3IRT8_1xPhospho_[S268]	[K].VEMGTSSQNDVDMSWIPQETLNQINKASPR.[R]	A0A3B3IRT8	14.4305	22.6463	14.0373
[R].SPGSPVGEGTGSPPKWQIGEQEFEALMR.[M]_P35611_1xPhospho_[S]	[R].SPGSPVGEGTGSPPKWQIGEQEFEALMR.[M]	P35611	14.4305	22.64	14.0373
[R].AVFGESGGGGGSGEDEQFLGFGSDEEVR.[V]_Q03164_1xPhospho_[S153]	[R].AVFGESGGGGGSGEDEQFLGFGSDEEVR.[V]	Q03164	14.4305	22.5905	14.0373
[R].SRSPNRFDAHDPR.[Y]_Q96T58_1xPhospho_[S]	[R].SRSPNRFDAHDPR.[Y]	Q96T58	14.4305	22.533	14.0373
[R].GSPSPASVSSGRKSPHSK.[S]_P10398_1xPhospho_[S]	[R].GSPSPASVSSGRKSPHSK.[S]	P10398	14.4305	22.5029	14.0373
[K].HERGSPSHSKSPAYTPQNLDSESESGSSIAEK.[S]_Q15648_3xPhospho_[S1451;_S]	[K].HERGSPSHSKSPAYTPQNLDSESESGSSIAEK.[S]	Q15648	14.4305	22.4795	14.0373
[R].NQSHSSPSVSPSRSHSPSGSQTR.[S]_Q7Z6E9_3xPhospho_[S1695;_S1697;_S1699]	[R].NQSHSSPSVSPSRSHSPSGSQTR.[S]	Q7Z6E9	14.4305	22.4602	14.0373
[R].GSSSSSPEHSASSDSTK.[A]_Q9P275_1xPhospho_[S]	[R].GSSSSSPEHSASSDSTK.[A]	Q9P275	14.4305	22.4072	14.0373
[K].KVPVQEIDDDFFPSSGEEAEAASVGEGGGGGRK.[V]_Q03468_2xPhospho_[S429;_S430]	[K].KVPVQEIDDDFFPSSGEEAEAASVGEGGGGGRK.[V]	Q03468	14.4305	22.3841	14.0373
[K].SVVSDLEADDVKGSVPLSSSPPATHFPDETEITNPVPK.[K]_P11388_2xPhospho_[S/T]	[K].SVVSDLEADDVKGSVPLSSSPPATHFPDETEITNPVPK.[K]	P11388	14.4305	22.3506	14.0373
[R].VLMKSPSPALHPPQK.[Y]_Q9H6S0_1xPhospho_[S1221]	[R].VLMKSPSPALHPPQK.[Y]	Q9H6S0	14.4305	22.2858	14.0373
[K].KAESTESIGSSEKTEK.[K]_Q9BZI7_1xPhospho_[S409]	[K].KAESTESIGSSEKTEK.[K]	Q9BZI7	14.4305	22.2625	14.0373
[K].EGSLGDELLPLGYSEPEQQEGASAGAPSPTLELASR.[S]_Q96CX2_1xPhospho_[S/T]	[K].EGSLGDELLPLGYSEPEQQEGASAGAPSPTLELASR.[S]	Q96CX2	14.4305	22.2551	14.0373
[K].SLSDSESDDSKSK.[K]_Q13185_2xPhospho_[S95;_S97]	[K].SLSDSESDDSKSK.[K]	Q13185	14.4305	22.2334	14.0373
[R].SRSIDRGLER.[R]_Q5VTL8_2xPhospho_[S318;_S320]	[R].SRSIDRGLER.[R]	Q5VTL8	14.4305	22.187	14.0373
[R].FKPHPSNMMSKLSSEDEEEDEAEDDQSEASGKK.[S]_Q8NEJ9_3xPhospho_[S142;_S143;_S156]	[R].FKPHPSNMMSKLSSEDEEEDEAEDDQSEASGKK.[S]	Q8NEJ9	14.4305	22.1665	14.0373
[K].NKELYEINPPEISEEIIGSPIPEPR.[Q]_Q86YS7_1xPhospho_[S643]	[K].NKELYEINPPEISEEIIGSPIPEPR.[Q]	Q86YS7	14.4305	22.1312	14.0373
[K].FFEHHPIPQEEASLAETALTSGSSPSAPASDSIGPQILTSPSPSK.[S]_H7C560_2xPhospho_[T/S]	[K].FFEHHPIPQEEASLAETALTSGSSPSAPASDSIGPQILTSPSPSK.[S]	H7C560	14.4305	22.1209	14.0373
[R].SRSFDYNYR.[R]_O75494_2xPhospho_[S131;_S133]	[R].SRSFDYNYR.[R]	O75494	14.4305	22.1184	14.0373
[R].STGVSFWTQDSDENEQEQQSDTEEGSNKK.[E]_O14974_1xPhospho_[T/S]	[R].STGVSFWTQDSDENEQEQQSDTEEGSNKK.[E]	O14974	14.4305	22.1031	14.0373
[R].HDSVENSDSHVEK.[K]_Q9H9J4_2xPhospho_[S1166;_S1170]	[R].HDSVENSDSHVEK.[K]	Q9H9J4	14.4305	22.1019	14.0373
[R].LSNPQIEWQNSTIDSEDGEQFDNMTDGVAEPMHGSLAGVK.[L]_Q9H2P0_1xPhospho_[T/S]	[R].LSNPQIEWQNSTIDSEDGEQFDNMTDGVAEPMHGSLAGVK.[L]	Q9H2P0	14.4305	22.0898	14.0373
[R].RPQSPGASPSQAERLPSDSER.[R]_Q96T58_3xPhospho_[S736;_S740;_S742]	[R].RPQSPGASPSQAERLPSDSER.[R]	Q96T58	14.4305	22.0777	14.0373
[K].KGDVEGSQSQDEGEGSGESERGSGSQSSVPSVDQFTGVGIR.[V]_Q9UQE7_1xPhospho_[S]	[K].KGDVEGSQSQDEGEGSGESERGSGSQSSVPSVDQFTGVGIR.[V]	Q9UQE7	14.4305	22.0759	14.0373
[R].DLEPGEVPSDSDEDGEHKSHSPR.[A]_Q96T58_2xPhospho_[S1382;_S]	[R].DLEPGEVPSDSDEDGEHKSHSPR.[A]	Q96T58	14.4305	22.0586	14.0373
[K].ALAEEASEEELPSDVDLNDPYFAEEVK.[Q]_Q9H501_1xPhospho_[S]	[K].ALAEEASEEELPSDVDLNDPYFAEEVK.[Q]	Q9H501	14.4305	22.0558	14.0373
[R].TLFEDRDSDSQDEVVVESLPTTSIK.[V]_Q9UPS8_2xPhospho_[S312;_S314]	[R].TLFEDRDSDSQDEVVVESLPTTSIK.[V]	Q9UPS8	14.4305	22.021	14.0373
[R].VAYEGSDSEKGEGAEPLKVPVWEPQDWQQQLVNIR.[A]_P78549_1xPhospho_[S/Y]	[R].VAYEGSDSEKGEGAEPLKVPVWEPQDWQQQLVNIR.[A]	P78549	14.4305	21.9676	14.0373
[K].NSQEDSEDSEDKDVK.[T]_Q9H1E3_1xPhospho_[S58]	[K].NSQEDSEDSEDKDVK.[T]	Q9H1E3	14.4305	21.9662	14.0373
[R].KFLESYATDNEKMTSTPETLLEEIEAK.[N]_Q9BZI7_1xPhospho_[T/S/Y]	[R].KFLESYATDNEKMTSTPETLLEEIEAK.[N]	Q9BZI7	14.4305	21.9501	14.0373
[K].WAHDKFSGEEGEIEDDESGTENR.[E]_Q9Y2W1_2xPhospho_[S928;_S939]	[K].WAHDKFSGEEGEIEDDESGTENR.[E]	Q9Y2W1	14.4305	21.9286	14.0373
[K].KKVQIPVSRPDPEPVSDNEEDSYDEEIHDPR.[S]_G5E9E7_2xPhospho_[S135;_S/Y]	[K].KKVQIPVSRPDPEPVSDNEEDSYDEEIHDPR.[S]	G5E9E7	14.4305	21.9078	14.0373
[R].KAQAVSEEEEEEEGK.[S]_Q9GZR7_1xPhospho_[S82]	[R].KAQAVSEEEEEEEGK.[S]	Q9GZR7	14.4305	21.8895	14.0373
[K].ASEENLLSSSSVPSADRDSSPTTNSK.[L]_Q9NRA8_1xPhospho_[S]	[K].ASEENLLSSSSVPSADRDSSPTTNSK.[L]	Q9NRA8	14.4305	21.8726	14.0373
[K].NSSNKPAVTTKSPAVKPAAAPK.[Q]_A0A0A0MRM9_1xPhospho_[S/T]	[K].NSSNKPAVTTKSPAVKPAAAPK.[Q]	A0A0A0MRM9	14.4305	21.8491	14.0373
[K].VKASPITNDGEDEFVPSDGLDKDEYTFSPGK.[S]_Q02880_3xPhospho_[S1400;_S1413;_S1424]	[K].VKASPITNDGEDEFVPSDGLDKDEYTFSPGK.[S]	Q02880	14.4305	21.8242	14.0373
[R].SVDEVNYWDKQDHPISR.[L]_F5H5P2_1xPhospho_[S381]	[R].SVDEVNYWDKQDHPISR.[L]	F5H5P2	14.4305	21.7877	14.0373
[R].GNDPLTSSPGR.[S]_P49736_1xPhospho_[S27]	[R].GNDPLTSSPGR.[S]	P49736	14.4305	21.764	14.0373
[R].EEDEPEERSGDETPGSEVPGDK.[A]_Q1KMD3_2xPhospho_[S168;_S/T]	[R].EEDEPEERSGDETPGSEVPGDK.[A]	Q1KMD3	14.4305	21.7302	14.0373
[K].SAGESKLDSHSDDDTKDNK.[A]_Q5VT06_2xPhospho_[S1805;_S1807]	[K].SAGESKLDSHSDDDTKDNK.[A]	Q5VT06	14.4305	21.7219	14.0373
[K].SESPSKDFGPTLGLKK.[S]_Q8TEW8_1xPhospho_[S]	[K].SESPSKDFGPTLGLKK.[S]	Q8TEW8	14.4305	21.7079	14.0373
[R].HFSTLKDDDLVEFSDLESEDDERPR.[S]_Q9HCK8_1xPhospho_[S1424]	[R].HFSTLKDDDLVEFSDLESEDDERPR.[S]	Q9HCK8	14.4305	21.6744	14.0373
[K].EQISDIDDAVR.[K]_P53999_1xPhospho_[S118]	[K].EQISDIDDAVR.[K]	P53999	14.4305	21.6685	14.0373
[R].TDSTSDGRPAWMR.[T]_A0A7P0T9C4_1xPhospho_[S/T]	[R].TDSTSDGRPAWMR.[T]	A0A7P0T9C4	14.4305	21.6508	14.0373
[K].ATVPVAAATAAEGEGSPPAVAAVAGPPAAAEVGGGVGGSSR.[A]_O75179_1xPhospho_[T/S]	[K].ATVPVAAATAAEGEGSPPAVAAVAGPPAAAEVGGGVGGSSR.[A]	O75179	14.4305	21.6334	14.0373
[R].TVSEPSLSGLLQIK.[K-]_E7EQS8_1xPhospho_[S120]	[R].TVSEPSLSGLLQIK.[K-]	E7EQS8	14.4305	21.6323	14.0373
[K].KPSKYPLCSADAAVSTTPPGSPPPPPPLPEPPVLK.[V]_Q9BTC0_2xPhospho_[S1260;_T/S]	[K].KPSKYPLCSADAAVSTTPPGSPPPPPPLPEPPVLK.[V]	Q9BTC0	14.4305	21.5839	14.0373
[R].SWGHESPEER.[H]_Q9UKJ3_1xPhospho_[S1014]	[R].SWGHESPEER.[H]	Q9UKJ3	14.4305	21.5611	14.0373
[R].QHYQKETESAPGSPR.[A]_Q6PKG0_1xPhospho_[S]	[R].QHYQKETESAPGSPR.[A]	Q6PKG0	14.4305	21.5236	14.0373
[R].NSPVTKTPPRDLPTIPGVTSPSSDEPPMEASQSHLR.[N]_Q13541_1xPhospho_[T]	[R].NSPVTKTPPRDLPTIPGVTSPSSDEPPMEASQSHLR.[N]	Q13541	14.4305	21.521	14.0373
[K].SPSESFIGR.[E]_F8WBA3_1xPhospho_[S245]	[K].SPSESFIGR.[E]	F8WBA3	14.4305	21.4729	14.0373
[K].TSAAACAVTDLSDDSDFDEKAK.[L]_Q9NQZ2_1xPhospho_[S368]	[K].TSAAACAVTDLSDDSDFDEKAK.[L]	Q9NQZ2	14.4305	21.4498	14.0373
[R].VGDPPQPLPEEPMEVQGAERASPEPQR.[E]_A0A7I2V508_1xPhospho_[S1005]	[R].VGDPPQPLPEEPMEVQGAERASPEPQR.[E]	A0A7I2V508	14.4305	21.4176	14.0373
[R].SVNEDDNPPSPIGGDMMDSLISQLQPPPQQQPFPK.[Q]_O60244_1xPhospho_[S]	[R].SVNEDDNPPSPIGGDMMDSLISQLQPPPQQQPFPK.[Q]	O60244	14.4305	21.4097	14.0373
[R].RAASAATAAPTATPAAQESGTIPK.[K]_O00116_1xPhospho_[S65]	[R].RAASAATAAPTATPAAQESGTIPK.[K]	O00116	14.4305	21.3784	14.0373
[R].GRESPRPPEPATDSASKPAEPTDVPTVDFGGAEPQEK.[A]_A0A0G2JNU3_1xPhospho_[S33]	[R].GRESPRPPEPATDSASKPAEPTDVPTVDFGGAEPQEK.[A]	A0A0G2JNU3	14.4305	21.3771	14.0373
[K].TTSPLEEEEREIK.[S]_Q9UKV3_1xPhospho_[S/T]	[K].TTSPLEEEEREIK.[S]	Q9UKV3	14.4305	21.3751	14.0373
[R].KSLSDSESDDSK.[S]_Q13185_2xPhospho_[S95;_S97]	[R].KSLSDSESDDSK.[S]	Q13185	14.4305	21.3482	14.0373
[K].ALAEEASEEELPSDVDLNDPYFAEEVK.[Q]_Q9H501_2xPhospho_[S657;_S663]	[K].ALAEEASEEELPSDVDLNDPYFAEEVK.[Q]	Q9H501	14.4305	21.3475	14.0373
[K].VPVQEIDDDFFPSSGEEAEAASVGEGGGGGRK.[V]_Q03468_2xPhospho_[S429;_S430]	[K].VPVQEIDDDFFPSSGEEAEAASVGEGGGGGRK.[V]	Q03468	14.4305	21.3097	14.0373
[R].EQPEMEDANSEKSINEENGEVSEDQSQNK.[H]_Q13523_3xPhospho_[S20;_S23;_S32]	[R].EQPEMEDANSEKSINEENGEVSEDQSQNK.[H]	Q13523	14.4305	21.2712	14.0373
[R].RKGSGSEQEGEDEEGGER.[K]_Q6PD62_2xPhospho_[S941;_S943]	[R].RKGSGSEQEGEDEEGGER.[K]	Q6PD62	14.4305	21.2475	14.0373
[R].GLPPSMER.[G]_P38159_1xPhospho_[S352]	[R].GLPPSMER.[G]	P38159	14.4305	21.2284	14.0373
[R].KPVLPALTINPTIAEGPSPTSEGASEANLVDLQK.[K]_P36507_2xPhospho_[S/T]	[R].KPVLPALTINPTIAEGPSPTSEGASEANLVDLQK.[K]	P36507	14.4305	21.2208	14.0373
[K].CYDSPPSSPEMNNSSINNQLLPVDAIR.[I]_Q9NZW5_1xPhospho_[S]	[K].CYDSPPSSPEMNNSSINNQLLPVDAIR.[I]	Q9NZW5	14.4305	21.2147	14.0373
[R].LGGAAQGPLPEASKGDLPSDSGFSDPESEAK.[R]_Q8TEK3_2xPhospho_[S1032;_S]	[R].LGGAAQGPLPEASKGDLPSDSGFSDPESEAK.[R]	Q8TEK3	14.4305	21.214	14.0373
[K].VSQVRDVIGFNMAGLDYLKR.[E]_Q9UNX4_1xPhospho_[S889]	[K].VSQVRDVIGFNMAGLDYLKR.[E]	Q9UNX4	14.4305	21.2028	14.0373
[R].QSPGPALAR.[L]_P85037_1xPhospho_[S101]	[R].QSPGPALAR.[L]	P85037	14.4305	21.2017	14.0373
[R].SSKSFSLDEPPLFIPDNIATIR.[R]_Q92576_1xPhospho_[S]	[R].SSKSFSLDEPPLFIPDNIATIR.[R]	Q92576	14.4305	21.1921	14.0373
[K].GRKDDDSDDESQSSHTGK.[K]_O94874_1xPhospho_[S458]	[K].GRKDDDSDDESQSSHTGK.[K]	O94874	14.4305	21.188	14.0373
[R].SIGSAVDQGNESIVAK.[T]_Q9H0H5_1xPhospho_[S203]	[R].SIGSAVDQGNESIVAK.[T]	Q9H0H5	14.4305	21.1693	14.0373
[R].LDSPPPSPITEASEAAEAAEAGNLAVSSR.[E]_Q9C0C2_2xPhospho_[S498;_S]	[R].LDSPPPSPITEASEAAEAAEAGNLAVSSR.[E]	Q9C0C2	14.4305	21.1545	14.0373
[R].ATMAQNENVVVQPVVAENIPVIPLSDSPPPSR.[W]_P30414_1xPhospho_[S]	[R].ATMAQNENVVVQPVVAENIPVIPLSDSPPPSR.[W]	P30414	14.4305	21.1421	14.0373
[K].DDDFERISELGAGNGGVVTK.[V]_P36507_1xPhospho_[S76]	[K].DDDFERISELGAGNGGVVTK.[V]	P36507	14.4305	21.1387	14.0373
[R].RPAGGRPSPSAMGK.[R]_Q92615_1xPhospho_[S718]	[R].RPAGGRPSPSAMGK.[R]	Q92615	14.4305	21.1323	14.0373
[R].SLVHRLSDGDMTSALR.[G]_Q8WXE1_1xPhospho_[S518]	[R].SLVHRLSDGDMTSALR.[G]	Q8WXE1	14.4305	21.1228	14.0373
[R].KAMGISIPSPVMENNFVDLTEDTEEPK.[K]_Q9NPI1_1xPhospho_[S621]	[R].KAMGISIPSPVMENNFVDLTEDTEEPK.[K]	Q9NPI1	14.4305	21.1156	14.0373
[K].DKFSPFPVQDRPESSLVFK.[D]_Q9UQ35_1xPhospho_[S1188]	[K].DKFSPFPVQDRPESSLVFK.[D]	Q9UQ35	14.4305	21.0835	14.0373
[K].GQSQTSPDHR.[S]_Q9UQ35_1xPhospho_[S1064]	[K].GQSQTSPDHR.[S]	Q9UQ35	14.4305	21.0747	14.0373
[K].NQWQLSADDLKK.[L]_P09543_1xPhospho_[S170]	[K].NQWQLSADDLKK.[L]	P09543	14.4305	21.0055	14.0373
[R].QLPALDGSLMGPESPPAQEEEAPVSPHKKPAPQKR.[R]_A0A494C108_1xPhospho_[S]	[R].QLPALDGSLMGPESPPAQEEEAPVSPHKKPAPQKR.[R]	A0A494C108	14.4305	20.9988	14.0373
[R].TGASSLLNKSSPVKKPSLLK.[A]_O60318_1xPhospho_[S]	[R].TGASSLLNKSSPVKKPSLLK.[A]	O60318	14.4305	20.9805	14.0373
[R].GTGQSDDSDIWDDTALIK.[A]_E7EQZ4_2xPhospho_[S31;_T/S]	[R].GTGQSDDSDIWDDTALIK.[A]	E7EQZ4	14.4305	20.936	14.0373
[K].SIRDTPAKNAQK.[S]_P06748_1xPhospho_[T199]	[K].SIRDTPAKNAQK.[S]	P06748	14.4305	20.8962	14.0373
[R].SSSLGSNR.[S]_A0A7I2V4I5_1xPhospho_[S1191]	[R].SSSLGSNR.[S]	A0A7I2V4I5	14.4305	20.8819	14.0373
[R].DKAPVQPQQSPAAAPGGTDEKPSGK.[E]_Q13200_1xPhospho_[S16]	[R].DKAPVQPQQSPAAAPGGTDEKPSGK.[E]	Q13200	14.4305	20.8679	14.0373
[R].VPVRPPQQYSDDEDDYEDDEEDDVQNTNSALR.[Y]_Q92560_1xPhospho_[Y/S]	[R].VPVRPPQQYSDDEDDYEDDEEDDVQNTNSALR.[Y]	Q92560	14.4305	20.7634	14.0373
[R].EEDEPEERSGDETPGSEVPGDKAAEEQGDDQDSEK.[S]_Q1KMD3_1xPhospho_[T/S]	[R].EEDEPEERSGDETPGSEVPGDKAAEEQGDDQDSEK.[S]	Q1KMD3	14.4305	20.7604	14.0373
[R].VAEPGAEATSSTGEESGSEHPPAVPMHNK.[R]_Q14684_1xPhospho_[T/S]	[R].VAEPGAEATSSTGEESGSEHPPAVPMHNK.[R]	Q14684	14.4305	20.7493	14.0373
[R].AKSPTPDGSER.[I]_J3QR07_1xPhospho_[S146]	[R].AKSPTPDGSER.[I]	J3QR07	14.4305	20.7221	14.0373
[R].TTASSELSEKPAESVTSK.[K]_Q71F23_1xPhospho_[S/T]	[R].TTASSELSEKPAESVTSK.[K]	Q71F23	14.4305	20.6993	14.0373
[R].IISVTPVKNIDPVKNK.[E]_Q29RF7_1xPhospho_[T/S]	[R].IISVTPVKNIDPVKNK.[E]	Q29RF7	14.4305	20.6849	14.0373
[R].GDVTAEEAAGASPAKANGQENGHVK.[S]_P49006_1xPhospho_[T/S]	[R].GDVTAEEAAGASPAKANGQENGHVK.[S]	P49006	14.4305	20.6805	14.0373
[K].RWSIVSSPER.[E]_Q12923_1xPhospho_[S1082]	[K].RWSIVSSPER.[E]	Q12923	14.4305	20.6729	14.0373
[R].GLGPPSPPAPPRGPAGEAGASPPVRR.[V]_Q13425_1xPhospho_[S110]	[R].GLGPPSPPAPPRGPAGEAGASPPVRR.[V]	Q13425	14.4305	20.6637	14.0373
[R].DTYSDRSGSSSPDSEITELK.[F]_P17812_2xPhospho_[S]	[R].DTYSDRSGSSSPDSEITELK.[F]	P17812	14.4305	20.6445	14.0373
[R].MEEESQSQGRDLTLEENQVK.[K]_Q14683_1xPhospho_[S]	[R].MEEESQSQGRDLTLEENQVK.[K]	Q14683	14.4305	20.6417	14.0373
[K].IEIIQPLLDMAAGTSNAAPVAENVTNNEGSPPPPVK.[V]_O95104_1xPhospho_[S154]	[K].IEIIQPLLDMAAGTSNAAPVAENVTNNEGSPPPPVK.[V]	O95104	14.4305	20.6197	14.0373
[R].SDSRAQAVSEDAGGNEGR.[A]_P55884_1xPhospho_[S]	[R].SDSRAQAVSEDAGGNEGR.[A]	P55884	14.4305	20.5842	14.0373
[R].GLRDSHSSEEDEASSQTDLSQTISK.[K]_J3KN66_2xPhospho_[S]	[R].GLRDSHSSEEDEASSQTDLSQTISK.[K]	J3KN66	14.4305	20.5752	14.0373
[K].NPEPDSDEHTPVEDEEPK.[K]_Q8N5F7_1xPhospho_[T/S]	[K].NPEPDSDEHTPVEDEEPK.[K]	Q8N5F7	14.4305	20.5678	14.0373
[R].ATHGSNSLPSSAR.[L]_Q8TDM6_1xPhospho_[S1254]	[R].ATHGSNSLPSSAR.[L]	Q8TDM6	14.4305	20.5571	14.0373
[K].KEPDAEPAEGEEEEAQPAATDAPNGDLTPEMILSMMDR.[-]_P49711_1xPhospho_[T]	[K].KEPDAEPAEGEEEEAQPAATDAPNGDLTPEMILSMMDR.[-]	P49711	14.4305	20.5555	14.0373
[R].LQDSSDPDTGSEEEGSSRLSPPHSPR.[DG]_A0A5F9ZI21_1xPhospho_[S/T]	[R].LQDSSDPDTGSEEEGSSRLSPPHSPR.[DG]	A0A5F9ZI21	14.4305	20.5522	14.0373
[R].SVASNQSEMEFSSLQDMPK.[E]_Q8N163_1xPhospho_[S]	[R].SVASNQSEMEFSSLQDMPK.[E]	Q8N163	14.4305	20.5463	14.0373
[R].EKVIETPENDFKHHR.[S]_Q9H0G5_1xPhospho_[T275]	[R].EKVIETPENDFKHHR.[S]	Q9H0G5	14.4305	20.5342	14.0373
[K].DRPVSQPSLVGSKEEPPPAR.[S]_Q9H4A3_1xPhospho_[S167]	[K].DRPVSQPSLVGSKEEPPPAR.[S]	Q9H4A3	14.4305	20.4876	14.0373
[K].VIIKQEPGEAPHVPATGAASQSPLPQYVTVK.[G]_Q9ULM3_1xPhospho_[T/S]	[K].VIIKQEPGEAPHVPATGAASQSPLPQYVTVK.[G]	Q9ULM3	14.4305	20.4383	14.0373
[R].VTFGEDLSPEVFDESLPANTPLR.[K]_Q69YH5_1xPhospho_[S/T]	[R].VTFGEDLSPEVFDESLPANTPLR.[K]	Q69YH5	14.4305	20.4237	14.0373
[R].SDSPVPTAPTSGGPKPSTASAVPELATDPELEKK.[L]_Q86U44_1xPhospho_[S]	[R].SDSPVPTAPTSGGPKPSTASAVPELATDPELEKK.[L]	Q86U44	14.4305	20.4115	14.0373
[K].KVPLPGPGSPEVKR.[A]_Q8WXD9_1xPhospho_[S1257]	[K].KVPLPGPGSPEVKR.[A]	Q8WXD9	14.4305	20.4023	14.0373
[K].LFIIRGSPQQIDHAK.[Q]_M0R0C6_1xPhospho_[S480]	[K].LFIIRGSPQQIDHAK.[Q]	M0R0C6	14.4305	20.3823	14.0373
[K].TRSQEQEVLER.[G]_Q9UKV3_1xPhospho_[S/T]	[K].TRSQEQEVLER.[G]	Q9UKV3	14.4305	20.3822	14.0373
[R].SQLDDHPESDDEENFIDANDDEDMEKFTDADKETEIVK.[K]_Q03701_1xPhospho_[S629]	[R].SQLDDHPESDDEENFIDANDDEDMEKFTDADKETEIVK.[K]	Q03701	14.4305	20.3739	14.0373
[K].VKAQTPPGPSLSGSK.[S]_Q9UQ35_1xPhospho_[T1003]	[K].VKAQTPPGPSLSGSK.[S]	Q9UQ35	14.4305	20.3562	14.0373
[R].NYAGEEEEEGSGSSEGFDPPATDR.[Q]_P16989_1xPhospho_[S]	[R].NYAGEEEEEGSGSSEGFDPPATDR.[Q]	P16989	14.4305	20.3182	14.0373
[K].HSLDSDEEEDDDDGGSSK.[Y]_O95400_1xPhospho_[S49]	[K].HSLDSDEEEDDDDGGSSK.[Y]	O95400	14.4305	20.3084	14.0373
[K].TGVTSTSDSEEEGDDQEGEKKR.[K]_O75475_3xPhospho_[S271;_S273;_S275]	[K].TGVTSTSDSEEEGDDQEGEKKR.[K]	O75475	14.4305	20.3009	14.0373
[R].IGELGAPEVWGLSPKNPEPDSDEHTPVEDEEPK.[K]_Q8N5F7_2xPhospho_[S149;_S157]	[R].IGELGAPEVWGLSPKNPEPDSDEHTPVEDEEPK.[K]	Q8N5F7	14.4305	20.2816	14.0373
[K].TNLTSQSSTTNLPGSPGSPGSPGSPGSPGSVPK.[N]_Q6IN85_1xPhospho_[S]	[K].TNLTSQSSTTNLPGSPGSPGSPGSPGSPGSVPK.[N]	Q6IN85	14.4305	20.2697	14.0373
[R].DQHHLGSPSRLSVGEQPDVTHDPYEFLQSPEPAASAK.[T]_Q9H8M2_1xPhospho_[S/Y/T]	[R].DQHHLGSPSRLSVGEQPDVTHDPYEFLQSPEPAASAK.[T]	Q9H8M2	14.4305	20.2624	14.0373
[R].KLSSSSEPYEEDEFNDDQSIK.[K]_Q9H4L7_2xPhospho_[S]	[R].KLSSSSEPYEEDEFNDDQSIK.[K]	Q9H4L7	14.4305	20.2576	14.0373
[R].LALDGETLGEEEQEDEQPPWASPSPTSR.[Q]_A0A669KB89_1xPhospho_[S1465]	[R].LALDGETLGEEEQEDEQPPWASPSPTSR.[Q]	A0A669KB89	14.4305	20.2551	14.0373
[K].TTTAAGSSHSRPGVPVEGSPGRNPGV.[-]_Q8NE01_1xPhospho_[S700]	[K].TTTAAGSSHSRPGVPVEGSPGRNPGV.[-]	Q8NE01	14.4305	20.2447	14.0373
[K].LSEGSQPAEEEEDQETPSR.[N]_Q9UKV3_1xPhospho_[S]	[K].LSEGSQPAEEEEDQETPSR.[N]	Q9UKV3	14.4305	20.1978	14.0373
[R].QVAGDAPVEQATAETASPVHR.[E]_Q92766_1xPhospho_[S1320]	[R].QVAGDAPVEQATAETASPVHR.[E]	Q92766	14.4305	20.1886	14.0373
[R].IDISPSTFRK.[H]_Q9Y2W1_1xPhospho_[S682]	[R].IDISPSTFRK.[H]	Q9Y2W1	14.4305	20.1743	14.0373
[K].QFKDLFDLNSSEEDDTEGFSER.[G]_Q9Y3T9_1xPhospho_[S]	[K].QFKDLFDLNSSEEDDTEGFSER.[G]	Q9Y3T9	14.4305	20.1694	14.0373
[R].GDLSDVEEEEEEEMDVDEATGAVKK.[H]_Q96ST3_1xPhospho_[S832]	[R].GDLSDVEEEEEEEMDVDEATGAVKK.[H]	Q96ST3	14.4305	20.168	14.0373
[R].TRNEFVQKGEADDEDDDEDGQDNQGTVTEGSSPAYLK.[E]_Q86U86_1xPhospho_[S]	[R].TRNEFVQKGEADDEDDDEDGQDNQGTVTEGSSPAYLK.[E]	Q86U86	14.4305	20.165	14.0373
[R].EEATSPGAKDMPLSSDGNPK.[V]_Q9UGU0_1xPhospho_[T/S]	[R].EEATSPGAKDMPLSSDGNPK.[V]	Q9UGU0	14.4305	20.149	14.0373
[R].TGYGGGFNERENVEYIEREESDGEYDEFGR.[K]_O95218_1xPhospho_[Y/S]	[R].TGYGGGFNERENVEYIEREESDGEYDEFGR.[K]	O95218	14.4305	20.1106	14.0373
[R].TEAGAETRSPGKAEAESDALPDDTVIESEALPSDIAAEAR.[A]_Q9GZR7_1xPhospho_[S/T]	[R].TEAGAETRSPGKAEAESDALPDDTVIESEALPSDIAAEAR.[A]	Q9GZR7	14.4305	20.1089	14.0373
[K].DTEQKELDQDMVTEDEDDPGSHK.[R]_Q9NRL2_1xPhospho_[T731]	[K].DTEQKELDQDMVTEDEDDPGSHK.[R]	Q9NRL2	14.4305	20.1049	14.0373
[R].RVSSSRSVSGSPEPAAK.[K]_A9Z1X7_3xPhospho_[S761;_S763;_S765]	[R].RVSSSRSVSGSPEPAAK.[K]	A9Z1X7	14.4305	20.0845	14.0373
[R].RKEASSSEEPR.[N]_P30414_1xPhospho_[S243]	[R].RKEASSSEEPR.[N]	P30414	14.4305	20.0512	14.0373
[R].SDESDQQESLHK.[L]_P49770_1xPhospho_[S103]	[R].SDESDQQESLHK.[L]	P49770	14.4305	20.0333	14.0373
[R].EQPEMEDANSEKSINEENGEVSEDQSQNK.[H]_Q13523_1xPhospho_[S]	[R].EQPEMEDANSEKSINEENGEVSEDQSQNK.[H]	Q13523	14.4305	20.0081	14.0373
[R].TETPPPLASLNVSK.[L]_Q3MHD2_1xPhospho_[T75]	[R].TETPPPLASLNVSK.[L]	Q3MHD2	14.4305	19.9638	14.0373
[K].AVSPSSSEKR.[S]_Q76FK4_1xPhospho_[S660]	[K].AVSPSSSEKR.[S]	Q76FK4	14.4305	19.9578	14.0373
[K].KATGAATPK.[K]_P10412_1xPhospho_[T146]	[K].KATGAATPK.[K]	P10412	14.4305	19.9538	14.0373
[R].SEDESETEDEEEKSQEDQEQKR.[K]_A0A499FHX9_1xPhospho_[S/T]	[R].SEDESETEDEEEKSQEDQEQKR.[K]	A0A499FHX9	14.4305	19.912	14.0373
[R].VGMSLVALKKALAAAGYDVEK.[N]_P22492_1xPhospho_[S62]	[R].VGMSLVALKKALAAAGYDVEK.[N]	P22492	14.4305	19.908	14.0373
[K].SKLNSSVLVPYGAESSEDSDEESKGLGK.[E]_Q9H9J4_3xPhospho_[S611;_S612;_S615]	[K].SKLNSSVLVPYGAESSEDSDEESKGLGK.[E]	Q9H9J4	14.4305	19.8578	14.0373
[K].AEERPTFDYLQSVLDDFYTATEGQYQQQP.[-]_P07948_1xPhospho_[T/Y]	[K].AEERPTFDYLQSVLDDFYTATEGQYQQQP.[-]	P07948	14.4305	19.8539	14.0373
[K].EEPSQNDISPK.[T]_Q9NR30_1xPhospho_[S89]	[K].EEPSQNDISPK.[T]	Q9NR30	14.4305	19.849	14.0373
[R].SDVFRDSFSHSPGAVSSLK.[V]_Q9H6R7_2xPhospho_[S688;_S]	[R].SDVFRDSFSHSPGAVSSLK.[V]	Q9H6R7	14.4305	19.8318	14.0373
[R].SLSTSGESLYHVLGLDK.[N]_Q9H3Z4_1xPhospho_[S]	[R].SLSTSGESLYHVLGLDK.[N]	Q9H3Z4	14.4305	19.8148	14.0373
[R].NLTANDPSQEYVASEGEEDPEVEFLK.[S]_Q86X95_2xPhospho_[S/T/Y]	[R].NLTANDPSQEYVASEGEEDPEVEFLK.[S]	Q86X95	14.4305	19.8073	14.0373
[R].QAAKPPDLNPETEESIPSRSSPEGPDPPVLTEVSK.[Q]_Q03164_1xPhospho_[S1685]	[R].QAAKPPDLNPETEESIPSRSSPEGPDPPVLTEVSK.[Q]	Q03164	14.4305	19.7807	14.0373
[K].KPYRIESDEEEDFENVGK.[V]_Q96T23_1xPhospho_[Y/S]	[K].KPYRIESDEEEDFENVGK.[V]	Q96T23	14.4305	19.7724	14.0373
[R].MGSKSPGNTSQPPAFFSK.[L]_C9J0Q5_1xPhospho_[S2248]	[R].MGSKSPGNTSQPPAFFSK.[L]	C9J0Q5	14.4305	19.7719	14.0373
[K].TGVTSTSDSEEEGDDQEGEK.[K]_O75475_1xPhospho_[S/T]	[K].TGVTSTSDSEEEGDDQEGEK.[K]	O75475	14.4305	19.7654	14.0373
[K].EAPAEGEAAEPGSPTAAEGEAASAASSTSSPK.[A]_P29966_2xPhospho_[T/S]	[K].EAPAEGEAAEPGSPTAAEGEAASAASSTSSPK.[A]	P29966	14.4305	19.7271	14.0373
[K].KLEFSSSPDSLSTINDWDDMDDFDTSETSK.[S]_P54132_1xPhospho_[S]	[K].KLEFSSSPDSLSTINDWDDMDDFDTSETSK.[S]	P54132	14.4305	19.7105	14.0373
[K].AAGPASPPEEDPERTK.[H]_Q96KM6_1xPhospho_[S409]	[K].AAGPASPPEEDPERTK.[H]	Q96KM6	14.4305	19.6703	14.0373
[K].METEADAPSPAPSLGER.[L]_Q12873_1xPhospho_[S1601]	[K].METEADAPSPAPSLGER.[L]	Q12873	14.4305	19.6522	14.0373
[R].HYSDHWEDERLESR.[R]_Q9BYW2_1xPhospho_[S1098]	[R].HYSDHWEDERLESR.[R]	Q9BYW2	14.4305	19.5972	14.0373
[R].ERSGGEQAQDWDALPPK.[R]_Q92979_1xPhospho_[S14]	[R].ERSGGEQAQDWDALPPK.[R]	Q92979	14.4305	19.5081	14.0373
[R].DSHSSEEDEASSQTDLSQTISK.[K]_J3KN66_2xPhospho_[S156;_S]	[R].DSHSSEEDEASSQTDLSQTISK.[K]	J3KN66	14.4305	19.4847	14.0373
[R].RRHSHSHSPMSTR.[R]_P62995_3xPhospho_[S95;_S97;_S99]	[R].RRHSHSHSPMSTR.[R]	P62995	14.4305	19.4744	14.0373
[K].HLDGEEDGSSDQSQASGTTGGR.[R]_Q9UNF1_2xPhospho_[S190;_S191]	[K].HLDGEEDGSSDQSQASGTTGGR.[R]	Q9UNF1	14.4305	19.4534	14.0373
[K].NTADHDESPPRTPTGNAPSSESDIDISSPNVSHDESIAK.[D]_O95251_3xPhospho_[S124;_S135;_S136]	[K].NTADHDESPPRTPTGNAPSSESDIDISSPNVSHDESIAK.[D]	O95251	14.4305	19.4395	14.0373
[R].RASNEKESAAPASPAPSPAPSPTPAPPQK.[E]_Q3KQU3_3xPhospho_[S539;_S544;_S548]	[R].RASNEKESAAPASPAPSPAPSPTPAPPQK.[E]	Q3KQU3	14.4305	19.4353	14.0373
[K].GDSIEEILADSEDEEDNEEEER.[S]_Q5JTH9_1xPhospho_[S1080]	[K].GDSIEEILADSEDEEDNEEEER.[S]	Q5JTH9	14.4305	19.4267	14.0373
[R].KNDEPSGSEISSDSHAPLHSVTNSPEVAVK.[K]_Q9HCK1_2xPhospho_[S882;_S886]	[R].KNDEPSGSEISSDSHAPLHSVTNSPEVAVK.[K]	Q9HCK1	14.4305	19.3927	14.0373
[K].GGLVSDAYGEDDFSR.[L]_J3QQJ0_1xPhospho_[S26]	[K].GGLVSDAYGEDDFSR.[L]	J3QQJ0	14.4305	19.3851	14.0373
[R].SNTPMGDKDDDDDDDADEKMQSSGIPNGGHIR.[Q]_Q5T4S7_1xPhospho_[T2724]	[R].SNTPMGDKDDDDDDDADEKMQSSGIPNGGHIR.[Q]	Q5T4S7	14.4305	19.3742	14.0373
[K].DANIMSPGSSLPSLHVR.[K]_P25054_1xPhospho_[S744]	[K].DANIMSPGSSLPSLHVR.[K]	P25054	14.4305	19.3396	14.0373
[R].SRVPVRPPQQYSDDEDDYEDDEEDDVQNTNSALR.[Y]_Q92560_1xPhospho_[Y/S]	[R].SRVPVRPPQQYSDDEDDYEDDEEDDVQNTNSALR.[Y]	Q92560	14.4305	19.3301	14.0373
[K].ETVFTKSPYQEFTDHLVK.[T]_P15880_1xPhospho_[Y/S/T]	[K].ETVFTKSPYQEFTDHLVK.[T]	P15880	14.4305	19.2912	14.0373
[R].RVGMADANSPPKPLSKPR.[T]_A0A7I2V490_1xPhospho_[S127]	[R].RVGMADANSPPKPLSKPR.[T]	A0A7I2V490	14.4305	19.2641	14.0373
[K].VKASPITNDGEDEFVPSDGLDKDEYTFSPGK.[S]_Q02880_2xPhospho_[T/S]	[K].VKASPITNDGEDEFVPSDGLDKDEYTFSPGK.[S]	Q02880	14.4305	19.2486	14.0373
[K].ASMSEFLESEDGEVEQQR.[T]_Q15022_2xPhospho_[S541;_S546]	[K].ASMSEFLESEDGEVEQQR.[T]	Q15022	14.4305	19.2459	14.0373
[R].GSPPLPAGPVPSQDITLSSEEEAEVAAPTK.[G]_Q3YEC7_2xPhospho_[S/T]	[R].GSPPLPAGPVPSQDITLSSEEEAEVAAPTK.[G]	Q3YEC7	14.4305	19.2288	14.0373
[R].KGEESEGFLNPELLETSR.[K]_Q7Z6E9_1xPhospho_[S945]	[R].KGEESEGFLNPELLETSR.[K]	Q7Z6E9	14.4305	19.2263	14.0373
[R].YLSADSGDADDSDADLGSAVK.[Q]_Q15361_2xPhospho_[S481;_S]	[R].YLSADSGDADDSDADLGSAVK.[Q]	Q15361	14.4305	19.1923	14.0373
[R].AAVQELSSSILAGEDPEER.[G]_P49768_2xPhospho_[S366;_S]	[R].AAVQELSSSILAGEDPEER.[G]	P49768	14.4305	19.1865	14.0373
[R].ALAAVPSAGSVQRVPSGAAGGK.[M]_A0A669KB89_1xPhospho_[S]	[R].ALAAVPSAGSVQRVPSGAAGGK.[M]	A0A669KB89	14.4305	19.1604	14.0373
[R].EGHGSSSFDRELEREK.[E]_Q5VTL8_1xPhospho_[S290]	[R].EGHGSSSFDRELEREK.[E]	Q5VTL8	14.4305	19.1384	14.0373
[R].HGLLLPASPVR.[M]_Q96E09_1xPhospho_[S76]	[R].HGLLLPASPVR.[M]	Q96E09	14.4305	19.064	14.0373
[K].ELYPEEFETDSDQQDITNGKK.[T]_Q6ZUT1_1xPhospho_[T/S/Y]	[K].ELYPEEFETDSDQQDITNGKK.[T]	Q6ZUT1	14.4305	19.0541	14.0373
[K].NATLAWDSSHSSIQNSPKLTPK.[M]_O15440_1xPhospho_[S]	[K].NATLAWDSSHSSIQNSPKLTPK.[M]	O15440	14.4305	20.4246	14.0373
[R].HRDTHPGSPGSPGPALRPLPAR.[E]_Q8N0Y2_1xPhospho_[S232]	[R].HRDTHPGSPGSPGPALRPLPAR.[E]	Q8N0Y2	14.4305	18.984	14.0373
[R].KMYSEDKPLSSESLSESEYIEEVR.[A]_Q5BKY9_3xPhospho_[S192;_S194;_S196]	[R].KMYSEDKPLSSESLSESEYIEEVR.[A]	Q5BKY9	14.4305	18.9533	14.0373
[R].RGATPPAPPRAPR.[G]_Q6SPF0_1xPhospho_[T107]	[R].RGATPPAPPRAPR.[G]	Q6SPF0	14.4305	18.8676	14.0373
[R].RPQRPRSPPLPAVIR.[N]_Q9Y6X9_1xPhospho_[S615]	[R].RPQRPRSPPLPAVIR.[N]	Q9Y6X9	14.4305	18.8159	14.0373
[K].VLPSSAAATPQQTSPAALPVFNAK.[D]_Q9H2F5_1xPhospho_[T/S]	[K].VLPSSAAATPQQTSPAALPVFNAK.[D]	Q9H2F5	14.4305	18.8142	14.0373
[K].DSGNWDTSGSELSEGELEK.[R]_A0A7N4I394_1xPhospho_[S975]	[K].DSGNWDTSGSELSEGELEK.[R]	A0A7N4I394	14.4305	18.7667	14.0373
[R].QASPETSASPDGSQNLVYETELLR.[T]_Q14789_1xPhospho_[S3010]	[R].QASPETSASPDGSQNLVYETELLR.[T]	Q14789	14.4305	18.6891	14.0373
[R].SRSPYSSR.[H]_Q14004_1xPhospho_[S413]	[R].SRSPYSSR.[H]	Q14004	14.4305	18.6617	14.0373
[R].NKIEEAPEATPQPSQPGPSSPISLSAEEENAEGEVSR.[A]_Q9H4L7_1xPhospho_[S]	[R].NKIEEAPEATPQPSQPGPSSPISLSAEEENAEGEVSR.[A]	Q9H4L7	14.4305	18.6561	14.0373
[K].GISEDSHLESLQDVGQSAAPTFMISPETVTGTGKK.[C]_E7EVA0_1xPhospho_[S/T]	[K].GISEDSHLESLQDVGQSAAPTFMISPETVTGTGKK.[C]	E7EVA0	14.4305	18.6492	14.0373
[K].AEPASPDSPKGSSETETEPPVALAPGPAPTR.[C]_A0A6E1WCP9_3xPhospho_[S/T]	[K].AEPASPDSPKGSSETETEPPVALAPGPAPTR.[C]	A0A6E1WCP9	14.4305	18.6259	14.0373
[K].SELPLDPLPVPTEEGNPLLK.[H]_Q15758_1xPhospho_[S503]	[K].SELPLDPLPVPTEEGNPLLK.[H]	Q15758	14.4305	18.6141	14.0373
[R].GPEEEEIGSPEPMAAPASASQKLSPLQK.[L]_Q14807_2xPhospho_[S412;_S421]	[R].GPEEEEIGSPEPMAAPASASQKLSPLQK.[L]	Q14807	14.4305	18.5875	14.0373
[R].VRNMSPDEIKIPPEPPGR.[C]_J3QQJ0_1xPhospho_[S130]	[R].VRNMSPDEIKIPPEPPGR.[C]	J3QQJ0	14.4305	18.5122	14.0373
[R].KPSGSPDLWKLSPDQR.[K]_Q96JM3_2xPhospho_[S445;_S452]	[R].KPSGSPDLWKLSPDQR.[K]	Q96JM3	14.4305	18.4847	14.0373
[K].EKSATRPSPSPERSSTGPEPPAPTPLLAER.[H]_Q9UQ35_3xPhospho_[S/T]	[K].EKSATRPSPSPERSSTGPEPPAPTPLLAER.[H]	Q9UQ35	14.4305	18.4835	14.0373
[R].AIPELDAYEAEGLALDDEDVEELTASQR.[E]_P49736_1xPhospho_[S108]	[R].AIPELDAYEAEGLALDDEDVEELTASQR.[E]	P49736	14.4305	18.4337	14.0373
[R].KDDDSDDESQSSHTGKK.[K]_O94874_1xPhospho_[S458]	[R].KDDDSDDESQSSHTGKK.[K]	O94874	14.4305	18.4119	14.0373
[R].GSGKKPESAAGSQSPALPPR.[L]_Q02297_1xPhospho_[S32]	[R].GSGKKPESAAGSQSPALPPR.[L]	Q02297	14.4305	18.3663	14.0373
[K].GQEEGGGWDVEEDLELPPELDISPGAAGGAEDGFFVPPTK.[G]_P53621_1xPhospho_[S895]	[K].GQEEGGGWDVEEDLELPPELDISPGAAGGAEDGFFVPPTK.[G]	P53621	14.4305	18.3579	14.0373
[R].SPSPAPAPAPAAAAGPPTRK.[K]_Q9H7N4_1xPhospho_[S]	[R].SPSPAPAPAPAAAAGPPTRK.[K]	Q9H7N4	14.4305	18.355	14.0373
[R].NSSEASSGDFLDLK.[GV]_Q9UK76_1xPhospho_[S]	[R].NSSEASSGDFLDLK.[GV]	Q9UK76	14.4305	18.3229	14.0373
[K].SEDFVKDSELHLPR.[V]_Q9H9J4_1xPhospho_[S1247]	[K].SEDFVKDSELHLPR.[V]	Q9H9J4	14.4305	18.3105	14.0373
[K].VVEAVNSDSDSEFGIPKK.[T]_Q02880_2xPhospho_[S1524;_S]	[K].VVEAVNSDSDSEFGIPKK.[T]	Q02880	14.4305	18.2751	14.0373
[R].SGDRNGLTHQLGGLSQGSR.[N]_Q8N5F7_1xPhospho_[S/T]	[R].SGDRNGLTHQLGGLSQGSR.[N]	Q8N5F7	14.4305	18.2216	14.0373
[K].EAATQEDPEQLPELEAHGVSESEGEERPVAEEEILLR.[E]_Q9BVJ6_1xPhospho_[S]	[K].EAATQEDPEQLPELEAHGVSESEGEERPVAEEEILLR.[E]	Q9BVJ6	14.4305	18.2152	14.0373
[R].TEPAAEAEAASGPSESPSPPAAEELPGSHAEPPVPAQGEAPGEQAR.[D]_P55884_2xPhospho_[S/T]	[R].TEPAAEAEAASGPSESPSPPAAEELPGSHAEPPVPAQGEAPGEQAR.[D]	P55884	14.4305	18.1828	14.0373
[K].TKSEAESASPEETPDGSASPVEMQDEGAEEPHEAGEQLPPFLLK.[E]_Q9C0C9_2xPhospho_[S/T]	[K].TKSEAESASPEETPDGSASPVEMQDEGAEEPHEAGEQLPPFLLK.[E]	Q9C0C9	14.4305	18.1447	14.0373
[K].QFKDLFDLNSSEEDDTEGFSER.[G]_Q9Y3T9_2xPhospho_[S672;_S673]	[K].QFKDLFDLNSSEEDDTEGFSER.[G]	Q9Y3T9	14.4305	18.1437	14.0373
[K].ELYPEEFETDSDQQDITNGKK.[T]_Q6ZUT1_2xPhospho_[T123;_S125]	[K].ELYPEEFETDSDQQDITNGKK.[T]	Q6ZUT1	14.4305	18.1125	14.0373
[R].SSTVAPAQPDGAESEWTDVETR.[C]_A0A7I2V5Y5_1xPhospho_[S/T]	[R].SSTVAPAQPDGAESEWTDVETR.[C]	A0A7I2V5Y5	14.4305	18.1063	14.0373
[R].SSSHLDPAGTHSTLQGSGTTTPEHPSVIDPLMEQDEGPSTPPAK.[Q]_Q8TDM6_2xPhospho_[T/S]	[R].SSSHLDPAGTHSTLQGSGTTTPEHPSVIDPLMEQDEGPSTPPAK.[Q]	Q8TDM6	14.4305	18.0784	14.0373
[R].AKAGPTLTDENGDDLGLPPSPGDTSYYQDQVDDFHEAR.[S]_Q9NQZ2_1xPhospho_[T]	[R].AKAGPTLTDENGDDLGLPPSPGDTSYYQDQVDDFHEAR.[S]	Q9NQZ2	14.4305	18.0376	14.0373
[K].ASPITNDGEDEFVPSDGLDKDEYTFSPGK.[S]_Q02880_1xPhospho_[S/T]	[K].ASPITNDGEDEFVPSDGLDKDEYTFSPGK.[S]	Q02880	14.4305	17.9975	14.0373
[K].KGSDSDTDASNLETPR.[S]_P0CG40_2xPhospho_[S424;_S426]	[K].KGSDSDTDASNLETPR.[S]	P0CG40	14.4305	21.3729	14.0373
[K].KKPTPIQLNPAPDGSAVNGTSSAETNLEALQK.[K]_Q02750_2xPhospho_[S24;_S]	[K].KKPTPIQLNPAPDGSAVNGTSSAETNLEALQK.[K]	Q02750	14.4305	17.9163	14.0373
[R].GRDSPYQSRGSPHYFSPFRPY.[-]_Q13242_2xPhospho_[S204;_S208]	[R].GRDSPYQSRGSPHYFSPFRPY.[-]	Q13242	14.4305	17.8758	14.0373
[K].QQDSQPEEVMDVLEMVENVK.[H]_Q9H307_1xPhospho_[S381]	[K].QQDSQPEEVMDVLEMVENVK.[H]	Q9H307	14.4305	17.8406	14.0373
[R].RQSSSYDDPWKITDEQR.[Q]_Q96D71_1xPhospho_[S/Y]	[R].RQSSSYDDPWKITDEQR.[Q]	Q96D71	14.4305	17.7696	14.0373
[R].AKPPVKKSPQK.[Q]_A0A2R8YH03_1xPhospho_[S674]	[R].AKPPVKKSPQK.[Q]	A0A2R8YH03	14.4305	17.7574	14.0373
[R].QPDAKDGDSYDPYDFSDTEEEMPQVHTPK.[T]_A0A499FHX9_1xPhospho_[Y/S/T]	[R].QPDAKDGDSYDPYDFSDTEEEMPQVHTPK.[T]	A0A499FHX9	14.4305	17.7071	14.0373
[R].SRSPATAKR.[G]_Q9UQ35_2xPhospho_[S484;_S486]	[R].SRSPATAKR.[G]	Q9UQ35	14.4305	17.6613	14.0373
[R].VRHFSQSEETGNEVFGALNEEQPLPR.[S]_A0A7P0TAR5_1xPhospho_[S/T]	[R].VRHFSQSEETGNEVFGALNEEQPLPR.[S]	A0A7P0TAR5	14.4305	17.6538	14.0373
[R].DFIATLEAEAFDDVVGETVGK.[T]_E7EVA0_1xPhospho_[T28]	[R].DFIATLEAEAFDDVVGETVGK.[T]	E7EVA0	14.4305	17.6401	14.0373
[K].NRPDYVSEEEEDDEDFETAVK.[K]_P49792_1xPhospho_[S/Y]	[K].NRPDYVSEEEEDDEDFETAVK.[K]	P49792	14.4305	17.5918	14.0373
[R].MQNNSSPSISPNTSFTSDGSPSPLGGIKR.[K]_Q9H0D6_2xPhospho_[S/T]	[R].MQNNSSPSISPNTSFTSDGSPSPLGGIKR.[K]	Q9H0D6	14.4305	17.4481	14.0373
[R].LTPRPSPSPMIESTPMSIAGDATPLLDEMDR.[-]_Q7KZ85_1xPhospho_[T1718]	[R].LTPRPSPSPMIESTPMSIAGDATPLLDEMDR.[-]	Q7KZ85	14.4305	17.3681	14.0373
[K].TEDDDDDDVKSTSEDYLMISLDDVGEKLEHMGNTPLK.[I]_Q9Y462_1xPhospho_[T/S/Y]	[K].TEDDDDDDVKSTSEDYLMISLDDVGEKLEHMGNTPLK.[I]	Q9Y462	14.4305	17.1937	14.0373
[K].HLFSSTENLAAGSWK.[E]_Q6WKZ4_1xPhospho_[S/T]	[K].HLFSSTENLAAGSWK.[E]	Q6WKZ4	14.4305	17.1803	14.0373
[K].DLKIESDVQEPTEPEDDLDIMLGNK.[K]_P20042_2xPhospho_[S105;_T111]	[K].DLKIESDVQEPTEPEDDLDIMLGNK.[K]	P20042	14.4305	17.1648	14.0373
[R].SQAPLESSLDSLGDVFLDSGR.[K]_Q14980_1xPhospho_[S1789]	[R].SQAPLESSLDSLGDVFLDSGR.[K]	Q14980	14.4305	16.9353	14.0373
[R].RQLHLEGASLELSDDDTESK.[T]_P35580_1xPhospho_[S1956]	[R].RQLHLEGASLELSDDDTESK.[T]	P35580	14.4305	16.9268	14.0373
[K].AGMSSNQSISSPVLDAVPR.[T]_Q9UQ35_1xPhospho_[S1404]	[K].AGMSSNQSISSPVLDAVPR.[T]	Q9UQ35	14.4305	16.6288	14.0373
[R].EADGSETPEPFAAEAK.[F]_Q7KZF4_1xPhospho_[T240]	[R].EADGSETPEPFAAEAK.[F]	Q7KZF4	19.5392	21.6282	19.9481
[K].TSAVSSPLLDQQR.[NS]_A0A7I2V4I5_1xPhospho_[S]	[K].TSAVSSPLLDQQR.[NS]	A0A7I2V4I5	14.4305	21.6216	14.0373
[K].VEENPDADSDFDAKSSADDEIEETR.[V]_Q9H0G5_3xPhospho_[S248;_S254;_S255]	[K].VEENPDADSDFDAKSSADDEIEETR.[V]	Q9H0G5	14.4305	21.137	14.0373
[K].NLATSADTPPSTVPGTGK.[S]_Q96Q15_2xPhospho_[T3569;_T3573]	[K].NLATSADTPPSTVPGTGK.[S]	Q96Q15	14.4305	20.423	14.0373
[R].VSSPLPSPSAMTDAANSQAAAK.[L]_Q8WXI9_1xPhospho_[S]	[R].VSSPLPSPSAMTDAANSQAAAK.[L]	Q8WXI9	14.4305	21.1666	14.0373
[K].EVAENQQNQSSDPEEEKGSQPPPAAESQSSLR.[R]_O43491_1xPhospho_[S]	[K].EVAENQQNQSSDPEEEKGSQPPPAAESQSSLR.[R]	O43491	14.4305	21.4254	14.0373
[K].KLEKEEEEGISQESSEEEQ.[-]_P17096_3xPhospho_[S99;_S102;_S103]	[K].KLEKEEEEGISQESSEEEQ.[-]	P17096	14.4305	21.88	14.0373
[R].SGEQITSSPVSPK.[S]_A0A087WZV0_1xPhospho_[S1021]	[R].SGEQITSSPVSPK.[S]	A0A087WZV0	21.9339	24.6409	21.4565
[R].HAIMRSPQMVSAIVR.[T]_A0A2R8Y5A3_1xPhospho_[S193]	[R].HAIMRSPQMVSAIVR.[T]	A0A2R8Y5A3	14.4305	19.4193	14.0373
[R].IPASQTSVPFDHLGK.[-]_P49674_1xPhospho_[T/S]	[R].IPASQTSVPFDHLGK.[-]	P49674	14.4305	20.2394	14.0373
[K].KSPIINESR.[S]_Q13523_1xPhospho_[S277]	[K].KSPIINESR.[S]	Q13523	14.4305	21.3667	14.0373
[R].HKLTVSDGESGEEKK.[T]_P46100_2xPhospho_[S1348;_S1352]	[R].HKLTVSDGESGEEKK.[T]	P46100	14.4305	21.5604	14.0373
[K].AVGMPSPVSPK.[L]_Q9UHB7_1xPhospho_[S1058]	[K].AVGMPSPVSPK.[L]	Q9UHB7	14.4305	20.3671	14.0373
[R].EGSSSSEGRGDTDKYLK.[K]_Q9H7N4_3xPhospho_[S1196;_S1197;_S]	[R].EGSSSSEGRGDTDKYLK.[K]	Q9H7N4	14.4305	22.2111	14.0373
[K].AEAQQVEALPGPSLDQWHRSAGEEEDGPVLTDEQK.[S]_F8WCT1_1xPhospho_[S]	[K].AEAQQVEALPGPSLDQWHRSAGEEEDGPVLTDEQK.[S]	F8WCT1	14.4305	20.2982	14.0373
[R].SPSKPTLAYPESNSR.[AE]_Q86XR8_1xPhospho_[S53]	[R].SPSKPTLAYPESNSR.[AE]	Q86XR8	14.4305	22.2651	14.0373
[R].ADSGPTQPPLSLSPAPETK.[R]_O15027_1xPhospho_[S2083]	[R].ADSGPTQPPLSLSPAPETK.[R]	O15027	14.4305	19.3489	14.0373
[K].VIETPENDFK.[H]_Q9H0G5_1xPhospho_[T275]	[K].VIETPENDFK.[H]	Q9H0G5	14.4305	19.8722	14.0373
[K].MQASIEKGGSLPKVEAK.[F]_P06748_1xPhospho_[S]	[K].MQASIEKGGSLPKVEAK.[F]	P06748	14.4305	21.7025	14.0373
[K].KLPPPPGSPLGHSPTASPPPTAR.[K]_A0A669KBH9_1xPhospho_[S561]	[K].KLPPPPGSPLGHSPTASPPPTAR.[K]	A0A669KBH9	14.4305	22.057	14.0373
[-].MEEGGRDKAPVQPQQSPAAAPGGTDEKPSGK.[E]_Q13200_1xAcetyl_[N-Term];_1xPhospho_[S16]	[-].MEEGGRDKAPVQPQQSPAAAPGGTDEKPSGK.[E]	Q13200	14.4305	21.8839	14.0373
[K].KAASPSPQSVR.[R]_A9Z1X7_3xPhospho_[S747;_S749;_S752]	[K].KAASPSPQSVR.[R]	A9Z1X7	14.4305	19.0707	14.0373
[R].ELEKPIQSKPQSPVIQAAAVSPK.[F]_Q9Y6D5_1xPhospho_[S227]	[R].ELEKPIQSKPQSPVIQAAAVSPK.[F]	Q9Y6D5	19.8818	22.3842	20.7851
[K].VASSPVMVSNPATR.[M]_P51610_1xPhospho_[S598]	[K].VASSPVMVSNPATR.[M]	P51610	14.4305	20.7223	14.0373
[R].KYQEDSDPERSDYEEQQLQK.[E]_Q6P6C2_2xPhospho_[S64;_S69]	[R].KYQEDSDPERSDYEEQQLQK.[E]	Q6P6C2	14.4305	20.1561	14.0373
[R].SPGPPALKHPATK.[D]_Q8IU81_1xPhospho_[S66]	[R].SPGPPALKHPATK.[D]	Q8IU81	14.4305	20.9727	14.0373
[R].SKSPLPPEEEAKDEEEDQTLVNLDTYTSDLHFQVSK.[D]_Q1KMD3_1xPhospho_[S228]	[R].SKSPLPPEEEAKDEEEDQTLVNLDTYTSDLHFQVSK.[D]	Q1KMD3	14.4305	18.2553	14.0373
[R].QQSTPQAANSPPNLGAK.[I]_Q9Y4C1_1xPhospho_[S325]	[R].QQSTPQAANSPPNLGAK.[I]	Q9Y4C1	14.4305	20.892	14.0373
[K].KESKGPIVPLNVADQK.[L]_P55011_1xPhospho_[S994]	[K].KESKGPIVPLNVADQK.[L]	P55011	14.4305	20.6363	14.0373
[K].EPEMPGPREESEEEEDEDDEEEEEEEKEK.[S]_A0A494C028_1xPhospho_[S37]	[K].EPEMPGPREESEEEEDEDDEEEEEEEKEK.[S]	A0A494C028	14.4305	21.1472	14.0373
[R].SLEPAENVHGAGGGAFPASQTPSKPASADGHRGPSAAFAPAAAEPK.[L]_P12931_1xPhospho_[S17]	[R].SLEPAENVHGAGGGAFPASQTPSKPASADGHRGPSAAFAPAAAEPK.[L]	P12931	14.4305	21.8407	14.0373
[R].SQSLSSTDSSVHAPSEITVAHGSGLGK.[G]_Q9Y2H2_1xPhospho_[S907]	[R].SQSLSSTDSSVHAPSEITVAHGSGLGK.[G]	Q9Y2H2	14.4305	20.7145	14.0373
[R].RGEDMMHPLKVSLEDLYNGK.[T]_O60884_1xPhospho_[S123]	[R].RGEDMMHPLKVSLEDLYNGK.[T]	O60884	14.4305	17.6093	14.0373
[K].VSMPDVELNLKSPK.[V]_Q09666_1xPhospho_[S3426]	[K].VSMPDVELNLKSPK.[V]	Q09666	14.4305	21.3014	14.0373
[R].NVSAEQKDENK.[E]_A0A7I2V409_1xPhospho_[S686]	[R].NVSAEQKDENK.[E]	A0A7I2V409	14.4305	21.3966	14.0373
[R].SSQPSPTAVPASDSPPTKQEVKK.[A]_Q3KQU3_2xPhospho_[T118;_S125]	[R].SSQPSPTAVPASDSPPTKQEVKK.[A]	Q3KQU3	14.4305	19.1411	14.0373
[R].RLSSSESPQRDPPPPPPPPPLLR.[L]_Q9H2G4_1xPhospho_[S16]	[R].RLSSSESPQRDPPPPPPPPPLLR.[L]	Q9H2G4	14.4305	20.0225	14.0373
[K].RKTSSDDESEEDEDDLLQR.[T]_Q9Y5J1_3xPhospho_[S206;_S210;_S/T]	[K].RKTSSDDESEEDEDDLLQR.[T]	Q9Y5J1	14.4305	20.5811	14.0373
[K].DLFDLNSSEEDDTEGFSER.[G]_Q9Y3T9_2xPhospho_[S672;_S673]	[K].DLFDLNSSEEDDTEGFSER.[G]	Q9Y3T9	14.4305	19.475	14.0373
[K].AFLAELEQNSPK.[I]_H3BQK9_1xPhospho_[S4553]	[K].AFLAELEQNSPK.[I]	H3BQK9	14.4305	19.9834	14.0373
[R].RGTSLMEDDEEPIVEDVMMSSEGR.[I]_Q8N3U4_1xPhospho_[T/S]	[R].RGTSLMEDDEEPIVEDVMMSSEGR.[I]	Q8N3U4	14.4305	18.7757	14.0373
[K].IHEKDPNSATATAPPSPLK.[R-]_Q92766_1xPhospho_[S161]	[K].IHEKDPNSATATAPPSPLK.[R-]	Q92766	14.4305	20.1558	14.0373
[K].LLRQSPPLPGREEEPGLGDSGIQSTPGSGHAPR.[T]_Q9C0B5_1xPhospho_[S554]	[K].LLRQSPPLPGREEEPGLGDSGIQSTPGSGHAPR.[T]	Q9C0B5	14.4305	20.9597	14.0373
[K].KPIETGSPKTK.[E]_Q05519_1xPhospho_[S449]	[K].KPIETGSPKTK.[E]	Q05519	14.4305	22.5759	14.0373
[K].KDSNELSDSAGEEDSADLKR.[A]_Q9Y6X9_1xPhospho_[S]	[K].KDSNELSDSAGEEDSADLKR.[A]	Q9Y6X9	14.4305	22.359	14.0373
[K].AFEEDIETPPTR.[N]_Q9P2D1_1xPhospho_[T2551]	[K].AFEEDIETPPTR.[N]	Q9P2D1	14.4305	22.4113	14.0373
[K].FQDLSEGSSISQLSFAEDISADEDDQILSQGK.[H]_Q14684_1xPhospho_[S]	[K].FQDLSEGSSISQLSFAEDISADEDDQILSQGK.[H]	Q14684	14.4305	19.3999	14.0373
[K].MTSTPETLLEEIEAK.[N]_Q9BZI7_1xPhospho_[S/T]	[K].MTSTPETLLEEIEAK.[N]	Q9BZI7	14.4305	19.2238	14.0373
[K].EDLPAENGETKTEESPASDEAGEK.[E]_P05114_2xPhospho_[S89;_T/S]	[K].EDLPAENGETKTEESPASDEAGEK.[E]	P05114	14.4305	20.1971	14.0373
[R].SREHPHSRSPSPEPR.[G]_A0A2R8YDH4_3xPhospho_[S421;_S423;_S425]	[R].SREHPHSRSPSPEPR.[G]	A0A2R8YDH4	14.4305	20.1172	14.0373
[R].SPIIHSPK.[R]_O94913_1xPhospho_[S494]	[R].SPIIHSPK.[R]	O94913	14.4305	21.6391	14.0373
[K].LSSQISAGEEKWNSVSPASAGK.[R]_Q86UE4_1xPhospho_[S]	[K].LSSQISAGEEKWNSVSPASAGK.[R]	Q86UE4	14.4305	21.1316	14.0373
[R].GESDEPAPQVQPESPETVSPK.[G]_A0A1B0GTL5_1xPhospho_[T/S]	[R].GESDEPAPQVQPESPETVSPK.[G]	A0A1B0GTL5	14.4305	20.0372	14.0373
[K].HERGSPSHSKSPAYTPQNLDSESESGSSIAEK.[S]_Q15648_2xPhospho_[S1447;_S1449]	[K].HERGSPSHSKSPAYTPQNLDSESESGSSIAEK.[S]	Q15648	14.4305	20.956	14.0373
[K].MTSSPVGPGTASAGPSLPGGALPTSVR.[S]_Q14686_1xPhospho_[T/S]	[K].MTSSPVGPGTASAGPSLPGGALPTSVR.[S]	Q14686	14.4305	19.6759	14.0373
[R].QQFYHSVQDLSGGSR.[Q]_P10398_1xPhospho_[S/Y]	[R].QQFYHSVQDLSGGSR.[Q]	P10398	14.4305	22.8981	14.0373
[K].EANLQQNEEKNHSDSSTSESEVSSVSPLKNK.[H]_Q9NY27_1xPhospho_[S226]	[K].EANLQQNEEKNHSDSSTSESEVSSVSPLKNK.[H]	Q9NY27	14.4305	20.6159	14.0373
[R].VPSSDEEVVEEPQSR.[R]_Q9C0C2_2xPhospho_[S1620;_S1621]	[R].VPSSDEEVVEEPQSR.[R]	Q9C0C2	14.4305	20.5965	14.0373
[K].SLDSDESEDEEDDYQQKR.[K]_Q13442_2xPhospho_[S60;_S]	[K].SLDSDESEDEEDDYQQKR.[K]	Q13442	14.4305	21.7724	14.0373
[R].QMSFDLTK.[L]_Q9ULH0_1xPhospho_[S918]	[R].QMSFDLTK.[L]	Q9ULH0	14.4305	19.7584	14.0373
[K].AQSNGSGNGSDSEMDTSSLER.[G]_Q9NRY4_1xPhospho_[S]	[K].AQSNGSGNGSDSEMDTSSLER.[G]	Q9NRY4	14.4305	20.9172	14.0373
[K].SHSAPSEVGFSDAR.[H]_Q86V48_1xPhospho_[S905]	[K].SHSAPSEVGFSDAR.[H]	Q86V48	14.4305	21.1283	14.0373
[K].AQETEAAPSQAPADEPEPESAAAQSQENQDTRPK.[V]_Q9UNF1_1xPhospho_[S]	[K].AQETEAAPSQAPADEPEPESAAAQSQENQDTRPK.[V]	Q9UNF1	14.4305	20.8131	14.0373
[R].KSSTPEEVK.[K]_E9PK25_1xPhospho_[T63]	[R].KSSTPEEVK.[K]	E9PK25	17.946	24.4461	14.0373
[K].ATSVALPGWSPSETR.[S]_Q16513_1xPhospho_[S360]	[K].ATSVALPGWSPSETR.[S]	Q16513	14.4305	19.3994	14.0373
[K].ESEDKPEIEDVGSDEEEEK.[K]_P07900_1xPhospho_[S263]	[K].ESEDKPEIEDVGSDEEEEK.[K]	P07900	14.4305	21.1757	14.0373
[R].FPTDYASTSEDEFGSNR.[N]_Q5SW79_1xPhospho_[S1241]	[R].FPTDYASTSEDEFGSNR.[N]	Q5SW79	14.4305	18.4187	14.0373
[R].SFADIGKKHSDPHLLER.[N]_C9JRP1_1xPhospho_[S242]	[R].SFADIGKKHSDPHLLER.[N]	C9JRP1	14.4305	22.4026	14.0373
[K].ASSPIKQSHEPVPDTSVEKGFPASTEAER.[H]_Q9ULM3_1xPhospho_[S372]	[K].ASSPIKQSHEPVPDTSVEKGFPASTEAER.[H]	Q9ULM3	14.4305	19.6489	14.0373
[R].SSGDPEQIKEDSLSEESADAR.[S]_Q9BVS4_1xPhospho_[S]	[R].SSGDPEQIKEDSLSEESADAR.[S]	Q9BVS4	14.4305	22.5713	14.0373
[K].KRSNSEVEDVGPTSHNR.[K]_Q13206_1xPhospho_[S]	[K].KRSNSEVEDVGPTSHNR.[K]	Q13206	14.4305	21.7724	14.0373
[K].QAEVANQETKEDLPAENGETKTEESPASDEAGEK.[E]_P05114_2xPhospho_[S89;_S/T]	[K].QAEVANQETKEDLPAENGETKTEESPASDEAGEK.[E]	P05114	14.4305	20.7553	14.0373
[R].SPEASQTDSPVESPR.[L]_O95049_1xPhospho_[S319]	[R].SPEASQTDSPVESPR.[L]	O95049	14.4305	19.2447	14.0373
[R].VADAKGDSESEEDEDLEVPVPSR.[F]_P13861_2xPhospho_[S78;_S80]	[R].VADAKGDSESEEDEDLEVPVPSR.[F]	P13861	14.4305	21.618	14.0373
[R].VMSPENFPTASVEGKEEK.[K]_Q3L8U1_1xPhospho_[S550]	[R].VMSPENFPTASVEGKEEK.[K]	Q3L8U1	14.4305	20.9509	14.0373
[K].FQSPQIQATISPPLQPK.[T]_A0A087WYN9_1xPhospho_[S200]	[K].FQSPQIQATISPPLQPK.[T]	A0A087WYN9	14.4305	21.7886	14.0373
[R].SNSQSYIGRPIHLDK.[I]_F8WBA3_1xPhospho_[S257]	[R].SNSQSYIGRPIHLDK.[I]	F8WBA3	14.4305	21.1775	14.0373
[K].RVNNGNTAPEDSSPAKK.[T]_Q9UGN5_1xPhospho_[S]	[K].RVNNGNTAPEDSSPAKK.[T]	Q9UGN5	14.4305	22.541	14.0373
[K].SMSAPVIFDR.[S]_O60749_1xPhospho_[S119]	[K].SMSAPVIFDR.[S]	O60749	14.4305	18.6828	14.0373
[R].EPGSGTESDTSPDFHNQENEPSQEDPEDLDGSVQGVKPQK.[A]_Q9HAF1_3xPhospho_[S122;_S125;_S]	[R].EPGSGTESDTSPDFHNQENEPSQEDPEDLDGSVQGVKPQK.[A]	Q9HAF1	14.4305	17.6693	14.0373
[R].LLLERPSPIR.[D]_Q96T37_1xPhospho_[S700]	[R].LLLERPSPIR.[D]	Q96T37	14.4305	23.8134	14.0373
[R].KITPPSSPHSLTSTLVSLGHEEALEMAGSK.[N]_Q9BY89_2xPhospho_[T/S]	[R].KITPPSSPHSLTSTLVSLGHEEALEMAGSK.[N]	Q9BY89	19.2078	21.5741	17.8357
[R].AQPFGFIDSDTDAEEERIPATPVVIPMK.[K]_Q14676_1xPhospho_[T/S]	[R].AQPFGFIDSDTDAEEERIPATPVVIPMK.[K]	Q14676	14.4305	21.1839	14.0373
[K].GTMDDISQEEGSSQGEDSVSGSQR.[I]_Q14683_1xPhospho_[S/T]	[K].GTMDDISQEEGSSQGEDSVSGSQR.[I]	Q14683	14.4305	21.3271	14.0373
[R].NLGSINTELQDVQR.[I]_O75396_1xPhospho_[S137]	[R].NLGSINTELQDVQR.[I]	O75396	14.4305	19.4473	14.0373
[R].YLVDGTKPNAGSEEISSEDDELVEEK.[K]_Q9NY61_2xPhospho_[S/Y/T]	[R].YLVDGTKPNAGSEEISSEDDELVEEK.[K]	Q9NY61	14.4305	19.2095	14.0373
[R].LLSPLSSAR.[L]_E9PAU2_1xPhospho_[S584]	[R].LLSPLSSAR.[L]	E9PAU2	14.4305	17.299	14.0373
[K].TPGDFSYAYQKPEETTRSPDEEDYDYESYEK.[T]_P46821_1xPhospho_[S/T/Y]	[K].TPGDFSYAYQKPEETTRSPDEEDYDYESYEK.[T]	P46821	14.4305	19.4871	14.0373
[K].SLESINSR.[L]_P62888_1xPhospho_[S10]	[K].SLESINSR.[L]	P62888	14.4305	20.2653	14.0373
[K].SPGSPPGPELPIETALDDRER.[R]_Q8TEW0_1xPhospho_[S]	[K].SPGSPPGPELPIETALDDRER.[R]	Q8TEW0	14.4305	18.4391	14.0373
[-].MEQLSDEEIDHGAEEDSDKEDQDLDK.[M]_C9K0J5_1xAcetyl_[N-Term];_2xPhospho_[S5;_S17]	[-].MEQLSDEEIDHGAEEDSDKEDQDLDK.[M]	C9K0J5	14.4305	19.4787	14.0373
[R].KRKPSTSDDSDSNFEK.[I]_P11388_2xPhospho_[S1471;_S1474]	[R].KRKPSTSDDSDSNFEK.[I]	P11388	14.4305	21.7903	14.0373
[K].AQASPSEENKANK.[N]_Q5T2D3_1xPhospho_[S326]	[K].AQASPSEENKANK.[N]	Q5T2D3	14.4305	22.2149	14.0373
[K].SKQSETVDQNSDSDEMLAILK.[E]_P46100_2xPhospho_[S/T]	[K].SKQSETVDQNSDSDEMLAILK.[E]	P46100	14.4305	17.9864	14.0373
[R].TSSSETEEKKPEKPLILQSLGPK.[T]_Q9Y5K6_1xPhospho_[T/S]	[R].TSSSETEEKKPEKPLILQSLGPK.[T]	Q9Y5K6	14.4305	22.3601	14.0373
[K].GLQVDLQSDGAAAEDIVASEQSLGQK.[L]_A0A3B3IT92_1xPhospho_[S131]	[K].GLQVDLQSDGAAAEDIVASEQSLGQK.[L]	A0A3B3IT92	14.4305	16.2631	14.0373
[R].AADEDWDSELEDDLLGEDLLSGK.[K]_Q96EV2_1xPhospho_[S41]	[R].AADEDWDSELEDDLLGEDLLSGK.[K]	Q96EV2	14.4305	16.1907	14.0373
[R].SKEGHSLEMENENLVENGADSDEDDNSFLKQQSPQEPK.[S]_Q9UHB6_2xPhospho_[S692;_S698]	[R].SKEGHSLEMENENLVENGADSDEDDNSFLKQQSPQEPK.[S]	Q9UHB6	14.4305	17.871	14.0373
[K].STTGQKPVQPTHAPGTTAAAHNTTR.[T]_Q9UQV4_1xPhospho_[T201]	[K].STTGQKPVQPTHAPGTTAAAHNTTR.[T]	Q9UQV4	14.4305	19.4362	14.0373
[R].LNASPAAREEATSPGAKDMPLSSDGNPK.[V]_Q9UGU0_2xPhospho_[S574;_S583]	[R].LNASPAAREEATSPGAKDMPLSSDGNPK.[V]	Q9UGU0	20.7343	22.1058	19.6577
[R].HSSTPDHTSTLEPPRLPQR.[K]_Q9H6R7_1xPhospho_[T/S]	[R].HSSTPDHTSTLEPPRLPQR.[K]	Q9H6R7	14.4305	19.2032	14.0373
[R].RLKSEDELRPEVDEHTQK.[T]_Q96D71_1xPhospho_[S709]	[R].RLKSEDELRPEVDEHTQK.[T]	Q96D71	14.4305	19.6401	14.0373
[R].NPYLLSEEEDDDVDGDVNVEK.[N]_O60524_1xPhospho_[S417]	[R].NPYLLSEEEDDDVDGDVNVEK.[N]	O60524	14.4305	17.5999	14.0373
[K].REPGSGTESDTSPDFHNQENEPSQEDPEDLDGSVQGVKPQK.[A]_Q9HAF1_3xPhospho_[S122;_S125;_S]	[K].REPGSGTESDTSPDFHNQENEPSQEDPEDLDGSVQGVKPQK.[A]	Q9HAF1	14.4305	19.9363	14.0373
[K].AQAVSEEEEEEEGKSSSPKK.[K]_Q9GZR7_1xPhospho_[S]	[K].AQAVSEEEEEEEGKSSSPKK.[K]	Q9GZR7	14.4305	20.1632	14.0373
[K].SADGSAPAGEGEGVTLQR.[N]_Q01650_1xPhospho_[S]	[K].SADGSAPAGEGEGVTLQR.[N]	Q01650	14.4305	20.3943	14.0373
[K].KRSESPPAELPSLR.[R]_A0A6Q8PGG9_1xPhospho_[S]	[K].KRSESPPAELPSLR.[R]	A0A6Q8PGG9	14.4305	23.9748	14.0373
[R].SPLLAGGSPPQPVVPAHK.[D]_Q8NFH5_1xPhospho_[S73]	[R].SPLLAGGSPPQPVVPAHK.[D]	Q8NFH5	14.4305	19.2843	14.0373
[K].ETSTEALMKSSPEER.[E]_Q86YP4_1xPhospho_[S]	[K].ETSTEALMKSSPEER.[E]	Q86YP4	14.4305	22.2902	14.0373
[R].SRSRSHGYHR.[S]_Q7Z6E9_3xPhospho_[S746;_S748;_S750]	[R].SRSRSHGYHR.[S]	Q7Z6E9	14.4305	21.8382	14.0373
[K].IDLPEVQIEHDPELEKESPGLK.[N]_Q14966_1xPhospho_[S1100]	[K].IDLPEVQIEHDPELEKESPGLK.[N]	Q14966	14.4305	19.1899	14.0373
[K].IKIEHAPSPSSGGTLKNDK.[A]_Q14004_1xPhospho_[S525]	[K].IKIEHAPSPSSGGTLKNDK.[A]	Q14004	14.4305	20.3403	14.0373

## Sheet: MEK2_Cluster 2
Modification	Sequence	Accession	Ctrl	MEK2	Trametinib
[K].QSSVTQVTEQSPK.[V]_Q14966_1xPhospho_[S128]	[K].QSSVTQVTEQSPK.[V]	Q14966	21.9189	27.0815	14.0373
[R].SGSSPGLR.[D]_Q9UQ35_1xPhospho_[S1444]	[R].SGSSPGLR.[D]	Q9UQ35	25.1311	24.6171	14.0373
[K].NLGSGSPKPR.[Q]_A0A1C7CYX9_1xPhospho_[S27]	[K].NLGSGSPKPR.[Q]	A0A1C7CYX9	24.8089	24.5102	14.0373
[K].VEVAHISGGE.[-]_O95625_1xPhospho_[S1050]	[K].VEVAHISGGE.[-]	O95625	24.7921	24.4484	14.0373
[K].AVEESSDEERQR.[D]_Q9BW71_2xPhospho_[S142;_S143]	[K].AVEESSDEERQR.[D]	Q9BW71	22.0901	21.8493	14.0373
[K].STSAPQMSPGSSDNQSSSPQPAQQK.[L]_Q14157_2xPhospho_[T/S]	[K].STSAPQMSPGSSDNQSSSPQPAQQK.[L]	Q14157	22.5562	22.7551	14.0373
[K].SPTMEQAVQTASAHLPAPAAVGR.[R]_Q8ND56_1xPhospho_[S/T]	[K].SPTMEQAVQTASAHLPAPAAVGR.[R]	Q8ND56	22.1426	22.2895	14.0373
[R].RQSSGSATNVASTPDNR.[G]_Q7Z460_1xPhospho_[S/T]	[R].RQSSGSATNVASTPDNR.[G]	Q7Z460	22.9007	22.1023	14.0373
[R].KADGEDAGAESNEEAPGEPSAGSSEEAPGEPSAGSSEEAPGER.[S]_Q8N8A6_1xPhospho_[S]	[R].KADGEDAGAESNEEAPGEPSAGSSEEAPGEPSAGSSEEAPGER.[S]	Q8N8A6	22.0823	21.9934	14.0373
[R].EISSSPTSK.[N]_Q9UQ35_2xPhospho_[S455;_S456]	[R].EISSSPTSK.[N]	Q9UQ35	24.6929	24.0125	14.0373
[R].VADNSFDAKR.[G]_A0A0A0MRM9_1xPhospho_[S652]	[R].VADNSFDAKR.[G]	A0A0A0MRM9	21.6001	22.2642	14.0373
[K].AAFSKDESKEPIVEVR.[T]_A0A087WWJ5_1xPhospho_[S]	[K].AAFSKDESKEPIVEVR.[T]	A0A087WWJ5	20.3413	22.0328	14.0373
[R].SGSSPEVKDKPR.[A]_Q9UQ35_3xPhospho_[S1598;_S1600;_S1601]	[R].SGSSPEVKDKPR.[A]	Q9UQ35	21.8544	21.1037	14.0373
[K].TAAKGEAAAERPGEAAVASSPSKANGQENGHVK.[V]_P29966_1xPhospho_[S]	[K].TAAKGEAAAERPGEAAVASSPSKANGQENGHVK.[V]	P29966	21.5286	21.1376	14.0373
[R].EAEKSEDSSGAAGLSGLHR.[T]_Q86U86_1xPhospho_[S]	[R].EAEKSEDSSGAAGLSGLHR.[T]	Q86U86	21.4922	20.8068	14.0373
[K].TAADVVSPGANSVDSR.[V]_Q01804_1xPhospho_[S1006]	[K].TAADVVSPGANSVDSR.[V]	Q01804	22.4534	22.2075	14.0373
[K].TSVSQNVIPSSAQKR.[E]_Q03188_1xPhospho_[S]	[K].TSVSQNVIPSSAQKR.[E]	Q03188	21.644	21.9155	14.0373
[R].LLKPGEEPSEYTDEEDTKDHNKQD.[-]_O15173_2xPhospho_[S208;_T211]	[R].LLKPGEEPSEYTDEEDTKDHNKQD.[-]	O15173	21.5492	20.6353	14.0373
[K].DDSHSAEDSEDEKEDHKNVR.[Q]_Q9H1E3_2xPhospho_[S75;_S79]	[K].DDSHSAEDSEDEKEDHKNVR.[Q]	Q9H1E3	24.4547	23.2118	14.0373
[R].RREEGPPPPSPDGASSDAEPEPPSGR.[T]_Q9NTJ3_2xPhospho_[S27;_S]	[R].RREEGPPPPSPDGASSDAEPEPPSGR.[T]	Q9NTJ3	23.2675	22.8732	14.0373
[K].IRKSNQIPTEVR.[S]_Q9BWH2_1xPhospho_[S151]	[K].IRKSNQIPTEVR.[S]	Q9BWH2	21.6253	21.8452	14.0373
[K].TYETPPPSPGLDPTFSNQPVPPDAVR.[M]_A0A0C4DH75_2xPhospho_[T162;_T]	[K].TYETPPPSPGLDPTFSNQPVPPDAVR.[M]	A0A0C4DH75	19.7917	20.398	14.0373
[R].LNASPAAR.[E]_Q9UGU0_1xPhospho_[S574]	[R].LNASPAAR.[E]	Q9UGU0	23.691	23.5489	14.0373
[K].DLDRPESQSPKRPPEDFETPSGERPR.[R]_Q8WUA4_1xPhospho_[S]	[K].DLDRPESQSPKRPPEDFETPSGERPR.[R]	Q8WUA4	23.0094	22.8079	14.0373
[R].QRSPIALPVKQEPPQIDAVK.[R]_A0A7P0Z4K1_1xPhospho_[S211]	[R].QRSPIALPVKQEPPQIDAVK.[R]	A0A7P0Z4K1	21.9477	21.6438	14.0373
[R].AAVGQESPGGLEAGNAK.[A]_Q29RF7_1xPhospho_[S1305]	[R].AAVGQESPGGLEAGNAK.[A]	Q29RF7	21.9696	21.6311	14.0373
[K].KDSNELSDSAGEEDSADLKR.[A]_Q9Y6X9_2xPhospho_[S777;_S779]	[K].KDSNELSDSAGEEDSADLKR.[A]	Q9Y6X9	22.8837	22.1751	14.0373
[R].EYDSGDTDEIIAMK.[K]_Q76FK4_1xPhospho_[S378]	[R].EYDSGDTDEIIAMK.[K]	Q76FK4	18.7136	19.1641	14.0373
[K].SSSGLGSSGSLSQK.[T]_Q15648_1xPhospho_[S1251]	[K].SSSGLGSSGSLSQK.[T]	Q15648	21.8994	21.901	14.0373
[R].DLNESPVK.[S]_Q96RL1_1xPhospho_[S677]	[R].DLNESPVK.[S]	Q96RL1	26.2264	24.9936	14.0373
[R].QNSPAGNKENIKPNETSPSFSK.[A]_Q99700_1xPhospho_[T/S]	[R].QNSPAGNKENIKPNETSPSFSK.[A]	Q99700	23.1312	21.9528	14.0373
[R].HSLSGSSPGMK.[D]_Q9UQ35_1xPhospho_[S]	[R].HSLSGSSPGMK.[D]	Q9UQ35	24.6172	23.2735	14.0373
[K].SLIVEGK.[R]_A0A494C028_1xPhospho_[S56]	[K].SLIVEGK.[R]	A0A494C028	21.5114	21.0986	14.0373
[R].HNSASVENVSLR.[K]_Q9Y4H2_1xPhospho_[S1176]	[R].HNSASVENVSLR.[K]	Q9Y4H2	22.1919	21.6802	14.0373
[K].GQSEEIQK.[K]_P83731_1xPhospho_[S64]	[K].GQSEEIQK.[K]	P83731	22.5457	22.3589	14.0373
[K].KTPSKPPAQLSPSVPK.[R]_P18887_1xPhospho_[S266]	[K].KTPSKPPAQLSPSVPK.[R]	P18887	23.6002	22.3037	14.0373
[R].SFGTRPLSSGFSPEEAQQQDEEFEK.[K]_Q9C0C2_1xPhospho_[S]	[R].SFGTRPLSSGFSPEEAQQQDEEFEK.[K]	Q9C0C2	21.4787	20.8881	14.0373
[R].EEEKGVVTNGLDLSPADEKK.[G]_P07197_1xPhospho_[S837]	[R].EEEKGVVTNGLDLSPADEKK.[G]	P07197	20.8281	20.7908	14.0373
[K].TQEPAGSLEENNSDKNSGPQGPR.[R]_Q9NYV4_1xPhospho_[S]	[K].TQEPAGSLEENNSDKNSGPQGPR.[R]	Q9NYV4	22.3374	21.3531	14.0373
[R].IPAKLSPTQLR.[R]_Q9UNS1_1xPhospho_[S1087]	[R].IPAKLSPTQLR.[R]	Q9UNS1	22.1657	21.2825	14.0373
[K].EEPVSSGPEEAVGK.[S]_O00567_2xPhospho_[S569;_S570]	[K].EEPVSSGPEEAVGK.[S]	O00567	21.9343	20.9274	14.0373
[R].RTGGPAYGPSSDVSTASETESEKR.[E]_P51116_3xPhospho_[S450;_S453;_S]	[R].RTGGPAYGPSSDVSTASETESEKR.[E]	P51116	22.7141	22.4969	14.0373
[R].SNSGRELTDEEILASVMIK.[N]_Q5JSH3_1xPhospho_[T/S]	[R].SNSGRELTDEEILASVMIK.[N]	Q5JSH3	19.365	19.2419	14.0373
[K].LDQPVSAPPSPR.[D]_Q16204_2xPhospho_[S240;_S244]	[K].LDQPVSAPPSPR.[D]	Q16204	22.4109	22.2134	14.0373
[K].REPGSGTESDTSPDFHNQENEPSQEDPEDLDGSVQGVKPQK.[A]_Q9HAF1_1xPhospho_[T/S]	[K].REPGSGTESDTSPDFHNQENEPSQEDPEDLDGSVQGVKPQK.[A]	Q9HAF1	21.5822	21.4469	14.0373
[K].AGVVNGTGAPGQSPGAGR.[A]_Q13330_1xPhospho_[S386]	[K].AGVVNGTGAPGQSPGAGR.[A]	Q13330	22.828	22.1122	14.0373
[K].KAESTESIGSSEK.[T]_Q9BZI7_1xPhospho_[S/T]	[K].KAESTESIGSSEK.[T]	Q9BZI7	23.1522	23.2628	14.0373
[K].AQGQESDSSETSVR.[G]_Q03164_1xPhospho_[S1056]	[K].AQGQESDSSETSVR.[G]	Q03164	24.3807	23.1479	14.0373
[R].LSSAHSMSDLSGSHMSSEK.[L]_Q7L804_1xPhospho_[S]	[R].LSSAHSMSDLSGSHMSSEK.[L]	Q7L804	22.7272	22.7349	14.0373
[K].AADPPAENSSAPEAEQGGAE.[-]_P67809_1xPhospho_[S]	[K].AADPPAENSSAPEAEQGGAE.[-]	P67809	21.4132	22.7364	14.0373
[K].AGLESGAEPGDGDSDTTK.[K]_O60832_2xPhospho_[S485;_S494]	[K].AGLESGAEPGDGDSDTTK.[K]	O60832	22.1902	21.5505	14.0373
[K].AKTSPVKSNTPAAHLEIKPDELAK.[K]_Q9NUQ6_1xPhospho_[S/T]	[K].AKTSPVKSNTPAAHLEIKPDELAK.[K]	Q9NUQ6	21.5642	22.651	14.0373
[K].SGMSPEQSRFQSDSSSYPTVDSNSLLGQSR.[L]_Q9UQ35_1xPhospho_[S/T]	[K].SGMSPEQSRFQSDSSSYPTVDSNSLLGQSR.[L]	Q9UQ35	19.6231	19.8949	14.0373
[K].LAAPSVSHVSPR.[K]_Q8WXE1_1xPhospho_[S224]	[K].LAAPSVSHVSPR.[K]	Q8WXE1	21.1849	20.2891	14.0373
[K].VEMYSGSDDDDDFNKLPKK.[A]_A0A087WUT6_1xPhospho_[Y/S]	[K].VEMYSGSDDDDDFNKLPKK.[A]	A0A087WUT6	22.5171	21.6505	14.0373
[K].SPDEATAADQESEDDLSASR.[T]_C9JME2_1xPhospho_[S/T]	[K].SPDEATAADQESEDDLSASR.[T]	C9JME2	22.1684	21.117	14.0373
[R].KQAREESEESEAEPVQR.[T]_Q9BW71_2xPhospho_[S196;_S199]	[R].KQAREESEESEAEPVQR.[T]	Q9BW71	23.6726	24.7214	14.0373
[R].TGEPSPPHDILHEPPDVVSDDEKDHGK.[K]_Q15311_2xPhospho_[S48;_S62]	[R].TGEPSPPHDILHEPPDVVSDDEKDHGK.[K]	Q15311	22.1388	22.9801	14.0373
[K].VGNESPVQELK.[Q]_Q5JSH3_1xPhospho_[S50]	[K].VGNESPVQELK.[Q]	Q5JSH3	23.0833	22.6724	14.0373
[K].EVEDKESEGEEEDEDEDLSK.[Y]_O95218_1xPhospho_[S153]	[K].EVEDKESEGEEEDEDEDLSK.[Y]	O95218	21.7562	21.7399	14.0373
[R].SASWGSTDQLKEIAK.[L]_Q6P1L5_1xPhospho_[S]	[R].SASWGSTDQLKEIAK.[L]	Q6P1L5	23.4218	22.492	14.0373
[K].KSLDSDESEDEEDDYQQKR.[K]_Q13442_2xPhospho_[S60;_S63]	[K].KSLDSDESEDEEDDYQQKR.[K]	Q13442	22.1457	21.8776	14.0373
[K].IEDVGSDEEDDSGK.[D]_P08238_1xPhospho_[S255]	[K].IEDVGSDEEDDSGK.[D]	P08238	21.704	22.2151	14.0373
[K].SMDAMSSPTKTETVK.[A]_H3BQK9_1xPhospho_[S4528]	[K].SMDAMSSPTKTETVK.[A]	H3BQK9	21.7341	21.3453	14.0373
[K].TNLSGRQSPSFK.[L]_Q6IN85_1xPhospho_[S741]	[K].TNLSGRQSPSFK.[L]	Q6IN85	22.4524	21.6687	14.0373
[R].ISPPIKEEETKGDSVEK.[N]_Q6PJT7_1xPhospho_[S409]	[R].ISPPIKEEETKGDSVEK.[N]	Q6PJT7	23.4211	22.6413	14.0373
[K].KFPTTATKISPK.[E]_O14974_1xPhospho_[S/T]	[K].KFPTTATKISPK.[E]	O14974	23.3045	22.8225	14.0373
[K].NNTAAETEDDESDGEDRGGGTSGVR.[R]_A0A590UJS4_1xPhospho_[S2623]	[K].NNTAAETEDDESDGEDRGGGTSGVR.[R]	A0A590UJS4	22.5129	21.8329	14.0373
[K].SKSMDLGIADETK.[L]_Q8TEW0_1xPhospho_[S]	[K].SKSMDLGIADETK.[L]	Q8TEW0	21.5725	20.8976	14.0373
[R].ALEEGDGSVSGSSPR.[S]_Q8N3X1_1xPhospho_[S]	[R].ALEEGDGSVSGSSPR.[S]	Q8N3X1	21.8873	21.9039	14.0373
[R].ELRAPSPPVEHPR.[L]_Q86WR7_1xPhospho_[S179]	[R].ELRAPSPPVEHPR.[L]	Q86WR7	20.9967	20.9632	14.0373
[K].GQEADLEAGGEEVPEANGSAGKR.[S]_Q9NX58_1xPhospho_[S244]	[K].GQEADLEAGGEEVPEANGSAGKR.[S]	Q9NX58	22.2005	21.7614	14.0373
[R].SPSTPAKSPK.[L]_Q9BQG0_1xPhospho_[S1248]	[R].SPSTPAKSPK.[L]	Q9BQG0	21.191	23.1555	14.0373
[K].HLDGEEDGSSDQSQASGTTGGR.[R]_Q9UNF1_1xPhospho_[S]	[K].HLDGEEDGSSDQSQASGTTGGR.[R]	Q9UNF1	22.4908	22.356	14.0373
[K].NPEPDSDEHTPVEDEEPK.[K]_Q8N5F7_2xPhospho_[S157;_T161]	[K].NPEPDSDEHTPVEDEEPK.[K]	Q8N5F7	22.5454	23.0677	14.0373
[K].AIKVEQATKPSFESGR.[R]_P38159_1xPhospho_[S88]	[K].AIKVEQATKPSFESGR.[R]	P38159	23.4631	22.4235	14.0373
[K].VGGNEVTELSTGSSGHDSSLFEDKNDHDKHK.[D]_Q9NPI1_1xPhospho_[T/S]	[K].VGGNEVTELSTGSSGHDSSLFEDKNDHDKHK.[D]	Q9NPI1	21.9962	21.5015	14.0373
[K].NTASQNSILEEGETK.[I]_Q15398_1xPhospho_[S/T]	[K].NTASQNSILEEGETK.[I]	Q15398	20.7012	19.8325	14.0373
[K].GYSSPEPDIQDSSGSEAQSVKPSTR.[R]_Q9BZF1_2xPhospho_[S]	[K].GYSSPEPDIQDSSGSEAQSVKPSTR.[R]	Q9BZF1	21.5893	20.6388	14.0373
[R].VLNTGSDVEEAVADALK.[K]_O75122_1xPhospho_[S/T]	[R].VLNTGSDVEEAVADALK.[K]	O75122	19.3273	21.1928	14.0373
[R].KGPGQPSSPQR.[L]_O95400_1xPhospho_[S]	[R].KGPGQPSSPQR.[L]	O95400	24.2392	23.2287	14.0373
[K].MSSPEDDSDTKR.[L]_Q15424_1xPhospho_[S384]	[K].MSSPEDDSDTKR.[L]	Q15424	24.4874	23.9209	14.0373
[K].EGPLGWSSDGSLGSVLLDSPSSPR.[V]_Q9UGP4_1xPhospho_[S]	[K].EGPLGWSSDGSLGSVLLDSPSSPR.[V]	Q9UGP4	20.3354	20.7136	14.0373
[R].GPSPSPVGSPASVAQSR.[S]_O14497_1xPhospho_[S696]	[R].GPSPSPVGSPASVAQSR.[S]	O14497	22.0515	21.4812	14.0373
[R].ATSPSSSVSGDFDDGHHSVSTPGPSR.[K]_Q86U86_2xPhospho_[S]	[R].ATSPSSSVSGDFDDGHHSVSTPGPSR.[K]	Q86U86	22.4487	21.7587	14.0373
[K].SHDDGNIDLESDSFLK.[F]_P18583_1xPhospho_[S152]	[K].SHDDGNIDLESDSFLK.[F]	P18583	19.4626	21.3391	14.0373
[R].SGSPSDNSGAEEMEVSLAKPK.[H]_P31749_1xPhospho_[S]	[R].SGSPSDNSGAEEMEVSLAKPK.[H]	P31749	21.9923	22.6282	20.4196
[K].VEEEQEADEEDVSEEEAESK.[E]_Q9H3N1_1xPhospho_[S247]	[K].VEEEQEADEEDVSEEEAESK.[E]	Q9H3N1	20.2619	20.1241	14.0373
[K].EGSSEKEEGEQEEGETEAEAEGEEAEAKEEK.[K]_P07197_1xPhospho_[S/T]	[K].EGSSEKEEGEQEEGETEAEAEGEEAEAKEEK.[K]	P07197	24.4002	23.7248	14.0373
[K].NGSPNKQPSSEPEWTPEPR.[S]_Q5JSZ5_1xPhospho_[S907]	[K].NGSPNKQPSSEPEWTPEPR.[S]	Q5JSZ5	21.8572	21.2558	14.0373
[R].RSLSPLGGRDDSPVSHR.[A]_Q14004_3xPhospho_[S315;_S317;_S325]	[R].RSLSPLGGRDDSPVSHR.[A]	Q14004	21.8329	20.8673	14.0373
[R].TSSGTSLSAMHSSGSSGK.[G]_Q12888_1xPhospho_[S/T]	[R].TSSGTSLSAMHSSGSSGK.[G]	Q12888	21.5198	22.0905	14.0373
[K].TIASDSEEEAGKELSDKK.[N]_Q96ST2_2xPhospho_[S438;_S440]	[K].TIASDSEEEAGKELSDKK.[N]	Q96ST2	23.7123	22.6405	14.0373
[K].TAQSPAMVGSPIRSPK.[T]_Q5VWG9_3xPhospho_[S297;_S301;_S/T]	[K].TAQSPAMVGSPIRSPK.[T]	Q5VWG9	22.6229	22.3598	14.0373
[R].VRFAEDEEKSENSSEDGDITDK.[S]_Q5C9Z4_2xPhospho_[S320;_S]	[R].VRFAEDEEKSENSSEDGDITDK.[S]	Q5C9Z4	22.6578	22.3236	14.0373
[R].SDSHSRSLSPNHNTLQTLK.[S]_O75592_2xPhospho_[S2787;_S2789]	[R].SDSHSRSLSPNHNTLQTLK.[S]	O75592	22.9896	22.161	14.0373
[R].LDPHFLNNKEMSDVTFLVEGRPFYAHK.[V]_A6QL63_1xPhospho_[Y935]	[R].LDPHFLNNKEMSDVTFLVEGRPFYAHK.[V]	A6QL63	19.9404	19.9846	14.0373
[R].TLTRTSQETADVK.[A]_Q8N1F7_1xPhospho_[T/S]	[R].TLTRTSQETADVK.[A]	Q8N1F7	21.1458	21.3523	14.0373
[K].TRDSSDIETAVVK.[H]_Q96L73_1xPhospho_[S/T]	[K].TRDSSDIETAVVK.[H]	Q96L73	24.796	24.2311	14.0373
[R].SGAGSSPETKEQNSALPTSSQDEELMEVVEK.[S]_Q9UQ35_2xPhospho_[S1218;_S]	[R].SGAGSSPETKEQNSALPTSSQDEELMEVVEK.[S]	Q9UQ35	18.4698	19.6429	14.0373
[K].KTAHNSEADLEESFNEHELEPSSPKSK.[K]_Q8IWS0_1xPhospho_[S155]	[K].KTAHNSEADLEESFNEHELEPSSPKSK.[K]	Q8IWS0	21.0823	20.7303	14.0373
[R].SKESVPEFPLSPPK.[K]_P16949_1xPhospho_[S38]	[R].SKESVPEFPLSPPK.[K]	P16949	24.4418	24.0646	14.0373
[R].SDAGLESDTAMKKGETLR.[K]_Q9NR30_1xPhospho_[T/S]	[R].SDAGLESDTAMKKGETLR.[K]	Q9NR30	21.2951	21.5422	14.0373
[R].RDSLTGSSDLYKR.[T]_Q14671_1xPhospho_[S709]	[R].RDSLTGSSDLYKR.[T]	Q14671	20.9303	20.9604	14.0373
[R].AGAGMITQHSSNASPINR.[I]_Q9NWH9_1xPhospho_[S1002]	[R].AGAGMITQHSSNASPINR.[I]	Q9NWH9	21.3669	21.2853	14.0373
[R].STEPELIQVK.[S]_Q15758_1xPhospho_[T/S]	[R].STEPELIQVK.[S]	Q15758	21.2377	20.6594	14.0373
[K].RSSPAAFINPPIGTVTPALK.[L]_F6VRR5_1xPhospho_[S]	[K].RSSPAAFINPPIGTVTPALK.[L]	F6VRR5	20.2273	20.072	14.0373
[R].GNSRPGTPSAEGGSTSSTLR.[A]_P35269_1xPhospho_[T389]	[R].GNSRPGTPSAEGGSTSSTLR.[A]	P35269	21.7983	21.134	14.0373
[R].FSYVNSFTKR.[T]_Q6ZU80_1xPhospho_[S1061]	[R].FSYVNSFTKR.[T]	Q6ZU80	22.2825	22.5087	14.0373
[K].RPNTSPDRGSR.[D]_E7ERS3_1xPhospho_[T/S]	[K].RPNTSPDRGSR.[D]	E7ERS3	25.9884	25.0633	14.0373
[R].AKGPSPPGAK.[R]_Q96S55_1xPhospho_[S65]	[R].AKGPSPPGAK.[R]	Q96S55	26.911	25.4408	14.0373
[K].DYGNSPLHR.[F]_P26599_1xPhospho_[S433]	[K].DYGNSPLHR.[F]	P26599	21.356	21.2043	14.0373
[R].SPTKAPHLQLIEGKK.[N]_O43491_1xPhospho_[T/S]	[R].SPTKAPHLQLIEGKK.[N]	O43491	22.0717	21.3516	14.0373
[R].SEGSEYEEIPK.[R]_P48634_1xPhospho_[S1092]	[R].SEGSEYEEIPK.[R]	P48634	22.5936	21.4764	14.0373
[K].DADSQNPDAPEGK.[R]_P53621_1xPhospho_[S402]	[K].DADSQNPDAPEGK.[R]	P53621	21.2527	23.2279	14.0373
[K].SVPGYKVEEKSP.[-]_S5FZ81_1xPhospho_[S376]	[K].SVPGYKVEEKSP.[-]	S5FZ81	23.1186	21.9369	14.0373
[K].QLMEQDASSSPSAQVIGLK.[N]_Q9H4L5_1xPhospho_[S]	[K].QLMEQDASSSPSAQVIGLK.[N]	Q9H4L5	20.9669	20.6814	14.0373
[R].ALVEFESNPEETREPGSPPSVQR.[A]_Q9H6F5_2xPhospho_[T/S]	[R].ALVEFESNPEETREPGSPPSVQR.[A]	Q9H6F5	23.0134	22.6209	14.0373
[K].NRPDYVSEEEEDDEDFETAVKK.[L]_P49792_1xPhospho_[S2668]	[K].NRPDYVSEEEEDDEDFETAVKK.[L]	P49792	19.4186	20.6099	14.0373
[K].HSTSGTDEGEDGDEPDDGSNDVVDLLPR.[T]_Q14008_1xPhospho_[S/T]	[K].HSTSGTDEGEDGDEPDDGSNDVVDLLPR.[T]	Q14008	20.9177	20.3172	14.0373
[R].SLEEDQEPIVSHQKPGK.[G]_Q14241_1xPhospho_[S222]	[R].SLEEDQEPIVSHQKPGK.[G]	Q14241	22.5508	21.7702	14.0373
[R].SFADIGKK.[HQ]_C9JRP1_1xPhospho_[S233]	[R].SFADIGKK.[HQ]	C9JRP1	23.2603	22.3294	14.0373
[K].AAEHDLEVASEEEQEREGSENNQPQVEEER.[K]_Q9UPS8_2xPhospho_[S530;_S539]	[K].AAEHDLEVASEEEQEREGSENNQPQVEEER.[K]	Q9UPS8	22.9635	21.7608	14.0373
[K].KFSFKKPFK.[L]_P49006_1xPhospho_[S93]	[K].KFSFKKPFK.[L]	P49006	21.5019	20.5687	14.0373
[K].EESPQSKAETELK.[A]_P11171_1xPhospho_[S188]	[K].EESPQSKAETELK.[A]	P11171	22.384	21.8826	14.0373
[R].DSFDDRGPSLNPVLDYDHGSRSQESGYYDR.[M]_A8MXP9_1xPhospho_[S]	[R].DSFDDRGPSLNPVLDYDHGSRSQESGYYDR.[M]	A8MXP9	20.1786	19.7639	14.0373
[R].GGSGYHSRSPARQESSR.[T]_Q9UQ35_2xPhospho_[S1822;_S1824]	[R].GGSGYHSRSPARQESSR.[T]	Q9UQ35	24.1088	23.0508	14.0373
[K].KAASPSPQSVRR.[V]_A9Z1X7_2xPhospho_[S747;_S749]	[K].KAASPSPQSVRR.[V]	A9Z1X7	24.8106	23.7885	14.0373
[R].LGGPEGPGSPLLAT.[-]_Q9C086_1xPhospho_[S351]	[R].LGGPEGPGSPLLAT.[-]	Q9C086	22.2569	22.3476	14.0373
[K].NGSLDSPGKQDTEEDEEEDEKDK.[G]_Q9Y266_1xPhospho_[S/T]	[K].NGSLDSPGKQDTEEDEEEDEKDK.[G]	Q9Y266	20.6721	20.9772	14.0373
[K].NSYNNSQAPSPGLGSK.[A]_Q9UHB7_1xPhospho_[S1043]	[K].NSYNNSQAPSPGLGSK.[A]	Q9UHB7	21.6594	21.4075	14.0373
[K].VQTTPKVEEEQDLK.[F]_Q8N3X1_1xPhospho_[T517]	[K].VQTTPKVEEEQDLK.[F]	Q8N3X1	22.6043	21.5553	14.0373
[K].RSESPPAELPSLRR.[S]_A0A6Q8PGG9_1xPhospho_[S354]	[K].RSESPPAELPSLRR.[S]	A0A6Q8PGG9	22.3001	21.2463	14.0373
[R].GTLDEEDEEADSDTDDIDHR.[V]_Q9HCN4_1xPhospho_[S/T]	[R].GTLDEEDEEADSDTDDIDHR.[V]	Q9HCN4	23.4064	23.6252	21.0427
[R].DASPSKEER.[K]_Q9BUQ8_1xPhospho_[S14]	[R].DASPSKEER.[K]	Q9BUQ8	23.8712	22.8109	14.0373
[R].AQHPQPAGQQGHGASPHTGLPAGSLR.[Y]_H7C0J3_1xPhospho_[S258]	[R].AQHPQPAGQQGHGASPHTGLPAGSLR.[Y]	H7C0J3	22.778	22.6621	14.0373
[R].THSDASDDEAFTTSK.[T]_Q13017_2xPhospho_[S1173;_S1176]	[R].THSDASDDEAFTTSK.[T]	Q13017	21.7324	21.0672	14.0373
[R].SFADIGK.[K]_C9JRP1_1xPhospho_[S233]	[R].SFADIGK.[K]	C9JRP1	22.5543	21.9489	14.0373
[R].KMSPQNIGAARPIKR.[S]_Q14865_1xPhospho_[S1002]	[R].KMSPQNIGAARPIKR.[S]	Q14865	21.7391	22.0021	14.0373
[K].ENIKPNETSPSFSKAENK.[G]_Q99700_1xPhospho_[S/T]	[K].ENIKPNETSPSFSKAENK.[G]	Q99700	21.0837	20.3178	14.0373
[K].AEAPSSPDVAPAGKEDSPSASGR.[V]_Q9P1Y6_1xPhospho_[S]	[K].AEAPSSPDVAPAGKEDSPSASGR.[V]	Q9P1Y6	21.4328	22.8242	14.0373
[K].LGDVTDADSEADENEQVSAV.[-]_E9PCH4_1xPhospho_[S1640]	[K].LGDVTDADSEADENEQVSAV.[-]	E9PCH4	21.5878	21.5819	14.0373
[R].SSDIVSSVR.[R]_Q14C86_1xPhospho_[S]	[R].SSDIVSSVR.[R]	Q14C86	22.3151	21.7752	14.0373
[K].KTQMAEVLPSPR.[G]_P11388_1xPhospho_[S1213]	[K].KTQMAEVLPSPR.[G]	P11388	20.8905	19.9614	14.0373
[R].SRSTNTAVSR.[R]_Q9NWB6_2xPhospho_[S58;_S60]	[R].SRSTNTAVSR.[R]	Q9NWB6	23.0942	23.1506	14.0373
[R].INSYGYGDHYIHIK.[I]_Q96EY1_1xPhospho_[Y/S]	[R].INSYGYGDHYIHIK.[I]	Q96EY1	20.7421	20.8123	14.0373
[K].EKLPGKMSPK.[H]_Q5CZA5_1xPhospho_[S155]	[K].EKLPGKMSPK.[H]	Q5CZA5	21.7278	21.3506	14.0373
[K].VKNDDSSKEIPGSEGELMPHR.[T]_Q96L73_1xPhospho_[S1498]	[K].VKNDDSSKEIPGSEGELMPHR.[T]	Q96L73	21.5256	20.5366	14.0373
[R].DVGDGSSTSSAGSGGSPDHHHHVPPPLLPPGPHKAPDGK.[A]_A6NKD9_1xPhospho_[S/T]	[R].DVGDGSSTSSAGSGGSPDHHHHVPPPLLPPGPHKAPDGK.[A]	A6NKD9	21.133	20.5124	14.0373
[R].GQGSAKELSPAALEKR.[R]_O75683_2xPhospho_[S133;_S138]	[R].GQGSAKELSPAALEKR.[R]	O75683	22.5258	23.2504	14.0373
[K].EKLQEEGGGSDEEETGSPSEDGMQSAR.[T]_Q13610_2xPhospho_[S50;_S57]	[K].EKLQEEGGGSDEEETGSPSEDGMQSAR.[T]	Q13610	21.899	21.355	14.0373
[K].IDYLLPGPGPAHSPQPSKR.[A]_Q8TDM6_1xPhospho_[S1000]	[K].IDYLLPGPGPAHSPQPSKR.[A]	Q8TDM6	20.7352	20.9732	14.0373
[R].DKLNINPEDGMADYSDPSYVK.[Q]_Q99459_1xPhospho_[S460]	[R].DKLNINPEDGMADYSDPSYVK.[Q]	Q99459	21.5736	21.2189	14.0373
[R].DIEISTEEEKDTGDLK.[D]_Q4G0J3_2xPhospho_[S337;_T338]	[R].DIEISTEEEKDTGDLK.[D]	Q4G0J3	22.0663	21.7797	14.0373
[K].AQEAEAQSEDDDEDTEEEQGEEKEK.[G]_Q5C9Z4_2xPhospho_[S280;_T287]	[K].AQEAEAQSEDDDEDTEEEQGEEKEK.[G]	Q5C9Z4	24.6938	24.5749	14.0373
[R].KALVVPEPEPDSDSNQER.[K]_Q5VTR2_1xPhospho_[S]	[R].KALVVPEPEPDSDSNQER.[K]	Q5VTR2	20.1446	21.2385	14.0373
[R].RTDEDRTVMDGGLESDGPNMTENGLEDESRPQR.[R]_P51116_1xPhospho_[S566]	[R].RTDEDRTVMDGGLESDGPNMTENGLEDESRPQR.[R]	P51116	20.7507	20.5569	14.0373
[K].WDEQTSNTKGDDDEESDEEAVK.[K]_O43395_1xPhospho_[S619]	[K].WDEQTSNTKGDDDEESDEEAVK.[K]	O43395	23.4483	23.5904	14.0373
[K].SYYKPDSPEYK.[A]_Q86U86_1xPhospho_[S131]	[K].SYYKPDSPEYK.[A]	Q86U86	22.0129	22.0248	14.0373
[R].TSADAQEPASPVVSPQQSPPTSPHTWR.[K]_Q96D71_2xPhospho_[S]	[R].TSADAQEPASPVVSPQQSPPTSPHTWR.[K]	Q96D71	21.2693	20.8237	14.0373
[R].QQFHSKPVDSDSDDDPLEAFMAEVEDQAAR.[D]_Q86XP3_1xPhospho_[S]	[R].QQFHSKPVDSDSDDDPLEAFMAEVEDQAAR.[D]	Q86XP3	16.6374	16.8345	14.0373
[R].KGSDDAPYSPTAR.[V]_O75151_1xPhospho_[S/Y]	[R].KGSDDAPYSPTAR.[V]	O75151	22.3529	21.7993	14.0373
[R].KQSLPATSIPTPASFK.[F]_P49792_1xPhospho_[S1509]	[R].KQSLPATSIPTPASFK.[F]	P49792	22.3089	21.1439	14.0373
[R].WSWAGALHHSSPGHK.[T]_Q3KQU3_1xPhospho_[S]	[R].WSWAGALHHSSPGHK.[T]	Q3KQU3	22.087	21.0728	14.0373
[R].ENPPVEDSSDEDDKR.[N]_Q8TCJ2_2xPhospho_[S498;_S499]	[R].ENPPVEDSSDEDDKR.[N]	Q8TCJ2	22.7133	21.5963	14.0373
[R].NHSGSRTPPVALNSSR.[M]_Q9UQ35_1xPhospho_[T/S]	[R].NHSGSRTPPVALNSSR.[M]	Q9UQ35	22.7136	22.0524	14.0373
[K].QKEDVEVVGGSDGEGAIGLSSDPK.[S]_Q8NHZ8_1xPhospho_[S42]	[K].QKEDVEVVGGSDGEGAIGLSSDPK.[S]	Q8NHZ8	19.6707	21.4732	14.0373
[R].ASASRPQPAPADGADPPPAEEPEARPDGEGSPGK.[A]_P11274_1xPhospho_[S122]	[R].ASASRPQPAPADGADPPPAEEPEARPDGEGSPGK.[A]	P11274	23.6065	22.7657	14.0373
[R].ASNEKESAAPASPAPSPAPSPTPAPPQK.[E]_Q3KQU3_3xPhospho_[S544;_S548;_S552]	[R].ASNEKESAAPASPAPSPAPSPTPAPPQK.[E]	Q3KQU3	21.3835	21.4047	14.0373
[R].SGGEQAQDWDALPPKRPR.[L]_Q92979_1xPhospho_[S14]	[R].SGGEQAQDWDALPPKRPR.[L]	Q92979	21.5303	20.7166	14.0373

## Sheet: MEK2_Cluster 3
Modification	Sequence	Accession	Ctrl	MEK2	Trametinib
[R].LGAGGGSPEKSPSAQELKEQGNR.[L]_Q9UNE7_1xPhospho_[S]	[R].LGAGGGSPEKSPSAQELKEQGNR.[L]	Q9UNE7	25.597	23.3159	14.0373
[K].DIKEESDEEEEDDEESGRLR.[F]_Q96EV2_1xPhospho_[S205]	[K].DIKEESDEEEEDDEESGRLR.[F]	Q96EV2	25.5038	22.9304	14.0373
[K].ALSPVTSR.[T]_Q96L91_1xPhospho_[S736]	[K].ALSPVTSR.[T]	Q96L91	23.9404	22.2138	14.0373
[R].SDSVSASER.[A]_O43719_1xPhospho_[S387]	[R].SDSVSASER.[A]	O43719	24.8002	22.4513	14.0373
[R].GGPGAAPGGASPASSSSAASSPSSGRAPGAAPSAAAK.[S]_Q9BXK1_1xPhospho_[S]	[R].GGPGAAPGGASPASSSSAASSPSSGRAPGAAPSAAAK.[S]	Q9BXK1	22.4108	20.8853	14.0373
[R].KAPAPVTPPAPVQNK.[N]_Q03468_1xPhospho_[T303]	[R].KAPAPVTPPAPVQNK.[N]	Q03468	22.0643	20.1567	14.0373
[R].SGLEPASSPSKGSEPRPLVPPVSGHATIAR.[T]_C9J0Q5_1xPhospho_[S]	[R].SGLEPASSPSKGSEPRPLVPPVSGHATIAR.[T]	C9J0Q5	23.3124	20.7547	14.0373
[K].TPKDSPGIPPSANAHQLFR.[G]_P51812_1xPhospho_[T/S]	[K].TPKDSPGIPPSANAHQLFR.[G]	P51812	24.0549	20.3735	14.0373
[K].EAEFSDPENTR.[T]_Q5T481_1xPhospho_[S876]	[K].EAEFSDPENTR.[T]	Q5T481	23.8017	21.6968	14.0373
[K].IHEKDPNSATATAPPSPLKR.[R]_Q92766_1xPhospho_[S161]	[K].IHEKDPNSATATAPPSPLKR.[R]	Q92766	22.1384	20.2884	14.0373
[K].APSPPPLLTDQQVNEK.[V]_Q8TDM6_1xPhospho_[S132]	[K].APSPPPLLTDQQVNEK.[V]	Q8TDM6	21.2117	19.6144	14.0373
[R].SALSSSLRDLSEAGVHH.[-]_A0A0C4DGT3_1xPhospho_[S]	[R].SALSSSLRDLSEAGVHH.[-]	A0A0C4DGT3	23.1069	20.1981	14.0373
[K].TEIKEEEDQPSTSATQSSPAPGQSK.[K]_Q09472_1xPhospho_[S/T]	[K].TEIKEEEDQPSTSATQSSPAPGQSK.[K]	Q09472	22.2055	19.8634	14.0373
[R].STSPAGQHHSPISSR.[H]_A0A7I2V4I5_2xPhospho_[S318;_S325]	[R].STSPAGQHHSPISSR.[H]	A0A7I2V4I5	23.4536	21.2075	14.0373
[K].TKPPRPDSPATTPNISVK.[K]_P32519_1xPhospho_[S/T]	[K].TKPPRPDSPATTPNISVK.[K]	P32519	22.9738	21.519	14.0373
[R].SHSPSSPDPDTPSPVGDSR.[A]_H0YDB2_1xPhospho_[S649]	[R].SHSPSSPDPDTPSPVGDSR.[A]	H0YDB2	21.8967	20.3094	14.0373
[R].ERALSPGLEESGLGLLAR.[F]_H9KVB4_1xPhospho_[S1857]	[R].ERALSPGLEESGLGLLAR.[F]	H9KVB4	22.5683	19.7905	14.0373
[R].RPQSPGASPSQAERLPSDSER.[R]_Q96T58_2xPhospho_[S736;_S740]	[R].RPQSPGASPSQAERLPSDSER.[R]	Q96T58	24.0091	21.4961	14.0373
[K].STIGVMVTASHNPEEDNGVK.[L]_H0Y987_1xPhospho_[T/S]	[K].STIGVMVTASHNPEEDNGVK.[L]	H0Y987	20.2171	19.0939	14.0373
[K].ADTEGKSPSHSSSNRPFTPPTSTGGSK.[S]_Q15648_2xPhospho_[S/T]	[K].ADTEGKSPSHSSSNRPFTPPTSTGGSK.[S]	Q15648	24.7195	22.2921	14.0373
[R].AVSPLDPSKEVSGKEK.[A]_Q14865_1xPhospho_[S1032]	[R].AVSPLDPSKEVSGKEK.[A]	Q14865	22.0317	20.601	14.0373
[K].SGTPPRQGSITSPQANEQSVTPQR.[R]_Q9UQ35_2xPhospho_[T/S]	[K].SGTPPRQGSITSPQANEQSVTPQR.[R]	Q9UQ35	21.0308	18.9213	14.0373
[K].MTSLETKTSDTETEPSKTVSTANR.[S]_P46013_1xPhospho_[S/T]	[K].MTSLETKTSDTETEPSKTVSTANR.[S]	P46013	23.5208	21.5892	14.0373
[R].FAEDEEKSENSSEDGDITDK.[S]_Q5C9Z4_2xPhospho_[S320;_S]	[R].FAEDEEKSENSSEDGDITDK.[S]	Q5C9Z4	24.0496	22.5804	14.0373
[K].THMIVHSPVKPFK.[C]_Q8N1W2_1xPhospho_[S542]	[K].THMIVHSPVKPFK.[C]	Q8N1W2	23.1558	21.7728	14.0373
[K].TGVTSTSDSEEEGDDQEGEK.[K]_O75475_2xPhospho_[S/T]	[K].TGVTSTSDSEEEGDDQEGEK.[K]	O75475	23.6883	21.9535	14.0373
[K].DFDSSEDEKHSK.[K]_P46100_2xPhospho_[S849;_S850]	[K].DFDSSEDEKHSK.[K]	P46100	22.8252	21.1163	14.0373
[K].ADTEGKSPSHSSSNRPFTPPTSTGGSKSPGSAGR.[S]_Q15648_2xPhospho_[S]	[K].ADTEGKSPSHSSSNRPFTPPTSTGGSKSPGSAGR.[S]	Q15648	24.0259	20.9163	14.0373
[R].SVVSFDKVK.[E]_Q15424_1xPhospho_[S604]	[R].SVVSFDKVK.[E]	Q15424	22.1932	20.1621	14.0373
[R].KTSAVSSPLLDQQR.[NS]_A0A7I2V4I5_1xPhospho_[S/T]	[R].KTSAVSSPLLDQQR.[NS]	A0A7I2V4I5	23.3139	21.2696	14.0373
[R].NRENSPSSQSAGLSSINK.[E]_H3BSS6_1xPhospho_[S1302]	[R].NRENSPSSQSAGLSSINK.[E]	H3BSS6	23.1261	20.9177	14.0373
[K].TVKPVENKDDDDSIADFLNSDEEEDR.[V]_Q15649_1xPhospho_[S80]	[K].TVKPVENKDDDDSIADFLNSDEEEDR.[V]	Q15649	22.6045	19.2304	14.0373
[K].GEVPPKETPK.[K]_P49006_1xPhospho_[T85]	[K].GEVPPKETPK.[K]	P49006	24.3676	22.2985	14.0373
[R].GSPETNHLIR.[F]_Q69YH5_1xPhospho_[S98]	[R].GSPETNHLIR.[F]	Q69YH5	22.0679	18.6065	14.0373
[R].HAELSGSPLK.[S]_Q9BTC8_1xPhospho_[S519]	[R].HAELSGSPLK.[S]	Q9BTC8	24.1223	22.2227	14.0373
[R].NDRDQHTDSTQSANSSPDEDTEVK.[T]_Q03164_2xPhospho_[S2392;_S/T]	[R].NDRDQHTDSTQSANSSPDEDTEVK.[T]	Q03164	23.1166	20.6833	14.0373
[K].DYLLSESEDEGDNDGERK.[H]_Q9BVJ6_1xPhospho_[S]	[K].DYLLSESEDEGDNDGERK.[H]	Q9BVJ6	21.2038	19.4434	14.0373
[K].KVQIPVSRPDPEPVSDNEEDSYDEEIHDPR.[S]_G5E9E7_1xPhospho_[S/Y]	[K].KVQIPVSRPDPEPVSDNEEDSYDEEIHDPR.[S]	G5E9E7	23.2421	21.6562	14.0373
[-].MEEPQSDPSVEPPLSQETFSDLWK.[L]_P04637_1xAcetyl_[N-Term];_2xPhospho_[S9;_S]	[-].MEEPQSDPSVEPPLSQETFSDLWK.[L]	P04637	19.6278	17.8796	14.0373
[K].SRHHYDSDEKSETR.[E]_Q9BQ39_1xPhospho_[S41]	[K].SRHHYDSDEKSETR.[E]	Q9BQ39	23.0619	19.6614	14.0373
[K].ESSTSEGADQKMSSPEDDSDTKR.[L]_Q15424_2xPhospho_[S]	[K].ESSTSEGADQKMSSPEDDSDTKR.[L]	Q15424	22.3338	20.7719	14.0373
[R].QASPTEVVER.[L]_Q8TB72_1xPhospho_[S182]	[R].QASPTEVVER.[L]	Q8TB72	22.1134	20.3946	14.0373
[K].KVVEAVNSDSDSEFGIPKK.[T]_Q02880_2xPhospho_[S1524;_S]	[K].KVVEAVNSDSDSEFGIPKK.[T]	Q02880	21.1316	20.0816	14.0373
[R].GSPSHSKSPAYTPQNLDSESESGSSIAEK.[S]_Q15648_3xPhospho_[S1451;_S1453;_S1463]	[R].GSPSHSKSPAYTPQNLDSESESGSSIAEK.[S]	Q15648	22.7312	20.4753	14.0373
[R].HKQSPGHQDSDSDLSPPR.[N]_Q9BRD0_3xPhospho_[S364;_S370;_S372]	[R].HKQSPGHQDSDSDLSPPR.[N]	Q9BRD0	21.7209	19.8277	14.0373
[K].TPSPKEEDEEPESPPEKK.[T]_Q9H1E3_1xPhospho_[S214]	[K].TPSPKEEDEEPESPPEKK.[T]	Q9H1E3	24.3175	21.8986	14.0373
[R].HQDGLPYIDDSPSSSPHLSSK.[G]_P11274_2xPhospho_[S]	[R].HQDGLPYIDDSPSSSPHLSSK.[G]	P11274	20.1731	19.0621	14.0373
[K].QSGSPTLDTAPNGR.[Y]_Q9H2J7_1xPhospho_[S/T]	[K].QSGSPTLDTAPNGR.[Y]	Q9H2J7	21.8727	20.3767	14.0373
[R].SSPVPPVPERR.[G]_A0A494C1T9_1xPhospho_[S]	[R].SSPVPPVPERR.[G]	A0A494C1T9	24.4816	22.9681	14.0373
[R].GPGAPGLAHLQESQAGSDTDVEEGKAPQAVPLEK.[S]_Q14676_2xPhospho_[S376;_T/S]	[R].GPGAPGLAHLQESQAGSDTDVEEGKAPQAVPLEK.[S]	Q14676	24.336	20.5693	14.0373
[R].TDSQSVRHSPIAPSSPSPQVLAQK.[Y]_Q9NQS7_3xPhospho_[S306;_S311;_S312]	[R].TDSQSVRHSPIAPSSPSPQVLAQK.[Y]	Q9NQS7	22.3214	20.7742	14.0373
[R].ASPAPGSGHPEGPGAHLDMNSLDR.[A]_O94826_1xPhospho_[S91]	[R].ASPAPGSGHPEGPGAHLDMNSLDR.[A]	O94826	21.8673	20.4181	14.0373
[K].FASDDEHDEHDENGATGPVK.[R]_P05455_1xPhospho_[S366]	[K].FASDDEHDEHDENGATGPVK.[R]	P05455	22.9886	20.2744	14.0373
[K].RKNESSDEISDAEQMPQHTLK.[D]_Q3L8U1_3xPhospho_[S611;_S612;_S616]	[K].RKNESSDEISDAEQMPQHTLK.[D]	Q3L8U1	22.0432	20.409	14.0373
[R].TASPLPLRPDAPVEK.[S]_Q9HCK8_1xPhospho_[S/T]	[R].TASPLPLRPDAPVEK.[S]	Q9HCK8	21.6466	19.3355	14.0373
[K].VVDYSQFQESDDADEDYGR.[D]_Q9H1E3_1xPhospho_[S/Y]	[K].VVDYSQFQESDDADEDYGR.[D]	Q9H1E3	22.7289	20.7442	14.0373
[R].QLHLEGASLELSDDDTESK.[T]_P35580_1xPhospho_[S1956]	[R].QLHLEGASLELSDDDTESK.[T]	P35580	21.4327	19.2277	14.0373
[K].GSQNSRVSPDFTQESR.[G]_E7EQS8_1xPhospho_[S]	[K].GSQNSRVSPDFTQESR.[G]	E7EQS8	23.8474	19.7188	14.0373
[K].LHDFLAHSSEESEETSSPPR.[L]_P46100_1xPhospho_[S]	[K].LHDFLAHSSEESEETSSPPR.[L]	P46100	21.6246	20.2902	14.0373
[R].QSQQPMKPISPVKDPVSPASQK.[M]_Q12888_1xPhospho_[S]	[R].QSQQPMKPISPVKDPVSPASQK.[M]	Q12888	22.9117	20.8406	14.0373
[R].ILDDSKDSVGDSLSGKEDLGR.[K]_Q8IWI9_1xPhospho_[S578]	[R].ILDDSKDSVGDSLSGKEDLGR.[K]	Q8IWI9	22.4375	20.0328	14.0373
[K].SLGKDGSLEDDEDEEDDLDEGVGGK.[R]_Q12789_1xPhospho_[S]	[K].SLGKDGSLEDDEDEEDDLDEGVGGK.[R]	Q12789	22.8312	20.1045	14.0373
[R].AHLSENELEALEKNDMEQMK.[Y]_P98175_1xPhospho_[S797]	[R].AHLSENELEALEKNDMEQMK.[Y]	P98175	22.2944	18.6818	14.0373
[R].AHSEKDQPPFGDSDDSVEADKSSPGIHLER.[S]_Q14676_1xPhospho_[S]	[R].AHSEKDQPPFGDSDDSVEADKSSPGIHLER.[S]	Q14676	22.2958	19.9487	14.0373
[K].GTSDSSSGNVSEGESPPDSQEDSFQGR.[Q]_S5FZ81_1xPhospho_[S]	[K].GTSDSSSGNVSEGESPPDSQEDSFQGR.[Q]	S5FZ81	21.8019	20.2932	14.0373
[K].EVEDKESEGEEEDEDEDLSKYK.[L]_O95218_1xPhospho_[S153]	[K].EVEDKESEGEEEDEDEDLSKYK.[L]	O95218	21.5797	19.215	14.0373
[K].ETSTEALMKSSPEERER.[M]_Q86YP4_1xPhospho_[S]	[K].ETSTEALMKSSPEERER.[M]	Q86YP4	22.9535	20.821	14.0373
[K].GDDDEESDEEAVK.[K]_O43395_1xPhospho_[S619]	[K].GDDDEESDEEAVK.[K]	O43395	22.3695	20.9046	14.0373
[R].RLSSASTGKPPLSVEDDFEK.[L]_O75152_2xPhospho_[S759;_S]	[R].RLSSASTGKPPLSVEDDFEK.[L]	O75152	23.0542	20.3093	14.0373
[K].LSSQISAGEEK.[W]_Q86UE4_1xPhospho_[S298]	[K].LSSQISAGEEK.[W]	Q86UE4	23.8741	22.1388	14.0373
[K].EKVEPEVLSTDTQTSPEPGTR.[M]_P29375_1xPhospho_[S204]	[K].EKVEPEVLSTDTQTSPEPGTR.[M]	P29375	19.7571	18.8053	14.0373
[R].EASPAPLAQGEPGR.[E]_Q9P1Y6_1xPhospho_[S1202]	[R].EASPAPLAQGEPGR.[E]	Q9P1Y6	23.0663	20.7681	14.0373
[K].DKDVTLSPVKAGPATTTSSETR.[Q]_Q8NFC6_1xPhospho_[S/T]	[K].DKDVTLSPVKAGPATTTSSETR.[Q]	Q8NFC6	23.9863	19.6618	14.0373
[K].ELGSTEDIYLASR.[K]_A0A0J9YYF7_1xPhospho_[T/S]	[K].ELGSTEDIYLASR.[K]	A0A0J9YYF7	21.4213	18.5923	14.0373
[R].ASAGTPSLSAGVSPK.[R]_Q8TEK3_1xPhospho_[S1104]	[R].ASAGTPSLSAGVSPK.[R]	Q8TEK3	24.233	22.1456	14.0373
[R].SAVLLVDETATTPIFANRR.[S]_Q12802_1xPhospho_[S1876]	[R].SAVLLVDETATTPIFANRR.[S]	Q12802	22.6338	18.6658	14.0373
[R].GFSDSGGGPPAK.[Q]_Q9H307_1xPhospho_[S66]	[R].GFSDSGGGPPAK.[Q]	Q9H307	23.9772	21.7928	14.0373
[K].RPQTPPKIDYLLPGPGPAHSPQPSKR.[A]_Q8TDM6_2xPhospho_[T984;_S1004]	[K].RPQTPPKIDYLLPGPGPAHSPQPSKR.[A]	Q8TDM6	21.5372	19.2544	14.0373
[R].DYDEEEQGYDSEKEK.[K]_Q05519_1xPhospho_[S434]	[R].DYDEEEQGYDSEKEK.[K]	Q05519	22.1089	19.7608	14.0373
[K].YQEDSDPERSDYEEQQLQKEEEAR.[K]_Q6P6C2_1xPhospho_[S/Y]	[K].YQEDSDPERSDYEEQQLQKEEEAR.[K]	Q6P6C2	22.1511	20.7723	14.0373
[K].VVDYSQFQESDDADEDYGRDSGPPTK.[K]_Q9H1E3_1xPhospho_[Y/S]	[K].VVDYSQFQESDDADEDYGRDSGPPTK.[K]	Q9H1E3	23.0232	21.2796	14.0373
[R].QASESEDDFIKEK.[K]_Q9NPG3_1xPhospho_[S173]	[R].QASESEDDFIKEK.[K]	Q9NPG3	22.7972	19.8889	14.0373
[R].RVSKDDWPER.[E]_Q6W2J9_1xPhospho_[S1166]	[R].RVSKDDWPER.[E]	Q6W2J9	22.8926	20.1637	14.0373
[K].RDFIATLEAEAFDDVVGETVGK.[T]_E7EVA0_1xPhospho_[T28]	[K].RDFIATLEAEAFDDVVGETVGK.[T]	E7EVA0	18.0318	17.0666	14.0373
[R].SVYATMGDHENRSPVKEPVEQPR.[V]_Q96T58_1xPhospho_[S/T]	[R].SVYATMGDHENRSPVKEPVEQPR.[V]	Q96T58	22.5534	21.0999	14.0373
[K].DHSDSDDQMLVAK.[R]_Q9NW75_1xPhospho_[S]	[K].DHSDSDDQMLVAK.[R]	Q9NW75	22.3775	20.5898	14.0373
[R].SRSHSPMSNR.[R]_Q13595_3xPhospho_[S96;_S98;_S100]	[R].SRSHSPMSNR.[R]	Q13595	24.4217	20.6116	14.0373
[R].TKSPKPAESPQSATK.[Q]_Q5VUA4_1xPhospho_[S/T]	[R].TKSPKPAESPQSATK.[Q]	Q5VUA4	24.3202	22.0302	14.0373
[R].MREDYDSVEQDGDEPGPQR.[S]_Q9Y5S9_1xPhospho_[S/Y]	[R].MREDYDSVEQDGDEPGPQR.[S]	Q9Y5S9	22.7302	21.1206	14.0373
[K].IEVKEESPQSKAETELK.[A]_P11171_1xPhospho_[S188]	[K].IEVKEESPQSKAETELK.[A]	P11171	23.3804	21.6294	14.0373
[K].SLSPGVSR.[D]_Q9UKV3_2xPhospho_[S655;_S657]	[K].SLSPGVSR.[D]	Q9UKV3	22.7197	19.8894	14.0373
[K].IISPGSSTPSSTRSPPPGRDESYPR.[E]_Q5VT52_1xPhospho_[S/T]	[K].IISPGSSTPSSTRSPPPGRDESYPR.[E]	Q5VT52	23.7356	21.2242	14.0373
[K].SFNYSPNSSTSEVSSTSASK.[A]_Q5VT52_1xPhospho_[S/Y]	[K].SFNYSPNSSTSEVSSTSASK.[A]	Q5VT52	23.1279	19.5741	14.0373
[K-].IDTHPSPSHSSTVK.[VD]_Q8NI27_1xPhospho_[S1417]	[K-].IDTHPSPSHSSTVK.[VD]	Q8NI27	24.5141	20.5238	14.0373
[R].ARLGEASDSELADADK.[A]_Q5SW79_1xPhospho_[S1112]	[R].ARLGEASDSELADADK.[A]	Q5SW79	21.818	20.3311	14.0373
[R].KPVTVSPTTPTSPTEGEAS.[-]_Q9Y6G9_2xPhospho_[T/S]	[R].KPVTVSPTTPTSPTEGEAS.[-]	Q9Y6G9	22.4778	20.9432	14.0373
[R].MAPTPIPTRSPSDSSTASTPVAEQIER.[A]_Q16643_2xPhospho_[S/T]	[R].MAPTPIPTRSPSDSSTASTPVAEQIER.[A]	Q16643	21.096	19.406	14.0373
[R].VPEASSEPFDTSSPQAGR.[Q]_Q9H4I2_1xPhospho_[S/T]	[R].VPEASSEPFDTSSPQAGR.[Q]	Q9H4I2	22.0637	20.1698	14.0373
[R].VMSPENFPTASVEGK.[E]_Q3L8U1_1xPhospho_[S550]	[R].VMSPENFPTASVEGK.[E]	Q3L8U1	21.7674	19.7442	14.0373
[R].TPSRTAPGALTAKPPLAPKPGTTVASGVTAR.[S]_Q4KMP7_1xPhospho_[T/S]	[R].TPSRTAPGALTAKPPLAPKPGTTVASGVTAR.[S]	Q4KMP7	22.0864	20.032	14.0373
[R].HGSGPNIILTGDSSPGFSK.[E]_Q53ET0_1xPhospho_[S613]	[R].HGSGPNIILTGDSSPGFSK.[E]	Q53ET0	21.9019	19.987	14.0373
[K].QQQLEEEAAKPPEPEKPVSPPPVEQK.[H]_O75376_1xPhospho_[S224]	[K].QQQLEEEAAKPPEPEKPVSPPPVEQK.[H]	O75376	22.6276	20.6965	14.0373
[R].SGRSPTGNTPPVIDSVSEK.[A]_P25054_1xPhospho_[S]	[R].SGRSPTGNTPPVIDSVSEK.[A]	P25054	21.6193	20.3969	14.0373
[K].NTFTAWSDEESDYEIDDRDVNK.[I]_Q6PKG0_1xPhospho_[T/S]	[K].NTFTAWSDEESDYEIDDRDVNK.[I]	Q6PKG0	19.9583	18.9399	14.0373
[K].TDSSPNQAR.[A]_P26599_1xPhospho_[S141]	[K].TDSSPNQAR.[A]	P26599	23.6554	21.5903	14.0373
[K].SGTPPRQGSITSPQANEQSVTPQRR.[S]_Q9UQ35_3xPhospho_[T848;_T856;_S/T]	[K].SGTPPRQGSITSPQANEQSVTPQRR.[S]	Q9UQ35	23.5997	22.1391	14.0373
[R].SLGYHGSSYSPEGVEPVSPVSSPSLTHDK.[G]_C9J0Q5_2xPhospho_[S2044;_S]	[R].SLGYHGSSYSPEGVEPVSPVSSPSLTHDK.[G]	C9J0Q5	21.602	18.448	14.0373
[R].ESQMTPSHGGSPVGPPQLPIMSSLR.[Q]_A0A5F9ZH11_1xPhospho_[T/S]	[R].ESQMTPSHGGSPVGPPQLPIMSSLR.[Q]	A0A5F9ZH11	21.1109	19.7839	14.0373
[R].ARESSDSEEEYKK.[T]_Q9BYW2_3xPhospho_[S458;_S459;_S461]	[R].ARESSDSEEEYKK.[T]	Q9BYW2	22.7332	20.9966	14.0373
[K].QQQLEEEAAKPPEPEKPVSPPPIESK.[H]_C9J0Q5_1xPhospho_[S215]	[K].QQQLEEEAAKPPEPEKPVSPPPIESK.[H]	C9J0Q5	21.9805	20.1712	14.0373
[R].GNIETTSEDGQVFSPK.[K]_A0A7I2V4I5_2xPhospho_[S986;_S993]	[R].GNIETTSEDGQVFSPK.[K]	A0A7I2V4I5	21.7943	18.8351	14.0373
[R].NAVASVQNGPGGGPSSSSIGSASKSDESSTEETDKSR.[E]_Q8NI27_1xPhospho_[S1199]	[R].NAVASVQNGPGGGPSSSSIGSASKSDESSTEETDKSR.[E]	Q8NI27	23.7419	20.7075	14.0373
[R].MPGMSPANPSLHSPVPDASHSPR.[A]_O60244_2xPhospho_[S1136;_S1142]	[R].MPGMSPANPSLHSPVPDASHSPR.[A]	O60244	21.2267	20.1114	14.0373
[K].KKELQGDGPPSSPTNDPTVK.[Y]_Q12873_1xPhospho_[S]	[K].KKELQGDGPPSSPTNDPTVK.[Y]	Q12873	21.9981	19.5212	14.0373
[R].EGSSSSEGRGDTDKYLK.[K]_Q9H7N4_2xPhospho_[S]	[R].EGSSSSEGRGDTDKYLK.[K]	Q9H7N4	22.2253	20.0526	14.0373
[K].ALAPADLMEHHSGSQGPLLTTGDLGK.[E]_Q15648_1xPhospho_[S]	[K].ALAPADLMEHHSGSQGPLLTTGDLGK.[E]	Q15648	22.079	19.8458	14.0373
[R].QREESETRSESSDFEVVPK.[R]_Q9Y520_3xPhospho_[S1248;_T/S]	[R].QREESETRSESSDFEVVPK.[R]	Q9Y520	22.97	21.6815	14.0373
[R].EREESEDELEEANGNNPIDIEVDQNKESK.[K]_Q9UKL0_1xPhospho_[S260]	[R].EREESEDELEEANGNNPIDIEVDQNKESK.[K]	Q9UKL0	23.091	21.6033	14.0373
[R].RTTSSSDLTTSSSSSGPR.[V]_Q5QP82_1xPhospho_[S/T]	[R].RTTSSSDLTTSSSSSGPR.[V]	Q5QP82	24.1255	21.4695	14.0373
[K].VTPTKESYTEEIVSEAESHVSGISR.[I]_Q5QJE6_1xPhospho_[S141]	[K].VTPTKESYTEEIVSEAESHVSGISR.[I]	Q5QJE6	23.0252	19.1166	14.0373
[R].SQSIEQESQEK.[Q]_Q5VTL8_1xPhospho_[S]	[R].SQSIEQESQEK.[Q]	Q5VTL8	23.521	22.0403	14.0373
[K].AVKRPNEDSDEDEEKGAVVPPVHDIYR.[A]_E9PLP8_1xPhospho_[S723]	[K].AVKRPNEDSDEDEEKGAVVPPVHDIYR.[A]	E9PLP8	20.9603	19.9401	14.0373
[R].EASPAPLAQGEPGREDLPTR.[L]_Q9P1Y6_1xPhospho_[S1202]	[R].EASPAPLAQGEPGREDLPTR.[L]	Q9P1Y6	23.8232	22.0652	14.0373
[K].GGRSPDEVTLTSIVPTR.[D]_Q9UKS6_1xPhospho_[T/S]	[K].GGRSPDEVTLTSIVPTR.[D]	Q9UKS6	20.0221	18.1805	14.0373
[R].DQHHLGSPSRLSVGEQPDVTHDPYEFLQSPEPAASAK.[T]_Q9H8M2_3xPhospho_[S568;_S571;_S588]	[R].DQHHLGSPSRLSVGEQPDVTHDPYEFLQSPEPAASAK.[T]	Q9H8M2	20.9038	18.1528	14.0373
[K].KLEKEEEEGISQESSEEEQ.[-]_P17096_1xPhospho_[S]	[K].KLEKEEEEGISQESSEEEQ.[-]	P17096	23.8926	21.8691	14.0373
[R].ASNEKESAAPASPAPSPAPSPTPAPPQK.[E]_Q3KQU3_2xPhospho_[S544;_S548]	[R].ASNEKESAAPASPAPSPAPSPTPAPPQK.[E]	Q3KQU3	21.9371	20.0412	14.0373
[R].NSLPASPAHQLSSSPR.[L]_Q8TEK3_2xPhospho_[S1001;_S1007]	[R].NSLPASPAHQLSSSPR.[L]	Q8TEK3	23.1554	20.6337	14.0373
[K].HNMSGGEFQGKR.[E]_Q15648_1xPhospho_[S1347]	[K].HNMSGGEFQGKR.[E]	Q15648	24.3188	19.6519	14.0373
[R].SQSSSQGDNPLAPGYLPPHYK.[E]_A0A494C1T9_3xPhospho_[S208;_S209;_S]	[R].SQSSSQGDNPLAPGYLPPHYK.[E]	A0A494C1T9	20.8502	18.701	14.0373
[K].SSGREKPDSDDDLDIASLVTAK.[L]_Q86V48_1xPhospho_[S659]	[K].SSGREKPDSDDDLDIASLVTAK.[L]	Q86V48	20.3697	19.3967	14.0373
[R].NSSTPGLQVPVSPTVPIQNQK.[Y]_Q03164_1xPhospho_[S/T]	[R].NSSTPGLQVPVSPTVPIQNQK.[Y]	Q03164	23.1886	20.8077	14.0373
[R].NSPGSQVASNPR.[Q]_Q9H0D6_1xPhospho_[S448]	[R].NSPGSQVASNPR.[Q]	Q9H0D6	23.2436	20.0337	14.0373
[R].KRESESESDETPPAAPQLIK.[K]_O60832_3xPhospho_[S453;_S455;_S/T]	[R].KRESESESDETPPAAPQLIK.[K]	O60832	23.297	21.2111	14.0373
[R].KVFSPIR.[S]_Q03164_1xPhospho_[S742]	[R].KVFSPIR.[S]	Q03164	23.5963	20.8118	14.0373
[K].DMSPLSETEMALGK.[D]_E7EVA0_1xPhospho_[S524]	[K].DMSPLSETEMALGK.[D]	E7EVA0	22.0146	19.1638	14.0373
[R].KRSSSEDAESLAPR.[S]_Q4G0J3_2xPhospho_[S299;_S]	[R].KRSSSEDAESLAPR.[S]	Q4G0J3	21.2647	19.5201	14.0373
[R].NSDRSEDGYHSDGDYGEHDYR.[H]_P52756_1xPhospho_[S78]	[R].NSDRSEDGYHSDGDYGEHDYR.[H]	P52756	22.2546	19.7542	14.0373
[K].VQKSPPEPEIINQVQQNELKK.[M]_Q9Y2H2_1xPhospho_[S1103]	[K].VQKSPPEPEIINQVQQNELKK.[M]	Q9Y2H2	21.841	20.4923	14.0373
[R].IESDEEEDFENVGK.[V]_Q96T23_1xPhospho_[S1345]	[R].IESDEEEDFENVGK.[V]	Q96T23	21.1965	19.5303	14.0373
[R].SGNSDSIER.[D]_Q7Z2E3_1xPhospho_[S132]	[R].SGNSDSIER.[D]	Q7Z2E3	22.531	21.0673	14.0373
[K].RPESPSEISPIKGSVR.[T]_Q7Z5K2_1xPhospho_[S]	[K].RPESPSEISPIKGSVR.[T]	Q7Z5K2	23.103	21.353	14.0373

## Sheet: MEK2_Cluster 4
Modification	Sequence	Accession	Ctrl	MEK2	Trametinib
[R].KLGPGRPLPTFPTSECTSDVEPDTR.[E]_Q8TDD1_1xPhospho_[S75]	[R].KLGPGRPLPTFPTSECTSDVEPDTR.[E]	Q8TDD1	14.4305	25.9755	25.8006
[K].SVASLNRSPERR.[K]_Q12923_1xPhospho_[S1033]	[K].SVASLNRSPERR.[K]	Q12923	14.4305	24.656	22.3504
[R].QVAGDAPVEQATAETASPVHREEHGR.[G]_Q92766_1xPhospho_[T/S]	[R].QVAGDAPVEQATAETASPVHREEHGR.[G]	Q92766	14.4305	24.5402	23.5449
[R].RLSYNTASNK.[T]_P49207_1xPhospho_[S12]	[R].RLSYNTASNK.[T]	P49207	14.4305	24.374	23.1331
[R].KEESDEEETASKAER.[T]_Q9BY89_1xPhospho_[S1701]	[R].KEESDEEETASKAER.[T]	Q9BY89	14.4305	24.1448	23.2587
[K].STSPSAAGGQQK.[T]_Q2TB10_1xPhospho_[S462]	[K].STSPSAAGGQQK.[T]	Q2TB10	14.4305	23.975	22.7146
[R].SASWGSTDHRK.[E]_Q9C073_1xPhospho_[S145]	[R].SASWGSTDHRK.[E]	Q9C073	14.4305	23.9193	21.6231
[R].APPQTHLPSGASSGTGSASATHGGGSPPGTRGPGASVHDR.[N]_A0A7I2V508_1xPhospho_[S113]	[R].APPQTHLPSGASSGTGSASATHGGGSPPGTRGPGASVHDR.[N]	A0A7I2V508	14.4305	23.3305	21.4547
[R].SGAEEASGHRQDTEER.[A]_Q5C9Z4_1xPhospho_[S114]	[R].SGAEEASGHRQDTEER.[A]	Q5C9Z4	14.4305	23.3068	22.3703
[R].VVLGDGVQLPPGDYSTTPGGTLFSTTPGGTR.[I]_Q13541_2xPhospho_[S/T]	[R].VVLGDGVQLPPGDYSTTPGGTLFSTTPGGTR.[I]	Q13541	14.4305	23.2838	20.2632
[R].SRSRSTNTAVSR.[R]_Q9NWB6_3xPhospho_[S56;_S58;_S60]	[R].SRSRSTNTAVSR.[R]	Q9NWB6	14.4305	23.1438	21.6101
[K].DGVLTLANNVTPAKDVPPLSETEATPVPIKDMEIAQTQK.[G]_E7EVA0_1xPhospho_[T588]	[K].DGVLTLANNVTPAKDVPPLSETEATPVPIKDMEIAQTQK.[G]	E7EVA0	14.4305	23.0752	22.7642
[R].RISFSASHR.[L]_Q03393_1xPhospho_[S19]	[R].RISFSASHR.[L]	Q03393	14.4305	22.857	22.605
[K].AKEETPKTDNTK.[S]_Q7Z6E9_1xPhospho_[T1066]	[K].AKEETPKTDNTK.[S]	Q7Z6E9	14.4305	22.6921	20.5138
[R].SLTPPPSSTESK.[A]_Q9UGU0_1xPhospho_[T1671]	[R].SLTPPPSSTESK.[A]	Q9UGU0	14.4305	22.6541	22.5064
[K].LKMSPGR.[S]_Q9UGU0_1xPhospho_[S1019]	[K].LKMSPGR.[S]	Q9UGU0	14.4305	22.602	18.5191
[R].RHDSVENSDSHVEK.[K]_Q9H9J4_1xPhospho_[S1166]	[R].RHDSVENSDSHVEK.[K]	Q9H9J4	14.4305	22.5717	22.8615
[R].SDSPEIPFQAAAGPSDGLDASSPGNSFVGLR.[V]_Q12888_1xPhospho_[S]	[R].SDSPEIPFQAAAGPSDGLDASSPGNSFVGLR.[V]	Q12888	14.4305	22.4801	21.0486
[R].RHSEVETDSK.[K]_Q9NX58_1xPhospho_[S276]	[R].RHSEVETDSK.[K]	Q9NX58	14.4305	22.3999	22.5801
[R].TGSESSQTGTSTTSSR.[SN]_E7EX17_1xPhospho_[S/T]	[R].TGSESSQTGTSTTSSR.[SN]	E7EX17	14.4305	22.3617	21.5822
[K].YGGSVGSQPPPVAPEPGPVPSSPSQEPPTKR.[E]_Q04323_1xPhospho_[S/Y]	[K].YGGSVGSQPPPVAPEPGPVPSSPSQEPPTKR.[E]	Q04323	14.4305	22.1213	19.0328
[R].DKPRSTSPAGQHHSPISSR.[H]_A0A7I2V4I5_3xPhospho_[S316;_S318;_S325]	[R].DKPRSTSPAGQHHSPISSR.[H]	A0A7I2V4I5	14.4305	22.0622	21.1998
[R].GLDSGAETEEEKDTWEEKK.[Q]_E9PGC8_2xPhospho_[S850;_T854]	[R].GLDSGAETEEEKDTWEEKK.[Q]	E9PGC8	14.4305	21.9972	20.1283
[R].EYGSTSSIDKQGTSGESFFDLLK.[G]_O43166_1xPhospho_[Y/S/T]	[R].EYGSTSSIDKQGTSGESFFDLLK.[G]	O43166	14.4305	21.935	19.9197
[K].LKQEQGVESEPLFPILK.[Q]_Q8WUQ7_1xPhospho_[S476]	[K].LKQEQGVESEPLFPILK.[Q]	Q8WUQ7	14.4305	21.7826	21.0437
[K].NMTVEQLLTGSPTSPTVEPEKPTR.[E]_Q9C0C9_1xPhospho_[S839]	[K].NMTVEQLLTGSPTSPTVEPEKPTR.[E]	Q9C0C9	14.4305	21.7532	23.8461
[K].HASPDKWNDKPK.[N]_Q96JM3_1xPhospho_[S87]	[K].HASPDKWNDKPK.[N]	Q96JM3	14.4305	21.7278	22.6801
[R].VSVSPGRTSGK.[V]_A9Z1X7_1xPhospho_[S426]	[R].VSVSPGRTSGK.[V]	A9Z1X7	14.4305	21.7243	21.1813
[R].YSHSGSSSPDTK.[V]_Q9UQ35_1xPhospho_[S]	[R].YSHSGSSSPDTK.[V]	Q9UQ35	14.4305	21.6808	21.9569
[R].ANASPQKPLDLK.[Q]_C9J0Q5_1xPhospho_[S938]	[R].ANASPQKPLDLK.[Q]	C9J0Q5	14.4305	21.6774	21.0415
[K].RIQDPTEDAEAEDTPR.[K]_O96028_1xPhospho_[T544]	[K].RIQDPTEDAEAEDTPR.[K]	O96028	14.4305	21.6304	20.9724
[K].AAEHDLEVASEEEQER.[E]_Q9UPS8_1xPhospho_[S530]	[K].AAEHDLEVASEEEQER.[E]	Q9UPS8	14.4305	21.6186	20.945
[K].RSRPTSEGSDIESTEPQK.[Q]_Q4G0J3_1xPhospho_[S254]	[K].RSRPTSEGSDIESTEPQK.[Q]	Q4G0J3	14.4305	21.5374	20.2322
[K].HAPTYTIPLSPVLSPTLPAEAPTAQVPPSLPR.[N]_Q9NPI6_1xPhospho_[S315]	[K].HAPTYTIPLSPVLSPTLPAEAPTAQVPPSLPR.[N]	Q9NPI6	14.4305	21.5367	21.2646
[K].GISPVVSEHRK.[Q]_Q99700_1xPhospho_[S784]	[K].GISPVVSEHRK.[Q]	Q99700	14.4305	21.412	22.2863
[K].TQMAEVLPSPR.[G]_P11388_1xPhospho_[S1213]	[K].TQMAEVLPSPR.[G]	P11388	14.4305	21.3831	19.6934
[R].RKIDTHPSPSHSSTVK.[VD]_Q8NI27_1xPhospho_[S1417]	[R].RKIDTHPSPSHSSTVK.[VD]	Q8NI27	14.4305	21.2082	20.1397
[K].KPATPAEDDEDDDIDLFGSDNEEEDKEAAQLR.[E]_E9PRY8_1xPhospho_[S578]	[K].KPATPAEDDEDDDIDLFGSDNEEEDKEAAQLR.[E]	E9PRY8	14.4305	21.1707	22.4417
[K].AYTDFQNNHSSPKPTTLNTAGAPVVVISNK.[K]_O43167_1xPhospho_[S/T]	[K].AYTDFQNNHSSPKPTTLNTAGAPVVVISNK.[K]	O43167	14.4305	21.0909	22.8291
[R].NTSSDNSDVEVMPAQSPR.[E]_Q9HCK8_2xPhospho_[S550;_S]	[R].NTSSDNSDVEVMPAQSPR.[E]	Q9HCK8	14.4305	21.0835	20.0914
[K].STQLLQAAAAEASLNK.[S]_A0A096LP25_1xPhospho_[T/S]	[K].STQLLQAAAAEASLNK.[S]	A0A096LP25	14.4305	20.9983	20.7774
[K].SEEVPAFGVASPPPLTDTPDTTANAEGDLPTTMGGPLPPHLALK.[A]_Q08211_1xPhospho_[S/T]	[K].SEEVPAFGVASPPPLTDTPDTTANAEGDLPTTMGGPLPPHLALK.[A]	Q08211	14.4305	20.9573	21.0195
[K].QTELFAHFIQPAAQKTPTSPLK.[M]_O60264_2xPhospho_[T113;_T115]	[K].QTELFAHFIQPAAQKTPTSPLK.[M]	O60264	14.4305	20.8963	21.4299
[R].SLSPLGGR.[D]_Q14004_1xPhospho_[S317]	[R].SLSPLGGR.[D]	Q14004	14.4305	20.8081	18.7934
[R].ASSPTKTSPTTPEASATNSPCTSKPATPAPSEKGEGIR.[T]_Q12873_1xPhospho_[S1532]	[R].ASSPTKTSPTTPEASATNSPCTSKPATPAPSEKGEGIR.[T]	Q12873	14.4305	20.6324	22.3755
[K].GEAVLRPGLDAEPELSPEEQR.[V]_Q9BRJ6_1xPhospho_[S59]	[K].GEAVLRPGLDAEPELSPEEQR.[V]	Q9BRJ6	14.4305	20.6075	21.0299
[R].SEISPEGEKYKPLITGEK.[K]_Q96PY6_1xPhospho_[S837]	[R].SEISPEGEKYKPLITGEK.[K]	Q96PY6	14.4305	20.5399	21.5782
[K].ASSFSGISVLTR.[G]_Q15032_1xPhospho_[S]	[K].ASSFSGISVLTR.[G]	Q15032	14.4305	20.5267	20.7229
[R].ATSPESTSR.[S]_Q8N3X1_1xPhospho_[S464]	[R].ATSPESTSR.[S]	Q8N3X1	14.4305	20.5234	21.6467
[K].ELKPQKSVVSDLEADDVK.[G]_P11388_2xPhospho_[S1374;_S1377]	[K].ELKPQKSVVSDLEADDVK.[G]	P11388	14.4305	20.4565	19.6725
[R].LRSPSNDSAHR.[S]_A0A7I2V4I5_2xPhospho_[S1208;_S1210]	[R].LRSPSNDSAHR.[S]	A0A7I2V4I5	14.4305	20.4495	19.9449
[K].QKALAEEASEEELPSDVDLNDPYFAEEVK.[Q]_Q9H501_2xPhospho_[S657;_S663]	[K].QKALAEEASEEELPSDVDLNDPYFAEEVK.[Q]	Q9H501	14.4305	20.2613	20.7985
[R].VASPSQGQVGSSSPKR.[S]_A0A0D9SF60_1xPhospho_[S337]	[R].VASPSQGQVGSSSPKR.[S]	A0A0D9SF60	14.4305	20.2395	21.0664
[K].SVVSDLEADDVKGSVPLSSSPPATHFPDETEITNPVPKK.[N]_P11388_1xPhospho_[S/T]	[K].SVVSDLEADDVKGSVPLSSSPPATHFPDETEITNPVPKK.[N]	P11388	14.4305	20.1963	21.7382
[R].QGSPVAAGAPAKQQQVDIPLR.[L]_Q9NZI8_1xPhospho_[S181]	[R].QGSPVAAGAPAKQQQVDIPLR.[L]	Q9NZI8	14.4305	20.1709	19.7388
[R].LQQQAALSPTTAPAVSSVSKQETIMR.[H]_Q8WXI9_1xPhospho_[S/T]	[R].LQQQAALSPTTAPAVSSVSKQETIMR.[H]	Q8WXI9	14.4305	20.1195	20.7681
[K].SLASEAPSQPSLNGGSPEGVESQDGVDHFR.[A]_P38935_1xPhospho_[S]	[K].SLASEAPSQPSLNGGSPEGVESQDGVDHFR.[A]	P38935	14.4305	20.0983	20.5819
[R].SRSPTPPSSAGLGSNSAPPIPDSR.[L]_J3QK89_2xPhospho_[S]	[R].SRSPTPPSSAGLGSNSAPPIPDSR.[L]	J3QK89	14.4305	20.0669	19.4132
[K].KPDSPPKVLEPENKQEK.[T]_Q96T23_1xPhospho_[S748]	[K].KPDSPPKVLEPENKQEK.[T]	Q96T23	14.4305	20.0659	19.8418
[R].KPSTSDDSDSNFEK.[I]_P11388_2xPhospho_[S1471;_S]	[R].KPSTSDDSDSNFEK.[I]	P11388	14.4305	20.0182	19.7529
[R].MAPTPIPTRSPSDSSTASTPVAEQIER.[A]_Q16643_3xPhospho_[T/S]	[R].MAPTPIPTRSPSDSSTASTPVAEQIER.[A]	Q16643	14.4305	19.8752	20.2485
[K].KESKEEETSIDVAGKPNEVTK.[A]_P53985_3xPhospho_[S461;_T466;_S467]	[K].KESKEEETSIDVAGKPNEVTK.[A]	P53985	14.4305	19.8064	19.3945
[R].KFSLDELAGPGAEGPSNLK.[S]_O76064_1xPhospho_[S157]	[R].KFSLDELAGPGAEGPSNLK.[S]	O76064	14.4305	19.7953	20.1608
[R].NGILAIEGTGSDVDDDMSGDEKQDNESNVDPR.[D]_Q93008_1xPhospho_[S/T]	[R].NGILAIEGTGSDVDDDMSGDEKQDNESNVDPR.[D]	Q93008	14.4305	19.7146	19.1755
[K].SKDHFGLEGDEESTMLEDSVSPK.[K]_Q9Y490_1xPhospho_[S425]	[K].SKDHFGLEGDEESTMLEDSVSPK.[K]	Q9Y490	14.4305	19.5917	20.5231
[R].LHSPGATSTAELGSR.[G]_Q9BV73_1xPhospho_[S2229]	[R].LHSPGATSTAELGSR.[G]	Q9BV73	14.4305	19.5387	21.4412
[K].GALNGQGALNSQEEEEVIVTEVGQR.[D]_Q02952_1xPhospho_[S96]	[K].GALNGQGALNSQEEEEVIVTEVGQR.[D]	Q02952	14.4305	19.4322	20.5365
[K].FSAVLVEPPPMSLPGAGLSSQELSGGPGDGP.[-]_Q13263_1xPhospho_[S]	[K].FSAVLVEPPPMSLPGAGLSSQELSGGPGDGP.[-]	Q13263	14.4305	19.4235	19.1617
[K].EGMNPSYDEYADSDEDQHDAYLER.[M]_Q08945_2xPhospho_[Y/S]	[K].EGMNPSYDEYADSDEDQHDAYLER.[M]	Q08945	14.4305	19.4157	19.8494
[R].TRDDGDEEGLLTHSEEELEHSQDTDADDGALQ.[-]_Q9UKM9_1xPhospho_[S/T]	[R].TRDDGDEEGLLTHSEEELEHSQDTDADDGALQ.[-]	Q9UKM9	14.4305	19.2378	23.3881
[R].SLDGAAAVDSADRSPRPTSAPAITQGQVAEGGVLDASAKK.[T]_P11171_2xPhospho_[S/T]	[R].SLDGAAAVDSADRSPRPTSAPAITQGQVAEGGVLDASAKK.[T]	P11171	14.4305	19.1508	20.6056
[K].IYRSQSPHYFR.[S]_Q9UKJ3_2xPhospho_[S1035;_Y/S]	[K].IYRSQSPHYFR.[S]	Q9UKJ3	14.4305	19.1259	19.5586
[R].SQAPLESSLDSLGDVFLDSGRK.[T]_Q14980_1xPhospho_[S]	[R].SQAPLESSLDSLGDVFLDSGRK.[T]	Q14980	14.4305	19.1207	20.4173
[K].ESSDSSSKESQEEFLENPWKDR.[T]_Q8N5F7_1xPhospho_[S]	[K].ESSDSSSKESQEEFLENPWKDR.[T]	Q8N5F7	14.4305	19.1024	19.3864
[K].SPPREGSQGELTPANSQSR.[M]_A8K070_1xPhospho_[S509]	[K].SPPREGSQGELTPANSQSR.[M]	A8K070	14.4305	19.1009	21.9929
[K].DMSPLSETEMALGKDVTPPPETEVVLIK.[N]_E7EVA0_2xPhospho_[S524;_S527]	[K].DMSPLSETEMALGKDVTPPPETEVVLIK.[N]	E7EVA0	14.4305	18.8524	18.2915
[K].KGPRTPSPPPPIPEDIALGK.[K]_A0A7I2V4I5_2xPhospho_[T263;_S265]	[K].KGPRTPSPPPPIPEDIALGK.[K]	A0A7I2V4I5	14.4305	18.7807	18.82
[R].RSSLSSHSHQSQIYR.[S]_O15027_1xPhospho_[S]	[R].RSSLSSHSHQSQIYR.[S]	O15027	14.4305	18.7343	19.8238
[R].GSDNSSYDEALSPTSPGPLSVR.[A]_P78364_1xPhospho_[T/S/Y]	[R].GSDNSSYDEALSPTSPGPLSVR.[A]	P78364	14.4305	18.6877	19.1794
[R].RLLEDSDSEDEAAPSPLQPALRPNPTAILDEAPKPK.[R]_Q9BW85_2xPhospho_[S211;_S213]	[R].RLLEDSDSEDEAAPSPLQPALRPNPTAILDEAPKPK.[R]	Q9BW85	14.4305	18.6396	19.2014
[K].MANSSPVLSKVPGYGLQVR.[N]_Q9NXE8_1xPhospho_[S]	[K].MANSSPVLSKVPGYGLQVR.[N]	Q9NXE8	14.4305	18.5597	19.504
[R].KKKPDYLPYAEDESVDDLAQQKPR.[S]_O43290_1xPhospho_[S321]	[R].KKKPDYLPYAEDESVDDLAQQKPR.[S]	O43290	14.4305	18.4497	19.0803
[K].TSNRYSPESQAQSVHHQRPGSRVSPENLVDK.[S]_O75376_2xPhospho_[S/T]	[K].TSNRYSPESQAQSVHHQRPGSRVSPENLVDK.[S]	O75376	14.4305	17.9293	19.1609
[R].TMIISPERLDPFADGGKTPDPK.[M]_O75533_1xPhospho_[S129]	[R].TMIISPERLDPFADGGKTPDPK.[M]	O75533	14.4305	17.8019	19.7514
[R].RHDSSGSGHSAFEPLVANGVPASFVPKPGSLK.[R]_Q96HA1_2xPhospho_[S]	[R].RHDSSGSGHSAFEPLVANGVPASFVPKPGSLK.[R]	Q96HA1	14.4305	17.7787	19.4922
[R].AGSNEDPILAPSGTPPPTIPPDETFGGR.[V]_C9JFV4_1xPhospho_[T/S]	[R].AGSNEDPILAPSGTPPPTIPPDETFGGR.[V]	C9JFV4	14.4305	17.7554	20.418
[R].AMLDQLMGTSR.[D]_Q9Y383_1xPhospho_[T17]	[R].AMLDQLMGTSR.[D]	Q9Y383	14.4305	17.6019	18.6065
[K].NLNNSNLFSPVNR.[D]_P52948_1xPhospho_[S612]	[K].NLNNSNLFSPVNR.[D]	P52948	14.4305	17.3751	20.6432
[R].ARGPEEEEIGSPEPMAAPASASQKLSPLQK.[L]_Q14807_1xPhospho_[S427]	[R].ARGPEEEEIGSPEPMAAPASASQKLSPLQK.[L]	Q14807	14.4305	17.3516	21.3207
[K].AENAEGQTPAIGPDGEPLDETSQMSDLPVK.[V]_A0A0A0MT49_1xPhospho_[S]	[K].AENAEGQTPAIGPDGEPLDETSQMSDLPVK.[V]	A0A0A0MT49	14.4305	17.1715	20.0242
[R].SLVQANPEVAMDSIIHMTQHISPTQR.[A]_Q13085_1xPhospho_[S2327]	[R].SLVQANPEVAMDSIIHMTQHISPTQR.[A]	Q13085	14.4305	17.1104	21.6056
[K].TEMDKSPFNSPSPQDSPR.[L]_A0A286YEX4_1xPhospho_[S361]	[K].TEMDKSPFNSPSPQDSPR.[L]	A0A286YEX4	14.4305	19.813	20.1748
[R].RPIERSQSPVHLR.[R]_Q96T58_2xPhospho_[S725;_S727]	[R].RPIERSQSPVHLR.[R]	Q96T58	14.4305	24.7098	24.5534
[R].DKSDSPAIQLR.[L]_Q96ST3_1xPhospho_[S940]	[R].DKSDSPAIQLR.[L]	Q96ST3	14.4305	21.2548	22.0538
[K].SPTKGEDWETLK.[S]_Q4KWH8_1xPhospho_[S1318]	[K].SPTKGEDWETLK.[S]	Q4KWH8	14.4305	20.9486	20.1257
[R].ASPEPPGPESSSR.[W]_Q9C0C2_1xPhospho_[S672]	[R].ASPEPPGPESSSR.[W]	Q9C0C2	14.4305	22.7202	22.4733
[K].ANVTPQSSSELRPTTTAALASGVEAK.[K]_A0A7P0MRI8_2xPhospho_[T/S]	[K].ANVTPQSSSELRPTTTAALASGVEAK.[K]	A0A7P0MRI8	14.4305	20.828	21.6919
[R].AGNWPGSPQVSGPSPAAR.[M]_O60244_1xPhospho_[S1112]	[R].AGNWPGSPQVSGPSPAAR.[M]	O60244	14.4305	21.4011	22.4637
[R].TASGGRTEQGMSR.[S]_Q7L7X3_1xPhospho_[S/T]	[R].TASGGRTEQGMSR.[S]	Q7L7X3	14.4305	22.6587	22.0353
[R].GRPSQEPPLAPPHR.[R]_Q5VWQ0_1xPhospho_[S104]	[R].GRPSQEPPLAPPHR.[R]	Q5VWQ0	14.4305	22.0709	20.5965
[R].VVGKPAQLGTQRSQEADVQDWEFR.[K]_Q9C0C2_1xPhospho_[T/S]	[R].VVGKPAQLGTQRSQEADVQDWEFR.[K]	Q9C0C2	14.4305	21.2226	22.0025
[R].HSPEEDFRQSPQEHFR.[R]_Q8IXT5_1xPhospho_[S718]	[R].HSPEEDFRQSPQEHFR.[R]	Q8IXT5	14.4305	19.3326	18.9301
[R].RPSASSPNNNTAAK.[G]_O75151_1xPhospho_[S]	[R].RPSASSPNNNTAAK.[G]	O75151	14.4305	23.3158	23.3956
[K].RPRSPGSNSKVPEIEVTVEGPNNNNPQTSAVR.[T]_A0A494C1K3_1xPhospho_[S]	[K].RPRSPGSNSKVPEIEVTVEGPNNNNPQTSAVR.[T]	A0A494C1K3	14.4305	22.8592	22.0827
[K].GIPLATGDTSPEPELLPGAPLPPPKEVINGNIK.[T]_K7ER90_1xPhospho_[S/T]	[K].GIPLATGDTSPEPELLPGAPLPPPKEVINGNIK.[T]	K7ER90	14.4305	22.7754	23.0562
[R].SPSFGEDYYGPSR.[S]_P49761_1xPhospho_[S]	[R].SPSFGEDYYGPSR.[S]	P49761	14.4305	19.9732	20.2933
[K].ALQHTESPSETNKPHSK.[S]_A0A6Q8PGG9_1xPhospho_[S/T]	[K].ALQHTESPSETNKPHSK.[S]	A0A6Q8PGG9	14.4305	24.2898	23.8163
[K].VTGTEGSSSTLVDYTSTSSTGGSPVRK.[S]_Q7Z6E9_2xPhospho_[S1273;_S1277]	[K].VTGTEGSSSTLVDYTSTSSTGGSPVRK.[S]	Q7Z6E9	14.4305	21.0184	20.7068
[K].NNDQPQSANANEPQDSTVNLQSPLK.[M]_P37275_1xPhospho_[S679]	[K].NNDQPQSANANEPQDSTVNLQSPLK.[M]	P37275	14.4305	19.7005	20.838
[R].ASSNKDFTPNR.[D]_Q7Z6E9_1xPhospho_[S]	[R].ASSNKDFTPNR.[D]	Q7Z6E9	14.4305	23.6416	22.784
[K].TQSASPPPKER.[S]_Q9UN81_1xPhospho_[S18]	[K].TQSASPPPKER.[S]	Q9UN81	24.7913	28.5723	29.8776
[R].FFNSSGSSDASIGDPSQSDDPDDPDDPDFPGSPVRR.[R]_Q8TF76_1xPhospho_[S]	[R].FFNSSGSSDASIGDPSQSDDPDDPDDPDFPGSPVRR.[R]	Q8TF76	14.4305	17.2634	20.9363
[K].KAGLASPEEEDAVGKEPLK.[A]_Q9UNS1_1xPhospho_[S1149]	[K].KAGLASPEEEDAVGKEPLK.[A]	Q9UNS1	14.4305	21.6385	22.8
[R].GRPSKTPSPSQPK.[K]_Q9NTI5_1xPhospho_[S1383]	[R].GRPSKTPSPSQPK.[K]	Q9NTI5	14.4305	20.4843	21.0119
[R].NGILASPQSAPGNLDNSK.[S]_C9JRP1_1xPhospho_[S258]	[R].NGILASPQSAPGNLDNSK.[S]	C9JRP1	14.4305	20.656	21.052
[K].KQFSLENVQEGEILHDAK.[T]_O75113_1xPhospho_[S300]	[K].KQFSLENVQEGEILHDAK.[T]	O75113	14.4305	22.0712	21.5573
[R].QRGSETGSETHESDLAPSDKEAPTPK.[E]_P48634_3xPhospho_[S1106;_S1110;_S1115]	[R].QRGSETGSETHESDLAPSDKEAPTPK.[E]	P48634	14.4305	21.5371	20.7185
[R].VRFAEDEEKSENSSEDGDITDK.[S]_Q5C9Z4_3xPhospho_[S317;_S320;_S321]	[R].VRFAEDEEKSENSSEDGDITDK.[S]	Q5C9Z4	14.4305	23.2539	21.1495
[R].TAFYNEDDSEEEQR.[Q]_Q8WWQ0_1xPhospho_[S1783]	[R].TAFYNEDDSEEEQR.[Q]	Q8WWQ0	14.4305	20.5157	20.3293
[R].ERDQRPSSPIRHQGR.[N]_A0A7I2V4I5_1xPhospho_[S]	[R].ERDQRPSSPIRHQGR.[N]	A0A7I2V4I5	14.4305	22.4704	21.3564
[R].RTSNERPGSGQGQGR.[D]_Q8TAD8_2xPhospho_[S159;_S/T]	[R].RTSNERPGSGQGQGR.[D]	Q8TAD8	14.4305	23.5414	23.0322
[K].ATSSSNPSSPAPDWYKDFVTDADAEVLEHSGK.[M]_P46100_1xPhospho_[S/T]	[K].ATSSSNPSSPAPDWYKDFVTDADAEVLEHSGK.[M]	P46100	14.4305	20.303	19.7177
[R].TSISQYITGSLLEATTSLGAR.[S]_Q9P212_1xPhospho_[Y465]	[R].TSISQYITGSLLEATTSLGAR.[S]	Q9P212	14.4305	24.1845	24.7669
[R].SSSPEAMDPPPPK.[A]_Q9UK33_1xPhospho_[S]	[R].SSSPEAMDPPPPK.[A]	Q9UK33	14.4305	20.7202	20.65
[K].GAAEEEQQDSGSEPRGDEDDIPLGPQSNVSLLDQHQHLK.[E]_Q9UJV9_2xPhospho_[S68;_S]	[K].GAAEEEQQDSGSEPRGDEDDIPLGPQSNVSLLDQHQHLK.[E]	Q9UJV9	14.4305	21.4512	24.0776
[R].RQTEPVSPVLKR.[I]_Q8IYH5_1xPhospho_[S113]	[R].RQTEPVSPVLKR.[I]	Q8IYH5	14.4305	19.4924	20.4999
[K].VGELKDDDFERISELGAGNGGVVTK.[V]_P36507_1xPhospho_[S76]	[K].VGELKDDDFERISELGAGNGGVVTK.[V]	P36507	20.1095	27.4308	28.8929
[K].KSPLAMSHASGVKTSPDPR.[Q]_Q1ED39_1xPhospho_[T/S]	[K].KSPLAMSHASGVKTSPDPR.[Q]	Q1ED39	14.4305	19.1405	21.3457
[R].ASQGLLSSIENSESDSSEAKEEGSRK.[K]_Q5UIP0_2xPhospho_[S]	[R].ASQGLLSSIENSESDSSEAKEEGSRK.[K]	Q5UIP0	14.4305	21.3812	20.6388
[R].KVVDYSQFQESDDADEDYGRDSGPPTK.[K]_Q9H1E3_1xPhospho_[S/Y]	[R].KVVDYSQFQESDDADEDYGRDSGPPTK.[K]	Q9H1E3	14.4305	21.6541	20.7368
[R].IGELGAPEVWGLSPKNPEPDSDEHTPVEDEEPKK.[S]_Q8N5F7_3xPhospho_[S149;_S157;_T161]	[R].IGELGAPEVWGLSPKNPEPDSDEHTPVEDEEPKK.[S]	Q8N5F7	14.4305	20.1969	21.4476
[K].DSLSPVLHPSDLILTR.[G]_Q9HCN4_1xPhospho_[S]	[K].DSLSPVLHPSDLILTR.[G]	Q9HCN4	14.4305	21.3106	21.4534
[R].SQSNPILGSPFFSHFDGQDSYAAAVR.[R]_Q9NYL2_1xPhospho_[S593]	[R].SQSNPILGSPFFSHFDGQDSYAAAVR.[R]	Q9NYL2	14.4305	20.2824	20.7024
[R].QSTKRSPQQTVPYVVPLSPK.[L]_Q9UQR0_2xPhospho_[S511;_S/T]	[R].QSTKRSPQQTVPYVVPLSPK.[L]	Q9UQR0	14.4305	20.9508	19.8865
[R].KEYEQELSDDLHVER.[Y]_Q7Z7F7_1xPhospho_[S111]	[R].KEYEQELSDDLHVER.[Y]	Q7Z7F7	14.4305	20.1854	20.871
[K].INPDNYGMDLNSDDSTDDEAHPR.[K]_Q9NQS7_1xPhospho_[S/T]	[K].INPDNYGMDLNSDDSTDDEAHPR.[K]	Q9NQS7	14.4305	20.8622	20.8308
[R].RSTQGVTLTDLQEAEK.[T]_O14974_1xPhospho_[T696]	[R].RSTQGVTLTDLQEAEK.[T]	O14974	14.4305	21.6852	22.3788
[K].LKQLEMENSPLLSPR.[S]_Q9HCM4_1xPhospho_[S517]	[K].LKQLEMENSPLLSPR.[S]	Q9HCM4	14.4305	20.7374	20.185
[R].SSQPSPTAVPASDSPPTKQEVKK.[A]_Q3KQU3_1xPhospho_[T/S]	[R].SSQPSPTAVPASDSPPTKQEVKK.[A]	Q3KQU3	14.4305	21.0726	21.7981
[K].KTSATVGPK.[A]_P16104_1xPhospho_[S122]	[K].KTSATVGPK.[A]	P16104	18.82	24.8207	24.5306
[R].TPSSEEISPTKFPGLYR.[T]_Q15311_2xPhospho_[S30;_S]	[R].TPSSEEISPTKFPGLYR.[T]	Q15311	14.4305	18.4585	19.7112
[K].ESLPPAAEPSPVSK.[E]_Q9NWT1_1xPhospho_[S320]	[K].ESLPPAAEPSPVSK.[E]	Q9NWT1	14.4305	22.5572	22.4033
[R].GRLGSPGAPQQEDAMDDKELIEYFK.[S]_H0YGG4_1xPhospho_[S7]	[R].GRLGSPGAPQQEDAMDDKELIEYFK.[S]	H0YGG4	14.4305	19.9589	21.8891
[R].NVGMPVAHMESPER.[Y]_Q9UPS8_1xPhospho_[S489]	[R].NVGMPVAHMESPER.[Y]	Q9UPS8	14.4305	22.32	21.0152
[R].VSPAHSPPENGLDK.[A]_H0YL70_2xPhospho_[S273;_S277]	[R].VSPAHSPPENGLDK.[A]	H0YL70	14.4305	21.185	20.2036
[R].RDSSDDWEIPDGQITVGQR.[I]_H7C560_1xPhospho_[S]	[R].RDSSDDWEIPDGQITVGQR.[I]	H7C560	23.1861	26.0802	26.6432
[K].REDSAPPSSVAR.[S]_Q9BZE4_1xPhospho_[S558]	[K].REDSAPPSSVAR.[S]	Q9BZE4	14.4305	23.8635	23.373
[R].RGSLPDTQPSQGPSTPK.[G]_Q86Y91_1xPhospho_[S662]	[R].RGSLPDTQPSQGPSTPK.[G]	Q86Y91	14.4305	19.8271	20.8306
[K].NQATSATSEKDNDDDQSDKGTYTIELENPNSEEVEAR.[K]_Q5SW79_1xPhospho_[Y/T/S]	[K].NQATSATSEKDNDDDQSDKGTYTIELENPNSEEVEAR.[K]	Q5SW79	14.4305	22.678	22.2595
[R].SSSPEAMDPPPPKAPPFPK.[A]_Q9UK33_1xPhospho_[S]	[R].SSSPEAMDPPPPKAPPFPK.[A]	Q9UK33	14.4305	20.9674	20.9865
[K].YDIPATAATATSPTPNPVPSVPANPPK.[S]_P51610_1xPhospho_[T/S]	[K].YDIPATAATATSPTPNPVPSVPANPPK.[S]	P51610	14.4305	19.3933	21.13
[R].RKSHEAEVLK.[Q]_P16949_1xPhospho_[S63]	[R].RKSHEAEVLK.[Q]	P16949	14.4305	20.0629	21.6565
[R].GDEASEEGQNGSSPK.[S]_P35611_1xPhospho_[S]	[R].GDEASEEGQNGSSPK.[S]	P35611	14.4305	22.4455	22.3901
[K].EGHSLEMENENLVENGADSDEDDNSFLK.[Q]_Q9UHB6_1xPhospho_[S686]	[K].EGHSLEMENENLVENGADSDEDDNSFLK.[Q]	Q9UHB6	14.4305	20.1651	22.1166
[R].SVSHGSNHTQKPDEQR.[S]_Q9Y520_1xPhospho_[S]	[R].SVSHGSNHTQKPDEQR.[S]	Q9Y520	14.4305	25.223	24.8229
[K].GTEAPAVVTEEEDDDEETAPPVIAPRPDHTK.[S]_Q13177_1xPhospho_[T]	[K].GTEAPAVVTEEEDDDEETAPPVIAPRPDHTK.[S]	Q13177	14.4305	18.7213	20.1226
[K].HDDGTQSDSENAGAHRR.[C]_Q5SW79_1xPhospho_[T/S]	[K].HDDGTQSDSENAGAHRR.[C]	Q5SW79	14.4305	22.7523	24.1571
[R].SGKNSQEDSEDSEDKDVK.[T]_Q9H1E3_2xPhospho_[S58;_S61]	[R].SGKNSQEDSEDSEDKDVK.[T]	Q9H1E3	14.4305	20.9543	22.7796
[K].TLRLNQPGTPTR.[T]_P36507_1xPhospho_[T394]	[K].TLRLNQPGTPTR.[T]	P36507	14.4305	23.351	26.3079
[K].SQSLVSSQRPLDRPPAVAGPRPQLSDKPSPVTSPSSSPSVR.[S]_Q96L73_3xPhospho_[S2340;_S]	[K].SQSLVSSQRPLDRPPAVAGPRPQLSDKPSPVTSPSSSPSVR.[S]	Q96L73	14.4305	20.345	21.9553
[R].RSQSIEQESQEK.[Q]_Q5VTL8_1xPhospho_[S529]	[R].RSQSIEQESQEK.[Q]	Q5VTL8	14.4305	20.9305	20.4955
[R].NISSDDSEDGLDDSNPLLPQSGDPLIQVK.[E]_Q9ULG1_1xPhospho_[S]	[R].NISSDDSEDGLDDSNPLLPQSGDPLIQVK.[E]	Q9ULG1	14.4305	19.9357	18.245
[R].SSLGSLQTPEAVTTR.[K]_Q7Z2W4_1xPhospho_[S]	[R].SSLGSLQTPEAVTTR.[K]	Q7Z2W4	14.4305	21.3417	20.5786
[R].SPSPLSGHVAQAFPTK.[L]_Q6P0Q8_1xPhospho_[S1364]	[R].SPSPLSGHVAQAFPTK.[L]	Q6P0Q8	14.4305	21.5727	21.9739
[R].GPPASSPAPAPKFSPVTPK.[F]_Q15942_1xPhospho_[S267]	[R].GPPASSPAPAPKFSPVTPK.[F]	Q15942	14.4305	20.7625	20.3458
[R].RKPVLPALTINPTIAEGPSPTSEGASEANLVDLQKK.[L]_P36507_1xPhospho_[S/T]	[R].RKPVLPALTINPTIAEGPSPTSEGASEANLVDLQKK.[L]	P36507	14.4305	29.8074	30.8268
[K].ETRISFVEEDVHPK.[W]_Q8WYP5_1xPhospho_[S/T]	[K].ETRISFVEEDVHPK.[W]	Q8WYP5	14.4305	21.9541	20.9371
[K].NLDPDPEPPSPDSPTETFAAPAEVR.[H]_Q9BUA3_1xPhospho_[T/S]	[K].NLDPDPEPPSPDSPTETFAAPAEVR.[H]	Q9BUA3	18.2915	20.626	19.9606
[R].RSSLPLDHGSPAQENPESEKSSPAVSR.[S]_Q5VZ89_1xPhospho_[S]	[R].RSSLPLDHGSPAQENPESEKSSPAVSR.[S]	Q5VZ89	14.4305	21.4658	19.7261
[R].QKSPAQSDSTTQR.[R]_Q9UHB7_1xPhospho_[S549]	[R].QKSPAQSDSTTQR.[R]	Q9UHB7	14.4305	21.1479	21.8156
[R].VTSSMSSPSMQPK.[K]_A0A2R8Y7R9_1xPhospho_[S]	[R].VTSSMSSPSMQPK.[K]	A0A2R8Y7R9	14.4305	19.5548	21.7429
[K].RKTSSDDESEEDEDDLLQR.[T]_Q9Y5J1_1xPhospho_[S/T]	[K].RKTSSDDESEEDEDDLLQR.[T]	Q9Y5J1	14.4305	22.1242	21.9147
[R].RRSGEQITSSPVSPK.[S]_A0A087WZV0_1xPhospho_[S1021]	[R].RRSGEQITSSPVSPK.[S]	A0A087WZV0	14.4305	20.4107	20.8653
[R].GRPPAEKLSPNPPKLTK.[Q]_P51531_1xPhospho_[S1377]	[R].GRPPAEKLSPNPPKLTK.[Q]	P51531	14.4305	21.3925	20.4735
[K].ADVLEAHEAEAEEPEAGKSEAEDDEDEVDDLPSSR.[R]_A0A2R8Y5H9_1xPhospho_[S547]	[K].ADVLEAHEAEAEEPEAGKSEAEDDEDEVDDLPSSR.[R]	A0A2R8Y5H9	14.4305	23.6068	22.0531
[K].RISSKSPGHMVILDQTK.[G]_Q9NWH9_2xPhospho_[S551;_S553]	[K].RISSKSPGHMVILDQTK.[G]	Q9NWH9	14.4305	21.5846	22.0843
[R].NPLPPILGSPTK.[A]_O75385_1xPhospho_[S623]	[R].NPLPPILGSPTK.[A]	O75385	14.4305	19.4395	19.6924
[K].LDHEGVTSPK.[SN]_H9KVB4_1xPhospho_[S2471]	[K].LDHEGVTSPK.[SN]	H9KVB4	20.8858	25.2108	23.1577
[K].AEAPSSPDVAPAGKEDSPSASGR.[V]_Q9P1Y6_2xPhospho_[S1360;_S1371]	[K].AEAPSSPDVAPAGKEDSPSASGR.[V]	Q9P1Y6	14.4305	20.1561	20.4562
[R].GSPPRPPPPPPLLGTVSSPSSSPTHLWTGEVSAAPPPAR.[V]_Q6P1L5_2xPhospho_[S/T]	[R].GSPPRPPPPPPLLGTVSSPSSSPTHLWTGEVSAAPPPAR.[V]	Q6P1L5	14.4305	22.1731	22.7101
[R].NTSAEKELSSPISPK.[S]_E9PGC8_1xPhospho_[S2260]	[R].NTSAEKELSSPISPK.[S]	E9PGC8	14.4305	21.1269	21.272
[K].KSLDSDESEDEEDDYQQK.[R]_Q13442_2xPhospho_[S60;_S63]	[K].KSLDSDESEDEEDDYQQK.[R]	Q13442	14.4305	19.9324	21.9424
[K].SSSSPELQTLQDILGDPGDKADVGR.[L]_P49815_1xPhospho_[S]	[K].SSSSPELQTLQDILGDPGDKADVGR.[L]	P49815	14.4305	21.4056	20.4137
[K].KGDSSAEELK.[L]_P26373_1xPhospho_[S]	[K].KGDSSAEELK.[L]	P26373	14.4305	22.504	22.5915
[K].SKSPTISDKTSQER.[D]_O15014_1xPhospho_[S]	[K].SKSPTISDKTSQER.[D]	O15014	14.4305	21.0258	19.82
[K].DFYLATSPPDSFLDDHHLTRPHPER.[V]_Q13131_1xPhospho_[S356]	[K].DFYLATSPPDSFLDDHHLTRPHPER.[V]	Q13131	19.5773	22.1779	21.2528
[R].FLMPEAYPSSPR.[K]_O43166_1xPhospho_[S]	[R].FLMPEAYPSSPR.[K]	O43166	14.4305	20.6087	19.9191
[R].YLVDGTKPNAGSEEISSEDDELVEEKK.[Q]_Q9NY61_3xPhospho_[S320;_S321;_S/T]	[R].YLVDGTKPNAGSEEISSEDDELVEEKK.[Q]	Q9NY61	14.4305	20.319	22.1364
[R].SRSPTPPSSAGLGSNSAPPIPDSR.[L]_J3QK89_3xPhospho_[S]	[R].SRSPTPPSSAGLGSNSAPPIPDSR.[L]	J3QK89	14.4305	21.0211	20.995
[K].RETPDENGKTQR.[A]_Q5VWQ0_1xPhospho_[T236]	[K].RETPDENGKTQR.[A]	Q5VWQ0	14.4305	21.0619	22.2778
[R].GRLGSVDSFER.[S]_O60343_1xPhospho_[S588]	[R].GRLGSVDSFER.[S]	O60343	14.4305	22.0615	22.9884
[R].MAPTPIPTRSPSDSSTASTPVAEQIER.[A]_Q16643_1xPhospho_[T/S]	[R].MAPTPIPTRSPSDSSTASTPVAEQIER.[A]	Q16643	14.4305	20.1799	21.252
[R].SPSDSSTASTPVAEQIER.[A]_Q16643_2xPhospho_[T343;_T346]	[R].SPSDSSTASTPVAEQIER.[A]	Q16643	14.4305	21.339	20.5169
[R].RKPVLPALTINPTIAEGPSPTSEGASEANLVDLQK.[K]_P36507_1xPhospho_[T/S]	[R].RKPVLPALTINPTIAEGPSPTSEGASEANLVDLQK.[K]	P36507	19.1324	32.6024	33.2433
[R].KDSQNSSQHSVSSHR.[S]_Q96QZ7_1xPhospho_[S]	[R].KDSQNSSQHSVSSHR.[S]	Q96QZ7	14.4305	21.3429	22.9992
[R].DLDKPRRSPTLR.[Y]_Q8NAV1_1xPhospho_[S226]	[R].DLDKPRRSPTLR.[Y]	Q8NAV1	14.4305	23.9471	25.7866
[R].TVSLGAGAKDELHIVEAEAMNYEGSPIKVTLATLK.[M]_P06748_1xPhospho_[Y/S]	[R].TVSLGAGAKDELHIVEAEAMNYEGSPIKVTLATLK.[M]	P06748	14.4305	20.163	19.8254
[R].KPVLPALTINPTIAEGPSPTSEGASEANLVDLQK.[K]_P36507_1xPhospho_[S/T]	[R].KPVLPALTINPTIAEGPSPTSEGASEANLVDLQK.[K]	P36507	14.4305	28.5263	29.244
[R].SSSAPNVHINTIEPVNIDDLIR.[D]_H7C560_1xPhospho_[S/T]	[R].SSSAPNVHINTIEPVNIDDLIR.[D]	H7C560	14.4305	25.2273	25.8799
[R].APSPTSSAGEEGTKKPEPLSPASYHQPEGVAR.[I]_O94964_1xPhospho_[S1303]	[R].APSPTSSAGEEGTKKPEPLSPASYHQPEGVAR.[I]	O94964	14.4305	20.6689	21.5817
[R].KSLSDSESDDSK.[S]_Q13185_1xPhospho_[S95]	[R].KSLSDSESDDSK.[S]	Q13185	14.4305	23.3624	23.4957
[K].LYINHTPPPLSKSKER.[E]_Q8NI27_1xPhospho_[S1450]	[K].LYINHTPPPLSKSKER.[E]	Q8NI27	14.4305	22.8424	21.6667
[R].RHSPPIEK.[Q]_Q8IZD4_1xPhospho_[S283]	[R].RHSPPIEK.[Q]	Q8IZD4	14.4305	23.9746	25.0452
[K].DLKIESDVQEPTEPEDDLDIMLGNKK.[K]_P20042_1xPhospho_[S105]	[K].DLKIESDVQEPTEPEDDLDIMLGNKK.[K]	P20042	14.4305	20.0852	21.2177
[R].VADPDHDHTGFLTEYVATR.[W]_P28482_1xPhospho_[Y187]	[R].VADPDHDHTGFLTEYVATR.[W]	P28482	14.4305	22.3081	20.804
[R].SPSDSSTASTPVAEQIER.[A]_Q16643_1xPhospho_[S/T]	[R].SPSDSSTASTPVAEQIER.[A]	Q16643	14.4305	21.9129	20.9346
[R].RKGEESEGFLNPELLETSR.[K]_Q7Z6E9_1xPhospho_[S945]	[R].RKGEESEGFLNPELLETSR.[K]	Q7Z6E9	14.4305	19.2931	20.2119
[R].GRSRSPQRPGWSR.[S]_Q9UQ35_2xPhospho_[S534;_S536]	[R].GRSRSPQRPGWSR.[S]	Q9UQ35	14.4305	19.4849	21.0872
[K].TKSEAESASPEETPDGSASPVEMQDEGAEEPHEAGEQLPPFLLK.[E]_Q9C0C9_1xPhospho_[S]	[K].TKSEAESASPEETPDGSASPVEMQDEGAEEPHEAGEQLPPFLLK.[E]	Q9C0C9	14.4305	19.2193	21.6511
[R].LGAGGGSPEKSPSAQELK.[E]_Q9UNE7_2xPhospho_[S19;_S23]	[R].LGAGGGSPEKSPSAQELK.[E]	Q9UNE7	14.4305	21.5113	22.2966
[K].TGSGSPFAGNSPAREGEQDAASLKDVFK.[G]_Q9UPT8_2xPhospho_[S1269;_S1275]	[K].TGSGSPFAGNSPAREGEQDAASLKDVFK.[G]	Q9UPT8	14.4305	18.4322	20.225
[R].SKSKITVTSEVPFSK.[R-]_P35268_1xPhospho_[S]	[R].SKSKITVTSEVPFSK.[R-]	P35268	14.4305	21.6108	21.4663
[K].KPALGFYDTSEENYQALDADFRK.[L]_Q99459_2xPhospho_[T227;_S228]	[K].KPALGFYDTSEENYQALDADFRK.[L]	Q99459	14.4305	18.7786	20.588
[K].LKTEKEPDATPPSPR.[T]_R4GMW8_1xPhospho_[S795]	[K].LKTEKEPDATPPSPR.[T]	R4GMW8	14.4305	21.6326	22.0885
[K].IKEEVLSESEAENQQAGAAALAPEIVIK.[V]_Q9UJX5_1xPhospho_[S]	[K].IKEEVLSESEAENQQAGAAALAPEIVIK.[V]	Q9UJX5	14.4305	22.8348	23.6739
[R].SRTGSESSQTGTSTTSSR.[SN]_E7EX17_2xPhospho_[T/S]	[R].SRTGSESSQTGTSTTSSR.[SN]	E7EX17	14.4305	21.9727	22.5703
[R].LDIDSPPITAR.[N]_P14618_1xPhospho_[S37]	[R].LDIDSPPITAR.[N]	P14618	14.4305	22.311	22.2175
[K].KHSDPHLLER.[N]_C9JRP1_1xPhospho_[S242]	[K].KHSDPHLLER.[N]	C9JRP1	20.4095	25.7726	24.3485
[R].SPSAEFSPAAPPGISSIHSPSLR.[E]_A0A7I2V403_1xPhospho_[S]	[R].SPSAEFSPAAPPGISSIHSPSLR.[E]	A0A7I2V403	14.4305	20.0867	19.8184
