# Supplementary material for: Proximity-Based Phospho-Interactome (Prob-PhI) Characterization Reveals Distinct Signaling Activities of MEK1 and MEK2
Source: Anal Chem. 2026 Jan 29;98(5):3688–98. doi: 10.1021/acs.analchem.5c05557 (PMC12903061; doi:10.1021/acs.analchem.5c05557)
Supplement: Supplementary file 6 [file ac5c05557_si_007.xlsx]

## Sheet: MEK1_interacting proteins_Hela
Accession	BASU.1	BASU.2	BASU.3	MEK1.1	MEK1.2	MEK1.3
Q6UB99	19.6551	19.8874	19.3781	22.4552	21.6342	22.112
P32519	19.9014	19.608	19.6926	22.3564	22.1064	21.7498
E7EVX2	19.48	19.6452	19.7362	21.4046	21.6893	22.2937
F8WAR4	20.3868	20.7971	20.2471	24.3194	24.1254	24.1918
O60333	19.924	20.1702	20.4097	22.5507	22.3361	22.0838
O14737	19.8837	20.7252	20.7174	22.1649	22.3262	22.8748
Q14CB8	21.2197	21.3215	20.9606	23.849	23.7048	23.4895
Q9H4L4	21.3801	21.6754	21.0085	23.4402	23.4856	24.0141
O43896	21.2716	21.6826	21.7071	24.201	23.6637	23.9273
Q9BRD0	22.3811	21.9667	22.5955	26.7291	26.7932	26.4304
A0A0C4DFX9	23.8503	23.98	24.0955	25.8756	26.1341	26.3331
A7XZE4	23.4567	23.793	24.1323	27.5211	27.6147	27.8038
H7BYY1	24.7044	24.8096	24.4952	28.0727	28.0623	28.3486
H0YIV9	24.258	24.5649	24.4972	27.1583	27.2033	27.3705
Q9ULV4	25.6157	25.6337	25.4149	28.1129	27.953	27.7928
Q14152	26.6153	26.8815	27.0716	29.0391	28.9889	29.0641
Q14692	27.8734	28.0148	27.9935	30.1519	30.2966	30.5551
P68032	29.0383	29.56	29.6867	31.7622	31.7747	31.7457
Q9H8H0	18.4166	18.6838	18.5564	22.1123	22.7342	23.1907
Q04912	14.4277	14.1523	14.42	18.3885	17.4466	17.6392
Q92552	14.4277	14.1523	14.42	20.3336	20.328	21.7295
H0UI06	14.4277	14.1523	14.42	19.404	18.5403	17.8735
Q6ZSZ5	14.4277	14.1523	14.42	19.3173	20.0578	19.7345
Q9NPJ3	14.4277	14.1523	14.42	20.6705	19.94	19.5143
Q8N7H5	14.4277	14.1523	14.42	18.5029	19.1533	20.1498
Q7Z4H3	14.4277	14.1523	14.42	19.4485	18.647	18.7671
A0A2R8Y6Y7	14.4277	14.1523	14.42	17.7355	18.1613	18.5391
Q9H6S0	14.4277	14.1523	14.42	20.5306	19.1558	20.5539
Q9NQQ7	14.4277	14.1523	14.42	19.8034	20.3973	18.7763
C9JFV4	14.4277	14.1523	14.42	20.196	20.0128	20.3585
Q32MZ4	14.4277	14.1523	14.42	21.4646	21.4346	20.8579
Q9ULS5	14.4277	14.1523	14.42	19.8018	20.3542	19.7343
E9PD25	14.4277	14.1523	14.42	18.861	18.6122	18.3115
Q99653	14.4277	14.1523	14.42	19.1477	18.9539	19.3185
Q9UPT9	14.4277	14.1523	14.42	19.1706	19.7114	19.15
Q5W0B1	14.4277	14.1523	14.42	20.6057	20.7272	20.4732
Q9NS69	14.4277	14.1523	14.42	20.4307	20.6591	22.5668
Q15758	14.4277	14.1523	14.42	20.7725	19.6463	19.7092
Q96II8	14.4277	14.1523	14.42	18.6723	18.8474	19.0035
P48200	14.4277	14.1523	14.42	21.4056	21.5542	21.5529
Q99549	14.4277	14.1523	14.42	19.6602	19.4461	19.5571
Q6IQ21	14.4277	14.1523	14.42	19.5652	19.5487	19.8771
O00763	14.4277	14.1523	14.42	21.8301	21.4492	21.7435
I3L522	14.4277	14.1523	14.42	19.6011	20.0323	20.5462
P50613	14.4277	14.1523	14.42	20.9926	21.495	21.5716
P08758	14.4277	14.1523	14.42	19.4078	19.8615	18.3973
O00165	14.4277	14.1523	14.42	20.7268	20.3804	19.5065
P07948	14.4277	14.1523	14.42	20.0286	20.2901	19.7091
A9IYQ1	14.4277	14.1523	14.42	18.5287	18.843	18.1262
Q9BRJ6	14.4277	14.1523	14.42	18.6622	18.8579	18.4357
Q96T51	14.4277	14.1523	14.42	18.4578	18.3089	18.5928
O43815	14.4277	14.1523	14.42	18.6264	18.6531	18.6792
Q9UKL3	14.4277	14.1523	14.42	18.7171	18.64	18.8653
X6RLX0	14.4277	14.1523	14.42	19.6545	19.7602	19.5406
Q9Y2Q5	14.4277	14.1523	14.42	19.1008	19.5477	19.6611
P07199	14.4277	14.1523	14.42	21.6851	20.9691	19.8398
O43189	14.4277	14.1523	14.42	20.3613	21.4966	20.3512
Q9UMY1	14.4277	14.1523	14.42	20.7349	21.4679	20.6385
Q9Y608	14.4277	14.1523	14.42	21.8416	20.2611	21.2578
E7ETU7	14.4277	14.1523	14.42	17.6333	16.8849	17.0393
O15127	14.4277	14.1523	14.42	18.2312	18.3949	18.0466
Q5LJA9	14.4277	14.1523	14.42	18.7276	18.6486	18.8025
Q9UNS1	14.4277	14.1523	14.42	18.2911	18.5935	18.8434
Q86YS7	14.4277	14.1523	14.42	19.4977	19.8372	19.0529
Q6IAA8	14.4277	14.1523	14.42	17.8776	18.6261	19.1165
A6NFI3	14.4277	14.1523	14.42	20.4585	19.4348	19.3792
H0YMD2	14.4277	14.1523	14.42	19.8988	19.7846	20.0047
Q9H7Z6	14.4277	14.1523	14.42	20.8004	20.3073	21.1672
Q8TF72	14.4277	14.1523	14.42	17.1884	17.8338	17.5469
Q9H6R0	14.4277	14.1523	14.42	17.9055	17.8842	17.8949
Q92613	14.4277	14.1523	14.42	18.8643	17.8985	18.4607
Q86W50	14.4277	14.1523	14.42	18.5432	18.0243	18.307
Q15631	14.4277	14.1523	14.42	19.6843	18.5798	19.2353
Q13217	14.4277	14.1523	14.42	18.9908	18.7615	18.8807
Q32P28	14.4277	14.1523	14.42	18.242	18.8582	18.5828
O95139	14.4277	14.1523	14.42	19.4385	19.6599	19.5535
O15530	14.4277	14.1523	14.42	20.4349	20.5144	20.4752
Q14240	14.4277	14.1523	14.42	21.1079	20.9543	21.0331
Q9BXB4	14.4277	14.1523	14.42	17.4944	17.4506	17.4054
H0YG38	14.4277	14.1523	14.42	19.949	19.7693	19.6492
Q5JSH3	14.4277	14.1523	14.42	17.1119	16.8361	17.3433
A0A5F9ZHQ7	14.4277	14.1523	14.42	18.7908	19.0112	18.5305
Q5CZA5	14.4277	14.1523	14.42	19.7215	19.5908	19.8414
O60488	14.4277	14.1523	14.42	20.7344	20.0912	21.1337
Q96PU8	14.4277	14.1523	14.42	18.9307	19.3004	18.4325
H0Y948	14.4277	14.1523	14.42	21.3009	21.0802	21.4922
Q9H079	14.4277	14.1523	14.42	21.6862	21.7177	21.7485
P61201	14.4277	14.1523	14.42	19.3529	19.4439	18.1194
A6NCE7	14.4277	14.1523	14.42	18.8995	19.9699	19.651
O14681	14.4277	14.1523	14.42	17.1271	17.0298	17.2183
A2RUB1	14.4277	14.1523	14.42	17.8192	18.0016	18.0641
P04217	14.4277	14.1523	14.42	19.7564	18.9254	18.2841
Q96BR5	14.4277	14.1523	14.42	18.8343	18.8842	19.4194
G5E9M7	14.4277	14.1523	14.42	19.1936	18.1453	19.4785
Q99550	14.4277	14.1523	14.42	20.4596	20.1832	19.8411
Q9NYJ8	14.4277	14.1523	14.42	19.5201	20.2582	20.7441
Q5SNV9	14.4277	14.1523	14.42	18.0399	19.0594	17.6615
P79522	14.4277	14.1523	14.42	18.4656	18.4418	18.4891
E7EPT4	14.4277	14.1523	14.42	19.7832	19.1374	18.939
B8ZZ98	14.4277	14.1523	14.42	19.5146	19.489	19.1438
Q14865	14.4277	14.1523	14.42	18.8744	18.3241	19.2718
H0Y8X4	14.4277	14.1523	14.42	21.7212	21.9431	21.4589
Q9Y6Q3	14.4277	14.1523	14.42	22.1547	22.1701	22.403
Q6ZRI6	14.4277	14.1523	14.42	23.2445	22.8606	22.9006
Q96HR9	14.4277	14.1523	14.42	17.0613	17.5513	17.327
P27361	14.4277	14.1523	14.42	17.6411	17.824	17.7354
Q9BX95	14.4277	14.1523	14.42	18.4003	18.3875	18.3939
Q9BRX8	14.4277	14.1523	14.42	19.7461	19.95	19.8516
A0A2R8YHD2	14.4277	14.1523	14.42	21.2806	20.9571	21.1279
P51003	14.4277	14.1523	14.42	19.6089	19.069	18.8032
A0A0U1RR27	14.4277	14.1523	14.42	19.1534	19.2309	18.9396
Q8WXD5	14.4277	14.1523	14.42	19.3309	19.2937	19.2555
Q9H832	14.4277	14.1523	14.42	19.8956	19.7343	19.3366
Q9HCE3	14.4277	14.1523	14.42	19.6117	19.4017	19.7949
Q9H792	14.4277	14.1523	14.42	19.4653	19.6484	19.8109
Q2TAA2	14.4277	14.1523	14.42	21.0357	20.8363	20.1248
A0A0C4DFM2	14.4277	14.1523	14.42	17.3703	17.7049	17.5473
Q5T2T1	14.4277	14.1523	14.42	18.5193	18.0487	18.3031
Q92783	14.4277	14.1523	14.42	19.9423	18.3674	19.3599
Q71F23	14.4277	14.1523	14.42	19.2173	18.761	19.0071
Q9Y6A5	14.4277	14.1523	14.42	19.9054	19.6637	19.7896
Q02750	27.7589	28.1864	28.1174	30.6434	30.7191	30.6884
Q9NW82	14.4277	14.1523	14.42	20.8097	20.8927	21.6268
Q96QE3	14.4277	14.1523	14.42	22.1843	22.2247	22.9239
Q9BQC6	14.4277	14.1523	14.42	19.0742	19.0376	19
Q6NTF9	14.4277	14.1523	14.42	19.2784	19.0083	19.1497
Q9NSD4	14.4277	14.1523	14.42	21.3129	20.9118	21.0233
P63313	14.4277	14.1523	14.42	18.9973	18.7529	18.4585
A0A0A0MS08	14.4277	14.1523	14.42	18.6939	18.6456	18.7407
P21359	14.4277	14.1523	14.42	18.8727	18.9573	18.9156
Q9BVG9	14.4277	14.1523	14.42	19.6212	18.2564	18.7045
Q96B97	14.4277	14.1523	14.42	22.0964	21.91	22.0286
Q53S58	14.4277	14.1523	14.42	17.6434	17.422	17.1603
A2RTX5	14.4277	14.1523	14.42	19.9864	19.5711	19.7936
Q9UK33	14.4277	14.1523	14.42	19.7812	19.2835	19.5537

## Sheet: MEK1_Overlap
Accession	BASU.1	BASU.2	BASU.3	MEK1.1	MEK1.2	MEK1.3
Q02750	27.7589	28.1864	28.1174	30.6434	30.7191	30.6884
Q9NW82	14.4277	14.1523	14.42	20.8097	20.8927	21.6268
Q96QE3	14.4277	14.1523	14.42	22.1843	22.2247	22.9239
Q9BQC6	14.4277	14.1523	14.42	19.0742	19.0376	19
Q6NTF9	14.4277	14.1523	14.42	19.2784	19.0083	19.1497
Q9NSD4	14.4277	14.1523	14.42	21.3129	20.9118	21.0233
P63313	14.4277	14.1523	14.42	18.9973	18.7529	18.4585
A0A0A0MS08	14.4277	14.1523	14.42	18.6939	18.6456	18.7407
P21359	14.4277	14.1523	14.42	18.8727	18.9573	18.9156
Q9BVG9	14.4277	14.1523	14.42	19.6212	18.2564	18.7045
Q96B97	14.4277	14.1523	14.42	22.0964	21.91	22.0286
Q53S58	14.4277	14.1523	14.42	17.6434	17.422	17.1603
A2RTX5	14.4277	14.1523	14.42	19.9864	19.5711	19.7936
Q9UK33	14.4277	14.1523	14.42	19.7812	19.2835	19.5537

## Sheet: MEK2_interacting proteins_Hela
Accession	BASU.1	BASU.2	BASU.3	MEK2.1	MEK2.2	MEK2.3
Q9UJV3	18.7625	18.8207	18.7017	21.667	21.5457	21.6076
Q99570	18.5968	18.0631	18.9855	21.187	20.9989	20.8045
Q6IQ32	20.125	19.6624	19.0604	21.8844	21.7187	22.2626
Q9Y4C8	19.2741	19.3991	19.1372	21.5463	21.557	21.6633
P82663	20.0615	19.882	20.0665	23.2102	22.4139	22.8663
Q92990	19.7868	20.3042	20.9603	23.7461	23.949	24.3189
Q9UQ80	22.1184	21.6851	21.5945	24.2046	24.1622	24.3001
Q9BRD0	22.3811	21.9667	22.5955	25.7034	26.2033	25.5948
A7XZE4	23.4567	23.793	24.1323	26.0455	26.1667	26.1194
P62318	25.721	25.9278	25.8213	27.9777	28.4976	28.0966
Q8TA86	26.8235	26.2552	26.969	29.6623	29.5437	29.8376
Q08AE8	19.0748	18.5551	18.8382	21.5054	21.4165	21.8091
A0A0A0MRI2	19.21	19.1077	19.1598	21.919	21.8286	21.9664
Q8N7H5	14.4277	14.1523	14.42	18.1608	17.4282	17.1569
Q9ULK5	14.4277	14.1523	14.42	16.7564	16.4858	16.1524
F5H5P2	14.4277	14.1523	14.42	18.5444	18.2322	18.8569
Q9H6S0	14.4277	14.1523	14.42	18.5718	18.3242	18.6756
Q9NPJ3	14.4277	14.1523	14.42	19.1566	18.8761	19.0771
X5DQS5	14.4277	14.1523	14.42	19.1166	19.384	19.2565
C9JFV4	14.4277	14.1523	14.42	20.1962	19.6646	20.9053
Q9UM13	14.4277	14.1523	14.42	19.5782	19.1456	19.378
Q9UPY3	14.4277	14.1523	14.42	18.7298	18.6678	18.7894
O43189	14.4277	14.1523	14.42	20.5051	19.5014	21.0913
Q96E09	14.4277	14.1523	14.42	18.7246	17.9596	18.5319
O00165	14.4277	14.1523	14.42	19.9852	20.1166	19.8406
A0A2R8Y6Y7	14.4277	14.1523	14.42	20.0944	19.3915	19.5537
Q9NW82	14.4277	14.1523	14.42	21.1803	20.1524	21.1094
Q9H019	14.4277	14.1523	14.42	20.8658	20.4388	20.4643
Q99653	14.4277	14.1523	14.42	18.9178	19.406	18.9887
Q6ZSZ5	14.4277	14.1523	14.42	18.8349	19.7649	20.343
Q9UPT9	14.4277	14.1523	14.42	20.1539	20.1991	20.1944
O95613	14.4277	14.1523	14.42	20.0055	19.6654	20.2806
P33527	14.4277	14.1523	14.42	19.9057	20.4234	20.8035
Q9NS69	14.4277	14.1523	14.42	21.4085	20.4627	20.9601
I3L522	14.4277	14.1523	14.42	21.0039	21.1441	20.8486
O00763	14.4277	14.1523	14.42	21.1736	21.4808	21.3002
Q9UNS2	14.4277	14.1523	14.42	20.3018	19.2003	20.9191
A0A1B0GW77	14.4277	14.1523	14.42	18.7154	19.1323	19.2912
Q96CU9	14.4277	14.1523	14.42	20.0096	20.4514	20.4128
P48200	14.4277	14.1523	14.42	21.9924	21.5673	21.8721
P07948	14.4277	14.1523	14.42	20.2737	20.2657	20.81
E9PD25	14.4277	14.1523	14.42	20.6315	20.6436	20.6375
Q16204	14.4277	14.1523	14.42	20.2467	20.6927	19.6571
Q6IQ21	14.4277	14.1523	14.42	20.8373	20.5103	20.6831
Q96II8	14.4277	14.1523	14.42	21.337	21.4682	21.4041
Q13257	14.4277	14.1523	14.42	22.8433	23.0087	22.6564
Q08170	14.4277	14.1523	14.42	23.3522	23.1893	23.3694
Q8TD16	14.4277	14.1523	14.42	20.206	20.4297	20.3222
Q15758	14.4277	14.1523	14.42	21.0983	20.3696	20.6129
Q32MZ4	14.4277	14.1523	14.42	20.1499	20.0709	19.9258
Q8WW35	14.4277	14.1523	14.42	19.8096	20.1023	20.3455
Q9BRJ6	14.4277	14.1523	14.42	19.739	19.5706	19.8898
Q6PL18	14.4277	14.1523	14.42	18.7629	20.316	19.7391
Q99549	14.4277	14.1523	14.42	20.5508	20.6453	20.7582
Q8IZ21	14.4277	14.1523	14.42	17.054	16.9949	16.9332
Q9BQC6	14.4277	14.1523	14.42	19.2051	18.9865	19.3949
Q14240	14.4277	14.1523	14.42	19.858	19.8772	19.8386
J3QSD7	14.4277	14.1523	14.42	21.8986	21.7486	21.5811
Q96BD5	14.4277	14.1523	14.42	18.5118	18.9179	18.7291
X6RLX0	14.4277	14.1523	14.42	19.5022	19.6231	19.5639
Q15554	14.4277	14.1523	14.42	19.4539	19.6633	19.5624
Q13642	14.4277	14.1523	14.42	17.2005	17.1192	17.2775
Q00536	14.4277	14.1523	14.42	20.2631	19.8346	19.2224
Q96C24	14.4277	14.1523	14.42	20.3718	20.0509	19.6376
H7BXP1	14.4277	14.1523	14.42	19.7566	18.924	19.3996
A0A499FJD3	14.4277	14.1523	14.42	21.9553	21.8695	21.913
Q9P2M7	14.4277	14.1523	14.42	23.498	21.9381	22.9193
Q8TBX8	14.4277	14.1523	14.42	17.0769	17.0797	17.0783
Q13325	14.4277	14.1523	14.42	16.8347	17.6089	16.9343
P30085	14.4277	14.1523	14.42	17.995	17.3884	17.5118
O43929	14.4277	14.1523	14.42	18.764	19.776	18.671
A0A0A0MT64	14.4277	14.1523	14.42	18.8088	18.3504	18.7158
Q12866	14.4277	14.1523	14.42	18.3984	18.3896	18.7622
Q16659	14.4277	14.1523	14.42	17.9791	17.5999	17.8019
P79522	14.4277	14.1523	14.42	19.9601	19.944	20.0028
Q9NRX2	14.4277	14.1523	14.42	20.0236	19.1595	20.1062
Q5JSH3	14.4277	14.1523	14.42	19.1367	19.1506	19.1227
O75582	14.4277	14.1523	14.42	19.4526	18.9051	19.2046
A0A7I2V4H9	14.4277	14.1523	14.42	19.3852	19.5106	19.3261
Q9H079	14.4277	14.1523	14.42	20.5969	20.5201	21.2454
P21283	14.4277	14.1523	14.42	18.1575	18.2767	18.3868
Q5SNV9	14.4277	14.1523	14.42	19.6702	18.9328	20.1558
A0A1W2PQ47	14.4277	14.1523	14.42	20.8208	19.7257	20.0337
H7BZN7	14.4277	14.1523	14.42	19.6954	19.4046	19.1024
B8ZZ87	14.4277	14.1523	14.42	19.9599	20.2877	20.2891
O00217	14.4277	14.1523	14.42	21.3045	20.7024	21.0346
Q9Y6Q3	14.4277	14.1523	14.42	23.4092	21.962	20.9215
Q8N5M9	14.4277	14.1523	14.42	20.7584	20.9361	21.0942
Q5T0N5	14.4277	14.1523	14.42	22.6884	22.404	22.2027
Q96DV4	14.4277	14.1523	14.42	22.2864	22.1254	21.9447
Q86UL8	14.4277	14.1523	14.42	16.3263	16.5745	16.7389
A8MV81	14.4277	14.1523	14.42	18.4622	18.1482	18.72
Q9NZP5	14.4277	14.1523	14.42	17.5276	18.0988	17.8751
G5E9M7	14.4277	14.1523	14.42	19.7023	19.5843	19.078
A2RTX5	14.4277	14.1523	14.42	20.0017	19.9427	20.3322
Q9H329	14.4277	14.1523	14.42	20.6234	21.7392	22.3608
O60488	14.4277	14.1523	14.42	20.748	19.7025	20.1653
Q9C0E8	14.4277	14.1523	14.42	18.3133	17.9277	18.6613
A0A5F9ZHQ7	14.4277	14.1523	14.42	18.9492	18.9906	18.9066
Q9UDR5	14.4277	14.1523	14.42	19.2606	19.1677	19.3479
Q9UI36	14.4277	14.1523	14.42	19.354	19.4712	19.5797
Q9NRW7	14.4277	14.1523	14.42	20.0608	19.7782	19.7747
Q99598	14.4277	14.1523	14.42	19.2431	20.0137	19.926
O14681	14.4277	14.1523	14.42	16.7129	16.7033	16.7081
O60547	14.4277	14.1523	14.42	16.7244	17.6007	17.2281
Q7Z7A4	14.4277	14.1523	14.42	18.5849	19.137	18.8872
H0Y948	14.4277	14.1523	14.42	20.8385	20.0975	20.5151
P48509	14.4277	14.1523	14.42	18.4354	18.6164	18.2284
Q9BXW7	14.4277	14.1523	14.42	19.4891	19.5186	19.5474
Q8N1W2	14.4277	14.1523	14.42	20.3657	20.4416	20.2172
H0Y987	18.8217	18.6738	18.9559	21.3393	21.8157	21.4424
P36507	30.5551	30.6207	30.7338	33.243	33.0105	33.1502
A0A0J9YXF2	14.4277	14.1523	14.42	17.9212	17.7046	17.3455
Q9NSD4	14.4277	14.1523	14.42	21.2723	20.5326	20.9493
Q96QE3	14.4277	14.1523	14.42	23.3658	21.7386	23.0318
P41240	14.4277	14.1523	14.42	19.2775	19.3888	19.1567
P09497	14.4277	14.1523	14.42	21.686	21.6845	21.6853
O60725	14.4277	14.1523	14.42	17.1178	17.2104	17.8374
P15954	14.4277	14.1523	14.42	19.5806	19.5471	19.2435

## Sheet: MEK2_Overlap
Accession	BASU.1	BASU.2	BASU.3	MEK2.1	MEK2.2	MEK2.3
H0Y987	18.8217	18.6738	18.9559	21.3393	21.8157	21.4424
P36507	30.5551	30.6207	30.7338	33.243	33.0105	33.1502
A0A0J9YXF2	14.4277	14.1523	14.42	17.9212	17.7046	17.3455
Q9NSD4	14.4277	14.1523	14.42	21.2723	20.5326	20.9493
Q96QE3	14.4277	14.1523	14.42	23.3658	21.7386	23.0318
P41240	14.4277	14.1523	14.42	19.2775	19.3888	19.1567
P09497	14.4277	14.1523	14.42	21.686	21.6845	21.6853
O60725	14.4277	14.1523	14.42	17.1178	17.2104	17.8374
P15954	14.4277	14.1523	14.42	19.5806	19.5471	19.2435
